# Supplementary material for: Characteristics and clustering of human ribosomal protein genes
Source: BMC Genomics. 2006 Feb 28;7:37. doi: 10.1186/1471-2164-7-37 (PMC1459141; doi:10.1186/1471-2164-7-37)
Supplement: Additional File 2 — The data files for the cluster analyses in Gene expression, Amino acid composition and Codon composition. The original data file (gene_expression.txt, amino_acid.txt, codon.txt) prepared for Cluster 3.0. [file 1471-2164-7-37-S2.cdt]

GID	name	NAME	GWEIGHT	Phe	Leu	Ile	Met	Val	Pro	Thr	Ala	Tyr	His	Gln	Asn	Lys	Asp	Glu	Cys	Trp	Arg	Ser	Gly
EWEIGHT				1.000000	1.000000	1.000000	1.000000	1.000000	1.000000	1.000000	1.000000	1.000000	1.000000	1.000000	1.000000	1.000000	1.000000	1.000000	1.000000	1.000000	1.000000	1.000000	1.000000
GENE1138X	keratin associated protein 8-1	keratin associated protein 8-1	1.000000	0.079365	0.047619	0.000000	0.015873	0.047619	0.079365	0.015873	0.047619	0.190476	0.000000	0.000000	0.031746	0.000000	0.015873	0.000000	0.063492	0.015873	0.031746	0.079365	0.238095
GENE1201X	hypothetical protein MGC4268	hypothetical protein MGC4268	1.000000	0.000000	0.034483	0.068966	0.034483	0.137931	0.068966	0.000000	0.000000	0.000000	0.034483	0.000000	0.000000	0.034483	0.000000	0.068966	0.000000	0.000000	0.241379	0.206897	0.068966
GENE1035X	chromosome 21 open reading frame 109	chromosome 21 open reading frame 109	1.000000	0.039216	0.117647	0.039216	0.117647	0.000000	0.000000	0.078431	0.000000	0.000000	0.019608	0.039216	0.098039	0.078431	0.019608	0.078431	0.058824	0.039216	0.039216	0.078431	0.058824
GENE230X	chromosome 4 open reading frame 7; follicular dendritic cell secreted peptide	chromosome 4 open reading frame 7; follicular dendritic cell secreted peptide	1.000000	0.105882	0.082353	0.070588	0.011765	0.058824	0.188235	0.035294	0.058824	0.023529	0.000000	0.023529	0.011765	0.047059	0.035294	0.058824	0.000000	0.011765	0.070588	0.082353	0.023529
GENE689X	proline rich 4 (lacrimal); lacrimal proline rich protein	proline rich 4 (lacrimal); lacrimal proline rich protein	1.000000	0.044776	0.097015	0.007463	0.007463	0.044776	0.186567	0.022388	0.029851	0.007463	0.037313	0.111940	0.029851	0.007463	0.074627	0.037313	0.000000	0.007463	0.097015	0.089552	0.059701
GENE21X	SMAD in the antisense orientation	SMAD in the antisense orientation	1.000000	0.031579	0.052632	0.052632	0.021053	0.063158	0.210526	0.052632	0.042105	0.000000	0.052632	0.063158	0.042105	0.063158	0.000000	0.042105	0.010526	0.021053	0.010526	0.136842	0.031579
GENE348X	SPR1 protein	SPR1 protein	1.000000	0.007353	0.073529	0.022059	0.007353	0.029412	0.294118	0.036765	0.036765	0.007353	0.022059	0.029412	0.022059	0.007353	0.073529	0.095588	0.007353	0.044118	0.073529	0.036765	0.073529
GENE194X	splicing factor 3a, subunit 2, 66kDa; Spliceosome protein SAP-62; splicing factor 3a, subunit 2, 66kD	splicing factor 3a, subunit 2, 66kDa; Spliceosome protein SAP-62; splicing factor 3a, subunit 2, 66kD	1.000000	0.023707	0.051724	0.021552	0.025862	0.064655	0.252155	0.028017	0.084052	0.017241	0.064655	0.040948	0.023707	0.047414	0.017241	0.047414	0.004310	0.006466	0.043103	0.043103	0.092672
GENE600X	WASP-interacting protein	WASP-interacting protein	1.000000	0.023857	0.059642	0.017893	0.005964	0.025845	0.278330	0.039761	0.041750	0.005964	0.011928	0.021869	0.037773	0.031809	0.031809	0.023857	0.001988	0.001988	0.087475	0.121272	0.129225
GENE622X	WIRE protein; WASP-binding protein	WIRE protein; WASP-binding protein	1.000000	0.015909	0.063636	0.022727	0.011364	0.025000	0.265909	0.040909	0.077273	0.015909	0.022727	0.031818	0.034091	0.045455	0.031818	0.031818	0.002273	0.000000	0.084091	0.095455	0.081818
GENE1562X	MAPK-interacting and spindle-stabilizing protein	MAPK-interacting and spindle-stabilizing protein	1.000000	0.020408	0.024490	0.000000	0.028571	0.032653	0.338776	0.061224	0.089796	0.044898	0.012245	0.020408	0.028571	0.008163	0.012245	0.012245	0.004082	0.024490	0.004082	0.097959	0.134694
GENE1572X	protein homologous to salivary proline-rich protein P-B	protein homologous to salivary proline-rich protein P-B	1.000000	0.052239	0.067164	0.022388	0.007463	0.014925	0.373134	0.037313	0.044776	0.052239	0.014925	0.029851	0.007463	0.007463	0.007463	0.007463	0.007463	0.014925	0.052239	0.059701	0.119403
GENE475X	SWI/SNF-related matrix-associated actin-dependent regulator of chromatin f1 isoform c; brain protein 120; chromosome 1 open reading frame 4; SWI/SNF complex protein p270; BRG1-associated factor 250a; chromatin remodeling factor p250; OSA1 nuclear protein	SWI/SNF-related matrix-associated actin-dependent regulator of chromatin f1 isoform c; brain protein 120; chromosome 1 open reading frame 4; SWI/SNF complex protein p270; BRG1-associated factor 250a; chromatin remodeling factor p250; OSA1 nuclear protein	1.000000	0.011645	0.035662	0.015284	0.044396	0.016012	0.146288	0.039301	0.094614	0.042940	0.017467	0.115721	0.042213	0.026201	0.024017	0.026929	0.002911	0.002183	0.032023	0.124454	0.139738
GENE1568X	synovial sarcoma, translocated to X chromosome	synovial sarcoma, translocated to X chromosome	1.000000	0.002558	0.020460	0.015345	0.089514	0.015345	0.158568	0.020460	0.025575	0.069054	0.028133	0.191816	0.074169	0.010230	0.025575	0.010230	0.005115	0.000000	0.020460	0.066496	0.150895
GENE939X	alpha 1 type XXI collagen precursor; collagen XXI	alpha 1 type XXI collagen precursor; collagen XXI	1.000000	0.030303	0.068966	0.056426	0.012539	0.055381	0.110763	0.035528	0.041797	0.022989	0.011494	0.053292	0.027168	0.071055	0.050157	0.052247	0.014629	0.004180	0.039707	0.052247	0.189133
GENE800X	acetylcholinesterase collagen-like tail subunit isoform VII precursor; collagenic tail of endplate acetylcholinesterase; single strand of homotrimeric collagen-like tail subunit of asymmetric acetylcholinesterase; AChE Q subunit; acetylcholinesterase-associated collagen	acetylcholinesterase collagen-like tail subunit isoform VII precursor; collagenic tail of endplate acetylcholinesterase; single strand of homotrimeric collagen-like tail subunit of asymmetric acetylcholinesterase; AChE Q subunit; acetylcholinesterase-associated collagen	1.000000	0.032028	0.081851	0.021352	0.042705	0.021352	0.195730	0.021352	0.021352	0.007117	0.007117	0.042705	0.010676	0.071174	0.021352	0.039146	0.014235	0.003559	0.049822	0.060498	0.234875
GENE142X	alpha 1 type II collagen isoform 1; collagen II, alpha-1 polypeptide; cartilage collagen; chondrocalcin, included; COL11A3, formerly	alpha 1 type II collagen isoform 1; collagen II, alpha-1 polypeptide; cartilage collagen; chondrocalcin, included; COL11A3, formerly	1.000000	0.016812	0.037660	0.022865	0.010760	0.025555	0.181574	0.028917	0.090114	0.006725	0.005380	0.040350	0.021520	0.045057	0.041695	0.053127	0.012777	0.004707	0.048420	0.032952	0.273033
GENE508X	alpha 1 type III collagen; Collagen III, alpha-1 polypeptide; collagen, fetal	alpha 1 type III collagen; Collagen III, alpha-1 polypeptide; collagen, fetal	1.000000	0.015689	0.032742	0.024557	0.011596	0.024557	0.191678	0.021146	0.078445	0.010232	0.009550	0.029332	0.027967	0.042292	0.037517	0.050477	0.015007	0.004775	0.040928	0.049795	0.281719
GENE645X	alpha 1 type XIII collagen isoform 17	alpha 1 type XIII collagen isoform 17	1.000000	0.007610	0.070015	0.022831	0.018265	0.022831	0.168950	0.022831	0.070015	0.004566	0.016743	0.042618	0.015221	0.066971	0.031963	0.066971	0.012177	0.003044	0.044140	0.031963	0.260274
GENE1605X	alpha 1 type XIII collagen isoform 5	alpha 1 type XIII collagen isoform 5	1.000000	0.007194	0.069065	0.025899	0.018705	0.021583	0.171223	0.023022	0.070504	0.004317	0.015827	0.040288	0.014388	0.064748	0.033094	0.063309	0.011511	0.002878	0.046043	0.033094	0.263309
GENE2518X	alpha 1 type XIII collagen isoform 19	alpha 1 type XIII collagen isoform 19	1.000000	0.008197	0.072131	0.024590	0.019672	0.022951	0.173770	0.026230	0.068852	0.004918	0.018033	0.044262	0.014754	0.062295	0.027869	0.063934	0.011475	0.003279	0.044262	0.031148	0.257377
GENE1211X	alpha 1 type XI collagen isoform C preproprotein; collagen XI, alpha-1 polypeptide	alpha 1 type XI collagen isoform C preproprotein; collagen XI, alpha-1 polypeptide	1.000000	0.026599	0.045274	0.029994	0.013582	0.034522	0.161290	0.036786	0.052632	0.017544	0.009621	0.045274	0.020939	0.058857	0.054329	0.063384	0.006791	0.005659	0.039049	0.040181	0.237691
GENE2102X	type IV alpha 6 collagen isoform B precursor; collagen IV, alpha-6 polypeptide; collagen of basement membrane, alpha-6	type IV alpha 6 collagen isoform B precursor; collagen IV, alpha-6 polypeptide; collagen of basement membrane, alpha-6	1.000000	0.032544	0.082249	0.036686	0.014793	0.030178	0.165680	0.031361	0.035503	0.008876	0.010651	0.038462	0.014793	0.056213	0.030769	0.033728	0.012426	0.004734	0.027811	0.057988	0.274556
GENE0X	G antigen 3	G antigen 3	1.000000	0.008475	0.008475	0.008475	0.025424	0.033898	0.152542	0.042373	0.067797	0.025424	0.008475	0.101695	0.016949	0.033898	0.059322	0.169492	0.025424	0.008475	0.050847	0.050847	0.101695
GENE2284X	G antigen 5	G antigen 5	1.000000	0.008547	0.000000	0.008547	0.025641	0.034188	0.153846	0.042735	0.068376	0.025641	0.008547	0.102564	0.008547	0.025641	0.059829	0.170940	0.025641	0.017094	0.059829	0.051282	0.102564
GENE2809X	hypothetical protein DKFZp434M0331	hypothetical protein DKFZp434M0331	1.000000	0.013889	0.048611	0.020833	0.020833	0.069444	0.104167	0.020833	0.104167	0.000000	0.013889	0.090278	0.013889	0.013889	0.013889	0.118056	0.048611	0.020833	0.090278	0.055556	0.118056
GENE1732X	RNA binding motif protein, X chromosome	RNA binding motif protein, X chromosome	1.000000	0.017903	0.030691	0.007673	0.020460	0.028133	0.115090	0.025575	0.038363	0.069054	0.007673	0.005115	0.017903	0.033248	0.086957	0.035806	0.000000	0.000000	0.145780	0.161125	0.153453
GENE320X	hypothetical protein MGC18216	hypothetical protein MGC18216	1.000000	0.018182	0.072727	0.072727	0.072727	0.109091	0.054545	0.127273	0.127273	0.018182	0.018182	0.018182	0.000000	0.000000	0.018182	0.072727	0.000000	0.054545	0.018182	0.090909	0.036364
GENE172X	hypothetical protein MGC16179	hypothetical protein MGC16179	1.000000	0.025641	0.025641	0.076923	0.102564	0.128205	0.153846	0.025641	0.128205	0.025641	0.025641	0.025641	0.000000	0.025641	0.025641	0.025641	0.000000	0.025641	0.051282	0.051282	0.051282
GENE1480X	casein kappa; casein, kappa	casein kappa; casein, kappa	1.000000	0.027473	0.054945	0.071429	0.010989	0.093407	0.159341	0.104396	0.093407	0.065934	0.021978	0.049451	0.060440	0.032967	0.016484	0.043956	0.005495	0.000000	0.038462	0.043956	0.005495
GENE1248X	PTD008 protein	PTD008 protein	1.000000	0.037736	0.084906	0.028302	0.103774	0.047170	0.113208	0.037736	0.047170	0.037736	0.000000	0.028302	0.066038	0.047170	0.047170	0.018868	0.037736	0.028302	0.037736	0.132075	0.018868
GENE287X	acrosomal vesicle protein 1 isoform e precursor; SP-10	acrosomal vesicle protein 1 isoform e precursor; SP-10	1.000000	0.028409	0.090909	0.039773	0.045455	0.011364	0.056818	0.039773	0.017045	0.017045	0.022727	0.113636	0.051136	0.028409	0.017045	0.090909	0.056818	0.000000	0.028409	0.125000	0.119318
GENE2127X	acrosomal vesicle protein 1 isoform h precursor; SP-10	acrosomal vesicle protein 1 isoform h precursor; SP-10	1.000000	0.025806	0.083871	0.032258	0.038710	0.012903	0.070968	0.032258	0.032258	0.006452	0.032258	0.109677	0.038710	0.012903	0.012903	0.103226	0.032258	0.000000	0.025806	0.167742	0.129032
GENE66X	hypothetical protein PRO1483	hypothetical protein PRO1483	1.000000	0.102041	0.061224	0.061224	0.061224	0.122449	0.000000	0.040816	0.061224	0.040816	0.040816	0.000000	0.061224	0.081633	0.020408	0.061224	0.000000	0.020408	0.020408	0.102041	0.040816
GENE115X	hypothetical protein BC026012	hypothetical protein BC026012	1.000000	0.082969	0.065502	0.122271	0.034934	0.065502	0.017467	0.065502	0.034934	0.048035	0.026201	0.039301	0.048035	0.039301	0.017467	0.030568	0.034934	0.021834	0.052402	0.104803	0.048035
GENE1686X	chromosome X open reading frame 1	chromosome X open reading frame 1	1.000000	0.135135	0.108108	0.108108	0.027027	0.018018	0.054054	0.045045	0.063063	0.099099	0.036036	0.027027	0.027027	0.036036	0.000000	0.018018	0.018018	0.018018	0.045045	0.117117	0.000000
GENE1195X	proline rich membrane anchor 1 isoform II; acetylcholinesterase membrane anchor precursor PRiMA	proline rich membrane anchor 1 isoform II; acetylcholinesterase membrane anchor precursor PRiMA	1.000000	0.016129	0.129032	0.056452	0.008065	0.080645	0.153226	0.040323	0.056452	0.008065	0.040323	0.024194	0.016129	0.032258	0.016129	0.024194	0.088710	0.032258	0.056452	0.088710	0.032258
GENE98X	hypothetical protein PRO1051	hypothetical protein PRO1051	1.000000	0.109756	0.109756	0.073171	0.060976	0.097561	0.048780	0.012195	0.036585	0.073171	0.036585	0.024390	0.012195	0.024390	0.048780	0.024390	0.060976	0.012195	0.036585	0.036585	0.060976
GENE2291X	defensin, beta 4, precursor; skin-antimicrobial peptide 1; defensin, beta 2	defensin, beta 4, precursor; skin-antimicrobial peptide 1; defensin, beta 2	1.000000	0.093750	0.125000	0.062500	0.031250	0.062500	0.109375	0.046875	0.015625	0.031250	0.015625	0.015625	0.000000	0.078125	0.015625	0.000000	0.093750	0.000000	0.046875	0.031250	0.125000
GENE1815X	protease inhibitor WAP9	protease inhibitor WAP9	1.000000	0.033708	0.112360	0.056180	0.067416	0.067416	0.089888	0.056180	0.000000	0.033708	0.011236	0.022472	0.056180	0.067416	0.033708	0.056180	0.089888	0.044944	0.033708	0.033708	0.033708
GENE157X	brain and nasopharyngeal carcinoma susceptibility protein	brain and nasopharyngeal carcinoma susceptibility protein	1.000000	0.072727	0.136364	0.045455	0.036364	0.063636	0.072727	0.045455	0.009091	0.036364	0.118182	0.045455	0.009091	0.018182	0.018182	0.018182	0.036364	0.018182	0.045455	0.127273	0.027273
GENE2562X	chromosome 21 open reading frame 42	chromosome 21 open reading frame 42	1.000000	0.074074	0.111111	0.049383	0.012346	0.037037	0.024691	0.037037	0.012346	0.024691	0.098765	0.074074	0.012346	0.061728	0.049383	0.037037	0.012346	0.012346	0.086420	0.098765	0.074074
GENE1319X	protein kinase, cAMP-dependent, catalytic, inhibitor alpha; protein kinase inhibitor alpha (heat stable)	protein kinase, cAMP-dependent, catalytic, inhibitor alpha; protein kinase inhibitor alpha (heat stable)	1.000000	0.013158	0.065789	0.052632	0.013158	0.026316	0.000000	0.078947	0.131579	0.013158	0.013158	0.039474	0.052632	0.039474	0.065789	0.118421	0.000000	0.000000	0.052632	0.131579	0.092105
GENE1173X	hypothetical protein FLJ32783	hypothetical protein FLJ32783	1.000000	0.031250	0.057292	0.010417	0.020833	0.062500	0.036458	0.046875	0.067708	0.046875	0.000000	0.125000	0.057292	0.067708	0.057292	0.093750	0.000000	0.010417	0.104167	0.046875	0.057292
GENE565X	killer cell lectin-like receptor subfamily D, member 1 isoform 2; CD94 antigen	killer cell lectin-like receptor subfamily D, member 1 isoform 2; CD94 antigen	1.000000	0.054054	0.087838	0.047297	0.013514	0.006757	0.033784	0.047297	0.054054	0.047297	0.013514	0.074324	0.074324	0.054054	0.040541	0.081081	0.060811	0.033784	0.020270	0.121622	0.033784
GENE1484X	allograft inflammatory factor 1 isoform 2; interferon gamma responsive transcript; ionized calcium-binding adapter molecule	allograft inflammatory factor 1 isoform 2; interferon gamma responsive transcript; ionized calcium-binding adapter molecule	1.000000	0.022727	0.090909	0.045455	0.060606	0.060606	0.106061	0.045455	0.007576	0.007576	0.030303	0.000000	0.015152	0.083333	0.037879	0.068182	0.022727	0.007576	0.090909	0.075758	0.121212
GENE185X	hypothetical protein PRO1843	hypothetical protein PRO1843	1.000000	0.083333	0.083333	0.072917	0.020833	0.041667	0.083333	0.114583	0.010417	0.041667	0.041667	0.041667	0.020833	0.072917	0.020833	0.010417	0.010417	0.020833	0.041667	0.093750	0.072917
GENE1339X	hypothetical protein similar to KIAA0187 gene product	hypothetical protein similar to KIAA0187 gene product	1.000000	0.056818	0.068182	0.102273	0.022727	0.034091	0.068182	0.056818	0.056818	0.034091	0.045455	0.056818	0.011364	0.068182	0.045455	0.011364	0.011364	0.034091	0.102273	0.045455	0.068182
GENE697X	hypothetical protein MGC15912	hypothetical protein MGC15912	1.000000	0.040000	0.200000	0.040000	0.013333	0.120000	0.026667	0.040000	0.053333	0.013333	0.040000	0.040000	0.013333	0.040000	0.040000	0.040000	0.013333	0.040000	0.040000	0.040000	0.106667
GENE1951X	hypothetical protein MGC3123	hypothetical protein MGC3123	1.000000	0.000000	0.148936	0.031915	0.021277	0.148936	0.042553	0.053191	0.095745	0.010638	0.042553	0.021277	0.042553	0.021277	0.053191	0.063830	0.000000	0.010638	0.010638	0.085106	0.095745
GENE945X	small inducible cytokine A16 precursor; new CC chemokine 4; IL-10-inducible chemokine; chemokine LEC; liver-expressed chemokine; monotactin-1; chemokine CC-4; lymphocyte and monocyte chemoattractant; liver CC chemokine-1 precursor; small inducible cytokine subfamily A (Cys-Cys), member 16	small inducible cytokine A16 precursor; new CC chemokine 4; IL-10-inducible chemokine; chemokine LEC; liver-expressed chemokine; monotactin-1; chemokine CC-4; lymphocyte and monocyte chemoattractant; liver CC chemokine-1 precursor; small inducible cytokine subfamily A (Cys-Cys), member 16	1.000000	0.008333	0.133333	0.066667	0.008333	0.091667	0.083333	0.066667	0.050000	0.033333	0.008333	0.041667	0.075000	0.075000	0.025000	0.041667	0.033333	0.016667	0.058333	0.066667	0.016667
GENE1557X	hypothetical protein FLJ90036	hypothetical protein FLJ90036	1.000000	0.027650	0.119816	0.078341	0.023041	0.087558	0.105991	0.069124	0.023041	0.018433	0.036866	0.027650	0.110599	0.078341	0.000000	0.069124	0.009217	0.000000	0.064516	0.032258	0.018433
GENE1071X	chromosome 21 open reading frame 84	chromosome 21 open reading frame 84	1.000000	0.025974	0.064935	0.012987	0.012987	0.025974	0.103896	0.077922	0.090909	0.000000	0.012987	0.025974	0.012987	0.077922	0.051948	0.077922	0.077922	0.038961	0.064935	0.090909	0.051948
GENE363X	zinc ribbon domain containing, 1; transcription-associated zinc ribbon protein; RNA polymerase I small specific subunit Rpa12	zinc ribbon domain containing, 1; transcription-associated zinc ribbon protein; RNA polymerase I small specific subunit Rpa12	1.000000	0.055556	0.039683	0.015873	0.047619	0.095238	0.047619	0.071429	0.039683	0.015873	0.023810	0.055556	0.031746	0.031746	0.071429	0.063492	0.079365	0.000000	0.055556	0.079365	0.079365
GENE483X	zinc ribbon domain containing, 1; transcription-associated zinc ribbon protein; RNA polymerase I small specific subunit Rpa12	zinc ribbon domain containing, 1; transcription-associated zinc ribbon protein; RNA polymerase I small specific subunit Rpa12	1.000000	0.055556	0.039683	0.015873	0.047619	0.095238	0.047619	0.071429	0.039683	0.015873	0.023810	0.055556	0.031746	0.031746	0.071429	0.063492	0.079365	0.000000	0.055556	0.079365	0.079365
GENE892X	non-kinase Cdc42 effector protein SPEC2	non-kinase Cdc42 effector protein SPEC2	1.000000	0.047619	0.035714	0.047619	0.071429	0.059524	0.047619	0.035714	0.047619	0.011905	0.023810	0.083333	0.059524	0.035714	0.035714	0.035714	0.035714	0.011905	0.059524	0.095238	0.119048
GENE1061X	hypothetical protein MGC5590	hypothetical protein MGC5590	1.000000	0.035294	0.047059	0.094118	0.011765	0.047059	0.047059	0.035294	0.094118	0.023529	0.035294	0.070588	0.000000	0.023529	0.058824	0.082353	0.023529	0.023529	0.070588	0.117647	0.058824
GENE1066X	unknown	unknown	1.000000	0.035714	0.071429	0.050000	0.064286	0.107143	0.035714	0.057143	0.050000	0.071429	0.021429	0.021429	0.064286	0.057143	0.064286	0.050000	0.021429	0.000000	0.050000	0.078571	0.028571
GENE76X	cytoplasmic dynein light chain 2A isoform b; bithoraxoid-like protein; dynein-associated protein HKM23	cytoplasmic dynein light chain 2A isoform b; bithoraxoid-like protein; dynein-associated protein HKM23	1.000000	0.047619	0.079365	0.095238	0.047619	0.047619	0.063492	0.095238	0.047619	0.031746	0.015873	0.047619	0.063492	0.063492	0.095238	0.031746	0.000000	0.000000	0.063492	0.063492	0.000000
GENE2586X	cytoplasmic dynein light chain 2A isoform a; bithoraxoid-like protein; dynein-associated protein HKM23	cytoplasmic dynein light chain 2A isoform a; bithoraxoid-like protein; dynein-associated protein HKM23	1.000000	0.031250	0.072917	0.104167	0.041667	0.072917	0.052083	0.093750	0.041667	0.020833	0.010417	0.062500	0.052083	0.072917	0.062500	0.062500	0.000000	0.000000	0.052083	0.062500	0.031250
GENE168X	DAZ associated protein 1 isoform a; deleted in azoospermia associated protein 1	DAZ associated protein 1 isoform a; deleted in azoospermia associated protein 1	1.000000	0.055556	0.026455	0.026455	0.023810	0.063492	0.166667	0.044974	0.066138	0.034392	0.013228	0.060847	0.029101	0.047619	0.044974	0.037037	0.013228	0.015873	0.042328	0.063492	0.124339
GENE94X	hypothetical protein MGC2574	hypothetical protein MGC2574	1.000000	0.011111	0.083333	0.011111	0.008333	0.030556	0.141667	0.030556	0.066667	0.005556	0.011111	0.091667	0.016667	0.097222	0.019444	0.102778	0.005556	0.005556	0.105556	0.088889	0.066667
GENE340X	WAS protein family, member 2; suppressor of cyclic-AMP receptor (WASP-family); WASP family Verprolin-homologous protein 2; IMD2	WAS protein family, member 2; suppressor of cyclic-AMP receptor (WASP-family); WASP family Verprolin-homologous protein 2; IMD2	1.000000	0.036145	0.066265	0.030120	0.012048	0.052209	0.196787	0.050201	0.052209	0.022088	0.008032	0.038153	0.036145	0.056225	0.064257	0.062249	0.008032	0.006024	0.054217	0.094378	0.054217
GENE254X	hepatic leukemia factor	hepatic leukemia factor	1.000000	0.030508	0.105085	0.040678	0.027119	0.023729	0.132203	0.023729	0.071186	0.020339	0.023729	0.037288	0.040678	0.081356	0.074576	0.067797	0.006780	0.006780	0.064407	0.084746	0.037288
GENE1118X	hypothetical protein FLJ90652	hypothetical protein FLJ90652	1.000000	0.028689	0.118852	0.016393	0.016393	0.036885	0.147541	0.045082	0.053279	0.028689	0.004098	0.024590	0.016393	0.073770	0.081967	0.049180	0.008197	0.000000	0.065574	0.110656	0.073770
GENE1949X	hypothetical protein MGC2941	hypothetical protein MGC2941	1.000000	0.026415	0.079245	0.018868	0.011321	0.022642	0.143396	0.052830	0.079245	0.007547	0.007547	0.037736	0.007547	0.116981	0.056604	0.045283	0.003774	0.015094	0.105660	0.098113	0.064151
GENE517X	hypothetical protein LOC147912	hypothetical protein LOC147912	1.000000	0.012658	0.164557	0.006329	0.018987	0.050633	0.164557	0.069620	0.132911	0.000000	0.012658	0.031646	0.006329	0.018987	0.025316	0.101266	0.000000	0.006329	0.006329	0.075949	0.094937
GENE398X	testicular acid phosphatase isoform b precursor; testicular acid phosphatase	testicular acid phosphatase isoform b precursor; testicular acid phosphatase	1.000000	0.021739	0.173913	0.000000	0.021739	0.054348	0.217391	0.054348	0.108696	0.010870	0.043478	0.000000	0.000000	0.000000	0.000000	0.021739	0.010870	0.054348	0.076087	0.032609	0.097826
GENE1365X	PRO1768 protein	PRO1768 protein	1.000000	0.019231	0.173077	0.038462	0.057692	0.038462	0.192308	0.096154	0.076923	0.000000	0.019231	0.038462	0.019231	0.019231	0.019231	0.000000	0.000000	0.000000	0.057692	0.076923	0.057692
GENE671X	hypothetical protein FLJ10945	hypothetical protein FLJ10945	1.000000	0.021739	0.094203	0.007246	0.007246	0.043478	0.210145	0.043478	0.166667	0.000000	0.036232	0.021739	0.021739	0.000000	0.000000	0.007246	0.021739	0.036232	0.130435	0.065217	0.065217
GENE695X	hypothetical protein MGC34800	hypothetical protein MGC34800	1.000000	0.011561	0.069364	0.000000	0.005780	0.034682	0.225434	0.028902	0.208092	0.005780	0.017341	0.057803	0.005780	0.000000	0.023121	0.034682	0.011561	0.023121	0.075145	0.075145	0.086705
GENE951X	TBP-associated factor 4; TATA box binding protein (TBP)-associated factor, RNA polymerase II, C1, 130kD; TAF4 RNA polymerase II, TATA box binding protein (TBP)-associated factor, 135 kD; TAF4A RNA polymerase II, TATA box binding protein (TBP)-associated factor, 135 kD; transcription initiation factor TFIID 135 kD subunit	TBP-associated factor 4; TATA box binding protein (TBP)-associated factor, RNA polymerase II, C1, 130kD; TAF4 RNA polymerase II, TATA box binding protein (TBP)-associated factor, 135 kD; TAF4A RNA polymerase II, TATA box binding protein (TBP)-associated factor, 135 kD; transcription initiation factor TFIID 135 kD subunit	1.000000	0.014774	0.081256	0.025854	0.012927	0.061865	0.144044	0.071099	0.166205	0.005540	0.012927	0.078486	0.024931	0.039705	0.022161	0.037858	0.004617	0.000000	0.047091	0.065559	0.083102
GENE1109X	NG5 protein	NG5 protein	1.000000	0.022876	0.068627	0.039216	0.016340	0.055556	0.199346	0.075163	0.140523	0.032680	0.045752	0.039216	0.009804	0.006536	0.016340	0.026144	0.016340	0.006536	0.035948	0.058824	0.088235
GENE1794X	dopamine receptor D4; D(2C) dopamine receptor	dopamine receptor D4; D(2C) dopamine receptor	1.000000	0.027837	0.117773	0.017131	0.012848	0.079229	0.147752	0.032120	0.143469	0.014989	0.004283	0.025696	0.023555	0.008565	0.047109	0.012848	0.057816	0.012848	0.077088	0.047109	0.089936
GENE41X	homeo box B6 isoform 2; homeo box 2B; homeobox protein Hox-B6; putative homeo box Hu2	homeo box B6 isoform 2; homeo box 2B; homeobox protein Hox-B6; putative homeo box Hu2	1.000000	0.050000	0.042857	0.000000	0.021429	0.028571	0.128571	0.035714	0.092857	0.078571	0.014286	0.050000	0.021429	0.035714	0.042857	0.064286	0.035714	0.007143	0.035714	0.114286	0.100000
GENE2402X	Spi-B transcription factor (Spi-1/PU.1 related)	Spi-B transcription factor (Spi-1/PU.1 related)	1.000000	0.028249	0.101695	0.000000	0.005650	0.039548	0.146893	0.033898	0.141243	0.056497	0.016949	0.022599	0.011299	0.011299	0.067797	0.084746	0.033898	0.016949	0.005650	0.112994	0.062147
GENE96X	hypothetical protein FLJ23306	hypothetical protein FLJ23306	1.000000	0.024590	0.180328	0.008197	0.016393	0.081967	0.131148	0.024590	0.049180	0.000000	0.040984	0.057377	0.008197	0.016393	0.024590	0.049180	0.016393	0.032787	0.016393	0.131148	0.090164
GENE1865X	hypothetical protein FLJ90834	hypothetical protein FLJ90834	1.000000	0.031873	0.167331	0.023904	0.015936	0.023904	0.155378	0.039841	0.043825	0.039841	0.035857	0.055777	0.027888	0.035857	0.011952	0.019920	0.039841	0.015936	0.051793	0.107570	0.055777
GENE396X	methyl-CpG binding domain protein 6	methyl-CpG binding domain protein 6	1.000000	0.018943	0.125623	0.008973	0.008973	0.032901	0.213360	0.039880	0.090728	0.004985	0.017946	0.029910	0.022931	0.016949	0.018943	0.036889	0.011964	0.003988	0.058824	0.120638	0.116650
GENE2129X	zinc finger protein 36, C3H type, homolog; G0S24; zinc finger protein homologous to Zfp-36 in mouse; Zinc finger protein, C3H type, 36 homolog (mouse); tristetraprolin	zinc finger protein 36, C3H type, homolog; G0S24; zinc finger protein homologous to Zfp-36 in mouse; Zinc finger protein, C3H type, 36 homolog (mouse); tristetraprolin	1.000000	0.033742	0.085890	0.018405	0.003067	0.042945	0.162577	0.052147	0.061350	0.021472	0.021472	0.018405	0.009202	0.015337	0.030675	0.036810	0.030675	0.012270	0.070552	0.174847	0.098160
GENE880X	DKFZP586M0622 protein	DKFZP586M0622 protein	1.000000	0.087591	0.087591	0.007299	0.036496	0.051095	0.153285	0.036496	0.021898	0.036496	0.058394	0.065693	0.051095	0.007299	0.014599	0.036496	0.021898	0.007299	0.029197	0.138686	0.051095
GENE2003X	forkhead box I1 isoform b; forkhead (Drosophila)-like 10; Forkhead, drosophila, homolog-like 10; forkhead-related activator 6; hepatocyte nuclear factor 3 forkhead homolog 3; HNF-3/fork-head homolog-3	forkhead box I1 isoform b; forkhead (Drosophila)-like 10; Forkhead, drosophila, homolog-like 10; forkhead-related activator 6; hepatocyte nuclear factor 3 forkhead homolog 3; HNF-3/fork-head homolog-3	1.000000	0.049470	0.088339	0.021201	0.024735	0.042403	0.148410	0.042403	0.042403	0.053004	0.021201	0.042403	0.063604	0.024735	0.035336	0.038869	0.007067	0.014134	0.028269	0.120141	0.091873
GENE527X	hypothetical protein DKFZp434I1916	hypothetical protein DKFZp434I1916	1.000000	0.021583	0.093525	0.021583	0.014388	0.050360	0.100719	0.057554	0.071942	0.000000	0.000000	0.057554	0.021583	0.028777	0.028777	0.064748	0.050360	0.035971	0.021583	0.107914	0.151079
GENE1274X	hypothetical protein FLJ32575	hypothetical protein FLJ32575	1.000000	0.007194	0.100719	0.000000	0.007194	0.057554	0.100719	0.043165	0.122302	0.007194	0.043165	0.057554	0.000000	0.000000	0.021583	0.035971	0.050360	0.079137	0.064748	0.093525	0.107914
GENE1506X	hypothetical protein FLJ12891	hypothetical protein FLJ12891	1.000000	0.034965	0.076923	0.006993	0.006993	0.048951	0.160839	0.027972	0.062937	0.013986	0.006993	0.076923	0.006993	0.020979	0.013986	0.027972	0.041958	0.076923	0.048951	0.097902	0.139860
GENE2421X	erythroid differentiation and denucleation factor 1	erythroid differentiation and denucleation factor 1	1.000000	0.040541	0.067568	0.027027	0.013514	0.081081	0.121622	0.027027	0.067568	0.013514	0.027027	0.054054	0.000000	0.000000	0.000000	0.013514	0.081081	0.054054	0.067568	0.135135	0.108108
GENE2537X	hypothetical protein PRO1048	hypothetical protein PRO1048	1.000000	0.012821	0.102564	0.038462	0.012821	0.076923	0.102564	0.051282	0.076923	0.038462	0.064103	0.025641	0.025641	0.000000	0.012821	0.000000	0.051282	0.051282	0.012821	0.153846	0.089744
GENE947X	hypothetical protein FLJ30313	hypothetical protein FLJ30313	1.000000	0.022388	0.104478	0.014925	0.022388	0.014925	0.126866	0.044776	0.067164	0.007463	0.082090	0.044776	0.007463	0.022388	0.007463	0.029851	0.007463	0.014925	0.104478	0.111940	0.141791
GENE1508X	hypothetical protein FLJ11294	hypothetical protein FLJ11294	1.000000	0.034431	0.052395	0.024701	0.039671	0.026946	0.145958	0.028443	0.039671	0.008982	0.039671	0.080090	0.032186	0.038174	0.047904	0.057635	0.005240	0.016467	0.078593	0.050898	0.151946
GENE2482X	protein (peptidyl-prolyl cis/trans isomerase) NIMA-interacting 1-like; peptidyl-prolyl cis/trans isomerase, NIMA-interacting-like	protein (peptidyl-prolyl cis/trans isomerase) NIMA-interacting 1-like; peptidyl-prolyl cis/trans isomerase, NIMA-interacting-like	1.000000	0.010000	0.070000	0.020000	0.020000	0.030000	0.100000	0.010000	0.070000	0.020000	0.040000	0.050000	0.040000	0.050000	0.050000	0.070000	0.000000	0.030000	0.100000	0.080000	0.140000
GENE2034X	hypothetical protein MGC10814	hypothetical protein MGC10814	1.000000	0.000000	0.078947	0.000000	0.026316	0.052632	0.078947	0.052632	0.078947	0.000000	0.026316	0.026316	0.026316	0.026316	0.105263	0.026316	0.026316	0.000000	0.131579	0.078947	0.157895
GENE2244X	fibroblast growth factor 2; heparin-binding growth factor 2 precusor; prostatropin	fibroblast growth factor 2; heparin-binding growth factor 2 precusor; prostatropin	1.000000	0.038095	0.076190	0.023810	0.019048	0.038095	0.071429	0.042857	0.095238	0.033333	0.014286	0.019048	0.023810	0.066667	0.038095	0.042857	0.019048	0.004762	0.119048	0.057143	0.157143
GENE2415X	hypothetical protein FLJ12409	hypothetical protein FLJ12409	1.000000	0.023256	0.062016	0.007752	0.007752	0.054264	0.100775	0.054264	0.093023	0.000000	0.015504	0.031008	0.015504	0.023256	0.023256	0.007752	0.031008	0.007752	0.178295	0.093023	0.170543
GENE2800X	chromosome 21 open reading frame 86	chromosome 21 open reading frame 86	1.000000	0.060606	0.090909	0.000000	0.012121	0.030303	0.157576	0.048485	0.048485	0.006061	0.018182	0.036364	0.024242	0.024242	0.024242	0.036364	0.030303	0.024242	0.151515	0.084848	0.090909
GENE2781X	hypothetical protein FLJ20400	hypothetical protein FLJ20400	1.000000	0.043893	0.089695	0.011450	0.030534	0.024809	0.208015	0.045802	0.087786	0.001908	0.005725	0.015267	0.064885	0.003817	0.011450	0.003817	0.000000	0.001908	0.068702	0.091603	0.188931
GENE872X	putative lymphocyte G0/G1 switch gene	putative lymphocyte G0/G1 switch gene	1.000000	0.019417	0.145631	0.009709	0.048544	0.087379	0.019417	0.038835	0.135922	0.009709	0.009709	0.106796	0.009709	0.077670	0.019417	0.077670	0.009709	0.000000	0.067961	0.038835	0.067961
GENE1560X	hypothetical protein MGC14480	hypothetical protein MGC14480	1.000000	0.047619	0.158730	0.000000	0.015873	0.079365	0.015873	0.015873	0.126984	0.000000	0.031746	0.063492	0.000000	0.079365	0.095238	0.079365	0.000000	0.000000	0.079365	0.031746	0.079365
GENE786X	pyrin-domain containing protein 1; pyrin-only protein 1	pyrin-domain containing protein 1; pyrin-only protein 1	1.000000	0.022472	0.157303	0.033708	0.044944	0.078652	0.033708	0.044944	0.112360	0.033708	0.000000	0.022472	0.011236	0.078652	0.056180	0.112360	0.000000	0.000000	0.089888	0.011236	0.056180
GENE1772X	NADH dehydrogenase (ubiquinone) 1 alpha subcomplex, 5; NADH dehydrogenase (ubiquinone) 1 alpha subcomplex, 5 (13kD, B13); Complex I-13KD-B; ubiquinone reductase; type I dehydrogenase	NADH dehydrogenase (ubiquinone) 1 alpha subcomplex, 5; NADH dehydrogenase (ubiquinone) 1 alpha subcomplex, 5 (13kD, B13); Complex I-13KD-B; ubiquinone reductase; type I dehydrogenase	1.000000	0.000000	0.137931	0.051724	0.025862	0.068966	0.060345	0.051724	0.077586	0.025862	0.017241	0.051724	0.034483	0.103448	0.034483	0.129310	0.008621	0.034483	0.043103	0.000000	0.043103
GENE145X	hypothetical protein FLJ13291	hypothetical protein FLJ13291	1.000000	0.009709	0.080906	0.019417	0.006472	0.067961	0.045307	0.032362	0.071197	0.038835	0.012945	0.048544	0.042071	0.025890	0.084142	0.135922	0.012945	0.012945	0.093851	0.110032	0.048544
GENE1501X	hypothetical protein MGC20452	hypothetical protein MGC20452	1.000000	0.037879	0.121212	0.060606	0.007576	0.045455	0.068182	0.022727	0.090909	0.037879	0.030303	0.030303	0.045455	0.007576	0.037879	0.121212	0.015152	0.000000	0.128788	0.022727	0.068182
GENE1200X	unknown protein LOC51035	unknown protein LOC51035	1.000000	0.012821	0.096154	0.016026	0.028846	0.032051	0.064103	0.035256	0.099359	0.009615	0.009615	0.070513	0.006410	0.035256	0.035256	0.160256	0.006410	0.006410	0.131410	0.051282	0.092949
GENE2454X	hypothetical protein MGC45840	hypothetical protein MGC45840	1.000000	0.021739	0.113043	0.013043	0.008696	0.052174	0.082609	0.043478	0.073913	0.004348	0.013043	0.052174	0.008696	0.004348	0.026087	0.139130	0.021739	0.008696	0.143478	0.086957	0.082609
GENE211X	delta sleep inducing peptide, immunoreactor; glucocorticoid-induced leucine zipper	delta sleep inducing peptide, immunoreactor; glucocorticoid-induced leucine zipper	1.000000	0.012987	0.129870	0.025974	0.025974	0.077922	0.090909	0.025974	0.064935	0.012987	0.012987	0.064935	0.038961	0.064935	0.012987	0.181818	0.012987	0.000000	0.038961	0.077922	0.025974
GENE62X	hypothetical protein LOC255313	hypothetical protein LOC255313	1.000000	0.006944	0.069444	0.017361	0.013889	0.059028	0.076389	0.031250	0.166667	0.003472	0.024306	0.045139	0.031250	0.031250	0.052083	0.177083	0.000000	0.006944	0.038194	0.052083	0.097222
GENE1653X	PWWP domain containing 1; HDGF (hepatoma-derived growth factor) like	PWWP domain containing 1; HDGF (hepatoma-derived growth factor) like	1.000000	0.035857	0.043825	0.007968	0.015936	0.031873	0.111554	0.027888	0.135458	0.023904	0.015936	0.023904	0.019920	0.067729	0.059761	0.159363	0.011952	0.015936	0.043825	0.051793	0.095618
GENE162X	nascent-polypeptide-associated complex alpha polypeptide	nascent-polypeptide-associated complex alpha polypeptide	1.000000	0.013953	0.051163	0.046512	0.023256	0.088372	0.041860	0.083721	0.111628	0.009302	0.000000	0.083721	0.037209	0.074419	0.046512	0.134884	0.000000	0.000000	0.032558	0.083721	0.037209
GENE668X	aspartate beta-hydroxylase isoform b; junctin isoform 1; junctate; aspartyl/asparaginyl-beta-hydroxylase; peptide-aspartate beta-dioxygenase; humbug	aspartate beta-hydroxylase isoform b; junctin isoform 1; junctate; aspartyl/asparaginyl-beta-hydroxylase; peptide-aspartate beta-dioxygenase; humbug	1.000000	0.030100	0.060201	0.026756	0.023411	0.103679	0.063545	0.053512	0.050167	0.023411	0.036789	0.056856	0.023411	0.033445	0.096990	0.183946	0.003344	0.010033	0.016722	0.050167	0.053512
GENE1561X	DIPB protein	DIPB protein	1.000000	0.023256	0.052326	0.029070	0.029070	0.040698	0.031977	0.034884	0.095930	0.008721	0.034884	0.055233	0.005814	0.049419	0.069767	0.235465	0.029070	0.002907	0.034884	0.078488	0.058140
GENE1422X	nuclear autoantigenic sperm protein isoform 1; homolog of Xenopus N1/N2; histone H1-binding protein; nuclear autoantigenic sperm protein autosomal variant	nuclear autoantigenic sperm protein isoform 1; homolog of Xenopus N1/N2; histone H1-binding protein; nuclear autoantigenic sperm protein autosomal variant	1.000000	0.012658	0.075949	0.027848	0.015190	0.079747	0.039241	0.046835	0.089873	0.016456	0.011392	0.046835	0.036709	0.077215	0.050633	0.191139	0.006329	0.003797	0.025316	0.073418	0.073418
GENE1808X	nuclear autoantigenic sperm protein isoform 3; homolog of Xenopus N1/N2; histone H1-binding protein; nuclear autoantigenic sperm protein autosomal variant	nuclear autoantigenic sperm protein isoform 3; homolog of Xenopus N1/N2; histone H1-binding protein; nuclear autoantigenic sperm protein autosomal variant	1.000000	0.017817	0.084633	0.028953	0.020045	0.069042	0.024499	0.037862	0.111359	0.022272	0.013363	0.037862	0.051225	0.071269	0.051225	0.169265	0.008909	0.002227	0.024499	0.086860	0.066815
GENE409X	hypothetical protein FLJ32743	hypothetical protein FLJ32743	1.000000	0.017544	0.100251	0.037594	0.030075	0.032581	0.012531	0.022556	0.075188	0.012531	0.017544	0.120301	0.032581	0.135338	0.037594	0.177945	0.015038	0.002506	0.092732	0.022556	0.005013
GENE2X	caldesmon 1 isoform 1; H-CAD; L-CAD	caldesmon 1 isoform 1; H-CAD; L-CAD	1.000000	0.016393	0.044136	0.029004	0.015132	0.041614	0.030265	0.049180	0.079445	0.005044	0.006305	0.059269	0.026482	0.131148	0.044136	0.215637	0.001261	0.006305	0.109710	0.054224	0.035309
GENE291X	troponin T3, skeletal, fast; Troponin-T3, skeletal, fast	troponin T3, skeletal, fast; Troponin-T3, skeletal, fast	1.000000	0.015504	0.073643	0.038760	0.015504	0.023256	0.023256	0.027132	0.093023	0.015504	0.015504	0.062016	0.015504	0.151163	0.069767	0.189922	0.000000	0.007752	0.096899	0.031008	0.034884
GENE2828X	stathmin 1; metablastin; prosolin; oncoprotein 18; phosphoprotein 19; stathmin; leukemia-associated phosphoprotein p18	stathmin 1; metablastin; prosolin; oncoprotein 18; phosphoprotein 19; stathmin; leukemia-associated phosphoprotein p18	1.000000	0.020134	0.087248	0.033557	0.026846	0.033557	0.040268	0.013423	0.100671	0.000000	0.026846	0.040268	0.040268	0.154362	0.040268	0.201342	0.000000	0.000000	0.060403	0.073826	0.006711
GENE1552X	tropomyosin 4	tropomyosin 4	1.000000	0.004032	0.120968	0.036290	0.020161	0.040323	0.000000	0.028226	0.120968	0.012097	0.008065	0.056452	0.036290	0.100806	0.056452	0.217742	0.008065	0.000000	0.072581	0.028226	0.032258
GENE2976X	chromosome 3 open reading frame 6	chromosome 3 open reading frame 6	1.000000	0.019608	0.068627	0.032680	0.022876	0.035948	0.042484	0.029412	0.101307	0.029412	0.045752	0.084967	0.016340	0.111111	0.068627	0.130719	0.006536	0.006536	0.068627	0.062092	0.016340
GENE1602X	hypothetical protein FLJ20972	hypothetical protein FLJ20972	1.000000	0.000000	0.134752	0.028369	0.021277	0.070922	0.014184	0.021277	0.063830	0.000000	0.014184	0.085106	0.042553	0.127660	0.049645	0.163121	0.014184	0.000000	0.049645	0.049645	0.049645
GENE1852X	hypothetical protein FLJ13881	hypothetical protein FLJ13881	1.000000	0.009174	0.126606	0.009174	0.012844	0.049541	0.014679	0.036697	0.115596	0.001835	0.007339	0.084404	0.018349	0.056881	0.038532	0.190826	0.001835	0.001835	0.132110	0.049541	0.042202
GENE2427X	hypothetical protein MGC10854	hypothetical protein MGC10854	1.000000	0.006024	0.118474	0.020080	0.034137	0.018072	0.012048	0.014056	0.088353	0.020080	0.018072	0.120482	0.026104	0.080321	0.020080	0.196787	0.004016	0.022088	0.126506	0.044177	0.010040
GENE1779X	hypothetical protein PRO1855	hypothetical protein PRO1855	1.000000	0.006250	0.106250	0.012500	0.006250	0.056250	0.043750	0.031250	0.100000	0.012500	0.012500	0.093750	0.018750	0.125000	0.025000	0.125000	0.012500	0.012500	0.131250	0.037500	0.031250
GENE2342X	ATPase inhibitory factor 1 isoform 1 precursor	ATPase inhibitory factor 1 isoform 1 precursor	1.000000	0.028302	0.056604	0.047170	0.028302	0.047170	0.000000	0.028302	0.113208	0.009434	0.056604	0.066038	0.009434	0.094340	0.037736	0.132075	0.000000	0.018868	0.103774	0.037736	0.084906
GENE547X	eukaryotic translation initiation factor 4E binding protein 3; eukaryotic initiation factor 4E-binding protein 3	eukaryotic translation initiation factor 4E binding protein 3; eukaryotic initiation factor 4E-binding protein 3	1.000000	0.020000	0.080000	0.070000	0.020000	0.010000	0.140000	0.130000	0.040000	0.030000	0.000000	0.040000	0.010000	0.040000	0.060000	0.090000	0.050000	0.000000	0.040000	0.060000	0.070000
GENE2069X	PRO1596 protein	PRO1596 protein	1.000000	0.026667	0.120000	0.066667	0.026667	0.013333	0.080000	0.080000	0.026667	0.053333	0.026667	0.026667	0.053333	0.040000	0.040000	0.080000	0.053333	0.000000	0.026667	0.066667	0.093333
GENE1832X	fibroblast growth factor 1 (acidic) isoform 2 precursor; heparin-binding growth factor 1 precursor; endothelial cell growth factor, alpha; endothelial cell growth factor, beta	fibroblast growth factor 1 (acidic) isoform 2 precursor; heparin-binding growth factor 1 precursor; endothelial cell growth factor, alpha; endothelial cell growth factor, beta	1.000000	0.050000	0.100000	0.033333	0.016667	0.016667	0.066667	0.133333	0.033333	0.033333	0.033333	0.016667	0.050000	0.083333	0.083333	0.050000	0.016667	0.000000	0.050000	0.033333	0.100000
GENE215X	hypothetical protein MGC16142	hypothetical protein MGC16142	1.000000	0.027778	0.055556	0.083333	0.027778	0.055556	0.055556	0.083333	0.027778	0.000000	0.055556	0.055556	0.055556	0.138889	0.027778	0.083333	0.000000	0.000000	0.055556	0.111111	0.000000
GENE351X	integrin beta 3 binding protein (beta3-endonexin); beta 3 endonexin	integrin beta 3 binding protein (beta3-endonexin); beta 3 endonexin	1.000000	0.033898	0.124294	0.045198	0.045198	0.022599	0.033898	0.067797	0.028249	0.011299	0.028249	0.033898	0.050847	0.124294	0.028249	0.107345	0.011299	0.000000	0.039548	0.129944	0.033898
GENE1377X	phosphoprotein enriched in astrocytes 15; Phosphoprotein enriched in astrocytes, 15kD; homolog of mouse MAT-1 oncogene	phosphoprotein enriched in astrocytes 15; Phosphoprotein enriched in astrocytes, 15kD; homolog of mouse MAT-1 oncogene	1.000000	0.023077	0.115385	0.092308	0.015385	0.023077	0.053846	0.069231	0.046154	0.030769	0.015385	0.023077	0.030769	0.100000	0.076923	0.123077	0.007692	0.007692	0.046154	0.084615	0.015385
GENE267X	S100 calcium-binding protein A9; calgranulin B	S100 calcium-binding protein A9; calgranulin B	1.000000	0.043860	0.096491	0.052632	0.052632	0.026316	0.035088	0.061404	0.026316	0.008772	0.070175	0.043860	0.061404	0.096491	0.052632	0.122807	0.008772	0.008772	0.026316	0.035088	0.070175
GENE2248X	DC13 protein	DC13 protein	1.000000	0.037975	0.113924	0.037975	0.025316	0.037975	0.050633	0.025316	0.012658	0.025316	0.075949	0.000000	0.101266	0.113924	0.037975	0.126582	0.050633	0.000000	0.063291	0.037975	0.025316
GENE161X	Hin-1	Hin-1	1.000000	0.048276	0.089655	0.062069	0.027586	0.068966	0.034483	0.020690	0.034483	0.062069	0.013793	0.027586	0.055172	0.068966	0.062069	0.137931	0.027586	0.006897	0.034483	0.096552	0.020690
GENE2959X	hypothetical protein MGC12458	hypothetical protein MGC12458	1.000000	0.049383	0.074074	0.092593	0.043210	0.055556	0.043210	0.049383	0.049383	0.030864	0.018519	0.006173	0.030864	0.061728	0.067901	0.185185	0.012346	0.000000	0.049383	0.043210	0.037037
GENE498X	hypothetical protein DKFZp564A176	hypothetical protein DKFZp564A176	1.000000	0.010000	0.130000	0.010000	0.020000	0.110000	0.070000	0.080000	0.080000	0.010000	0.070000	0.030000	0.000000	0.020000	0.000000	0.040000	0.030000	0.050000	0.060000	0.100000	0.080000
GENE556X	chromosome 21 open reading frame 41	chromosome 21 open reading frame 41	1.000000	0.025000	0.200000	0.050000	0.025000	0.025000	0.050000	0.125000	0.025000	0.025000	0.050000	0.025000	0.050000	0.000000	0.000000	0.050000	0.025000	0.025000	0.075000	0.075000	0.075000
GENE1361X	hypothetical protein FLJ23447	hypothetical protein FLJ23447	1.000000	0.008264	0.179063	0.013774	0.011019	0.041322	0.088154	0.077135	0.082645	0.013774	0.049587	0.041322	0.044077	0.011019	0.022039	0.030303	0.022039	0.011019	0.104683	0.090909	0.057851
GENE444X	hypothetical protein MGC4677	hypothetical protein MGC4677	1.000000	0.000000	0.134615	0.019231	0.038462	0.038462	0.115385	0.115385	0.038462	0.000000	0.038462	0.019231	0.038462	0.019231	0.057692	0.019231	0.057692	0.019231	0.057692	0.115385	0.057692
GENE1580X	DKFZP564B147 protein	DKFZP564B147 protein	1.000000	0.000000	0.113043	0.052174	0.017391	0.034783	0.139130	0.104348	0.060870	0.026087	0.086957	0.017391	0.017391	0.000000	0.017391	0.008696	0.026087	0.052174	0.069565	0.113043	0.043478
GENE2210X	Ly-6 neurotoxin-like protein 1 isoform c; secreted Ly6/uPAR related protein 2	Ly-6 neurotoxin-like protein 1 isoform c; secreted Ly6/uPAR related protein 2	1.000000	0.017241	0.146552	0.017241	0.051724	0.060345	0.068966	0.120690	0.094828	0.060345	0.017241	0.017241	0.034483	0.025862	0.034483	0.008621	0.086207	0.008621	0.034483	0.043103	0.051724
GENE2271X	hypothetical protein PRO2533	hypothetical protein PRO2533	1.000000	0.033333	0.100000	0.016667	0.066667	0.066667	0.066667	0.083333	0.083333	0.033333	0.050000	0.016667	0.066667	0.050000	0.033333	0.016667	0.033333	0.033333	0.016667	0.066667	0.066667
GENE342X	TAR RNA binding protein 2 isoform b; TAR RNA-binding protein 2; trans-activation responsive RNA-binding protein	TAR RNA binding protein 2 isoform b; TAR RNA-binding protein 2; trans-activation responsive RNA-binding protein	1.000000	0.026549	0.097345	0.026549	0.026549	0.035398	0.061947	0.097345	0.097345	0.017699	0.026549	0.053097	0.017699	0.079646	0.026549	0.079646	0.017699	0.000000	0.026549	0.070796	0.115044
GENE765X	hypothetical protein FLJ25168	hypothetical protein FLJ25168	1.000000	0.006369	0.063694	0.019108	0.012739	0.025478	0.082803	0.082803	0.082803	0.025478	0.038217	0.038217	0.038217	0.063694	0.012739	0.070064	0.038217	0.031847	0.063694	0.063694	0.140127
GENE113X	cysteine-rich protein 2; Cystein-rich intestinal protein	cysteine-rich protein 2; Cystein-rich intestinal protein	1.000000	0.033654	0.043269	0.024038	0.004808	0.052885	0.100962	0.062500	0.067308	0.043269	0.038462	0.014423	0.014423	0.105769	0.033654	0.062500	0.067308	0.009615	0.043269	0.057692	0.120192
GENE1175X	cysteine and glycine-rich protein 2; LIM domain only 5, smooth muscle; SmLIM	cysteine and glycine-rich protein 2; LIM domain only 5, smooth muscle; SmLIM	1.000000	0.031088	0.036269	0.031088	0.015544	0.041451	0.041451	0.051813	0.072539	0.056995	0.031088	0.031088	0.036269	0.098446	0.025907	0.062176	0.082902	0.010363	0.046632	0.046632	0.150259
GENE1306X	hypothetical protein DKFZp547G0215	hypothetical protein DKFZp547G0215	1.000000	0.018868	0.075472	0.018868	0.009434	0.047170	0.028302	0.094340	0.028302	0.028302	0.047170	0.047170	0.056604	0.160377	0.028302	0.094340	0.056604	0.000000	0.075472	0.047170	0.037736
GENE675X	zinc finger protein 208	zinc finger protein 208	1.000000	0.044559	0.046272	0.050557	0.010283	0.029991	0.035133	0.070266	0.045416	0.047986	0.068552	0.011140	0.023993	0.167952	0.006855	0.104542	0.063410	0.015424	0.017138	0.073693	0.066838
GENE55X	maternal G10 transcript	maternal G10 transcript	1.000000	0.027778	0.090278	0.069444	0.013889	0.027778	0.041667	0.048611	0.034722	0.027778	0.027778	0.041667	0.027778	0.111111	0.048611	0.076389	0.069444	0.020833	0.090278	0.034722	0.069444
GENE2012X	tissue factor pathway inhibitor (lipoprotein-associated coagulation inhibitor)	tissue factor pathway inhibitor (lipoprotein-associated coagulation inhibitor)	1.000000	0.069079	0.069079	0.055921	0.023026	0.026316	0.042763	0.055921	0.046053	0.036184	0.013158	0.039474	0.082237	0.088816	0.036184	0.082237	0.062500	0.006579	0.055921	0.039474	0.069079
GENE212X	cellular modulator of immune recognition	cellular modulator of immune recognition	1.000000	0.034364	0.061856	0.075601	0.024055	0.058419	0.051546	0.068729	0.048110	0.024055	0.041237	0.044674	0.027491	0.072165	0.027491	0.075601	0.054983	0.020619	0.041237	0.106529	0.041237
GENE402X	zinc finger protein 434	zinc finger protein 434	1.000000	0.041667	0.046296	0.027778	0.009259	0.037037	0.037037	0.064815	0.046296	0.023148	0.087963	0.055556	0.037037	0.083333	0.009259	0.050926	0.074074	0.000000	0.074074	0.125000	0.069444
GENE644X	zinc finger protein 256; bone marrow zinc finger 3	zinc finger protein 256; bone marrow zinc finger 3	1.000000	0.054852	0.054852	0.029536	0.008439	0.044304	0.025316	0.056962	0.012658	0.037975	0.086498	0.040084	0.023207	0.069620	0.014768	0.073840	0.071730	0.006329	0.084388	0.135021	0.069620
GENE529X	hypothetical protein FLJ11637	hypothetical protein FLJ11637	1.000000	0.035088	0.048246	0.015351	0.013158	0.048246	0.039474	0.057018	0.050439	0.026316	0.061404	0.037281	0.028509	0.131579	0.017544	0.057018	0.061404	0.013158	0.074561	0.103070	0.081140
GENE102X	zinc finger protein 407	zinc finger protein 407	1.000000	0.030969	0.066933	0.035964	0.022977	0.048951	0.033966	0.058941	0.056943	0.022977	0.059940	0.030969	0.049950	0.077922	0.047952	0.096903	0.042957	0.002997	0.048951	0.086913	0.075924
GENE461X	gonadotropin inducible transcription repressor 1	gonadotropin inducible transcription repressor 1	1.000000	0.057339	0.066514	0.045872	0.009174	0.006881	0.038991	0.050459	0.025229	0.034404	0.103211	0.066514	0.025229	0.098624	0.006881	0.100917	0.071101	0.004587	0.059633	0.064220	0.064220
GENE1051X	PHD-like zinc finger protein	PHD-like zinc finger protein	1.000000	0.044872	0.057692	0.038462	0.022436	0.032051	0.032051	0.054487	0.054487	0.025641	0.057692	0.032051	0.028846	0.108974	0.038462	0.073718	0.057692	0.000000	0.064103	0.118590	0.057692
GENE612X	zinc finger protein 146	zinc finger protein 146	1.000000	0.061644	0.044521	0.047945	0.003425	0.030822	0.030822	0.061644	0.030822	0.023973	0.089041	0.058219	0.041096	0.126712	0.006849	0.085616	0.068493	0.000000	0.027397	0.085616	0.075342
GENE1158X	hypothetical protein MGC27466	hypothetical protein MGC27466	1.000000	0.054455	0.044554	0.054455	0.009901	0.034653	0.029703	0.064356	0.039604	0.034653	0.084158	0.054455	0.039604	0.128713	0.009901	0.059406	0.069307	0.004950	0.039604	0.074257	0.069307
GENE843X	zinc finger protein 257	zinc finger protein 257	1.000000	0.039252	0.052336	0.048598	0.014953	0.026168	0.033645	0.065421	0.042991	0.041121	0.069159	0.037383	0.046729	0.128972	0.022430	0.091589	0.071028	0.005607	0.050467	0.063551	0.048598
GENE2457X	hypothetical protein LOC163227	hypothetical protein LOC163227	1.000000	0.047970	0.064576	0.044280	0.014760	0.018450	0.035055	0.075646	0.040590	0.036900	0.062731	0.036900	0.042435	0.125461	0.027675	0.081181	0.060886	0.012915	0.042435	0.068266	0.060886
GENE1924X	KIAA0972 protein	KIAA0972 protein	1.000000	0.049780	0.052709	0.039531	0.013177	0.036603	0.032211	0.074671	0.024890	0.029283	0.055637	0.062958	0.070278	0.118594	0.024890	0.086384	0.048316	0.007321	0.042460	0.071742	0.058565
GENE548X	zinc finger protein 26 (KOX 20)	zinc finger protein 26 (KOX 20)	1.000000	0.035176	0.045226	0.030151	0.010050	0.020101	0.040201	0.060302	0.050251	0.035176	0.075377	0.055276	0.025126	0.110553	0.005025	0.085427	0.080402	0.010050	0.055276	0.085427	0.085427
GENE657X	zinc finger protein 432	zinc finger protein 432	1.000000	0.042945	0.062883	0.047546	0.021472	0.042945	0.029141	0.072086	0.019939	0.030675	0.065951	0.042945	0.047546	0.098160	0.016871	0.092025	0.055215	0.004601	0.053681	0.075153	0.078221
GENE427X	hypothetical protein MGC34079	hypothetical protein MGC34079	1.000000	0.045217	0.057391	0.022609	0.006957	0.045217	0.036522	0.048696	0.043478	0.036522	0.071304	0.060870	0.022609	0.085217	0.022609	0.078261	0.064348	0.003478	0.076522	0.088696	0.083478
GENE653X	zinc finger protein 337	zinc finger protein 337	1.000000	0.057257	0.066578	0.025300	0.006658	0.041278	0.037284	0.050599	0.029294	0.023968	0.063915	0.058589	0.026631	0.091877	0.018642	0.074567	0.054594	0.010652	0.090546	0.090546	0.081225
GENE706X	zinc finger protein 12	zinc finger protein 12	1.000000	0.048165	0.059633	0.025229	0.009174	0.038991	0.038991	0.059633	0.041284	0.032110	0.064220	0.045872	0.027523	0.096330	0.022936	0.068807	0.064220	0.009174	0.091743	0.080275	0.075688
GENE721X	zinc finger protein 155 (pHZ-96)	zinc finger protein 155 (pHZ-96)	1.000000	0.055762	0.065056	0.029740	0.013011	0.044610	0.035316	0.048327	0.026022	0.029740	0.061338	0.057621	0.033457	0.092937	0.042751	0.079926	0.061338	0.007435	0.061338	0.079926	0.074349
GENE276X	hypothetical protein FLJ36991	hypothetical protein FLJ36991	1.000000	0.046092	0.060120	0.052104	0.012024	0.038076	0.036072	0.052104	0.040080	0.030060	0.074148	0.066132	0.010020	0.074148	0.030060	0.098196	0.062124	0.010020	0.072144	0.058116	0.078156
GENE1492X	hypothetical protein FLJ34917	hypothetical protein FLJ34917	1.000000	0.036683	0.068581	0.046252	0.011164	0.049442	0.033493	0.047847	0.036683	0.043062	0.078150	0.066986	0.027113	0.082935	0.019139	0.092504	0.057416	0.004785	0.065391	0.070175	0.062201
GENE2709X	KIAA0628 gene product	KIAA0628 gene product	1.000000	0.042910	0.070896	0.057836	0.005597	0.037313	0.027985	0.054104	0.024254	0.026119	0.070896	0.061567	0.035448	0.070896	0.027985	0.093284	0.055970	0.003731	0.067164	0.085821	0.080224
GENE2692X	zinc finger protein 264	zinc finger protein 264	1.000000	0.043062	0.065391	0.033493	0.015949	0.049442	0.047847	0.068581	0.038278	0.023923	0.062201	0.047847	0.027113	0.074960	0.030303	0.095694	0.057416	0.006380	0.051037	0.078150	0.082935
GENE2989X	zinc finger protein 19	zinc finger protein 19	1.000000	0.051570	0.056054	0.047085	0.011211	0.040359	0.053812	0.058296	0.042601	0.035874	0.058296	0.053812	0.038117	0.065022	0.033632	0.089686	0.049327	0.006726	0.062780	0.073991	0.071749
GENE1421X	zinc finger protein 441	zinc finger protein 441	1.000000	0.047923	0.033546	0.035144	0.017572	0.017572	0.051118	0.063898	0.033546	0.052716	0.084665	0.039936	0.012780	0.099042	0.025559	0.078275	0.081470	0.003195	0.060703	0.079872	0.081470
GENE1635X	hypothetical protein MGC26914	hypothetical protein MGC26914	1.000000	0.050633	0.037975	0.043400	0.016275	0.032550	0.052441	0.056058	0.037975	0.041591	0.063291	0.039783	0.027125	0.094033	0.032550	0.083183	0.066908	0.005425	0.068716	0.077758	0.072333
GENE1801X	zinc finger protein 442	zinc finger protein 442	1.000000	0.052632	0.043062	0.033493	0.015949	0.022329	0.044657	0.066986	0.031898	0.039872	0.078150	0.033493	0.017544	0.097289	0.031898	0.086124	0.070175	0.009569	0.071770	0.078150	0.074960
GENE1163X	hypothetical protein MGC26707	hypothetical protein MGC26707	1.000000	0.046041	0.053407	0.036832	0.020258	0.040516	0.044199	0.068140	0.036832	0.044199	0.064457	0.044199	0.029466	0.092081	0.025783	0.073665	0.055249	0.009208	0.069982	0.086556	0.058932
GENE2967X	zinc finger protein 440	zinc finger protein 440	1.000000	0.048739	0.043697	0.031933	0.021849	0.048739	0.053782	0.050420	0.030252	0.042017	0.063866	0.036975	0.036975	0.097479	0.026891	0.084034	0.057143	0.003361	0.078992	0.075630	0.067227
GENE2060X	zinc finger protein 14 (KOX 6); GIOT-4 for gonadotropin inducible transcription repressor-4	zinc finger protein 14 (KOX 6); GIOT-4 for gonadotropin inducible transcription repressor-4	1.000000	0.065421	0.029595	0.026480	0.010903	0.021807	0.035826	0.062305	0.032710	0.043614	0.073209	0.046729	0.020249	0.115265	0.014019	0.093458	0.073209	0.004673	0.074766	0.091900	0.063863
GENE1023X	zinc finger protein 177	zinc finger protein 177	1.000000	0.037383	0.059190	0.031153	0.021807	0.040498	0.031153	0.074766	0.040498	0.031153	0.059190	0.052960	0.040498	0.099688	0.040498	0.071651	0.056075	0.012461	0.040498	0.090343	0.068536
GENE2575X	zinc finger protein 93 homolog; zinc finger protein homologous to mouse Zfp93; zinc finger protein homologous to Zfp93 in mouse; zinc finger protein 93 homolog (mouse)	zinc finger protein 93 homolog; zinc finger protein homologous to mouse Zfp93; zinc finger protein homologous to Zfp93 in mouse; zinc finger protein 93 homolog (mouse)	1.000000	0.044715	0.051491	0.031165	0.008130	0.046070	0.033875	0.052846	0.033875	0.028455	0.078591	0.073171	0.037940	0.088076	0.033875	0.066396	0.059621	0.008130	0.048780	0.100271	0.074526
GENE2084X	hypothetical protein FLJ14260	hypothetical protein FLJ14260	1.000000	0.044192	0.053030	0.042929	0.018939	0.036616	0.039141	0.053030	0.051768	0.042929	0.065657	0.053030	0.044192	0.077020	0.027778	0.087121	0.050505	0.022727	0.046717	0.084596	0.058081
GENE2554X	hypothetical protein MGC32104	hypothetical protein MGC32104	1.000000	0.040698	0.065891	0.048450	0.009690	0.046512	0.038760	0.031008	0.046512	0.040698	0.065891	0.034884	0.065891	0.093023	0.021318	0.081395	0.054264	0.009690	0.060078	0.085271	0.060078
GENE2345X	hypothetical protein FLJ38002	hypothetical protein FLJ38002	1.000000	0.039698	0.043478	0.037807	0.013233	0.022684	0.047259	0.054820	0.011342	0.034026	0.075614	0.043478	0.039698	0.090737	0.024575	0.100189	0.064272	0.017013	0.049149	0.134216	0.056711
GENE133X	hypothetical protein LOC51315	hypothetical protein LOC51315	1.000000	0.030888	0.054054	0.034749	0.015444	0.042471	0.038610	0.057915	0.011583	0.034749	0.046332	0.061776	0.027027	0.135135	0.050193	0.115830	0.027027	0.007722	0.084942	0.088803	0.034749
GENE1893X	vav-1 interacting Kruppel-like protein isoform a	vav-1 interacting Kruppel-like protein isoform a	1.000000	0.034623	0.063136	0.048880	0.012220	0.032587	0.026477	0.050916	0.030550	0.032587	0.065173	0.069246	0.030550	0.091650	0.046843	0.112016	0.046843	0.004073	0.057026	0.114053	0.030550
GENE2318X	LOC148823	LOC148823	1.000000	0.022222	0.066667	0.022222	0.014815	0.051852	0.037037	0.059259	0.007407	0.037037	0.037037	0.059259	0.066667	0.074074	0.051852	0.118519	0.029630	0.000000	0.081481	0.118519	0.044444
GENE3065X	RPS27	RPS27	1.000000	0.034884	0.081395	0.011628	0.023256	0.081395	0.069767	0.069767	0.034884	0.023256	0.046512	0.046512	0.011628	0.116279	0.023256	0.046512	0.069767	0.000000	0.058140	0.069767	0.058140
GENE2062X	protein serine threonine kinase Clk4	protein serine threonine kinase Clk4	1.000000	0.037422	0.070686	0.049896	0.022869	0.056133	0.029106	0.035343	0.027027	0.045738	0.079002	0.035343	0.029106	0.066528	0.070686	0.072765	0.031185	0.012474	0.101871	0.085239	0.041580
GENE806X	follicle stimulating hormone, beta polypeptide; Follicle-stimulating hormone, beta polypeptide	follicle stimulating hormone, beta polypeptide; Follicle-stimulating hormone, beta polypeptide	1.000000	0.054264	0.054264	0.054264	0.015504	0.046512	0.038760	0.100775	0.054264	0.054264	0.023256	0.023256	0.023256	0.069767	0.046512	0.062016	0.124031	0.015504	0.038760	0.054264	0.046512
GENE2986X	hypothetical protein MGC4549	hypothetical protein MGC4549	1.000000	0.036145	0.036145	0.036145	0.036145	0.060241	0.072289	0.096386	0.048193	0.024096	0.012048	0.036145	0.036145	0.096386	0.060241	0.072289	0.072289	0.012048	0.060241	0.060241	0.036145
GENE744X	phospholipase A2, group IB (pancreas)	phospholipase A2, group IB (pancreas)	1.000000	0.033784	0.081081	0.040541	0.013514	0.040541	0.040541	0.047297	0.081081	0.060811	0.020270	0.027027	0.060811	0.094595	0.067568	0.027027	0.094595	0.006757	0.020270	0.087838	0.054054
GENE49X	hypothetical protein LOC130576	hypothetical protein LOC130576	1.000000	0.054645	0.076503	0.032787	0.021858	0.071038	0.060109	0.065574	0.076503	0.027322	0.060109	0.021858	0.065574	0.038251	0.027322	0.043716	0.071038	0.021858	0.043716	0.092896	0.027322
GENE1942X	twisted gastrulation	twisted gastrulation	1.000000	0.031390	0.089686	0.035874	0.040359	0.067265	0.053812	0.044843	0.044843	0.026906	0.044843	0.026906	0.058296	0.044843	0.040359	0.076233	0.107623	0.017937	0.017937	0.094170	0.035874
GENE1540X	Ras-GTPase-activating protein SH3-domain-binding protein; GAP binding protein	Ras-GTPase-activating protein SH3-domain-binding protein; GAP binding protein	1.000000	0.040773	0.053648	0.030043	0.023605	0.094421	0.105150	0.030043	0.047210	0.019313	0.025751	0.064378	0.045064	0.040773	0.051502	0.103004	0.002146	0.002146	0.079399	0.057940	0.083691
GENE784X	hypothetical protein FLJ37131	hypothetical protein FLJ37131	1.000000	0.030303	0.106061	0.015152	0.007576	0.022727	0.045455	0.075758	0.121212	0.007576	0.068182	0.098485	0.030303	0.030303	0.045455	0.037879	0.015152	0.015152	0.075758	0.075758	0.075758
GENE1445X	paired immunoglobulin-like receptor beta isoform b; paired immunoglobin-like receptor beta; cell surface receptor FDFACT1; cell surface receptor FDFACT2; activating receptor PILRbeta	paired immunoglobulin-like receptor beta isoform b; paired immunoglobin-like receptor beta; cell surface receptor FDFACT1; cell surface receptor FDFACT2; activating receptor PILRbeta	1.000000	0.020134	0.114094	0.020134	0.013423	0.046980	0.120805	0.013423	0.080537	0.000000	0.107383	0.073826	0.020134	0.026846	0.020134	0.067114	0.053691	0.000000	0.073826	0.033557	0.093960
GENE1276X	G protein pathway suppressor 2	G protein pathway suppressor 2	1.000000	0.033639	0.097859	0.009174	0.045872	0.024465	0.094801	0.051988	0.088685	0.024465	0.051988	0.113150	0.012232	0.061162	0.012232	0.082569	0.000000	0.000000	0.058104	0.067278	0.070336
GENE1538X	corticotropin releasing hormone precursor	corticotropin releasing hormone precursor	1.000000	0.030612	0.168367	0.015306	0.020408	0.035714	0.127551	0.010204	0.112245	0.005102	0.020408	0.081633	0.025510	0.015306	0.015306	0.071429	0.010204	0.000000	0.096939	0.076531	0.061224
GENE1564X	hypothetical protein MGC30156	hypothetical protein MGC30156	1.000000	0.000000	0.118919	0.016216	0.005405	0.032432	0.129730	0.027027	0.135135	0.005405	0.048649	0.102703	0.016216	0.032432	0.027027	0.075676	0.010811	0.005405	0.081081	0.075676	0.054054
GENE174X	hypothetical protein LOC255330	hypothetical protein LOC255330	1.000000	0.029412	0.095588	0.080882	0.044118	0.088235	0.066176	0.073529	0.036765	0.007353	0.044118	0.058824	0.029412	0.044118	0.036765	0.014706	0.000000	0.022059	0.036765	0.080882	0.110294
GENE2452X	hypothetical protein LOC154807	hypothetical protein LOC154807	1.000000	0.046980	0.114094	0.093960	0.006711	0.060403	0.060403	0.053691	0.053691	0.020134	0.093960	0.046980	0.013423	0.033557	0.026846	0.026846	0.026846	0.033557	0.053691	0.060403	0.073826
GENE292X	fetal and adult testis expressed transcript protein	fetal and adult testis expressed transcript protein	1.000000	0.016393	0.092896	0.027322	0.060109	0.043716	0.032787	0.038251	0.109290	0.016393	0.032787	0.065574	0.054645	0.049180	0.016393	0.098361	0.000000	0.021858	0.087432	0.060109	0.076503
GENE11X	ankyrin 1 isoform 6; ankyrin-1, erythrocytic; ankyrin-R	ankyrin 1 isoform 6; ankyrin-1, erythrocytic; ankyrin-R	1.000000	0.052632	0.120301	0.052632	0.015038	0.105263	0.022556	0.052632	0.015038	0.000000	0.022556	0.075188	0.030075	0.067669	0.037594	0.097744	0.015038	0.007519	0.067669	0.060150	0.082707
GENE1344X	ankyrin 1 isoform 7; ankyrin-1, erythrocytic; ankyrin-R	ankyrin 1 isoform 7; ankyrin-1, erythrocytic; ankyrin-R	1.000000	0.064220	0.110092	0.045872	0.018349	0.110092	0.036697	0.082569	0.000000	0.000000	0.036697	0.064220	0.045872	0.045872	0.045872	0.100917	0.018349	0.009174	0.045872	0.064220	0.055046
GENE1819X	glutaredoxin (thioltransferase)	glutaredoxin (thioltransferase)	1.000000	0.037736	0.113208	0.084906	0.009434	0.075472	0.047170	0.066038	0.047170	0.018868	0.009434	0.113208	0.028302	0.056604	0.037736	0.047170	0.047170	0.000000	0.047170	0.037736	0.075472
GENE1091X	ubiquitin B precursor; polyubiquitin B	ubiquitin B precursor; polyubiquitin B	1.000000	0.026201	0.117904	0.091703	0.013100	0.052402	0.039301	0.091703	0.026201	0.013100	0.013100	0.078603	0.026201	0.091703	0.065502	0.078603	0.004367	0.000000	0.052402	0.039301	0.078603
GENE2593X	neural precursor cell expressed, developmentally down-regulated 8	neural precursor cell expressed, developmentally down-regulated 8	1.000000	0.000000	0.111111	0.098765	0.024691	0.061728	0.037037	0.049383	0.037037	0.024691	0.012346	0.061728	0.012346	0.111111	0.049383	0.111111	0.000000	0.000000	0.061728	0.024691	0.111111
GENE1469X	apoptosis-related protein PNAS-1	apoptosis-related protein PNAS-1	1.000000	0.000000	0.135135	0.054054	0.027027	0.040541	0.054054	0.067568	0.054054	0.000000	0.000000	0.067568	0.067568	0.054054	0.027027	0.054054	0.054054	0.000000	0.054054	0.121622	0.067568
GENE554X	hypothetical protein MGC16212	hypothetical protein MGC16212	1.000000	0.014706	0.132353	0.029412	0.058824	0.073529	0.058824	0.029412	0.044118	0.014706	0.073529	0.073529	0.029412	0.014706	0.014706	0.058824	0.044118	0.000000	0.058824	0.058824	0.117647
GENE608X	chromosome 21 open reading frame 88	chromosome 21 open reading frame 88	1.000000	0.006897	0.110345	0.013793	0.013793	0.075862	0.082759	0.041379	0.055172	0.006897	0.055172	0.089655	0.034483	0.006897	0.013793	0.034483	0.034483	0.041379	0.075862	0.075862	0.131034
GENE794X	testis-specific transcript, Y-linked 6; testis transcript Y 6	testis-specific transcript, Y-linked 6; testis transcript Y 6	1.000000	0.010526	0.147368	0.031579	0.031579	0.073684	0.084211	0.021053	0.021053	0.021053	0.063158	0.021053	0.021053	0.021053	0.031579	0.042105	0.073684	0.021053	0.063158	0.105263	0.094737
GENE841X	ring finger protein 144; likely ortholog of mouse ubiquitin conjugating enzyme 7 interacting protein 4	ring finger protein 144; likely ortholog of mouse ubiquitin conjugating enzyme 7 interacting protein 4	1.000000	0.041096	0.102740	0.041096	0.030822	0.047945	0.068493	0.058219	0.071918	0.023973	0.020548	0.058219	0.010274	0.065068	0.051370	0.065068	0.102740	0.017123	0.037671	0.037671	0.047945
GENE816X	phospholipase A2, group X	phospholipase A2, group X	1.000000	0.018182	0.151515	0.036364	0.018182	0.036364	0.084848	0.030303	0.054545	0.042424	0.024242	0.042424	0.024242	0.036364	0.036364	0.060606	0.103030	0.012121	0.048485	0.042424	0.096970
GENE1303X	prokineticin 2; homolog of mouse Bv8 (Bombina variegata 8 kDa); prokineticin 2 precursor	prokineticin 2; homolog of mouse Bv8 (Bombina variegata 8 kDa); prokineticin 2 precursor	1.000000	0.037037	0.157407	0.046296	0.037037	0.037037	0.083333	0.055556	0.074074	0.000000	0.027778	0.018519	0.009259	0.046296	0.037037	0.000000	0.111111	0.009259	0.074074	0.055556	0.083333
GENE604X	hypothetical protein FLJ31338	hypothetical protein FLJ31338	1.000000	0.022099	0.104972	0.016575	0.038674	0.082873	0.093923	0.027624	0.088398	0.011050	0.044199	0.066298	0.000000	0.016575	0.016575	0.027624	0.104972	0.022099	0.033149	0.088398	0.093923
GENE1879X	granulin	granulin	1.000000	0.021922	0.057336	0.013491	0.013491	0.057336	0.084317	0.057336	0.079258	0.010118	0.045531	0.048904	0.015177	0.026981	0.060708	0.033727	0.148398	0.016863	0.055649	0.074199	0.079258
GENE1438X	oxytocin-neurophysin I preproprotein	oxytocin-neurophysin I preproprotein	1.000000	0.024000	0.112000	0.016000	0.008000	0.024000	0.080000	0.024000	0.120000	0.016000	0.008000	0.040000	0.024000	0.032000	0.040000	0.048000	0.144000	0.000000	0.048000	0.056000	0.136000
GENE2481X	MyoD family inhibitor	MyoD family inhibitor	1.000000	0.012195	0.105691	0.024390	0.012195	0.028455	0.089431	0.056911	0.081301	0.008130	0.020325	0.048780	0.020325	0.024390	0.056911	0.060976	0.117886	0.000000	0.016260	0.109756	0.105691
GENE1987X	hypothetical protein MGC29643	hypothetical protein MGC29643	1.000000	0.056738	0.106383	0.049645	0.028369	0.042553	0.049645	0.035461	0.092199	0.021277	0.007092	0.056738	0.049645	0.042553	0.014184	0.035461	0.099291	0.007092	0.035461	0.106383	0.063830
GENE702X	transmembrane 4 superfamily member 1; membrane component, chromosome 3, surface marker 1; tumor-associated antigen L6	transmembrane 4 superfamily member 1; membrane component, chromosome 3, surface marker 1; tumor-associated antigen L6	1.000000	0.049505	0.143564	0.074257	0.014851	0.054455	0.019802	0.029703	0.074257	0.034653	0.024752	0.034653	0.034653	0.019802	0.024752	0.049505	0.089109	0.019802	0.014851	0.069307	0.123762
GENE1006X	transmembrane 4 superfamily member 5; tetraspan transmembrane protein L6H	transmembrane 4 superfamily member 5; tetraspan transmembrane protein L6H	1.000000	0.030457	0.131980	0.040609	0.025381	0.086294	0.035533	0.050761	0.081218	0.015228	0.015228	0.015228	0.050761	0.020305	0.020305	0.025381	0.091371	0.025381	0.055838	0.050761	0.131980
GENE2818X	lipoma HMGIC fusion-partner-like	lipoma HMGIC fusion-partner-like	1.000000	0.040909	0.118182	0.036364	0.059091	0.063636	0.040909	0.054545	0.095455	0.036364	0.009091	0.027273	0.036364	0.013636	0.004545	0.036364	0.063636	0.027273	0.045455	0.090909	0.100000
GENE2193X	scavenger receptor cysteine-rich type 1 protein M160	scavenger receptor cysteine-rich type 1 protein M160	1.000000	0.026153	0.086029	0.038541	0.011700	0.075017	0.024776	0.048176	0.057123	0.011012	0.035788	0.031659	0.044735	0.027529	0.066758	0.053682	0.071576	0.039229	0.057811	0.087405	0.105299
GENE2723X	phospholipase A2, group V	phospholipase A2, group V	1.000000	0.036232	0.101449	0.021739	0.014493	0.050725	0.050725	0.043478	0.050725	0.072464	0.021739	0.028986	0.050725	0.065217	0.036232	0.028986	0.094203	0.036232	0.050725	0.036232	0.108696
GENE104X	small inducible cytokine A21 precursor; exodus-2; beta chemokine exodus-2; 6Ckine; secondary lymphoid tissue chemokine; small inducible cytokine subfamily A (Cys-Cys), member 21	small inducible cytokine A21 precursor; exodus-2; beta chemokine exodus-2; 6Ckine; secondary lymphoid tissue chemokine; small inducible cytokine subfamily A (Cys-Cys), member 21	1.000000	0.014925	0.104478	0.037313	0.014925	0.029851	0.082090	0.037313	0.074627	0.014925	0.007463	0.089552	0.000000	0.119403	0.037313	0.029851	0.044776	0.007463	0.074627	0.089552	0.089552
GENE2494X	hypothetical protein MGC10561	hypothetical protein MGC10561	1.000000	0.037915	0.104265	0.009479	0.009479	0.042654	0.085308	0.014218	0.052133	0.009479	0.018957	0.061611	0.018957	0.071090	0.014218	0.075829	0.056872	0.023697	0.080569	0.109005	0.104265
GENE864X	fast skeletal myosin alkali light chain 1 isoform 1f; A1 catalytic; A2 catalytic	fast skeletal myosin alkali light chain 1 isoform 1f; A1 catalytic; A2 catalytic	1.000000	0.046392	0.072165	0.046392	0.036082	0.061856	0.067010	0.036082	0.134021	0.010309	0.010309	0.036082	0.051546	0.097938	0.051546	0.113402	0.005155	0.000000	0.025773	0.041237	0.056701
GENE1373X	guanine nucleotide binding protein (G protein), gamma 3	guanine nucleotide binding protein (G protein), gamma 3	1.000000	0.040000	0.080000	0.053333	0.053333	0.053333	0.066667	0.066667	0.106667	0.013333	0.013333	0.026667	0.026667	0.093333	0.040000	0.080000	0.053333	0.000000	0.040000	0.066667	0.026667
GENE974X	synaptophysin; major synaptic vesicle protein P38	synaptophysin; major synaptic vesicle protein P38	1.000000	0.073482	0.079872	0.015974	0.025559	0.083067	0.067093	0.047923	0.086262	0.051118	0.003195	0.057508	0.035144	0.038339	0.047923	0.041534	0.015974	0.019169	0.022364	0.063898	0.124601
GENE1233X	interferon induced 6-16 protein isoform b; interferon, alpha-inducible protein	interferon induced 6-16 protein isoform b; interferon, alpha-inducible protein	1.000000	0.037313	0.119403	0.029851	0.029851	0.067164	0.014925	0.037313	0.141791	0.022388	0.007463	0.014925	0.029851	0.044776	0.022388	0.052239	0.022388	0.014925	0.007463	0.111940	0.171642
GENE648X	mitochondrial solute carrier protein	mitochondrial solute carrier protein	1.000000	0.025806	0.058065	0.032258	0.070968	0.064516	0.038710	0.051613	0.096774	0.038710	0.038710	0.025806	0.038710	0.045161	0.051613	0.038710	0.006452	0.012903	0.058065	0.096774	0.109677
GENE1159X	proteasome beta 5 subunit; proteasome subunit, beta type, 5; proteasome subunit X; proteasome epsilon chain; macropain epsilon chain; multicatalytic endopeptidase complex epsilon chain; proteasome chain 6; proteasome subunit MB1; PSX large multifunctional protease X; proteasome catalytic subunit 3	proteasome beta 5 subunit; proteasome subunit, beta type, 5; proteasome subunit X; proteasome epsilon chain; macropain epsilon chain; multicatalytic endopeptidase complex epsilon chain; proteasome chain 6; proteasome subunit MB1; PSX large multifunctional protease X; proteasome catalytic subunit 3	1.000000	0.022814	0.095057	0.041825	0.030418	0.068441	0.034221	0.038023	0.110266	0.064639	0.015209	0.022814	0.026616	0.030418	0.053232	0.049430	0.011407	0.015209	0.068441	0.079848	0.121673
GENE1410X	claudin 18	claudin 18	1.000000	0.045977	0.080460	0.057471	0.057471	0.084291	0.022989	0.080460	0.095785	0.042146	0.011494	0.030651	0.030651	0.034483	0.026820	0.026820	0.030651	0.015326	0.030651	0.080460	0.114943
GENE2091X	HSPC171 protein	HSPC171 protein	1.000000	0.062069	0.096552	0.041379	0.034483	0.048276	0.034483	0.034483	0.131034	0.034483	0.034483	0.048276	0.013793	0.041379	0.027586	0.027586	0.020690	0.034483	0.027586	0.110345	0.096552
GENE279X	Apg3p; PC3-96 protein	Apg3p; PC3-96 protein	1.000000	0.022293	0.076433	0.057325	0.025478	0.070064	0.044586	0.089172	0.060510	0.050955	0.038217	0.035032	0.022293	0.070064	0.066879	0.127389	0.025478	0.012739	0.025478	0.019108	0.060510
GENE1366X	adrenal gland protein AD-004; TAF9 RNA polymerase II, TATA box binding protein (TBP)-associated factor, 32 kD; TATA box binding protein (TBP)-associated factor, RNA polymerase II, G, 32kD; transcription initiation factor TFIID 31 kD subunit	adrenal gland protein AD-004; TAF9 RNA polymerase II, TATA box binding protein (TBP)-associated factor, 32 kD; TATA box binding protein (TBP)-associated factor, RNA polymerase II, G, 32kD; transcription initiation factor TFIID 31 kD subunit	1.000000	0.029070	0.110465	0.063953	0.011628	0.069767	0.034884	0.052326	0.023256	0.052326	0.023256	0.040698	0.058140	0.058140	0.081395	0.122093	0.017442	0.017442	0.040698	0.029070	0.063953
GENE584X	smooth muscle and non-muscle myosin alkali light chain isoform 3	smooth muscle and non-muscle myosin alkali light chain isoform 3	1.000000	0.050955	0.089172	0.031847	0.044586	0.089172	0.025478	0.063694	0.050955	0.025478	0.025478	0.038217	0.050955	0.057325	0.076433	0.108280	0.019108	0.000000	0.031847	0.031847	0.089172
GENE2026X	hypothetical protein FLJ39370	hypothetical protein FLJ39370	1.000000	0.045455	0.098485	0.045455	0.037879	0.075758	0.037879	0.030303	0.060606	0.022727	0.007576	0.045455	0.030303	0.030303	0.068182	0.098485	0.015152	0.022727	0.068182	0.030303	0.128788
GENE2262X	calcium binding protein 1 isoform 1; calbrain; calcium binding protein 5; calcium binding protein 1; calbrain	calcium binding protein 1 isoform 1; calbrain; calcium binding protein 5; calcium binding protein 1; calbrain	1.000000	0.044053	0.105727	0.044053	0.066079	0.048458	0.035242	0.030837	0.052863	0.017621	0.017621	0.035242	0.048458	0.035242	0.079295	0.114537	0.026432	0.000000	0.083700	0.035242	0.079295
GENE821X	calreticulin precursor; Sicca syndrome antigen A (autoantigen Ro; calreticulin); autoantigen Ro	calreticulin precursor; Sicca syndrome antigen A (autoantigen Ro; calreticulin); autoantigen Ro	1.000000	0.043165	0.062350	0.045564	0.011990	0.045564	0.064748	0.035971	0.038369	0.033573	0.016787	0.035971	0.038369	0.100719	0.131894	0.129496	0.007194	0.026379	0.019185	0.047962	0.064748
GENE987X	glia maturation factor, gamma	glia maturation factor, gamma	1.000000	0.063380	0.084507	0.035211	0.042254	0.091549	0.049296	0.049296	0.035211	0.035211	0.007042	0.049296	0.021127	0.077465	0.063380	0.112676	0.021127	0.007042	0.070423	0.063380	0.021127
GENE1994X	SH3 domain binding glutamic acid-rich protein like 2	SH3 domain binding glutamic acid-rich protein like 2	1.000000	0.084112	0.046729	0.056075	0.028037	0.074766	0.074766	0.028037	0.046729	0.028037	0.000000	0.056075	0.046729	0.093458	0.046729	0.093458	0.009346	0.009346	0.046729	0.084112	0.046729
GENE879X	intermediate filament-like protein MGC:2625 isoform 3; HOM-TES-103 tumor antigen-like	intermediate filament-like protein MGC:2625 isoform 3; HOM-TES-103 tumor antigen-like	1.000000	0.020101	0.080402	0.025126	0.050251	0.025126	0.045226	0.060302	0.065327	0.020101	0.010050	0.045226	0.020101	0.045226	0.095477	0.160804	0.015075	0.010050	0.070352	0.095477	0.040201
GENE1106X	protein phosphatase 1, regulatory (inhibitor) subunit 2	protein phosphatase 1, regulatory (inhibitor) subunit 2	1.000000	0.004878	0.073171	0.039024	0.048780	0.009756	0.043902	0.053659	0.082927	0.024390	0.024390	0.048780	0.039024	0.082927	0.092683	0.126829	0.004878	0.004878	0.043902	0.107317	0.043902
GENE1220X	hypothetical protein DKFZp566J091	hypothetical protein DKFZp566J091	1.000000	0.038095	0.066667	0.047619	0.047619	0.047619	0.095238	0.038095	0.019048	0.028571	0.009524	0.047619	0.028571	0.057143	0.076190	0.152381	0.028571	0.009524	0.057143	0.066667	0.038095
GENE371X	my048 protein	my048 protein	1.000000	0.026432	0.039648	0.026432	0.030837	0.017621	0.074890	0.026432	0.057269	0.017621	0.008811	0.035242	0.052863	0.118943	0.057269	0.162996	0.008811	0.004405	0.088106	0.044053	0.101322
GENE922X	polymerase (RNA) III (DNA directed) (32kD)	polymerase (RNA) III (DNA directed) (32kD)	1.000000	0.034335	0.051502	0.034335	0.042918	0.034335	0.068670	0.042918	0.047210	0.042918	0.004292	0.030043	0.030043	0.115880	0.094421	0.154506	0.004292	0.012876	0.060086	0.025751	0.068670
GENE2862X	RED protein; RD element; prer protein; IK factor; chondrosarcoma-associated protein 2; IK cytokine	RED protein; RD element; prer protein; IK factor; chondrosarcoma-associated protein 2; IK cytokine	1.000000	0.028725	0.059246	0.032316	0.030521	0.028725	0.052065	0.052065	0.061041	0.037702	0.014363	0.026930	0.030521	0.118492	0.093357	0.131059	0.003591	0.005386	0.098743	0.052065	0.043088
GENE762X	hypothetical protein LOC91942	hypothetical protein LOC91942	1.000000	0.029586	0.047337	0.053254	0.017751	0.035503	0.071006	0.059172	0.047337	0.041420	0.023669	0.053254	0.029586	0.106509	0.035503	0.118343	0.000000	0.035503	0.065089	0.071006	0.059172
GENE2769X	synovial sarcoma, X breakpoint 2 isoform a; sarcoma, synovial, X-chromosome-related 2; SSX2 protein	synovial sarcoma, X breakpoint 2 isoform a; sarcoma, synovial, X-chromosome-related 2; SSX2 protein	1.000000	0.040359	0.026906	0.040359	0.040359	0.026906	0.080717	0.058296	0.062780	0.017937	0.022422	0.040359	0.062780	0.094170	0.053812	0.094170	0.013453	0.013453	0.067265	0.058296	0.085202
GENE262X	sperm protein associated with the nucleus, X chromosome, family member C; cancer-testis-associated protein CTp11; cancer/testis-associated protein of 11 kD; SPAN-Xc protein	sperm protein associated with the nucleus, X chromosome, family member C; cancer-testis-associated protein CTp11; cancer/testis-associated protein of 11 kD; SPAN-Xc protein	1.000000	0.010309	0.041237	0.041237	0.061856	0.072165	0.092784	0.061856	0.041237	0.010309	0.010309	0.030928	0.061856	0.072165	0.041237	0.144330	0.010309	0.000000	0.072165	0.092784	0.030928
GENE415X	G protein-coupled receptor-associated sorting protein	G protein-coupled receptor-associated sorting protein	1.000000	0.046595	0.037993	0.051613	0.024373	0.050179	0.048029	0.053047	0.079570	0.010753	0.010036	0.026523	0.036559	0.057348	0.043011	0.145520	0.017921	0.033692	0.055914	0.104659	0.066667
GENE2859X	protein phosphatase 4 regulatory subunit 2	protein phosphatase 4 regulatory subunit 2	1.000000	0.037528	0.052980	0.022075	0.028698	0.061810	0.068433	0.052980	0.041943	0.011038	0.013245	0.030905	0.050773	0.055188	0.048565	0.134658	0.028698	0.008830	0.072848	0.099338	0.079470
GENE2710X	SWI/SNF-related matrix-associated actin-dependent regulator of chromatin e1; mammalian chromatin remodeling complex BRG1-associated factor 57	SWI/SNF-related matrix-associated actin-dependent regulator of chromatin e1; mammalian chromatin remodeling complex BRG1-associated factor 57	1.000000	0.012165	0.051095	0.038929	0.034063	0.041363	0.072993	0.053528	0.075426	0.036496	0.017032	0.053528	0.043796	0.072993	0.048662	0.148418	0.002433	0.007299	0.058394	0.085158	0.046229
GENE2395X	CDC26 subunit of anaphase promoting complex	CDC26 subunit of anaphase promoting complex	1.000000	0.035294	0.082353	0.058824	0.023529	0.035294	0.058824	0.023529	0.011765	0.011765	0.000000	0.047059	0.047059	0.105882	0.082353	0.117647	0.000000	0.000000	0.094118	0.082353	0.082353
GENE783X	allograft inflammatory factor 1 isoform 3; interferon gamma responsive transcript; ionized calcium-binding adapter molecule	allograft inflammatory factor 1 isoform 3; interferon gamma responsive transcript; ionized calcium-binding adapter molecule	1.000000	0.040816	0.129252	0.047619	0.054422	0.013605	0.054422	0.027211	0.040816	0.027211	0.006803	0.034014	0.020408	0.129252	0.068027	0.108844	0.000000	0.000000	0.040816	0.074830	0.081633
GENE1214X	calbindin 2 isoform 20k; calbindin 2, (29kD, calretinin); calbindin D29K	calbindin 2 isoform 20k; calbindin 2, (29kD, calretinin); calbindin D29K	1.000000	0.061453	0.106145	0.033520	0.050279	0.005587	0.033520	0.027933	0.067039	0.039106	0.016760	0.055866	0.044693	0.089385	0.061453	0.111732	0.005587	0.011173	0.039106	0.061453	0.078212
GENE40X	S100 calcium-binding protein A12; calgranulin C; S100 calcium binding protein A12	S100 calcium-binding protein A12; calgranulin C; S100 calcium binding protein A12	1.000000	0.054348	0.108696	0.086957	0.010870	0.054348	0.000000	0.054348	0.076087	0.021739	0.065217	0.065217	0.043478	0.108696	0.065217	0.097826	0.000000	0.000000	0.010870	0.032609	0.043478
GENE1082X	S100 calcium-binding protein A8; cystic fibrosis antigen; calgranulin A	S100 calcium-binding protein A8; cystic fibrosis antigen; calgranulin A	1.000000	0.043011	0.107527	0.075269	0.021505	0.064516	0.010753	0.032258	0.064516	0.043011	0.053763	0.021505	0.043011	0.129032	0.064516	0.096774	0.010753	0.010753	0.021505	0.043011	0.043011
GENE2666X	myoglobin	myoglobin	1.000000	0.045455	0.110390	0.051948	0.025974	0.045455	0.032468	0.025974	0.077922	0.012987	0.058442	0.045455	0.019481	0.129870	0.051948	0.090909	0.006494	0.012987	0.012987	0.045455	0.097403
GENE1146X	zinc finger protein, Y-linked	zinc finger protein, Y-linked	1.000000	0.028714	0.052434	0.057428	0.027466	0.079900	0.041199	0.046192	0.056180	0.024969	0.068664	0.036205	0.028714	0.083645	0.084894	0.088639	0.041199	0.001248	0.034956	0.072409	0.044944
GENE457X	cortactin isoform b; oncogene EMS1	cortactin isoform b; oncogene EMS1	1.000000	0.035088	0.031189	0.021442	0.013645	0.064327	0.033138	0.040936	0.087719	0.050682	0.027290	0.072125	0.019493	0.089669	0.081871	0.099415	0.005848	0.011696	0.046784	0.074074	0.093567
GENE365X	eukaryotic translation initiation factor 3, subunit 1 alpha, 35kDa; eukaryotic translation initiation factor 3, subunit 1 (alpha, 35kD)	eukaryotic translation initiation factor 3, subunit 1 alpha, 35kDa; eukaryotic translation initiation factor 3, subunit 1 (alpha, 35kD)	1.000000	0.023256	0.073643	0.034884	0.015504	0.062016	0.027132	0.031008	0.077519	0.031008	0.000000	0.038760	0.019380	0.147287	0.116279	0.124031	0.007752	0.011628	0.031008	0.050388	0.077519
GENE2330X	density-regulated protein; smooth muscle cell associated protein-3	density-regulated protein; smooth muscle cell associated protein-3	1.000000	0.035354	0.045455	0.065657	0.010101	0.060606	0.045455	0.045455	0.075758	0.025253	0.000000	0.055556	0.020202	0.121212	0.080808	0.101010	0.035354	0.010101	0.040404	0.050505	0.075758
GENE1493X	eukaryotic translation elongation factor 1 beta 2; eukaryotic translation elongation factor 1 beta 1	eukaryotic translation elongation factor 1 beta 2; eukaryotic translation elongation factor 1 beta 1	1.000000	0.022222	0.084444	0.040000	0.017778	0.080000	0.044444	0.026667	0.093333	0.040000	0.008889	0.035556	0.013333	0.097778	0.111111	0.088889	0.013333	0.013333	0.022222	0.080000	0.066667
GENE2364X	eukaryotic translation elongation factor 1 beta 2; eukaryotic translation elongation factor 1 beta 1	eukaryotic translation elongation factor 1 beta 2; eukaryotic translation elongation factor 1 beta 1	1.000000	0.022222	0.084444	0.040000	0.017778	0.080000	0.044444	0.026667	0.093333	0.040000	0.008889	0.035556	0.013333	0.097778	0.111111	0.088889	0.013333	0.013333	0.022222	0.080000	0.066667
GENE2376X	S100 calcium binding protein P	S100 calcium binding protein P	1.000000	0.063158	0.105263	0.042105	0.042105	0.063158	0.010526	0.063158	0.084211	0.021053	0.010526	0.031579	0.010526	0.105263	0.084211	0.084211	0.010526	0.000000	0.010526	0.073684	0.084211
GENE1822X	nebulin	nebulin	1.000000	0.017994	0.071675	0.050082	0.027740	0.058779	0.040936	0.052931	0.071075	0.061778	0.031189	0.047533	0.045734	0.123707	0.078123	0.061478	0.007947	0.013495	0.041386	0.063878	0.032539
GENE2712X	islet cell autoantigen 1 isoform 3; islet cell autoantigen 1 (69kD); islet cell autoantigen p69	islet cell autoantigen 1 isoform 3; islet cell autoantigen 1 (69kD); islet cell autoantigen p69	1.000000	0.034483	0.080460	0.045977	0.022989	0.057471	0.011494	0.034483	0.080460	0.045977	0.034483	0.080460	0.011494	0.126437	0.091954	0.045977	0.034483	0.022989	0.034483	0.080460	0.022989
GENE1395X	PIN2-interacting protein 1; hepatocellular carcinoma-related putative tumor suppressor; 67-11-3 protein	PIN2-interacting protein 1; hepatocellular carcinoma-related putative tumor suppressor; 67-11-3 protein	1.000000	0.024390	0.054878	0.024390	0.018293	0.036585	0.045732	0.064024	0.076220	0.009146	0.021341	0.060976	0.039634	0.155488	0.064024	0.088415	0.009146	0.015244	0.054878	0.076220	0.060976
GENE2461X	lipopolysaccharide specific response-7 protein	lipopolysaccharide specific response-7 protein	1.000000	0.035294	0.064706	0.035294	0.029412	0.017647	0.041176	0.047059	0.052941	0.005882	0.023529	0.023529	0.029412	0.152941	0.100000	0.094118	0.000000	0.011765	0.088235	0.100000	0.047059
GENE1080X	natural killer cell group 7 sequence	natural killer cell group 7 sequence	1.000000	0.066667	0.133333	0.048485	0.030303	0.066667	0.066667	0.066667	0.096970	0.024242	0.042424	0.024242	0.000000	0.000000	0.018182	0.024242	0.030303	0.036364	0.018182	0.109091	0.096970
GENE946X	phosphatidic acid phosphatase type 2C isoform 2; phosphatidic acid phosphohydrolase type 2c; type-2 phosphatidic acid phosphatase-gamma; phosphatidic acid phosphatase type 2	phosphatidic acid phosphatase type 2C isoform 2; phosphatidic acid phosphohydrolase type 2c; type-2 phosphatidic acid phosphatase-gamma; phosphatidic acid phosphatase type 2	1.000000	0.051724	0.125000	0.017241	0.017241	0.103448	0.034483	0.051724	0.094828	0.068966	0.030172	0.025862	0.025862	0.034483	0.043103	0.034483	0.030172	0.017241	0.056034	0.081897	0.056034
GENE18X	solute carrier family 31 (copper transporters), member 2; copper transporter 2; hCTR2	solute carrier family 31 (copper transporters), member 2; copper transporter 2; hCTR2	1.000000	0.055944	0.146853	0.062937	0.034965	0.111888	0.027972	0.048951	0.083916	0.048951	0.041958	0.034965	0.020979	0.020979	0.034965	0.013986	0.006993	0.020979	0.013986	0.090909	0.076923
GENE2050X	CGI-78 protein	CGI-78 protein	1.000000	0.083665	0.143426	0.067729	0.011952	0.099602	0.027888	0.043825	0.107570	0.039841	0.015936	0.015936	0.007968	0.011952	0.039841	0.019920	0.011952	0.023904	0.047809	0.087649	0.091633
GENE787X	super conserved receptor expressed in brain 3	super conserved receptor expressed in brain 3	1.000000	0.064343	0.115282	0.040214	0.048257	0.075067	0.053619	0.045576	0.131367	0.037534	0.032172	0.018767	0.021448	0.042895	0.018767	0.029491	0.040214	0.024129	0.050938	0.048257	0.061662
GENE905X	pyrimidinergic receptor P2Y6; P2Y6 receptor; G-coupled nucleotide receptor; P2 purinoceptor; P2Y purinoceptor 6	pyrimidinergic receptor P2Y6; P2Y6 receptor; G-coupled nucleotide receptor; P2 purinoceptor; P2Y purinoceptor 6	1.000000	0.054878	0.137195	0.039634	0.012195	0.060976	0.067073	0.070122	0.137195	0.045732	0.021341	0.039634	0.024390	0.027439	0.021341	0.018293	0.045732	0.018293	0.073171	0.030488	0.054878
GENE520X	secretory carrier membrane protein 3 isoform 1; propin 1	secretory carrier membrane protein 3 isoform 1; propin 1	1.000000	0.080692	0.097983	0.031700	0.020173	0.057637	0.092219	0.046110	0.123919	0.028818	0.008646	0.051873	0.043228	0.028818	0.023055	0.051873	0.020173	0.017291	0.048991	0.074928	0.051873
GENE2029X	hypothetical protein FLJ11838	hypothetical protein FLJ11838	1.000000	0.059859	0.116197	0.031690	0.024648	0.070423	0.073944	0.038732	0.154930	0.028169	0.014085	0.038732	0.017606	0.042254	0.024648	0.059859	0.000000	0.010563	0.063380	0.073944	0.056338
GENE1134X	mal, T-cell differentiation protein 2; MAL proteolipid protein 2	mal, T-cell differentiation protein 2; MAL proteolipid protein 2	1.000000	0.102273	0.130682	0.039773	0.028409	0.079545	0.079545	0.056818	0.107955	0.028409	0.017045	0.022727	0.045455	0.000000	0.028409	0.011364	0.022727	0.022727	0.028409	0.073864	0.073864
GENE2676X	zinc finger, DHHC domain containing 19; hypothetical protein MGC33345	zinc finger, DHHC domain containing 19; hypothetical protein MGC33345	1.000000	0.081560	0.138298	0.031915	0.014184	0.081560	0.078014	0.046099	0.088652	0.017730	0.039007	0.024823	0.035461	0.028369	0.024823	0.014184	0.056738	0.035461	0.042553	0.070922	0.049645
GENE220X	claudin 3; Clostridium perfringens enterotoxin receptor 2; rat ventral prostate.1-like protein; claudin-3; CPE-receptor 2	claudin 3; Clostridium perfringens enterotoxin receptor 2; rat ventral prostate.1-like protein; claudin-3; CPE-receptor 2	1.000000	0.018182	0.131818	0.054545	0.027273	0.095455	0.040909	0.063636	0.131818	0.031818	0.000000	0.045455	0.027273	0.036364	0.031818	0.022727	0.040909	0.027273	0.031818	0.054545	0.086364
GENE2307X	transmembrane protein claudin 5; androgen withdrawal and apoptosis induced protein RVP1 (rat)-like; Claudin-5 (transmembrane protein deleted in velocardiofacial syndrome)	transmembrane protein claudin 5; androgen withdrawal and apoptosis induced protein RVP1 (rat)-like; Claudin-5 (transmembrane protein deleted in velocardiofacial syndrome)	1.000000	0.032110	0.142202	0.022936	0.022936	0.114679	0.045872	0.068807	0.128440	0.036697	0.009174	0.032110	0.013761	0.032110	0.027523	0.018349	0.055046	0.032110	0.027523	0.045872	0.091743
GENE101X	hypothetical protein FLJ39599	hypothetical protein FLJ39599	1.000000	0.040816	0.156463	0.013605	0.013605	0.074830	0.054422	0.034014	0.129252	0.020408	0.034014	0.047619	0.034014	0.006803	0.027211	0.034014	0.027211	0.061224	0.081633	0.061224	0.047619
GENE532X	interleukin 30; IL-27 p28 subunit	interleukin 30; IL-27 p28 subunit	1.000000	0.037037	0.218107	0.004115	0.016461	0.045267	0.074074	0.037037	0.061728	0.008230	0.028807	0.065844	0.012346	0.012346	0.020576	0.090535	0.004115	0.028807	0.086420	0.065844	0.082305
GENE447X	insulin-like growth factor binding protein, acid labile subunit; INSULIN-LIKE GROWTH FACTOR BINDING PROTEIN COMPLEX ACID LABILE CHAIN PRECURSOR	insulin-like growth factor binding protein, acid labile subunit; INSULIN-LIKE GROWTH FACTOR BINDING PROTEIN COMPLEX ACID LABILE CHAIN PRECURSOR	1.000000	0.038017	0.221488	0.013223	0.003306	0.038017	0.059504	0.028099	0.090909	0.011570	0.024793	0.038017	0.056198	0.016529	0.042975	0.054545	0.021488	0.014876	0.072727	0.062810	0.090909
GENE1838X	glycoprotein V (platelet)	glycoprotein V (platelet)	1.000000	0.044643	0.208929	0.026786	0.016071	0.041071	0.069643	0.039286	0.082143	0.003571	0.032143	0.046429	0.046429	0.023214	0.032143	0.033929	0.016071	0.012500	0.067857	0.066071	0.091071
GENE347X	orexin precursor	orexin precursor	1.000000	0.000000	0.175573	0.022901	0.015267	0.022901	0.091603	0.038168	0.152672	0.007634	0.022901	0.045802	0.022901	0.022901	0.007634	0.015267	0.045802	0.007634	0.083969	0.076336	0.122137
GENE937X	type I transmembrane protein Fn14	type I transmembrane protein Fn14	1.000000	0.038760	0.170543	0.023256	0.015504	0.038760	0.069767	0.038760	0.116279	0.000000	0.007752	0.015504	0.000000	0.015504	0.031008	0.038760	0.062016	0.031008	0.108527	0.077519	0.100775
GENE325X	colony stimulating factor 3 isoform a precursor; granulocyte colony stimulating factor; pluripoietin; filgrastim; lenograstim	colony stimulating factor 3 isoform a precursor; granulocyte colony stimulating factor; pluripoietin; filgrastim; lenograstim	1.000000	0.028986	0.188406	0.019324	0.028986	0.043478	0.072464	0.043478	0.115942	0.014493	0.028986	0.096618	0.000000	0.024155	0.019324	0.053140	0.024155	0.019324	0.024155	0.082126	0.072464
GENE252X	hypothetical protein MGC30208	hypothetical protein MGC30208	1.000000	0.044248	0.181416	0.035398	0.030973	0.066372	0.075221	0.044248	0.128319	0.030973	0.017699	0.044248	0.000000	0.017699	0.035398	0.008850	0.039823	0.039823	0.022124	0.057522	0.079646
GENE2156X	KIAA0125 gene product	KIAA0125 gene product	1.000000	0.025974	0.168831	0.012987	0.012987	0.064935	0.077922	0.051948	0.116883	0.012987	0.012987	0.038961	0.000000	0.000000	0.012987	0.038961	0.064935	0.051948	0.038961	0.077922	0.116883
GENE2234X	dolichyl-phosphate mannosyltransferase polypeptide 3 isoform 1; prostin 1; dolichol-phosphate mannose synthase subunit 3; dolichyl-phosphate beta-D-mannosyltransferase subunit 3; mannose-P-dolichol synthase subunit 3	dolichyl-phosphate mannosyltransferase polypeptide 3 isoform 1; prostin 1; dolichol-phosphate mannose synthase subunit 3; dolichyl-phosphate beta-D-mannosyltransferase subunit 3; mannose-P-dolichol synthase subunit 3	1.000000	0.032787	0.221311	0.016393	0.016393	0.065574	0.032787	0.057377	0.122951	0.024590	0.008197	0.040984	0.000000	0.008197	0.024590	0.040984	0.024590	0.032787	0.073770	0.065574	0.090164
GENE2968X	hypothetical protein MGC11279	hypothetical protein MGC11279	1.000000	0.016892	0.189189	0.010135	0.006757	0.084459	0.057432	0.010135	0.114865	0.006757	0.033784	0.054054	0.020270	0.006757	0.057432	0.057432	0.033784	0.010135	0.111486	0.047297	0.070946
GENE1237X	hypothetical protein MGC12972	hypothetical protein MGC12972	1.000000	0.060773	0.143646	0.011050	0.022099	0.082873	0.071823	0.038674	0.088398	0.038674	0.005525	0.038674	0.022099	0.022099	0.044199	0.011050	0.022099	0.038674	0.088398	0.055249	0.093923
GENE2675X	hypothetical protein BC004895	hypothetical protein BC004895	1.000000	0.035874	0.183857	0.008969	0.004484	0.085202	0.134529	0.026906	0.107623	0.022422	0.031390	0.031390	0.004484	0.013453	0.035874	0.062780	0.031390	0.013453	0.058296	0.040359	0.067265
GENE2688X	minor histocompatibility antigen 13 isoform 4; signal peptide peptidase; presenilin-like protein 3	minor histocompatibility antigen 13 isoform 4; signal peptide peptidase; presenilin-like protein 3	1.000000	0.055944	0.153846	0.069930	0.027972	0.020979	0.062937	0.055944	0.090909	0.027972	0.020979	0.027972	0.027972	0.020979	0.027972	0.041958	0.013986	0.000000	0.055944	0.111888	0.083916
GENE1672X	chemokine (C-X-C motif) ligand 5; Small inducible cytokine subfamily B (Cys-X-Cys), member 5; small inducible cytokine subfamily B (Cys-X-Cys), member 5 (epithelial-derived neutrophil-activating peptide 78)	chemokine (C-X-C motif) ligand 5; Small inducible cytokine subfamily B (Cys-X-Cys), member 5; small inducible cytokine subfamily B (Cys-X-Cys), member 5 (epithelial-derived neutrophil-activating peptide 78)	1.000000	0.017544	0.157895	0.052632	0.017544	0.087719	0.078947	0.026316	0.096491	0.000000	0.008772	0.052632	0.035088	0.070175	0.017544	0.043860	0.043860	0.000000	0.035088	0.087719	0.070175
GENE68X	invariant gamma chain; HLA-DR-gamma; Ia-associated invariant chain; gamma chain of class II antigens	invariant gamma chain; HLA-DR-gamma; Ia-associated invariant chain; gamma chain of class II antigens	1.000000	0.021552	0.137931	0.012931	0.064655	0.038793	0.094828	0.056034	0.047414	0.021552	0.030172	0.064655	0.038793	0.064655	0.047414	0.056034	0.008621	0.012931	0.060345	0.064655	0.056034
GENE100X	hypothetical protein MGC40168	hypothetical protein MGC40168	1.000000	0.041667	0.125000	0.020833	0.020833	0.072917	0.114583	0.083333	0.041667	0.000000	0.031250	0.031250	0.020833	0.052083	0.020833	0.052083	0.031250	0.020833	0.062500	0.062500	0.093750
GENE820X	platelet glycoprotein Ib alpha polypeptide precursor	platelet glycoprotein Ib alpha polypeptide precursor	1.000000	0.035144	0.174121	0.019169	0.009585	0.051118	0.107029	0.111821	0.041534	0.022364	0.023962	0.035144	0.036741	0.041534	0.038339	0.049521	0.014377	0.015974	0.036741	0.079872	0.055911
GENE281X	hypothetical protein MGC35558	hypothetical protein MGC35558	1.000000	0.006897	0.068966	0.034483	0.013793	0.062069	0.062069	0.082759	0.082759	0.013793	0.041379	0.055172	0.041379	0.006897	0.020690	0.048276	0.034483	0.027586	0.068966	0.151724	0.075862
GENE1442X	melanoma-associated chondroitin sulfate proteoglycan-like	melanoma-associated chondroitin sulfate proteoglycan-like	1.000000	0.021739	0.078261	0.017391	0.043478	0.030435	0.100000	0.086957	0.073913	0.000000	0.034783	0.060870	0.008696	0.008696	0.030435	0.034783	0.043478	0.047826	0.052174	0.130435	0.082609
GENE846X	Smith-Magenis syndrome chromosome region, candidate 5	Smith-Magenis syndrome chromosome region, candidate 5	1.000000	0.021429	0.128571	0.028571	0.014286	0.028571	0.085714	0.035714	0.078571	0.007143	0.035714	0.071429	0.035714	0.014286	0.007143	0.035714	0.050000	0.007143	0.107143	0.142857	0.064286
GENE476X	hypothetical protein MGC45068	hypothetical protein MGC45068	1.000000	0.030534	0.122137	0.022901	0.015267	0.000000	0.061069	0.053435	0.083969	0.007634	0.000000	0.045802	0.022901	0.045802	0.030534	0.045802	0.053435	0.045802	0.091603	0.152672	0.068702
GENE1291X	hypothetical protein FLJ10661	hypothetical protein FLJ10661	1.000000	0.024242	0.133333	0.018182	0.018182	0.012121	0.060606	0.060606	0.078788	0.018182	0.018182	0.042424	0.018182	0.042424	0.030303	0.072727	0.042424	0.036364	0.072727	0.139394	0.060606
GENE1355X	hypothetical protein MGC5309	hypothetical protein MGC5309	1.000000	0.061856	0.108247	0.030928	0.020619	0.051546	0.082474	0.041237	0.072165	0.005155	0.010309	0.041237	0.020619	0.020619	0.025773	0.020619	0.046392	0.025773	0.056701	0.185567	0.072165
GENE1301X	hypothetical protein PRO2032	hypothetical protein PRO2032	1.000000	0.031915	0.085106	0.053191	0.021277	0.031915	0.085106	0.063830	0.106383	0.042553	0.042553	0.085106	0.042553	0.031915	0.010638	0.053191	0.042553	0.000000	0.031915	0.106383	0.031915
GENE1317X	SEEK1 protein	SEEK1 protein	1.000000	0.026316	0.118421	0.026316	0.026316	0.019737	0.131579	0.065789	0.085526	0.006579	0.059211	0.072368	0.019737	0.026316	0.046053	0.046053	0.019737	0.006579	0.046053	0.111842	0.039474
GENE1225X	runt-related transcription factor 2; cleidocranial dysplasia 1; core-binding factor, runt domain, alpha subunit 1	runt-related transcription factor 2; cleidocranial dysplasia 1; core-binding factor, runt domain, alpha subunit 1	1.000000	0.031558	0.059172	0.021696	0.025641	0.059172	0.116371	0.074951	0.076923	0.029586	0.021696	0.082840	0.037475	0.019724	0.051282	0.019724	0.007890	0.007890	0.065089	0.138067	0.053254
GENE1632X	distal-less homeo box 3	distal-less homeo box 3	1.000000	0.017422	0.083624	0.013937	0.010453	0.034843	0.121951	0.048780	0.083624	0.073171	0.034843	0.073171	0.041812	0.048780	0.034843	0.038328	0.006969	0.010453	0.041812	0.125436	0.055749
GENE204X	centromere protein A; centromere protein A (17kD)	centromere protein A; centromere protein A (17kD)	1.000000	0.042857	0.135714	0.028571	0.007143	0.035714	0.078571	0.042857	0.085714	0.007143	0.035714	0.050000	0.007143	0.050000	0.021429	0.057143	0.007143	0.014286	0.150000	0.071429	0.071429
GENE625X	methyl-CpG binding domain protein 3-like 2	methyl-CpG binding domain protein 3-like 2	1.000000	0.019231	0.110577	0.024038	0.033654	0.038462	0.100962	0.038462	0.110577	0.004808	0.024038	0.057692	0.009615	0.048077	0.024038	0.052885	0.024038	0.004808	0.139423	0.072115	0.062500
GENE459X	double homeobox, 3	double homeobox, 3	1.000000	0.029412	0.094118	0.058824	0.011765	0.005882	0.082353	0.052941	0.100000	0.005882	0.011765	0.088235	0.023529	0.023529	0.035294	0.064706	0.017647	0.023529	0.147059	0.052941	0.070588
GENE493X	hypothetical protein MGC14425	hypothetical protein MGC14425	1.000000	0.008197	0.090164	0.008197	0.024590	0.016393	0.114754	0.081967	0.155738	0.008197	0.024590	0.040984	0.024590	0.016393	0.032787	0.040984	0.024590	0.008197	0.139344	0.114754	0.024590
GENE344X	SCAN domain containing protein 1; SCAN-related protein RAZ1	SCAN domain containing protein 1; SCAN-related protein RAZ1	1.000000	0.022346	0.078212	0.039106	0.011173	0.044693	0.134078	0.044693	0.173184	0.005587	0.000000	0.050279	0.011173	0.011173	0.016760	0.094972	0.005587	0.005587	0.117318	0.078212	0.055866
GENE764X	hypothetical protein FLJ36031	hypothetical protein FLJ36031	1.000000	0.038961	0.069264	0.012987	0.017316	0.056277	0.129870	0.043290	0.134199	0.012987	0.008658	0.017316	0.004329	0.034632	0.034632	0.051948	0.017316	0.012987	0.173160	0.069264	0.060606
GENE91X	hypothetical protein DKFZp547J036	hypothetical protein DKFZp547J036	1.000000	0.042735	0.068376	0.029915	0.012821	0.042735	0.205128	0.076923	0.059829	0.004274	0.068376	0.042735	0.004274	0.025641	0.025641	0.034188	0.025641	0.017094	0.076923	0.064103	0.072650
GENE1784X	LDL induced EC protein	LDL induced EC protein	1.000000	0.029070	0.081395	0.005814	0.011628	0.029070	0.191860	0.034884	0.098837	0.017442	0.058140	0.029070	0.005814	0.034884	0.023256	0.052326	0.034884	0.000000	0.110465	0.087209	0.063953
GENE437X	HSPC189 protein	HSPC189 protein	1.000000	0.035533	0.060914	0.025381	0.020305	0.045685	0.126904	0.035533	0.050761	0.025381	0.065990	0.050761	0.010152	0.035533	0.020305	0.060914	0.055838	0.005076	0.091371	0.106599	0.071066
GENE613X	hypothetical protein BC009264	hypothetical protein BC009264	1.000000	0.041667	0.093750	0.052083	0.010417	0.062500	0.145833	0.052083	0.062500	0.010417	0.031250	0.072917	0.000000	0.031250	0.010417	0.031250	0.052083	0.010417	0.093750	0.104167	0.031250
GENE2931X	ring finger protein 38	ring finger protein 38	1.000000	0.037037	0.087963	0.025463	0.016204	0.071759	0.157407	0.039352	0.053241	0.025463	0.064815	0.069444	0.034722	0.011574	0.030093	0.053241	0.030093	0.004630	0.071759	0.076389	0.039352
GENE1378X	hypothetical protein DKFZp547O146	hypothetical protein DKFZp547O146	1.000000	0.055556	0.138889	0.018519	0.018519	0.074074	0.157407	0.037037	0.046296	0.027778	0.027778	0.009259	0.009259	0.027778	0.009259	0.018519	0.027778	0.018519	0.101852	0.120370	0.055556
GENE1786X	hypothetical protein FLJ11783	hypothetical protein FLJ11783	1.000000	0.051852	0.118519	0.051852	0.007407	0.066667	0.140741	0.022222	0.051852	0.022222	0.029630	0.029630	0.007407	0.044444	0.044444	0.029630	0.007407	0.007407	0.081481	0.081481	0.103704
GENE506X	GDNF family receptor alpha 3 preproprotein; glial cell line-derived neurotrophic factor receptor alpha-3; GPI-linked receptor	GDNF family receptor alpha 3 preproprotein; glial cell line-derived neurotrophic factor receptor alpha-3; GPI-linked receptor	1.000000	0.030000	0.142500	0.020000	0.032500	0.042500	0.095000	0.050000	0.077500	0.015000	0.032500	0.037500	0.047500	0.027500	0.040000	0.045000	0.072500	0.012500	0.067500	0.077500	0.035000
GENE898X	interleukin 17B precursor; interleukin 20; cytokine-like protein ZCYTO7; neuronal interleukin-17 related factor; interleukin-17 beta	interleukin 17B precursor; interleukin 20; cytokine-like protein ZCYTO7; neuronal interleukin-17 related factor; interleukin-17 beta	1.000000	0.027778	0.100000	0.038889	0.044444	0.072222	0.116667	0.027778	0.038889	0.016667	0.016667	0.050000	0.038889	0.033333	0.027778	0.055556	0.044444	0.016667	0.100000	0.077778	0.055556
GENE2436X	chorionic gonadotropin, beta polypeptide 7 precursor; chorionic gonadotropin beta 7 subunit	chorionic gonadotropin, beta polypeptide 7 precursor; chorionic gonadotropin beta 7 subunit	1.000000	0.018182	0.115152	0.030303	0.030303	0.072727	0.127273	0.066667	0.060606	0.018182	0.006061	0.036364	0.024242	0.018182	0.036364	0.030303	0.072727	0.006061	0.078788	0.084848	0.066667
GENE1940X	interleukin 17E isoform 2; interleukin 25	interleukin 17E isoform 2; interleukin 25	1.000000	0.012422	0.099379	0.006211	0.031056	0.068323	0.093168	0.043478	0.043478	0.049689	0.055901	0.031056	0.031056	0.018634	0.037267	0.055901	0.062112	0.018634	0.105590	0.080745	0.055901
GENE44X	homolog of yeast mRNA transport regulator 3	homolog of yeast mRNA transport regulator 3	1.000000	0.007353	0.143382	0.003676	0.011029	0.051471	0.080882	0.029412	0.176471	0.022059	0.003676	0.040441	0.003676	0.007353	0.029412	0.088235	0.018382	0.007353	0.106618	0.036765	0.132353
GENE1143X	potassium voltage-gated channel, Isk-related family, member 1-like; KCNE1-like; AMMECR2 protein; potassium voltage-gated channel subfamily E member 1-like protein	potassium voltage-gated channel, Isk-related family, member 1-like; KCNE1-like; AMMECR2 protein; potassium voltage-gated channel subfamily E member 1-like protein	1.000000	0.014085	0.133803	0.028169	0.028169	0.042254	0.049296	0.028169	0.154930	0.028169	0.021127	0.035211	0.014085	0.021127	0.035211	0.077465	0.021127	0.007042	0.077465	0.070423	0.112676
GENE809X	K562 cell-derived leucine-zipper-like protein 1; K562 cells-derived leucine-zipper-like protein 1	K562 cell-derived leucine-zipper-like protein 1; K562 cells-derived leucine-zipper-like protein 1	1.000000	0.024272	0.150485	0.000000	0.024272	0.101942	0.058252	0.024272	0.150485	0.009709	0.014563	0.004854	0.009709	0.024272	0.024272	0.048544	0.014563	0.029126	0.101942	0.048544	0.135922
GENE139X	cyclin-dependent kinase inhibitor 2A isoform 3; multiple tumor suppressor 1; cyclin-dependent kinase inhibitor p16; cyclin-dependent kinase inhibitor p12, p16INK4a alternatively spliced form; cell cycle negative regulator beta; CDK4 inhibitor p16-INK4	cyclin-dependent kinase inhibitor 2A isoform 3; multiple tumor suppressor 1; cyclin-dependent kinase inhibitor p16; cyclin-dependent kinase inhibitor p12, p16INK4a alternatively spliced form; cell cycle negative regulator beta; CDK4 inhibitor p16-INK4	1.000000	0.017241	0.077586	0.017241	0.017241	0.034483	0.077586	0.025862	0.155172	0.008621	0.008621	0.008621	0.025862	0.034483	0.025862	0.112069	0.008621	0.025862	0.103448	0.077586	0.137931
GENE1129X	zinc finger, BED domain containing 3; hypothetical protein MGC15435	zinc finger, BED domain containing 3; hypothetical protein MGC15435	1.000000	0.008547	0.094017	0.004274	0.012821	0.025641	0.111111	0.025641	0.153846	0.008547	0.025641	0.038462	0.000000	0.008547	0.038462	0.094017	0.025641	0.021368	0.136752	0.047009	0.119658
GENE1029X	homeo box (H6 family) 1	homeo box (H6 family) 1	1.000000	0.018767	0.069705	0.005362	0.005362	0.024129	0.131367	0.048257	0.123324	0.008043	0.013405	0.021448	0.008043	0.024129	0.018767	0.048257	0.026810	0.026810	0.150134	0.061662	0.166220
GENE2368X	hypothetical protein FLJ31158	hypothetical protein FLJ31158	1.000000	0.006780	0.091525	0.003390	0.006780	0.037288	0.115254	0.023729	0.142373	0.003390	0.027119	0.010169	0.016949	0.023729	0.030508	0.050847	0.013559	0.013559	0.166102	0.084746	0.132203
GENE2960X	erythrocyte transmembrane protein	erythrocyte transmembrane protein	1.000000	0.015504	0.085271	0.000000	0.023256	0.077519	0.062016	0.046512	0.124031	0.000000	0.015504	0.023256	0.023256	0.031008	0.015504	0.046512	0.031008	0.046512	0.116279	0.093023	0.124031
GENE36X	butyrate response factor 1; EGF-response factor 1; early response factor Berg36; zinc finger protein, C3H type, 36-like 1	butyrate response factor 1; EGF-response factor 1; early response factor Berg36; zinc finger protein, C3H type, 36-like 1	1.000000	0.059172	0.103550	0.023669	0.014793	0.014793	0.091716	0.062130	0.073964	0.017751	0.032544	0.029586	0.026627	0.032544	0.053254	0.041420	0.023669	0.000000	0.068047	0.144970	0.085799
GENE596X	AXIN1 up-regulated 1; TGF-beta induced apotosis protein 3	AXIN1 up-regulated 1; TGF-beta induced apotosis protein 3	1.000000	0.047538	0.091681	0.020374	0.018676	0.040747	0.081494	0.035654	0.078098	0.008489	0.018676	0.037351	0.020374	0.018676	0.069610	0.084890	0.040747	0.006791	0.067912	0.132428	0.079796
GENE1526X	mitogen-activated protein kinase 8 interacting protein 2 isoform 1; PRKM8 interacting protein-like; JNK-interacting protein 2; islet-brain 2; JNK MAP kinase scaffold protein JIP2; homologous to mouse JIP-1	mitogen-activated protein kinase 8 interacting protein 2 isoform 1; PRKM8 interacting protein-like; JNK-interacting protein 2; islet-brain 2; JNK MAP kinase scaffold protein JIP2; homologous to mouse JIP-1	1.000000	0.038835	0.078883	0.023058	0.012136	0.040049	0.103155	0.036408	0.078883	0.012136	0.021845	0.029126	0.019417	0.014563	0.072816	0.109223	0.030340	0.006068	0.060680	0.116505	0.095874
GENE205X	hypothetical protein MGC16664	hypothetical protein MGC16664	1.000000	0.017964	0.071856	0.041916	0.011976	0.053892	0.095808	0.089820	0.089820	0.047904	0.017964	0.023952	0.017964	0.023952	0.029940	0.059880	0.065868	0.005988	0.047904	0.089820	0.095808
GENE1630X	proprotein convertase subtilisin/kexin type 4	proprotein convertase subtilisin/kexin type 4	1.000000	0.020661	0.103306	0.008264	0.028926	0.049587	0.090909	0.103306	0.090909	0.041322	0.024793	0.037190	0.024793	0.008264	0.037190	0.020661	0.061983	0.020661	0.066116	0.074380	0.086777
GENE75X	T-box 1 isoform B; brachyury; T-box 1 transcription factor C; Testis-specific T-box protein	T-box 1 isoform B; brachyury; T-box 1 transcription factor C; Testis-specific T-box protein	1.000000	0.051075	0.064516	0.016129	0.032258	0.053763	0.120968	0.048387	0.126344	0.029570	0.029570	0.026882	0.029570	0.061828	0.056452	0.043011	0.010753	0.010753	0.051075	0.067204	0.069892
GENE306X	methyltransferase-like protein 1 isoform c; D1075-like gene product	methyltransferase-like protein 1 isoform c; D1075-like gene product	1.000000	0.032258	0.058065	0.012903	0.019355	0.051613	0.090323	0.038710	0.135484	0.038710	0.045161	0.058065	0.032258	0.058065	0.064516	0.051613	0.019355	0.012903	0.083871	0.045161	0.051613
GENE56X	hypothetical protein FLJ20808	hypothetical protein FLJ20808	1.000000	0.008333	0.100000	0.025000	0.058333	0.075000	0.083333	0.041667	0.083333	0.033333	0.000000	0.033333	0.016667	0.058333	0.025000	0.041667	0.041667	0.008333	0.091667	0.100000	0.075000
GENE456X	hypothetical protein BC016861	hypothetical protein BC016861	1.000000	0.015873	0.103175	0.018519	0.021164	0.039683	0.084656	0.031746	0.082011	0.002646	0.031746	0.082011	0.037037	0.076720	0.029101	0.058201	0.010582	0.007937	0.087302	0.108466	0.071429
GENE679X	NADH dehydrogenase (ubiquinone) 1 alpha subcomplex, 7, 14.5kDa; NADH dehydrogenase (ubiquinone) 1 alpha subcomplex, 7 (14.5kD, B14.5a)	NADH dehydrogenase (ubiquinone) 1 alpha subcomplex, 7, 14.5kDa; NADH dehydrogenase (ubiquinone) 1 alpha subcomplex, 7 (14.5kD, B14.5a)	1.000000	0.000000	0.084746	0.042373	0.025424	0.042373	0.101695	0.042373	0.084746	0.033898	0.016949	0.059322	0.025424	0.084746	0.025424	0.042373	0.008475	0.016949	0.093220	0.118644	0.050847
GENE2455X	ADM; preproadrenomedullin	ADM; preproadrenomedullin	1.000000	0.037838	0.081081	0.021622	0.027027	0.043243	0.075676	0.037838	0.102703	0.027027	0.016216	0.048649	0.021622	0.070270	0.048649	0.021622	0.010811	0.010811	0.108108	0.108108	0.081081
GENE851X	pleckstrin homology domain containing, family A (phosphoinositide binding specific) member 4; phosphoinositol 3-phosphate binding protein-1; pleckstrin homology domain-containing, family A (phosphoinositide binding specific) member 4	pleckstrin homology domain containing, family A (phosphoinositide binding specific) member 4; phosphoinositol 3-phosphate binding protein-1; pleckstrin homology domain-containing, family A (phosphoinositide binding specific) member 4	1.000000	0.011553	0.114249	0.010270	0.011553	0.033376	0.136072	0.059050	0.059050	0.011553	0.023107	0.053915	0.011553	0.019255	0.038511	0.062901	0.005135	0.020539	0.116816	0.106547	0.094994
GENE152X	immediate early response 5	immediate early response 5	1.000000	0.018349	0.051988	0.024465	0.009174	0.061162	0.143731	0.033639	0.128440	0.009174	0.006116	0.030581	0.018349	0.027523	0.036697	0.091743	0.033639	0.015291	0.070336	0.064220	0.125382
GENE1654X	hypothetical protein FLJ10110	hypothetical protein FLJ10110	1.000000	0.020619	0.082474	0.020619	0.015464	0.036082	0.144330	0.036082	0.087629	0.010309	0.025773	0.041237	0.025773	0.025773	0.072165	0.087629	0.010309	0.025773	0.072165	0.046392	0.113402
GENE195X	hypothetical protein FLJ20584	hypothetical protein FLJ20584	1.000000	0.040404	0.085859	0.020202	0.020202	0.060606	0.106061	0.025253	0.131313	0.025253	0.010101	0.015152	0.040404	0.025253	0.020202	0.030303	0.045455	0.005051	0.095960	0.095960	0.101010
GENE492X	hypothetical protein FLJ12748	hypothetical protein FLJ12748	1.000000	0.025126	0.050251	0.025126	0.005025	0.055276	0.115578	0.070352	0.120603	0.020101	0.010050	0.045226	0.015075	0.035176	0.055276	0.020101	0.015075	0.025126	0.090452	0.090452	0.110553
GENE1974X	hypothetical protein FLJ39421	hypothetical protein FLJ39421	1.000000	0.011364	0.060606	0.003788	0.015152	0.041667	0.113636	0.060606	0.117424	0.007576	0.030303	0.071970	0.007576	0.034091	0.022727	0.041667	0.015152	0.041667	0.102273	0.068182	0.132576
GENE1488X	Williams Beuren syndrome chromosome region 20C isoform 4	Williams Beuren syndrome chromosome region 20C isoform 4	1.000000	0.051282	0.119658	0.008547	0.034188	0.051282	0.102564	0.051282	0.111111	0.008547	0.034188	0.068376	0.017094	0.008547	0.017094	0.068376	0.034188	0.000000	0.076923	0.068376	0.068376
GENE1000X	fibroblast growth factor 23 precursor; tumor-derived hypophophatemia inducing factor; Hypophosphatemia vitamin D-resistant rickets-2 (autosomal dominant)	fibroblast growth factor 23 precursor; tumor-derived hypophophatemia inducing factor; Hypophosphatemia vitamin D-resistant rickets-2 (autosomal dominant)	1.000000	0.043825	0.087649	0.039841	0.031873	0.051793	0.083665	0.039841	0.075697	0.039841	0.047809	0.027888	0.047809	0.015936	0.039841	0.035857	0.027888	0.007968	0.087649	0.087649	0.079681
GENE591X	fucosyltransferase 4 (alpha (1,3) fucosyltransferase, myeloid-specific)	fucosyltransferase 4 (alpha (1,3) fucosyltransferase, myeloid-specific)	1.000000	0.032075	0.088679	0.015094	0.005660	0.058491	0.101887	0.030189	0.122642	0.032075	0.033962	0.032075	0.016981	0.015094	0.037736	0.043396	0.015094	0.049057	0.107547	0.073585	0.088679
GENE848X	hyaluronoglucosaminidase 2; lysosomal hyaluronidase; PH-20 homolog; hyaluronidase 2	hyaluronoglucosaminidase 2; lysosomal hyaluronidase; PH-20 homolog; hyaluronidase 2	1.000000	0.040169	0.099366	0.021142	0.010571	0.080338	0.059197	0.059197	0.095137	0.040169	0.038055	0.050740	0.029598	0.016913	0.048626	0.042283	0.021142	0.040169	0.082452	0.063425	0.061311
GENE1571X	fucosyltransferase 7 (alpha (1,3) fucosyltransferase)	fucosyltransferase 7 (alpha (1,3) fucosyltransferase)	1.000000	0.052632	0.111111	0.020468	0.008772	0.070175	0.081871	0.043860	0.099415	0.032164	0.040936	0.038012	0.026316	0.005848	0.040936	0.038012	0.017544	0.038012	0.114035	0.061404	0.058480
GENE593X	matrix metalloproteinase 17; membrane-type-4 matrix metalloproteinase; membrane-type matrix metalloproteinase 4	matrix metalloproteinase 17; membrane-type-4 matrix metalloproteinase; membrane-type matrix metalloproteinase 4	1.000000	0.044554	0.095710	0.016502	0.016502	0.052805	0.102310	0.047855	0.103960	0.034653	0.037954	0.036304	0.013201	0.024752	0.075908	0.039604	0.009901	0.026403	0.072607	0.064356	0.084158
GENE684X	fucosyltransferase 3 (galactoside 3(4)-L-fucosyltransferase, Lewis blood group included); Fucosyltransferase 3 (galactoside 3(4)-L-fucosyltransferase, Lewis	fucosyltransferase 3 (galactoside 3(4)-L-fucosyltransferase, Lewis blood group included); Fucosyltransferase 3 (galactoside 3(4)-L-fucosyltransferase, Lewis	1.000000	0.044321	0.105263	0.027701	0.016620	0.049861	0.094183	0.049861	0.080332	0.044321	0.030471	0.041551	0.024931	0.038781	0.058172	0.036011	0.019391	0.047091	0.080332	0.083102	0.027701
GENE2385X	fucosyltransferase 5 (alpha (1,3) fucosyltransferase)	fucosyltransferase 5 (alpha (1,3) fucosyltransferase)	1.000000	0.042781	0.104278	0.024064	0.024064	0.053476	0.093583	0.045455	0.090909	0.045455	0.026738	0.037433	0.032086	0.032086	0.053476	0.037433	0.021390	0.045455	0.069519	0.082888	0.037433
GENE2410X	matrix metalloproteinase 21	matrix metalloproteinase 21	1.000000	0.061511	0.077329	0.043937	0.012302	0.038664	0.091388	0.036907	0.089631	0.038664	0.022847	0.038664	0.036907	0.038664	0.061511	0.043937	0.008787	0.035149	0.084359	0.073814	0.065026
GENE1627X	zinc finger, DHHC domain containing 1; DHHC-domain-containing cysteine-rich protein; chromosome 16 open reading frame 1	zinc finger, DHHC domain containing 1; DHHC-domain-containing cysteine-rich protein; chromosome 16 open reading frame 1	1.000000	0.037113	0.107216	0.032990	0.020619	0.063918	0.115464	0.035052	0.101031	0.020619	0.043299	0.028866	0.032990	0.035052	0.022680	0.032990	0.037113	0.032990	0.098969	0.045361	0.055670
GENE1908X	Epstein-Barr virus induced gene 3 precursor	Epstein-Barr virus induced gene 3 precursor	1.000000	0.034934	0.091703	0.043668	0.017467	0.065502	0.117904	0.069869	0.096070	0.034934	0.017467	0.048035	0.008734	0.021834	0.026201	0.030568	0.026201	0.034934	0.069869	0.096070	0.048035
GENE725X	ventral anterior homeobox 2	ventral anterior homeobox 2	1.000000	0.020690	0.106897	0.013793	0.006897	0.034483	0.082759	0.044828	0.096552	0.013793	0.010345	0.034483	0.020690	0.037931	0.051724	0.062069	0.017241	0.006897	0.106897	0.124138	0.106897
GENE2283X	hypothetical protein FLJ25169	hypothetical protein FLJ25169	1.000000	0.014815	0.096296	0.007407	0.007407	0.022222	0.096296	0.022222	0.125926	0.007407	0.014815	0.044444	0.022222	0.044444	0.059259	0.066667	0.014815	0.037037	0.066667	0.125926	0.103704
GENE690X	hypothetical protein FLJ90734	hypothetical protein FLJ90734	1.000000	0.033113	0.152318	0.013245	0.013245	0.026490	0.145695	0.046358	0.112583	0.006623	0.033113	0.033113	0.006623	0.046358	0.039735	0.033113	0.039735	0.026490	0.039735	0.072848	0.079470
GENE372X	potassium channel, subfamily K, member 4 isoform 1; potassium inwardly-rectifying channel subfamily K member 4; TWIK-related arachidonic acid-stimulated potassium channel protein; tandem pore domain potassium channel TRAAK; 2P domain potassium channel; two pore K+ channel KT4.1; potassium inwardly-rectifying channel, subfamily K, member 4	potassium channel, subfamily K, member 4 isoform 1; potassium inwardly-rectifying channel subfamily K member 4; TWIK-related arachidonic acid-stimulated potassium channel protein; tandem pore domain potassium channel TRAAK; 2P domain potassium channel; two pore K+ channel KT4.1; potassium inwardly-rectifying channel, subfamily K, member 4	1.000000	0.042959	0.119332	0.038186	0.011933	0.064439	0.112172	0.059666	0.102625	0.021480	0.014320	0.035800	0.014320	0.019093	0.033413	0.047733	0.014320	0.016706	0.076372	0.064439	0.090692
GENE60X	neural proliferation, differentiation and control, 1	neural proliferation, differentiation and control, 1	1.000000	0.018462	0.126154	0.012308	0.021538	0.030769	0.138462	0.040000	0.116923	0.012308	0.033846	0.049231	0.006154	0.021538	0.046154	0.058462	0.033846	0.003077	0.076923	0.067692	0.086154
GENE375X	apical protein 2	apical protein 2	1.000000	0.017710	0.112161	0.011806	0.010626	0.046045	0.125148	0.048406	0.121606	0.011806	0.017710	0.057851	0.015348	0.016529	0.043684	0.070838	0.016529	0.011806	0.083825	0.077922	0.082645
GENE542X	interferon regulatory factor 7 isoform d	interferon regulatory factor 7 isoform d	1.000000	0.031008	0.102713	0.011628	0.009690	0.050388	0.124031	0.048450	0.108527	0.021318	0.019380	0.040698	0.007752	0.027132	0.042636	0.069767	0.027132	0.023256	0.073643	0.065891	0.094961
GENE1166X	tapasin isoform 3 precursor; TAP-binding protein; TAP-associated protein	tapasin isoform 3 precursor; TAP-binding protein; TAP-associated protein	1.000000	0.021845	0.135922	0.014563	0.016990	0.058252	0.118932	0.046117	0.121359	0.019417	0.031553	0.043689	0.007282	0.021845	0.026699	0.055825	0.014563	0.026699	0.050971	0.075243	0.092233
GENE1498X	hypothetical protein FLJ13063	hypothetical protein FLJ13063	1.000000	0.013793	0.139310	0.024828	0.009655	0.040000	0.110345	0.041379	0.146207	0.009655	0.013793	0.031724	0.015172	0.008276	0.031724	0.055172	0.028966	0.013793	0.086897	0.091034	0.088276
GENE1830X	anti-Mullerian hormone; Mullerian inhibiting factor; Mullerian inhibiting substance	anti-Mullerian hormone; Mullerian inhibiting factor; Mullerian inhibiting substance	1.000000	0.016071	0.169643	0.008929	0.007143	0.051786	0.117857	0.048214	0.133929	0.010714	0.012500	0.032143	0.014286	0.005357	0.044643	0.053571	0.021429	0.014286	0.092857	0.053571	0.091071
GENE955X	hypothetical protein MGC5442	hypothetical protein MGC5442	1.000000	0.032520	0.170732	0.020325	0.016260	0.048780	0.126016	0.077236	0.081301	0.016260	0.024390	0.056911	0.012195	0.008130	0.032520	0.044715	0.020325	0.012195	0.044715	0.069106	0.085366
GENE963X	pre T-cell antigen receptor alpha; pre-T-cell receptor alpha precursor	pre T-cell antigen receptor alpha; pre-T-cell receptor alpha precursor	1.000000	0.024911	0.153025	0.007117	0.014235	0.035587	0.128114	0.074733	0.096085	0.010676	0.021352	0.024911	0.007117	0.010676	0.035587	0.032028	0.032028	0.028470	0.060498	0.092527	0.110320
GENE1230X	hypothetical protein MGC22001	hypothetical protein MGC22001	1.000000	0.025210	0.168067	0.008403	0.025210	0.058824	0.126050	0.050420	0.100840	0.000000	0.008403	0.042017	0.016807	0.008403	0.033613	0.033613	0.025210	0.058824	0.058824	0.067227	0.084034
GENE790X	dimethylarginine dimethylaminohydrolase 2; dimethylarginine dimethylaminohydrolase II	dimethylarginine dimethylaminohydrolase 2; dimethylarginine dimethylaminohydrolase II	1.000000	0.024561	0.150877	0.021053	0.010526	0.073684	0.077193	0.052632	0.098246	0.003509	0.024561	0.028070	0.010526	0.024561	0.059649	0.052632	0.017544	0.007018	0.066667	0.070175	0.126316
GENE261X	hypothetical protein FLJ12616	hypothetical protein FLJ12616	1.000000	0.022989	0.149425	0.028736	0.005747	0.080460	0.097701	0.040230	0.057471	0.022989	0.028736	0.051724	0.005747	0.028736	0.028736	0.028736	0.022989	0.011494	0.080460	0.103448	0.103448
GENE26X	hypothetical protein DKFZp434K1210	hypothetical protein DKFZp434K1210	1.000000	0.007752	0.108527	0.038760	0.015504	0.108527	0.124031	0.023256	0.085271	0.023256	0.031008	0.023256	0.007752	0.023256	0.023256	0.046512	0.031008	0.023256	0.062016	0.100775	0.093023
GENE1952X	natural cytotoxicity triggering receptor 3; lymphocyte antigen 117	natural cytotoxicity triggering receptor 3; lymphocyte antigen 117	1.000000	0.034826	0.124378	0.029851	0.014925	0.104478	0.089552	0.039801	0.079602	0.019900	0.034826	0.029851	0.014925	0.019900	0.019900	0.044776	0.024876	0.019900	0.069652	0.074627	0.109453
GENE2152X	hypothetical protein similar to gamma-glutamyltransferase-like activity 1	hypothetical protein similar to gamma-glutamyltransferase-like activity 1	1.000000	0.017857	0.169643	0.026786	0.035714	0.089286	0.107143	0.044643	0.089286	0.000000	0.044643	0.035714	0.000000	0.017857	0.026786	0.044643	0.000000	0.008929	0.071429	0.071429	0.098214
GENE867X	hypothetical protein FLJ22173	hypothetical protein FLJ22173	1.000000	0.018182	0.127273	0.018182	0.012121	0.030303	0.145455	0.060606	0.084848	0.000000	0.012121	0.048485	0.012121	0.018182	0.000000	0.054545	0.036364	0.012121	0.060606	0.139394	0.109091
GENE93X	hypothetical protein FLJ40542	hypothetical protein FLJ40542	1.000000	0.041176	0.111765	0.011765	0.005882	0.047059	0.123529	0.058824	0.070588	0.005882	0.035294	0.017647	0.017647	0.011765	0.029412	0.052941	0.064706	0.029412	0.052941	0.123529	0.088235
GENE676X	HZFw1 protein isoform 3; HZFw1 protein; LTP (long-term potentiation) induced RING finger protein	HZFw1 protein isoform 3; HZFw1 protein; LTP (long-term potentiation) induced RING finger protein	1.000000	0.031873	0.099602	0.023904	0.015936	0.055777	0.107570	0.051793	0.087649	0.003984	0.035857	0.007968	0.031873	0.031873	0.015936	0.047809	0.043825	0.019920	0.095618	0.107570	0.083665
GENE2475X	hypothetical protein FLJ23754	hypothetical protein FLJ23754	1.000000	0.009967	0.102990	0.009967	0.026578	0.043189	0.106312	0.043189	0.083056	0.003322	0.046512	0.066445	0.016611	0.029900	0.029900	0.053156	0.013289	0.016611	0.073090	0.132890	0.093023
GENE2141X	hypothetical protein FLJ23867	hypothetical protein FLJ23867	1.000000	0.008130	0.105691	0.016260	0.016260	0.048780	0.130081	0.016260	0.065041	0.008130	0.073171	0.065041	0.008130	0.024390	0.032520	0.040650	0.056911	0.008130	0.073171	0.121951	0.081301
GENE2876X	hypothetical protein LOC51252	hypothetical protein LOC51252	1.000000	0.010101	0.111111	0.015152	0.010101	0.040404	0.156566	0.040404	0.101010	0.005051	0.035354	0.040404	0.005051	0.030303	0.025253	0.030303	0.055556	0.010101	0.080808	0.131313	0.065657
GENE681X	hypothetical protein MGC24047	hypothetical protein MGC24047	1.000000	0.017751	0.082840	0.017751	0.017751	0.071006	0.106509	0.088757	0.106509	0.005917	0.023669	0.035503	0.017751	0.059172	0.029586	0.035503	0.041420	0.017751	0.047337	0.088757	0.088757
GENE1356X	GATA binding protein 1 (globin transcription factor 1); GATA-binding protein 1 (globin transcription factor 1)	GATA binding protein 1 (globin transcription factor 1); GATA-binding protein 1 (globin transcription factor 1)	1.000000	0.029056	0.099274	0.009685	0.016949	0.048426	0.113801	0.087167	0.089588	0.033898	0.014528	0.021792	0.031477	0.036320	0.026634	0.033898	0.029056	0.007264	0.048426	0.099274	0.123487
GENE1620X	hypothetical protein FLJ14490	hypothetical protein FLJ14490	1.000000	0.011696	0.093567	0.023392	0.011696	0.023392	0.140351	0.052632	0.099415	0.011696	0.035088	0.035088	0.000000	0.023392	0.023392	0.064327	0.035088	0.046784	0.058480	0.087719	0.122807
GENE454X	iroquois homeobox protein 5; iroquois-class homeodomain protein	iroquois homeobox protein 5; iroquois-class homeodomain protein	1.000000	0.014388	0.069544	0.019185	0.016787	0.021583	0.155875	0.057554	0.105516	0.033573	0.028777	0.026379	0.031175	0.057554	0.047962	0.064748	0.011990	0.009592	0.040767	0.071942	0.115108
GENE830X	hypothetical protein FLJ21125	hypothetical protein FLJ21125	1.000000	0.033003	0.092409	0.006601	0.016502	0.062706	0.145215	0.049505	0.089109	0.019802	0.019802	0.052805	0.013201	0.026403	0.049505	0.082508	0.019802	0.009901	0.046205	0.092409	0.072607
GENE1440X	homeobox protein A4; homeobox protein HOX-A4; Hox-1.4-like protein; Dfd-like protein	homeobox protein A4; homeobox protein HOX-A4; Hox-1.4-like protein; Dfd-like protein	1.000000	0.018750	0.062500	0.021875	0.015625	0.031250	0.168750	0.040625	0.115625	0.043750	0.046875	0.059375	0.025000	0.050000	0.012500	0.043750	0.009375	0.009375	0.062500	0.075000	0.087500
GENE182X	hypothetical protein TCBAP0758; prostate-derived protein 78 kDa	hypothetical protein TCBAP0758; prostate-derived protein 78 kDa	1.000000	0.029371	0.088112	0.023776	0.015385	0.060140	0.146853	0.048951	0.107692	0.022378	0.018182	0.071329	0.023776	0.036364	0.018182	0.037762	0.016783	0.018182	0.039161	0.076923	0.100699
GENE1752X	glioma tumor suppressor candidate region gene 1	glioma tumor suppressor candidate region gene 1	1.000000	0.016567	0.104705	0.022531	0.011266	0.048376	0.182903	0.058979	0.129225	0.009278	0.025182	0.070908	0.023194	0.031146	0.025182	0.033135	0.003313	0.001325	0.025845	0.092114	0.084824
GENE1570X	capicua (Drosophila) homolog	capicua (Drosophila) homolog	1.000000	0.024876	0.064055	0.019279	0.011816	0.054104	0.166045	0.067164	0.118159	0.011816	0.013060	0.040423	0.012438	0.041045	0.031095	0.051617	0.006219	0.005597	0.047264	0.114428	0.099502
GENE2087X	hypothetical protein FLJ12921	hypothetical protein FLJ12921	1.000000	0.031873	0.073041	0.019920	0.014608	0.037185	0.171315	0.062417	0.119522	0.013280	0.007968	0.050465	0.015936	0.035857	0.023904	0.059761	0.005312	0.005312	0.073041	0.100930	0.078353
GENE2277X	hypothetical protein MGC10334	hypothetical protein MGC10334	1.000000	0.013575	0.090498	0.000000	0.013575	0.045249	0.185520	0.058824	0.117647	0.000000	0.018100	0.063348	0.009050	0.013575	0.027149	0.045249	0.036199	0.027149	0.058824	0.095023	0.081448
GENE59X	homeo box D4; homeobox protein Hox-D4; Hox-4.2, mouse, homolog of homeo box X	homeo box D4; homeobox protein Hox-D4; Hox-4.2, mouse, homolog of homeo box X	1.000000	0.027451	0.058824	0.015686	0.023529	0.039216	0.129412	0.039216	0.070588	0.050980	0.035294	0.058824	0.027451	0.058824	0.031373	0.047059	0.015686	0.011765	0.058824	0.094118	0.105882
GENE1739X	homeo box D3; homeobox protein Hox-D3; Hox-4.1, mouse, homolog of; homeodomain protein	homeo box D3; homeobox protein Hox-D3; Hox-4.1, mouse, homolog of; homeodomain protein	1.000000	0.025463	0.067130	0.016204	0.020833	0.025463	0.136574	0.041667	0.101852	0.043981	0.034722	0.060185	0.041667	0.050926	0.020833	0.043981	0.020833	0.004630	0.034722	0.111111	0.097222
GENE1537X	ataxin 2 related protein isoform A; ataxin-2 domain protein	ataxin 2 related protein isoform A; ataxin-2 domain protein	1.000000	0.020465	0.057674	0.026047	0.020465	0.050233	0.154419	0.047442	0.087442	0.025116	0.030698	0.075349	0.026977	0.040930	0.028837	0.052093	0.004651	0.002791	0.045581	0.108837	0.093953
GENE2037X	ataxin 2 related protein isoform C; ataxin-2 domain protein	ataxin 2 related protein isoform C; ataxin-2 domain protein	1.000000	0.020055	0.061076	0.024613	0.020055	0.049225	0.158614	0.048314	0.087511	0.024613	0.030082	0.072926	0.026436	0.040109	0.030082	0.048314	0.008204	0.001823	0.046490	0.113036	0.088423
GENE2171X	SWI/SNF-related matrix-associated actin-dependent regulator of chromatin f1 isoform b; brain protein 120; chromosome 1 open reading frame 4; SWI/SNF complex protein p270; BRG1-associated factor 250a; chromatin remodeling factor p250; OSA1 nuclear protein	SWI/SNF-related matrix-associated actin-dependent regulator of chromatin f1 isoform b; brain protein 120; chromosome 1 open reading frame 4; SWI/SNF complex protein p270; BRG1-associated factor 250a; chromatin remodeling factor p250; OSA1 nuclear protein	1.000000	0.018859	0.065764	0.025629	0.038685	0.029497	0.125725	0.043520	0.083172	0.031915	0.018859	0.090426	0.038685	0.035300	0.034816	0.046422	0.007737	0.005319	0.036267	0.113636	0.109768
GENE2002X	synapsin I isoform Ib; brain protein 4.1	synapsin I isoform Ib; brain protein 4.1	1.000000	0.023916	0.055306	0.026906	0.020927	0.058296	0.142003	0.044843	0.106129	0.019432	0.025411	0.088191	0.025411	0.043348	0.038864	0.025411	0.004484	0.005979	0.053812	0.079223	0.112108
GENE294X	MADS box transcription enhancer factor 2, polypeptide B (myocyte enhancer factor 2B)	MADS box transcription enhancer factor 2, polypeptide B (myocyte enhancer factor 2B)	1.000000	0.027397	0.098630	0.024658	0.010959	0.021918	0.169863	0.052055	0.084932	0.021918	0.008219	0.032877	0.016438	0.032877	0.032877	0.049315	0.021918	0.008219	0.084932	0.093151	0.106849
GENE1443X	aristaless-like homeobox 3	aristaless-like homeobox 3	1.000000	0.034985	0.087464	0.014577	0.011662	0.034985	0.160350	0.040816	0.081633	0.032070	0.034985	0.034985	0.023324	0.046647	0.034985	0.055394	0.017493	0.011662	0.058309	0.081633	0.102041
GENE2982X	Kruppel-like factor 4 (gut); endothelial Kruppel-like zinc finger protein	Kruppel-like factor 4 (gut); endothelial Kruppel-like zinc finger protein	1.000000	0.034043	0.085106	0.012766	0.014894	0.038298	0.134043	0.051064	0.085106	0.025532	0.044681	0.025532	0.025532	0.038298	0.038298	0.044681	0.025532	0.008511	0.061702	0.110638	0.095745
GENE2566X	nephrin-like gene 1; mephrin 1; filtrin	nephrin-like gene 1; mephrin 1; filtrin	1.000000	0.050228	0.109589	0.013699	0.018265	0.050228	0.141553	0.063927	0.059361	0.031963	0.031963	0.022831	0.013699	0.018265	0.036530	0.059361	0.009132	0.000000	0.073059	0.086758	0.109589
GENE2219X	nuclear receptor subfamily 4, group A, member 3 isoform c; chondrosarcoma, extraskeletal myxoid, fused to EWS; translocated in extraskeletal chondrosarcoma; neuron derived orphan receptor; mitogen induced nuclear orphan receptor	nuclear receptor subfamily 4, group A, member 3 isoform c; chondrosarcoma, extraskeletal myxoid, fused to EWS; translocated in extraskeletal chondrosarcoma; neuron derived orphan receptor; mitogen induced nuclear orphan receptor	1.000000	0.027088	0.081264	0.020316	0.024831	0.045147	0.133183	0.056433	0.094808	0.038375	0.047404	0.049661	0.020316	0.040632	0.031603	0.036117	0.033860	0.004515	0.045147	0.110609	0.058691
GENE336X	hypothetical protein MGC39320	hypothetical protein MGC39320	1.000000	0.023256	0.096899	0.000000	0.007752	0.031008	0.116279	0.034884	0.143411	0.011628	0.027132	0.027132	0.034884	0.050388	0.019380	0.062016	0.034884	0.015504	0.100775	0.065891	0.096899
GENE1227X	insulinoma-associated 1	insulinoma-associated 1	1.000000	0.029412	0.080392	0.011765	0.003922	0.039216	0.145098	0.021569	0.160784	0.019608	0.037255	0.023529	0.009804	0.052941	0.021569	0.068627	0.035294	0.001961	0.070588	0.058824	0.107843
GENE1805X	zinc finger protein 444; endothelial zinc finger protein 2	zinc finger protein 444; endothelial zinc finger protein 2	1.000000	0.027607	0.088957	0.006135	0.009202	0.039877	0.125767	0.036810	0.113497	0.006135	0.052147	0.039877	0.000000	0.039877	0.030675	0.073620	0.033742	0.021472	0.085890	0.058282	0.110429
GENE241X	BTE-binding protein 5	BTE-binding protein 5	1.000000	0.027864	0.049536	0.009288	0.009288	0.040248	0.130031	0.043344	0.154799	0.018576	0.040248	0.021672	0.003096	0.027864	0.040248	0.046440	0.037152	0.009288	0.068111	0.123839	0.099071
GENE2119X	sal-like 3; C2H2 zinc finger protein SALL3	sal-like 3; C2H2 zinc finger protein SALL3	1.000000	0.029231	0.078462	0.027692	0.024615	0.041538	0.122308	0.044615	0.126923	0.009231	0.025385	0.044615	0.029231	0.047692	0.033846	0.060000	0.023846	0.003077	0.040769	0.106154	0.080769
GENE1904X	insulinoma-associated protein IA-6	insulinoma-associated protein IA-6	1.000000	0.035273	0.077601	0.017637	0.005291	0.037037	0.123457	0.037037	0.134039	0.010582	0.026455	0.033510	0.007055	0.040564	0.021164	0.065256	0.031746	0.007055	0.086420	0.102293	0.100529
GENE2483X	paired-like homeobox 2a; aristaless homeobox homolog	paired-like homeobox 2a; aristaless homeobox homolog	1.000000	0.042254	0.080986	0.010563	0.007042	0.028169	0.123239	0.035211	0.140845	0.031690	0.014085	0.035211	0.017606	0.049296	0.035211	0.052817	0.021127	0.010563	0.056338	0.095070	0.112676
GENE1854X	Kruppel-like factor 1 (erythroid); erythroid Kruppel-like factor	Kruppel-like factor 1 (erythroid); erythroid Kruppel-like factor	1.000000	0.030387	0.091160	0.005525	0.011050	0.022099	0.127072	0.063536	0.124309	0.030387	0.035912	0.035912	0.002762	0.030387	0.044199	0.052486	0.022099	0.019337	0.060773	0.069061	0.121547
GENE2674X	forkhead box E2	forkhead box E2	1.000000	0.028000	0.072000	0.022000	0.014000	0.038000	0.144000	0.054000	0.148000	0.024000	0.016000	0.038000	0.022000	0.028000	0.030000	0.030000	0.010000	0.012000	0.092000	0.074000	0.104000
GENE1649X	cyclin-dependent kinase 5, regulatory subunit 2; cyclin-dependent kinase 5 activator isoform p39i	cyclin-dependent kinase 5, regulatory subunit 2; cyclin-dependent kinase 5 activator isoform p39i	1.000000	0.027248	0.106267	0.013624	0.010899	0.054496	0.119891	0.035422	0.114441	0.019074	0.005450	0.038147	0.019074	0.062670	0.035422	0.046322	0.021798	0.013624	0.070845	0.073569	0.111717
GENE2131X	zinc finger protein 342	zinc finger protein 342	1.000000	0.025263	0.071579	0.008421	0.021053	0.031579	0.107368	0.061053	0.117895	0.012632	0.042105	0.048421	0.021053	0.052632	0.029474	0.058947	0.037895	0.012632	0.067368	0.082105	0.090526
GENE2703X	zinc finger protein 205; zinc finger protein 210	zinc finger protein 205; zinc finger protein 210	1.000000	0.029762	0.057540	0.017857	0.009921	0.037698	0.085317	0.065476	0.093254	0.019841	0.059524	0.051587	0.013889	0.055556	0.029762	0.065476	0.041667	0.015873	0.077381	0.081349	0.091270
GENE2463X	hypothetical protein MGC39696	hypothetical protein MGC39696	1.000000	0.012397	0.066116	0.012397	0.008264	0.041322	0.111570	0.049587	0.103306	0.004132	0.061983	0.045455	0.008264	0.037190	0.041322	0.041322	0.028926	0.033058	0.082645	0.103306	0.107438
GENE2306X	hypothetical protein FLJ21135	hypothetical protein FLJ21135	1.000000	0.004425	0.075221	0.013274	0.017699	0.044248	0.137168	0.070796	0.137168	0.008850	0.030973	0.039823	0.008850	0.030973	0.013274	0.061947	0.044248	0.030973	0.079646	0.070796	0.079646
GENE2632X	forkhead box C2; MFH-1,mesenchyme forkhead 1; forkhead (Drosophila)-like 14; forkhead (Drosophila)-like 14 (MFH-1, mesenchyme forkhead 1); forkhead, Drosophila, homolog-like 14	forkhead box C2; MFH-1,mesenchyme forkhead 1; forkhead (Drosophila)-like 14; forkhead (Drosophila)-like 14 (MFH-1, mesenchyme forkhead 1); forkhead, Drosophila, homolog-like 14	1.000000	0.021956	0.071856	0.021956	0.023952	0.035928	0.121756	0.035928	0.131737	0.049900	0.047904	0.047904	0.037924	0.043912	0.027944	0.049900	0.011976	0.005988	0.043912	0.085828	0.081836
GENE732X	neurotrophic factor artemin isoform 2, precursor; neublastin; enovin	neurotrophic factor artemin isoform 2, precursor; neublastin; enovin	1.000000	0.016878	0.126582	0.004219	0.008439	0.042194	0.156118	0.025316	0.147679	0.004219	0.016878	0.025316	0.004219	0.000000	0.016878	0.025316	0.033755	0.012658	0.126582	0.101266	0.105485
GENE2157X	mesoderm posterior 1; likely ortholog of mouse mesoderm posterior 1	mesoderm posterior 1; likely ortholog of mouse mesoderm posterior 1	1.000000	0.007463	0.111940	0.011194	0.022388	0.029851	0.141791	0.033582	0.115672	0.003731	0.007463	0.044776	0.000000	0.014925	0.037313	0.059701	0.029851	0.022388	0.108209	0.108209	0.089552
GENE1829X	chromosome 20 open reading frame 55	chromosome 20 open reading frame 55	1.000000	0.016949	0.091525	0.013559	0.003390	0.067797	0.142373	0.033898	0.122034	0.013559	0.010169	0.020339	0.010169	0.023729	0.037288	0.057627	0.020339	0.003390	0.125424	0.111864	0.074576
GENE2903X	hairy/enhancer-of-split related with YRPW motif-like	hairy/enhancer-of-split related with YRPW motif-like	1.000000	0.027439	0.091463	0.042683	0.021341	0.051829	0.121951	0.048780	0.103659	0.015244	0.018293	0.027439	0.015244	0.027439	0.024390	0.048780	0.006098	0.009146	0.097561	0.125000	0.076220
GENE1954X	bHLH factor Hes4	bHLH factor Hes4	1.000000	0.013575	0.131222	0.013575	0.018100	0.040724	0.126697	0.027149	0.158371	0.009050	0.022624	0.018100	0.009050	0.045249	0.027149	0.049774	0.013575	0.009050	0.113122	0.081448	0.072398
GENE2237X	hypothetical protein FLJ13111	hypothetical protein FLJ13111	1.000000	0.013378	0.117057	0.020067	0.010033	0.053512	0.107023	0.066890	0.100334	0.003344	0.020067	0.073579	0.023411	0.020067	0.040134	0.046823	0.010033	0.003344	0.103679	0.103679	0.063545
GENE2297X	hypothetical protein FLJ32891	hypothetical protein FLJ32891	1.000000	0.021898	0.105839	0.021898	0.014599	0.054745	0.131387	0.065693	0.091241	0.010949	0.025547	0.087591	0.014599	0.029197	0.025547	0.036496	0.029197	0.014599	0.091241	0.065693	0.062044
GENE10X	orthodenticle 3 isoform a; paired-like homeobox protein DMBX1-like; homeoprotein MBX	orthodenticle 3 isoform a; paired-like homeobox protein DMBX1-like; homeoprotein MBX	1.000000	0.018568	0.103448	0.010610	0.018568	0.031830	0.084881	0.042440	0.140584	0.029178	0.039788	0.074271	0.029178	0.047745	0.034483	0.061008	0.007958	0.005305	0.058355	0.095491	0.066313
GENE662X	basic helix-loop-helix domain containing, class B, 3; bHLH protein DEC2	basic helix-loop-helix domain containing, class B, 3; bHLH protein DEC2	1.000000	0.029046	0.116183	0.024896	0.008299	0.026971	0.109959	0.039419	0.170124	0.020747	0.031120	0.049793	0.010373	0.053942	0.041494	0.060166	0.018672	0.002075	0.045643	0.060166	0.080913
GENE2693X	hypothetical protein MGC49007	hypothetical protein MGC49007	1.000000	0.025346	0.135945	0.018433	0.013825	0.036866	0.105991	0.029954	0.154378	0.023041	0.027650	0.034562	0.016129	0.046083	0.039171	0.050691	0.020737	0.002304	0.055300	0.069124	0.094470
GENE2760X	neuronal pentraxin receptor isoform 2	neuronal pentraxin receptor isoform 2	1.000000	0.024048	0.128257	0.038076	0.014028	0.044088	0.074148	0.034068	0.152305	0.012024	0.022044	0.052104	0.022044	0.028056	0.046092	0.058116	0.016032	0.016032	0.060120	0.064128	0.094188
GENE2541X	msh homeo box homolog 1	msh homeo box homolog 1	1.000000	0.037037	0.104377	0.006734	0.023569	0.043771	0.117845	0.040404	0.168350	0.016835	0.016835	0.037037	0.006734	0.067340	0.016835	0.057239	0.003367	0.006734	0.053872	0.087542	0.087542
GENE1876X	truncated calcium binding protein	truncated calcium binding protein	1.000000	0.018987	0.069620	0.012658	0.006329	0.044304	0.113924	0.069620	0.094937	0.000000	0.012658	0.063291	0.012658	0.031646	0.056962	0.069620	0.025316	0.025316	0.088608	0.107595	0.075949
GENE2011X	lymphotoxin beta receptor; lymphotoxin B receptor; tumor necrosis factor C receptor; tumor necrosis factor receptor superfamily, member 3; LT-beta-R	lymphotoxin beta receptor; lymphotoxin B receptor; tumor necrosis factor C receptor; tumor necrosis factor receptor superfamily, member 3; LT-beta-R	1.000000	0.018391	0.096552	0.027586	0.016092	0.043678	0.131034	0.064368	0.075862	0.022989	0.032184	0.050575	0.034483	0.029885	0.029885	0.066667	0.057471	0.016092	0.036782	0.062069	0.087356
GENE2978X	hypothetical protein MGC23244	hypothetical protein MGC23244	1.000000	0.028369	0.085106	0.028369	0.014184	0.074468	0.113475	0.031915	0.063830	0.017730	0.014184	0.078014	0.031915	0.024823	0.031915	0.039007	0.028369	0.028369	0.070922	0.099291	0.095745
GENE572X	syndecan 1	syndecan 1	1.000000	0.019355	0.087097	0.016129	0.012903	0.041935	0.087097	0.106452	0.119355	0.012903	0.022581	0.067742	0.016129	0.029032	0.051613	0.087097	0.006452	0.009677	0.035484	0.074194	0.096774
GENE601X	g20 protein	g20 protein	1.000000	0.030864	0.098765	0.037037	0.030864	0.055556	0.067901	0.104938	0.104938	0.012346	0.018519	0.049383	0.024691	0.030864	0.049383	0.067901	0.000000	0.006173	0.061728	0.080247	0.067901
GENE1859X	hypothetical protein MGC40084	hypothetical protein MGC40084	1.000000	0.033557	0.076063	0.015660	0.006711	0.042506	0.098434	0.100671	0.114094	0.015660	0.024609	0.031320	0.015660	0.035794	0.051454	0.053691	0.011186	0.008949	0.076063	0.085011	0.102908
GENE813X	nucleoporin 214kDa isoform 1; nuclear pore complex protein Nup214; CAN protein, putative oncogene; p250	nucleoporin 214kDa isoform 1; nuclear pore complex protein Nup214; CAN protein, putative oncogene; p250	1.000000	0.048826	0.071831	0.023474	0.014085	0.059155	0.094366	0.081690	0.107981	0.009859	0.015493	0.046479	0.025352	0.046948	0.026761	0.045070	0.007042	0.006103	0.028169	0.157746	0.083568
GENE1847X	AP1 gamma subunit binding protein 1; gamma-synergin	AP1 gamma subunit binding protein 1; gamma-synergin	1.000000	0.046444	0.071118	0.030479	0.043541	0.042090	0.100145	0.063861	0.089985	0.015965	0.005806	0.063861	0.027576	0.058055	0.046444	0.050798	0.005806	0.007257	0.023222	0.108853	0.098694
GENE1432X	serum response factor (c-fos serum response element-binding transcription factor)	serum response factor (c-fos serum response element-binding transcription factor)	1.000000	0.017717	0.072835	0.023622	0.031496	0.070866	0.072835	0.116142	0.098425	0.017717	0.013780	0.055118	0.021654	0.033465	0.023622	0.045276	0.001969	0.000000	0.037402	0.125984	0.120079
GENE1289X	hypothetical protein MGC17515	hypothetical protein MGC17515	1.000000	0.042105	0.063158	0.031579	0.031579	0.021053	0.052632	0.052632	0.105263	0.042105	0.031579	0.063158	0.010526	0.052632	0.052632	0.042105	0.021053	0.000000	0.052632	0.126316	0.105263
GENE896X	folylpolyglutamate synthase; folylpolyglutamate synthetase	folylpolyglutamate synthase; folylpolyglutamate synthetase	1.000000	0.028736	0.091954	0.022989	0.034483	0.045977	0.057471	0.080460	0.114943	0.022989	0.011494	0.051724	0.017241	0.022989	0.022989	0.040230	0.017241	0.011494	0.091954	0.126437	0.086207
GENE2409X	hypothetical protein FLJ32796	hypothetical protein FLJ32796	1.000000	0.021886	0.067340	0.033670	0.035354	0.055556	0.038721	0.067340	0.121212	0.016835	0.025253	0.035354	0.030303	0.057239	0.043771	0.057239	0.011785	0.005051	0.074074	0.109428	0.092593
GENE2406X	gamma-glutamyltransferase-like activity 4; gamma-glutamyltranspeptidase-like	gamma-glutamyltransferase-like activity 4; gamma-glutamyltranspeptidase-like	1.000000	0.040000	0.053333	0.062222	0.035556	0.080000	0.057778	0.084444	0.097778	0.031111	0.026667	0.048889	0.040000	0.022222	0.048889	0.048889	0.004444	0.013333	0.035556	0.088889	0.080000
GENE1559X	LOC223082	LOC223082	1.000000	0.024793	0.053719	0.028926	0.016529	0.045455	0.090909	0.020661	0.144628	0.016529	0.028926	0.028926	0.020661	0.024793	0.045455	0.037190	0.037190	0.004132	0.053719	0.132231	0.144628
GENE1112X	thyroid transcription factor 1; NK-2 (Drosophila) homolog A (thyroid nuclear factor); Thyroid transcription factor 1 (NK-2, Drosophila, homolog of, A)	thyroid transcription factor 1; NK-2 (Drosophila) homolog A (thyroid nuclear factor); Thyroid transcription factor 1 (NK-2, Drosophila, homolog of, A)	1.000000	0.016173	0.067385	0.013477	0.040431	0.043127	0.078167	0.032345	0.137466	0.029650	0.043127	0.102426	0.024259	0.037736	0.024259	0.021563	0.010782	0.008086	0.043127	0.097035	0.129380
GENE1260X	POU domain, class 3, transcription factor 3	POU domain, class 3, transcription factor 3	1.000000	0.020000	0.066000	0.016000	0.022000	0.044000	0.108000	0.042000	0.140000	0.010000	0.066000	0.062000	0.020000	0.038000	0.038000	0.028000	0.008000	0.010000	0.028000	0.076000	0.158000
GENE57X	v-maf musculoaponeurotic fibrosarcoma oncogene homolog; Avian musculoaponeurotic fibrosarcoma (MAF) protooncogene; v-maf musculoaponeurotic fibrosarcoma (avian) oncogene homolog	v-maf musculoaponeurotic fibrosarcoma oncogene homolog; Avian musculoaponeurotic fibrosarcoma (MAF) protooncogene; v-maf musculoaponeurotic fibrosarcoma (avian) oncogene homolog	1.000000	0.032258	0.069479	0.019851	0.019851	0.049628	0.059553	0.032258	0.126551	0.024814	0.049628	0.049628	0.022333	0.042184	0.032258	0.064516	0.007444	0.004963	0.049628	0.104218	0.138958
GENE2525X	regulatory factor X-associated protein; RFX-associated protein; RFX DNA-binding complex 36 kDa subunit	regulatory factor X-associated protein; RFX-associated protein; RFX DNA-binding complex 36 kDa subunit	1.000000	0.014706	0.080882	0.007353	0.022059	0.047794	0.058824	0.047794	0.125000	0.014706	0.011029	0.077206	0.022059	0.062500	0.044118	0.080882	0.022059	0.003676	0.044118	0.088235	0.125000
GENE2890X	short stature homeobox 2 isoform a; short stature homeobox homolog; SHOX homologous gene on chromosome 3	short stature homeobox 2 isoform a; short stature homeobox homolog; SHOX homologous gene on chromosome 3	1.000000	0.033233	0.084592	0.012085	0.021148	0.054381	0.054381	0.039275	0.135952	0.012085	0.033233	0.048338	0.018127	0.057402	0.045317	0.072508	0.012085	0.003021	0.072508	0.063444	0.126888
GENE1101X	musashi 1	musashi 1	1.000000	0.060773	0.055249	0.027624	0.044199	0.063536	0.085635	0.082873	0.091160	0.033149	0.022099	0.035912	0.016575	0.046961	0.041436	0.052486	0.011050	0.005525	0.049724	0.069061	0.104972
GENE229X	filamin B, beta (actin binding protein 278); beta filamin; filamin 1 (actin-binding protein-280)-like; filamin B, beta (actin-binding protein-278); Filamin B, beta	filamin B, beta (actin binding protein 278); beta filamin; filamin 1 (actin-binding protein-280)-like; filamin B, beta (actin-binding protein-278); Filamin B, beta	1.000000	0.033051	0.053805	0.051499	0.014604	0.100692	0.076864	0.064566	0.069946	0.034204	0.022291	0.027671	0.034204	0.066487	0.059570	0.063028	0.014604	0.006149	0.031899	0.068409	0.106457
GENE1968X	gamma filamin; filamin 2; filamin C, gamma (actin-binding protein-280); actin-binding protein 280	gamma filamin; filamin 2; filamin C, gamma (actin-binding protein-280); actin-binding protein 280	1.000000	0.034011	0.051017	0.049538	0.011460	0.100924	0.082810	0.069131	0.072089	0.029205	0.023660	0.028466	0.030314	0.058410	0.056192	0.064325	0.016636	0.006654	0.043253	0.061738	0.110166
GENE319X	peptidylprolyl isomerase-like 1; cyclophilin-related gene 1; rotamase	peptidylprolyl isomerase-like 1; cyclophilin-related gene 1; rotamase	1.000000	0.048193	0.054217	0.072289	0.036145	0.054217	0.066265	0.066265	0.072289	0.036145	0.024096	0.042169	0.042169	0.060241	0.060241	0.036145	0.012048	0.018072	0.042169	0.036145	0.120482
GENE421X	matrix metalloproteinase 2 preproprotein; gelatinase A; matrix metalloproteinase 2 (gelatinase A, 72kD gelatinase, 72kD type IV collagenase); 72kD type IV collagenase; gelatinase neutrophil	matrix metalloproteinase 2 preproprotein; gelatinase A; matrix metalloproteinase 2 (gelatinase A, 72kD gelatinase, 72kD type IV collagenase); 72kD type IV collagenase; gelatinase neutrophil	1.000000	0.071212	0.071212	0.037879	0.018182	0.039394	0.066667	0.063636	0.071212	0.045455	0.015152	0.028788	0.036364	0.068182	0.081818	0.050000	0.028788	0.022727	0.039394	0.043939	0.100000
GENE2423X	tumor necrosis factor, alpha-induced protein 6 precursor; tumor necrosis factor-stimulated gene-6 protein; tumor necrosis factor alpha-inducible protein 6; tumor necrosis factor-inducible protein 6; hyaluronate-binding protein	tumor necrosis factor, alpha-induced protein 6 precursor; tumor necrosis factor-stimulated gene-6 protein; tumor necrosis factor alpha-inducible protein 6; tumor necrosis factor-inducible protein 6; hyaluronate-binding protein	1.000000	0.057762	0.072202	0.064982	0.014440	0.046931	0.036101	0.043321	0.068592	0.061372	0.032491	0.025271	0.036101	0.064982	0.068592	0.050542	0.028881	0.021661	0.043321	0.054152	0.108303
GENE1430X	ficolin 2 isoform a precursor; ficolin (collagen/fibrinogen domain-containing lectin) 2; ficolin (collagen/fibrinogen domain-containing lectin) 2 (hucolin); hucolin	ficolin 2 isoform a precursor; ficolin (collagen/fibrinogen domain-containing lectin) 2; ficolin (collagen/fibrinogen domain-containing lectin) 2 (hucolin); hucolin	1.000000	0.044728	0.092652	0.012780	0.019169	0.054313	0.057508	0.054313	0.073482	0.035144	0.019169	0.028754	0.054313	0.051118	0.070288	0.041534	0.025559	0.025559	0.051118	0.051118	0.137380
GENE1472X	DEAD/H (Asp-Glu-Ala-Asp/His) box polypeptide 17 isoform 1; DEAD/H (Asp-Glu-Ala-Asp/His) box polypeptide 17 (72kD); probable RNA-dependent helicase p72	DEAD/H (Asp-Glu-Ala-Asp/His) box polypeptide 17 isoform 1; DEAD/H (Asp-Glu-Ala-Asp/His) box polypeptide 17 (72kD); probable RNA-dependent helicase p72	1.000000	0.032308	0.067692	0.046154	0.026154	0.046154	0.066154	0.055385	0.066154	0.043077	0.016923	0.058462	0.035385	0.047692	0.063077	0.055385	0.016923	0.007692	0.084615	0.058462	0.106154
GENE1594X	RNA binding protein (autoantigenic, hnRNP-associated with lethal yellow) short isoform; RNA-binding protein (autoantigenic)	RNA binding protein (autoantigenic, hnRNP-associated with lethal yellow) short isoform; RNA-binding protein (autoantigenic)	1.000000	0.017241	0.079310	0.034483	0.006897	0.068966	0.055172	0.055172	0.093103	0.017241	0.013793	0.037931	0.044828	0.075862	0.051724	0.058621	0.003448	0.000000	0.068966	0.082759	0.134483
GENE1871X	RNA binding protein (autoantigenic, hnRNP-associated with lethal yellow) long isoform; RNA-binding protein (autoantigenic)	RNA binding protein (autoantigenic, hnRNP-associated with lethal yellow) long isoform; RNA-binding protein (autoantigenic)	1.000000	0.022876	0.075163	0.035948	0.006536	0.065359	0.052288	0.052288	0.088235	0.032680	0.013072	0.035948	0.042484	0.071895	0.065359	0.055556	0.003268	0.000000	0.068627	0.081699	0.130719
GENE2258X	egl nine homolog 1; similar to rat smooth muscle protein SM-20; chromosome 1 open reading frame 12	egl nine homolog 1; similar to rat smooth muscle protein SM-20; chromosome 1 open reading frame 12	1.000000	0.025822	0.061033	0.032864	0.014085	0.051643	0.079812	0.030516	0.100939	0.030516	0.023474	0.032864	0.035211	0.077465	0.065728	0.053991	0.035211	0.011737	0.065728	0.061033	0.110329
GENE2512X	hypothetical protein FLJ10420	hypothetical protein FLJ10420	1.000000	0.045627	0.057034	0.041825	0.011407	0.060837	0.095057	0.057034	0.087452	0.019011	0.007605	0.068441	0.030418	0.053232	0.053232	0.045627	0.007605	0.022814	0.053232	0.068441	0.114068
GENE1848X	hypothetical protein FLJ33590	hypothetical protein FLJ33590	1.000000	0.045455	0.082168	0.033217	0.013986	0.075175	0.085664	0.050699	0.080420	0.015734	0.026224	0.036713	0.019231	0.036713	0.045455	0.050699	0.038462	0.020979	0.045455	0.061189	0.136364
GENE411X	alpha 1 type XV collagen precursor; collagen XV, alpha-1 polypeptide	alpha 1 type XV collagen precursor; collagen XV, alpha-1 polypeptide	1.000000	0.030980	0.080692	0.038905	0.021614	0.046830	0.137608	0.053314	0.077089	0.010086	0.018012	0.028818	0.027378	0.037464	0.041787	0.069885	0.007205	0.007205	0.035303	0.070605	0.159222
GENE2294X	ectodermal dysplasia 1, anhidrotic; ectodermal dysplasia, anhidrotic (hypohydrotic); ectodysplasin-A	ectodermal dysplasia 1, anhidrotic; ectodermal dysplasia, anhidrotic (hypohydrotic); ectodysplasin-A	1.000000	0.033248	0.086957	0.033248	0.015345	0.048593	0.112532	0.046036	0.066496	0.025575	0.020460	0.040921	0.035806	0.051151	0.033248	0.061381	0.020460	0.002558	0.053708	0.074169	0.138107
GENE2843X	surfactant, pulmonary-associated protein A1; pulmonary surfactant apoprotein; pulmonary surfactant-associated protein	surfactant, pulmonary-associated protein A1; pulmonary surfactant apoprotein; pulmonary surfactant-associated protein	1.000000	0.024194	0.076613	0.040323	0.024194	0.044355	0.100806	0.044355	0.068548	0.032258	0.020161	0.032258	0.040323	0.028226	0.044355	0.072581	0.036290	0.012097	0.056452	0.048387	0.153226
GENE2650X	annexin A11; annexin XI; autoantigen, 56-kD; calcyclin-associated annexin 50	annexin A11; annexin XI; autoantigen, 56-kD; calcyclin-associated annexin 50	1.000000	0.029703	0.073267	0.045545	0.033663	0.037624	0.124752	0.045545	0.077228	0.049505	0.007921	0.045545	0.035644	0.047525	0.049505	0.049505	0.011881	0.001980	0.053465	0.067327	0.112871
GENE2957X	RNA binding motif protein 12	RNA binding motif protein 12	1.000000	0.047210	0.070815	0.047210	0.038627	0.069742	0.139485	0.041845	0.063305	0.011803	0.021459	0.025751	0.061159	0.041845	0.034335	0.039700	0.004292	0.001073	0.037554	0.075107	0.127682
GENE2701X	KH domain containing, RNA binding, signal transduction associated 3; Sam68-like phosphotyrosine protein, T-STAR	KH domain containing, RNA binding, signal transduction associated 3; Sam68-like phosphotyrosine protein, T-STAR	1.000000	0.023121	0.078035	0.028902	0.017341	0.060694	0.083815	0.057803	0.060694	0.066474	0.017341	0.037572	0.031792	0.069364	0.057803	0.083815	0.000000	0.002890	0.072254	0.052023	0.098266
GENE247X	hypothetical protein FLJ39654	hypothetical protein FLJ39654	1.000000	0.037879	0.083333	0.000000	0.022727	0.075758	0.098485	0.037879	0.083333	0.015152	0.015152	0.030303	0.015152	0.045455	0.015152	0.045455	0.037879	0.030303	0.075758	0.075758	0.159091
GENE2825X	insulin-like growth factor binding protein 7	insulin-like growth factor binding protein 7	1.000000	0.000000	0.088652	0.031915	0.010638	0.067376	0.081560	0.046099	0.088652	0.021277	0.014184	0.031915	0.014184	0.053191	0.028369	0.067376	0.063830	0.010638	0.056738	0.085106	0.138298
GENE2827X	hypothetical protein FLJ20802	hypothetical protein FLJ20802	1.000000	0.007634	0.122137	0.015267	0.007634	0.099237	0.083969	0.038168	0.076336	0.015267	0.022901	0.045802	0.007634	0.061069	0.038168	0.022901	0.030534	0.030534	0.076336	0.061069	0.137405
GENE2356X	brain link protein-1	brain link protein-1	1.000000	0.038235	0.100000	0.029412	0.008824	0.052941	0.076471	0.052941	0.091176	0.050000	0.029412	0.032353	0.014706	0.017647	0.038235	0.050000	0.032353	0.023529	0.100000	0.047059	0.114706
GENE2447X	SPRY domain-containing SOCS box protein SSB-2	SPRY domain-containing SOCS box protein SSB-2	1.000000	0.007605	0.129278	0.019011	0.011407	0.049430	0.079848	0.045627	0.087452	0.045627	0.030418	0.053232	0.015209	0.026616	0.030418	0.064639	0.015209	0.022814	0.076046	0.064639	0.125475
GENE2440X	ubiquitin carrier protein; ubiquitin-conjugating enzyme E2-24 kD; ubiquitin-protein ligase	ubiquitin carrier protein; ubiquitin-conjugating enzyme E2-24 kD; ubiquitin-protein ligase	1.000000	0.022222	0.120000	0.044444	0.013333	0.040000	0.080000	0.057778	0.106667	0.022222	0.026667	0.004444	0.044444	0.075556	0.040000	0.084444	0.008889	0.004444	0.062222	0.031111	0.111111
GENE2523X	secreted protein of unknown function	secreted protein of unknown function	1.000000	0.040698	0.104651	0.023256	0.011628	0.063953	0.093023	0.069767	0.110465	0.040698	0.011628	0.017442	0.017442	0.058140	0.069767	0.081395	0.000000	0.000000	0.075581	0.023256	0.087209
GENE2922X	DNA directed RNA polymerase II polypeptide J-related gene isoform 1; RPB11b1alpha protein; RPB11b1beta; DNA-directed RNA polymerase II subunit 11	DNA directed RNA polymerase II polypeptide J-related gene isoform 1; RPB11b1alpha protein; RPB11b1beta; DNA-directed RNA polymerase II subunit 11	1.000000	0.056962	0.094937	0.063291	0.012658	0.056962	0.094937	0.063291	0.088608	0.012658	0.025316	0.044304	0.037975	0.050633	0.044304	0.075949	0.012658	0.006329	0.037975	0.031646	0.088608
GENE2325X	translocase of inner mitochondrial membrane 17 homolog A; preprotein translocase	translocase of inner mitochondrial membrane 17 homolog A; preprotein translocase	1.000000	0.052632	0.076023	0.064327	0.035088	0.046784	0.070175	0.046784	0.105263	0.017544	0.005848	0.052632	0.029240	0.017544	0.035088	0.035088	0.017544	0.017544	0.058480	0.076023	0.140351
GENE2126X	hypothetical protein LOC283932	hypothetical protein LOC283932	1.000000	0.008197	0.090164	0.008197	0.049180	0.024590	0.090164	0.057377	0.073770	0.016393	0.016393	0.032787	0.000000	0.040984	0.049180	0.040984	0.049180	0.024590	0.106557	0.090164	0.131148
GENE2605X	hypothetical protein FLJ32203	hypothetical protein FLJ32203	1.000000	0.025052	0.085595	0.002088	0.014614	0.018789	0.112735	0.048017	0.073069	0.027140	0.054280	0.022965	0.020877	0.031315	0.025052	0.058455	0.068894	0.006263	0.085595	0.077244	0.141962
GENE2049X	hypothetical protein FLJ10346	hypothetical protein FLJ10346	1.000000	0.026616	0.110266	0.015209	0.019011	0.030418	0.125475	0.049430	0.064639	0.007605	0.049430	0.068441	0.019011	0.041825	0.015209	0.049430	0.034221	0.026616	0.098859	0.045627	0.102662
GENE2207X	hypothetical protein MGC16121	hypothetical protein MGC16121	1.000000	0.023529	0.082353	0.058824	0.011765	0.035294	0.117647	0.047059	0.117647	0.000000	0.023529	0.047059	0.000000	0.023529	0.047059	0.047059	0.047059	0.035294	0.117647	0.011765	0.105882
GENE2705X	WAP four-disulfide core domain 1 precursor; WAP four-disulfide core domain 1 homolog (mouse); prostate stromal protein ps20	WAP four-disulfide core domain 1 precursor; WAP four-disulfide core domain 1 homolog (mouse); prostate stromal protein ps20	1.000000	0.004545	0.104545	0.027273	0.004545	0.036364	0.118182	0.018182	0.104545	0.022727	0.022727	0.054545	0.022727	0.040909	0.036364	0.068182	0.063636	0.018182	0.095455	0.036364	0.100000
GENE2434X	tumor suppressor deleted in oral cancer-related 1	tumor suppressor deleted in oral cancer-related 1	1.000000	0.023810	0.047619	0.039683	0.039683	0.047619	0.142857	0.071429	0.095238	0.031746	0.007937	0.023810	0.015873	0.039683	0.015873	0.055556	0.007937	0.000000	0.063492	0.119048	0.111111
GENE2479X	Mouse Mammary Turmor Virus Receptor homolog 1	Mouse Mammary Turmor Virus Receptor homolog 1	1.000000	0.011364	0.130682	0.017045	0.011364	0.017045	0.113636	0.011364	0.130682	0.022727	0.034091	0.039773	0.028409	0.011364	0.079545	0.045455	0.017045	0.017045	0.068182	0.107955	0.085227
GENE1114X	Dvl-binding protein IDAX (inhibition of the Dvl and Axin complex	Dvl-binding protein IDAX (inhibition of the Dvl and Axin complex	1.000000	0.035354	0.070707	0.035354	0.025253	0.040404	0.080808	0.040404	0.111111	0.000000	0.030303	0.025253	0.050505	0.070707	0.015152	0.050505	0.065657	0.005051	0.060606	0.106061	0.080808
GENE2339X	hypothetical protein FLJ13224	hypothetical protein FLJ13224	1.000000	0.025157	0.050314	0.025157	0.006289	0.044025	0.094340	0.056604	0.150943	0.000000	0.056604	0.031447	0.025157	0.062893	0.025157	0.037736	0.037736	0.018868	0.094340	0.075472	0.081761
GENE672X	hypothetical protein MGC35338	hypothetical protein MGC35338	1.000000	0.006135	0.073620	0.036810	0.036810	0.049080	0.036810	0.061350	0.073620	0.030675	0.030675	0.067485	0.049080	0.110429	0.012270	0.055215	0.030675	0.018405	0.061350	0.122699	0.036810
GENE186X	nuclear receptor subfamily 1, group D, member 2; Rev-erb-beta	nuclear receptor subfamily 1, group D, member 2; Rev-erb-beta	1.000000	0.046632	0.074266	0.039724	0.046632	0.053541	0.041451	0.032815	0.053541	0.017271	0.039724	0.051813	0.072539	0.062176	0.037997	0.067358	0.031088	0.001727	0.048359	0.120898	0.060449
GENE910X	cystatin-like 1 precursor	cystatin-like 1 precursor	1.000000	0.034483	0.131034	0.062069	0.034483	0.041379	0.020690	0.055172	0.027586	0.041379	0.013793	0.062069	0.089655	0.068966	0.013793	0.034483	0.034483	0.034483	0.062069	0.089655	0.048276
GENE1544X	killer cell lectin-like receptor subfamily F, member 1; lectin-like receptor F1; killer cell lectin-like receptor F1	killer cell lectin-like receptor subfamily F, member 1; lectin-like receptor F1; killer cell lectin-like receptor F1	1.000000	0.034632	0.108225	0.069264	0.021645	0.047619	0.008658	0.064935	0.034632	0.043290	0.012987	0.060606	0.051948	0.086580	0.043290	0.043290	0.038961	0.034632	0.030303	0.116883	0.047619
GENE2093X	hypothetical protein FLJ21272	hypothetical protein FLJ21272	1.000000	0.063492	0.103175	0.055556	0.031746	0.071429	0.047619	0.039683	0.047619	0.039683	0.023810	0.055556	0.055556	0.095238	0.007937	0.015873	0.047619	0.007937	0.047619	0.103175	0.039683
GENE2192X	hypothetical protein FLJ40126	hypothetical protein FLJ40126	1.000000	0.048223	0.088832	0.045685	0.022843	0.043147	0.045685	0.068528	0.015228	0.030457	0.022843	0.050761	0.091371	0.083756	0.060914	0.060914	0.032995	0.005076	0.043147	0.119289	0.020305
GENE1412X	hypothetical protein MGC34034	hypothetical protein MGC34034	1.000000	0.063380	0.105634	0.028169	0.035211	0.042254	0.056338	0.091549	0.056338	0.014085	0.021127	0.035211	0.070423	0.105634	0.028169	0.049296	0.014085	0.028169	0.049296	0.098592	0.007042
GENE384X	hypothetical protein DKFZp586M1120	hypothetical protein DKFZp586M1120	1.000000	0.031111	0.155556	0.075556	0.035556	0.044444	0.031111	0.022222	0.035556	0.022222	0.008889	0.048889	0.080000	0.044444	0.088889	0.071111	0.017778	0.013333	0.057778	0.080000	0.035556
GENE660X	opticin; oculoglycan; opticin, oculoglycan	opticin; oculoglycan; opticin, oculoglycan	1.000000	0.036145	0.165663	0.051205	0.015060	0.039157	0.084337	0.054217	0.054217	0.024096	0.015060	0.036145	0.051205	0.027108	0.066265	0.060241	0.018072	0.000000	0.078313	0.081325	0.042169
GENE1657X	urotensin 2, preproprotein isoform b	urotensin 2, preproprotein isoform b	1.000000	0.056452	0.177419	0.056452	0.016129	0.008065	0.072581	0.024194	0.056452	0.024194	0.016129	0.032258	0.040323	0.056452	0.056452	0.064516	0.032258	0.016129	0.072581	0.080645	0.040323
GENE2073X	F-box and leucine-rich repeat protein 2; F-box protein containing leucine-rich repeats	F-box and leucine-rich repeat protein 2; F-box protein containing leucine-rich repeats	1.000000	0.023641	0.165485	0.066194	0.007092	0.044917	0.016548	0.052009	0.052009	0.011820	0.033097	0.040189	0.052009	0.042553	0.049645	0.056738	0.075650	0.007092	0.066194	0.075650	0.061466
GENE874X	hypothetical protein DKFZp564A022	hypothetical protein DKFZp564A022	1.000000	0.073643	0.124031	0.081395	0.031008	0.077519	0.034884	0.042636	0.058140	0.038760	0.027132	0.062016	0.023256	0.007752	0.058140	0.046512	0.031008	0.011628	0.069767	0.050388	0.050388
GENE439X	sperm-associated cation channel 2 isoform 4; sperm ion channel	sperm-associated cation channel 2 isoform 4; sperm ion channel	1.000000	0.060302	0.175879	0.090452	0.020101	0.075377	0.040201	0.035176	0.050251	0.005025	0.025126	0.065327	0.025126	0.040201	0.025126	0.060302	0.010050	0.035176	0.075377	0.065327	0.020101
GENE2363X	sperm-associated cation channel 2 isoform 3; sperm ion channel	sperm-associated cation channel 2 isoform 3; sperm ion channel	1.000000	0.067633	0.159420	0.084541	0.026570	0.079710	0.028986	0.036232	0.050725	0.016908	0.021739	0.057971	0.028986	0.041063	0.028986	0.050725	0.009662	0.026570	0.072464	0.082126	0.028986
GENE1184X	hypothetical protein FLJ22246	hypothetical protein FLJ22246	1.000000	0.038911	0.081712	0.050584	0.031128	0.081712	0.062257	0.038911	0.097276	0.050584	0.015564	0.027237	0.007782	0.062257	0.046693	0.050584	0.011673	0.023346	0.089494	0.093385	0.038911
GENE754X	homeo box B5; homeo box 2A; homeobox protein Hox-B5	homeo box B5; homeo box 2A; homeobox protein Hox-B5	1.000000	0.040892	0.059480	0.026022	0.029740	0.011152	0.070632	0.048327	0.111524	0.040892	0.026022	0.044610	0.040892	0.037175	0.033457	0.055762	0.011152	0.011152	0.070632	0.171004	0.059480
GENE46X	hypothetical protein FLJ21742	hypothetical protein FLJ21742	1.000000	0.024353	0.089802	0.025875	0.021309	0.050228	0.057839	0.065449	0.112633	0.010654	0.025875	0.048706	0.035008	0.051750	0.057839	0.082192	0.003044	0.003044	0.060883	0.138508	0.035008
GENE1761X	heat shock 27kDa protein family, member 7 (cardiovascular); cardiovascular heat shock protein; heat shock 27kD protein family, member 7 (cardiovascular)	heat shock 27kDa protein family, member 7 (cardiovascular); cardiovascular heat shock protein; heat shock 27kD protein family, member 7 (cardiovascular)	1.000000	0.058824	0.047059	0.041176	0.029412	0.047059	0.064706	0.082353	0.094118	0.005882	0.047059	0.023529	0.023529	0.029412	0.064706	0.064706	0.005882	0.000000	0.076471	0.152941	0.041176
GENE698X	POMZP3 fusion protein isoform 2; POM-ZP3 fusion protein; POM121/ZP3 fusion protein	POMZP3 fusion protein isoform 2; POM-ZP3 fusion protein; POM121/ZP3 fusion protein	1.000000	0.052174	0.069565	0.043478	0.017391	0.069565	0.086957	0.060870	0.069565	0.000000	0.008696	0.034783	0.034783	0.069565	0.078261	0.060870	0.026087	0.000000	0.069565	0.121739	0.026087
GENE1867X	hypothetical protein FLJ37306	hypothetical protein FLJ37306	1.000000	0.048309	0.053140	0.048309	0.019324	0.082126	0.086957	0.057971	0.115942	0.009662	0.009662	0.024155	0.038647	0.086957	0.053140	0.072464	0.009662	0.004831	0.038647	0.101449	0.038647
GENE1586X	B-cell CLL/lymphoma 7B isoform 1	B-cell CLL/lymphoma 7B isoform 1	1.000000	0.024752	0.059406	0.019802	0.009901	0.079208	0.089109	0.064356	0.059406	0.004950	0.004950	0.049505	0.029703	0.074257	0.069307	0.108911	0.004950	0.014851	0.044554	0.163366	0.024752
GENE1524X	enabled homolog; likely ortholog of mouse NPC derived proline rich protein 1	enabled homolog; likely ortholog of mouse NPC derived proline rich protein 1	1.000000	0.005291	0.084656	0.042328	0.031746	0.026455	0.063492	0.084656	0.074074	0.005291	0.000000	0.026455	0.042328	0.079365	0.052910	0.095238	0.000000	0.005291	0.074074	0.121693	0.084656
GENE1737X	B-cell CLL/lymphoma 10; CARD-like apoptotic protein; CARD-containing apoptotic signaling protein; CARD containing molecule enhancing NF-kB; caspase-recruiting domain-containing protein; CARD-containing proapoptotic protein	B-cell CLL/lymphoma 10; CARD-like apoptotic protein; CARD-containing apoptotic signaling protein; CARD containing molecule enhancing NF-kB; caspase-recruiting domain-containing protein; CARD-containing proapoptotic protein	1.000000	0.034335	0.124464	0.038627	0.012876	0.034335	0.068670	0.081545	0.038627	0.012876	0.017167	0.021459	0.051502	0.064378	0.047210	0.111588	0.021459	0.000000	0.072961	0.107296	0.038627
GENE1892X	hypothetical protein FLJ13171	hypothetical protein FLJ13171	1.000000	0.018349	0.085627	0.047401	0.016820	0.035168	0.125382	0.073394	0.064220	0.007645	0.022936	0.038226	0.032110	0.070336	0.039755	0.111621	0.006116	0.004587	0.067278	0.103976	0.029052
GENE2615X	protein phosphatase 1, regulatory subunit 14D; PKC-dependent PP1 inhibitory protein	protein phosphatase 1, regulatory subunit 14D; PKC-dependent PP1 inhibitory protein	1.000000	0.013793	0.103448	0.027586	0.020690	0.027586	0.082759	0.055172	0.048276	0.006897	0.013793	0.075862	0.013793	0.062069	0.055172	0.089655	0.020690	0.020690	0.089655	0.144828	0.027586
GENE564X	CCAAT/enhancer binding protein gamma	CCAAT/enhancer binding protein gamma	1.000000	0.006667	0.086667	0.033333	0.020000	0.060000	0.040000	0.046667	0.080000	0.006667	0.026667	0.093333	0.073333	0.100000	0.046667	0.060000	0.000000	0.000000	0.053333	0.100000	0.066667
GENE2160X	likely ortholog of mouse C-type (calcium dependent, carbohydrate recognition domain) lectin, superfamily member 13; C-type lectin 13; likely ortholog of rat Kupffer cell c-type lectin receptor	likely ortholog of mouse C-type (calcium dependent, carbohydrate recognition domain) lectin, superfamily member 13; C-type lectin 13; likely ortholog of rat Kupffer cell c-type lectin receptor	1.000000	0.033395	0.113173	0.038961	0.029685	0.070501	0.020408	0.068646	0.079777	0.009276	0.027829	0.096475	0.070501	0.050093	0.037106	0.070501	0.007421	0.009276	0.042672	0.076067	0.048237
GENE840X	DVS27-related protein	DVS27-related protein	1.000000	0.044444	0.092593	0.040741	0.029630	0.051852	0.033333	0.062963	0.051852	0.037037	0.037037	0.033333	0.040741	0.122222	0.048148	0.070370	0.033333	0.007407	0.025926	0.096296	0.040741
GENE550X	nucleoporin 50kDa isoform b; nuclear pore-associated protein 60L	nucleoporin 50kDa isoform b; nuclear pore-associated protein 60L	1.000000	0.044872	0.076923	0.025641	0.012821	0.061966	0.061966	0.064103	0.074786	0.010684	0.012821	0.027778	0.068376	0.102564	0.053419	0.074786	0.014957	0.004274	0.023504	0.098291	0.085470
GENE1024X	hypothetical protein FLJ12671	hypothetical protein FLJ12671	1.000000	0.022663	0.084986	0.036827	0.016997	0.050992	0.079320	0.053824	0.073654	0.016997	0.042493	0.039660	0.050992	0.124646	0.042493	0.045326	0.014164	0.011331	0.045326	0.093484	0.053824
GENE2056X	hypothetical protein MGC23885	hypothetical protein MGC23885	1.000000	0.024490	0.102041	0.053061	0.024490	0.028571	0.077551	0.081633	0.077551	0.028571	0.008163	0.020408	0.040816	0.110204	0.032653	0.081633	0.012245	0.004082	0.040816	0.097959	0.053061
GENE2198X	high-mobility group protein 2-like 1	high-mobility group protein 2-like 1	1.000000	0.010163	0.105691	0.030488	0.016260	0.046748	0.067073	0.040650	0.069106	0.016260	0.032520	0.034553	0.014228	0.144309	0.040650	0.083333	0.010163	0.004065	0.024390	0.136179	0.073171
GENE63X	glutathione transferase; deafness, X-linked 7; fatty acid ethyl ester synthase III	glutathione transferase; deafness, X-linked 7; fatty acid ethyl ester synthase III	1.000000	0.033333	0.152381	0.033333	0.014286	0.066667	0.052381	0.042857	0.071429	0.057143	0.009524	0.061905	0.038095	0.057143	0.061905	0.047619	0.019048	0.009524	0.038095	0.047619	0.085714
GENE170X	heat shock 27kDa protein 3; heat shock 27kD protein 3	heat shock 27kDa protein 3; heat shock 27kD protein 3	1.000000	0.040000	0.106667	0.086667	0.013333	0.073333	0.066667	0.046667	0.066667	0.020000	0.040000	0.046667	0.000000	0.053333	0.073333	0.080000	0.013333	0.006667	0.066667	0.040000	0.060000
GENE2583X	replication protein A3, 14kDa; replication protein A3 (14kD)	replication protein A3, 14kDa; replication protein A3 (14kD)	1.000000	0.057851	0.082645	0.090909	0.049587	0.082645	0.057851	0.041322	0.041322	0.024793	0.033058	0.033058	0.024793	0.057851	0.074380	0.074380	0.016529	0.000000	0.033058	0.041322	0.082645
GENE32X	CD3E antigen, epsilon polypeptide (TiT3 complex)	CD3E antigen, epsilon polypeptide (TiT3 complex)	1.000000	0.009662	0.082126	0.057971	0.024155	0.067633	0.057971	0.043478	0.033816	0.053140	0.014493	0.048309	0.048309	0.053140	0.057971	0.062802	0.028986	0.019324	0.062802	0.062802	0.111111
GENE383X	peptidylprolyl isomerase-like protein 3 isoform PPIL3b; cyclophilin-like protein 3; peptidylprolyl cis-trans isomerase-like protein 3; PPIase-like protein 3	peptidylprolyl isomerase-like protein 3 isoform PPIL3b; cyclophilin-like protein 3; peptidylprolyl cis-trans isomerase-like protein 3; PPIase-like protein 3	1.000000	0.055901	0.062112	0.062112	0.024845	0.068323	0.043478	0.080745	0.031056	0.043478	0.037267	0.024845	0.080745	0.074534	0.055901	0.062112	0.024845	0.006211	0.031056	0.037267	0.093168
GENE592X	F-box only protein 11 isoform 3; F-box protein Fbx11; vitiligo-associated protein VIT-1	F-box only protein 11 isoform 3; F-box protein Fbx11; vitiligo-associated protein VIT-1	1.000000	0.037607	0.042735	0.082051	0.018803	0.064957	0.042735	0.047863	0.061538	0.051282	0.051282	0.035897	0.068376	0.042735	0.044444	0.068376	0.025641	0.010256	0.051282	0.054701	0.097436
GENE1210X	amylase, alpha 2A; pancreatic; Amylase, pancreatic, alpha-2A	amylase, alpha 2A; pancreatic; Amylase, pancreatic, alpha-2A	1.000000	0.058708	0.054795	0.056751	0.019569	0.070450	0.045010	0.043053	0.054795	0.041096	0.021526	0.027397	0.082192	0.045010	0.066536	0.037182	0.023483	0.035225	0.054795	0.062622	0.099804
GENE1329X	TIA1 protein isoform 2; TIA1 cytotoxic granule-associated RNA-binding protein; cytotoxic granule-associated RNA-binding protein; p40-TIA-1 (containing p15-TIA-1)	TIA1 protein isoform 2; TIA1 cytotoxic granule-associated RNA-binding protein; cytotoxic granule-associated RNA-binding protein; p40-TIA-1 (containing p15-TIA-1)	1.000000	0.041451	0.033679	0.041451	0.038860	0.067358	0.059585	0.062176	0.067358	0.044041	0.020725	0.093264	0.056995	0.049223	0.036269	0.041451	0.015544	0.025907	0.033679	0.075130	0.095855
GENE2736X	methionine sulfoxide reductase A; peptide met (O) reductase	methionine sulfoxide reductase A; peptide met (O) reductase	1.000000	0.042553	0.059574	0.021277	0.029787	0.076596	0.059574	0.063830	0.063830	0.051064	0.038298	0.059574	0.042553	0.055319	0.017021	0.072340	0.021277	0.012766	0.042553	0.068085	0.102128
GENE2750X	cathepsin L preproprotein; major excreted protein	cathepsin L preproprotein; major excreted protein	1.000000	0.048048	0.054054	0.027027	0.045045	0.057057	0.036036	0.042042	0.075075	0.048048	0.021021	0.039039	0.057057	0.063063	0.045045	0.087087	0.024024	0.027027	0.039039	0.069069	0.096096
GENE9X	follistatin isoform FST317 precursor	follistatin isoform FST317 precursor	1.000000	0.015773	0.082019	0.022082	0.015773	0.050473	0.041009	0.050473	0.063091	0.025237	0.009464	0.034700	0.053628	0.082019	0.047319	0.066246	0.119874	0.015773	0.053628	0.072555	0.078864
GENE419X	follistatin isoform FST344 precursor	follistatin isoform FST344 precursor	1.000000	0.017442	0.078488	0.029070	0.014535	0.046512	0.040698	0.049419	0.058140	0.026163	0.008721	0.034884	0.049419	0.075581	0.055233	0.084302	0.110465	0.017442	0.049419	0.081395	0.072674
GENE42X	ariadne homolog, ubiquitin-conjugating enzyme E2 binding protein, 1; ariadne homolog; ariadne, Drosophila, homolog of	ariadne homolog, ubiquitin-conjugating enzyme E2 binding protein, 1; ariadne homolog; ariadne, Drosophila, homolog of	1.000000	0.028725	0.071813	0.037702	0.028725	0.052065	0.030521	0.035907	0.044883	0.044883	0.034111	0.050269	0.053860	0.064632	0.071813	0.100539	0.057451	0.021544	0.046679	0.044883	0.078995
GENE1335X	metallothionein-like 5, testis-specific (tesmin); tesmin	metallothionein-like 5, testis-specific (tesmin); tesmin	1.000000	0.033445	0.096990	0.043478	0.030100	0.030100	0.060201	0.040134	0.053512	0.026756	0.026756	0.053512	0.063545	0.070234	0.023411	0.070234	0.083612	0.003344	0.040134	0.073579	0.076923
GENE1223X	cleavage and polyadenylation specific factor 4, 30kD subunit; cleavage-polyadenylation specificity factor, 30kD; no arches-like (zebrafish) zinc finger protein; cleavage-polyadenylation specificity factor	cleavage and polyadenylation specific factor 4, 30kD subunit; cleavage-polyadenylation specificity factor, 30kD; no arches-like (zebrafish) zinc finger protein; cleavage-polyadenylation specificity factor	1.000000	0.052045	0.066914	0.037175	0.029740	0.040892	0.089219	0.037175	0.040892	0.026022	0.040892	0.074349	0.033457	0.070632	0.029740	0.059480	0.066914	0.007435	0.048327	0.066914	0.081784
GENE1842X	similar to neuralin 1; chordin-like; ventroptin	similar to neuralin 1; chordin-like; ventroptin	1.000000	0.037778	0.066667	0.037778	0.017778	0.071111	0.062222	0.048889	0.026667	0.037778	0.046667	0.046667	0.040000	0.068889	0.026667	0.075556	0.075556	0.011111	0.057778	0.071111	0.073333
GENE150X	complement factor H-related 4	complement factor H-related 4	1.000000	0.033233	0.060423	0.069486	0.015106	0.042296	0.057402	0.054381	0.033233	0.075529	0.015106	0.042296	0.060423	0.051360	0.042296	0.063444	0.063444	0.018127	0.027190	0.099698	0.075529
GENE2951X	H factor 1 (complement); H factor-1 (complement)	H factor 1 (complement); H factor-1 (complement)	1.000000	0.024370	0.049553	0.056052	0.017059	0.051178	0.073924	0.060926	0.032494	0.056052	0.023558	0.035743	0.047929	0.064988	0.043054	0.076361	0.066613	0.021121	0.045491	0.075548	0.077985
GENE691X	coagulation factor IX; Coagulation factor IX (plasma thromboplastic component); Factor 9; Factor IX; Christmas factor	coagulation factor IX; Coagulation factor IX (plasma thromboplastic component); Factor 9; Factor IX; Christmas factor	1.000000	0.045553	0.060738	0.054230	0.013015	0.080260	0.032538	0.067245	0.047722	0.034707	0.021692	0.030369	0.069414	0.060738	0.041215	0.093275	0.052061	0.015184	0.043384	0.058568	0.078091
GENE2884X	integrin beta 1 isoform 1A precursor; integrin VLA-4 beta subunit; fibronectin receptor beta subunit	integrin beta 1 isoform 1A precursor; integrin VLA-4 beta subunit; fibronectin receptor beta subunit	1.000000	0.036341	0.062657	0.060150	0.018797	0.063910	0.043860	0.055138	0.037594	0.028822	0.012531	0.036341	0.072682	0.071429	0.052632	0.078947	0.072682	0.007519	0.036341	0.073935	0.077694
GENE2246X	EGF-containing fibulin-like extracellular matrix protein 1 isoform a precursor; fibrillin-like	EGF-containing fibulin-like extracellular matrix protein 1 isoform a precursor; fibrillin-like	1.000000	0.030426	0.050710	0.058824	0.022312	0.060852	0.058824	0.066937	0.056795	0.042596	0.014199	0.073022	0.058824	0.022312	0.048682	0.058824	0.081136	0.004057	0.052738	0.073022	0.064909
GENE2568X	fibrillin 1	fibrillin 1	1.000000	0.029258	0.049112	0.051898	0.018112	0.037618	0.060954	0.057820	0.033438	0.032393	0.016719	0.034831	0.065482	0.038662	0.060258	0.070010	0.126088	0.004528	0.045629	0.060258	0.106931
GENE2088X	fibronectin 1 isoform 2 preproprotein; cold-insoluble globulin	fibronectin 1 isoform 2 preproprotein; cold-insoluble globulin	1.000000	0.021807	0.038941	0.034268	0.023364	0.051402	0.052960	0.085670	0.032710	0.051402	0.031153	0.065421	0.051402	0.038941	0.049844	0.048287	0.066978	0.026480	0.056075	0.062305	0.110592
GENE1687X	thrombospondin 2	thrombospondin 2	1.000000	0.034130	0.057167	0.034983	0.010239	0.068259	0.058874	0.058874	0.043515	0.027304	0.026451	0.050341	0.058020	0.037543	0.102389	0.050341	0.058020	0.022184	0.048635	0.062287	0.090444
GENE1076X	TFIIA-alpha/beta-like factor isoform 2; TFIIA large subunit isoform ALF; GTF2A1-like factor	TFIIA-alpha/beta-like factor isoform 2; TFIIA large subunit isoform ALF; GTF2A1-like factor	1.000000	0.028698	0.086093	0.061810	0.008830	0.083885	0.066225	0.064018	0.044150	0.013245	0.030905	0.070640	0.057395	0.030905	0.068433	0.075055	0.008830	0.004415	0.028698	0.114790	0.052980
GENE1221X	melanoma antigen, family E, 1, cancer/testis specific; hepatocellular cancer antigen 587; melanoma-associated antigen E1; MAGE-C2 antigen; cancer-testis antigen CT10	melanoma antigen, family E, 1, cancer/testis specific; hepatocellular cancer antigen 587; melanoma-associated antigen E1; MAGE-C2 antigen; cancer-testis antigen CT10	1.000000	0.048257	0.088472	0.040214	0.018767	0.085791	0.077748	0.045576	0.050938	0.032172	0.016086	0.021448	0.026810	0.037534	0.048257	0.120643	0.013405	0.016086	0.021448	0.136729	0.053619
GENE570X	interferon gamma receptor 1; Immune interferon, receptor for	interferon gamma receptor 1; Immune interferon, receptor for	1.000000	0.028630	0.075665	0.073620	0.016360	0.094070	0.065440	0.053170	0.032720	0.036810	0.024540	0.028630	0.044990	0.059305	0.049080	0.092025	0.024540	0.010225	0.024540	0.118609	0.047035
GENE2319X	nuclear protein double minute 1	nuclear protein double minute 1	1.000000	0.058559	0.076577	0.058559	0.009009	0.094595	0.054054	0.040541	0.045045	0.018018	0.027027	0.031532	0.063063	0.054054	0.031532	0.090090	0.009009	0.013514	0.058559	0.121622	0.045045
GENE387X	chloride channel 6 isoform ClC-6d; ClC-6	chloride channel 6 isoform ClC-6d; ClC-6	1.000000	0.064935	0.136364	0.035714	0.012987	0.097403	0.045455	0.032468	0.045455	0.022727	0.016234	0.029221	0.019481	0.038961	0.029221	0.071429	0.061688	0.022727	0.061688	0.061688	0.094156
GENE2200X	chloride channel 6 isoform ClC-6c; ClC-6	chloride channel 6 isoform ClC-6c; ClC-6	1.000000	0.079320	0.118980	0.033994	0.016997	0.087819	0.039660	0.042493	0.050992	0.016997	0.005666	0.028329	0.028329	0.039660	0.033994	0.067989	0.050992	0.014164	0.059490	0.070822	0.113314
GENE1520X	hypothetical protein MGC17301	hypothetical protein MGC17301	1.000000	0.056701	0.092784	0.020619	0.036082	0.087629	0.072165	0.041237	0.051546	0.015464	0.025773	0.056701	0.020619	0.061856	0.030928	0.077320	0.036082	0.030928	0.056701	0.046392	0.082474
GENE1142X	hypothetical zinc finger protein MGC2647	hypothetical zinc finger protein MGC2647	1.000000	0.037975	0.080169	0.029536	0.021097	0.071730	0.097046	0.029536	0.084388	0.029536	0.037975	0.059072	0.033755	0.054852	0.037975	0.042194	0.071730	0.004219	0.046414	0.088608	0.042194
GENE674X	hypothetical protein FLJ20668	hypothetical protein FLJ20668	1.000000	0.040441	0.080882	0.051471	0.022059	0.095588	0.047794	0.077206	0.040441	0.025735	0.018382	0.044118	0.044118	0.069853	0.036765	0.047794	0.062500	0.025735	0.047794	0.080882	0.040441
GENE219X	hypothetical protein FLJ39176	hypothetical protein FLJ39176	1.000000	0.024631	0.108374	0.049261	0.024631	0.098522	0.083744	0.054187	0.034483	0.014778	0.019704	0.064039	0.014778	0.044335	0.034483	0.049261	0.068966	0.009852	0.054187	0.088670	0.059113
GENE1598X	hypothetical protein MGC33993	hypothetical protein MGC33993	1.000000	0.040486	0.129555	0.040486	0.016194	0.101215	0.072874	0.056680	0.028340	0.028340	0.016194	0.028340	0.036437	0.048583	0.040486	0.052632	0.068826	0.012146	0.032389	0.113360	0.036437
GENE2328X	Niemann-Pick disease, type C2 precursor; epididymal secretory protein	Niemann-Pick disease, type C2 precursor; epididymal secretory protein	1.000000	0.039735	0.086093	0.059603	0.013245	0.105960	0.086093	0.039735	0.046358	0.026490	0.013245	0.072848	0.039735	0.079470	0.039735	0.039735	0.039735	0.013245	0.006623	0.105960	0.046358
GENE1257X	probable protease inhibitor WAP13; chromosome 20 open reading frame 138	probable protease inhibitor WAP13; chromosome 20 open reading frame 138	1.000000	0.053763	0.096774	0.053763	0.032258	0.075269	0.096774	0.032258	0.032258	0.010753	0.021505	0.064516	0.032258	0.075269	0.010753	0.064516	0.096774	0.000000	0.032258	0.075269	0.043011
GENE2172X	T-cell leukemia/lymphoma 6 isoform TCL6a3; TCL1-neighboring gene 2; TCL1-neighboring gene 1	T-cell leukemia/lymphoma 6 isoform TCL6a3; TCL1-neighboring gene 2; TCL1-neighboring gene 1	1.000000	0.042553	0.120567	0.035461	0.028369	0.063830	0.092199	0.049645	0.035461	0.021277	0.028369	0.056738	0.014184	0.085106	0.056738	0.028369	0.049645	0.000000	0.063830	0.070922	0.056738
GENE643X	HT014	HT014	1.000000	0.047393	0.075829	0.056872	0.018957	0.037915	0.042654	0.056872	0.042654	0.033175	0.047393	0.028436	0.042654	0.037915	0.061611	0.104265	0.018957	0.009479	0.080569	0.075829	0.080569
GENE1055X	hypothetical protein FLJ20666	hypothetical protein FLJ20666	1.000000	0.045643	0.095436	0.082988	0.024896	0.029046	0.049793	0.053942	0.041494	0.029046	0.041494	0.053942	0.049793	0.037344	0.070539	0.091286	0.004149	0.016598	0.078838	0.037344	0.066390
GENE1007X	EDAR-associated death domain isoform A; ectodysplasin A receptor associated adapter protein; ectodysplasia A receptor associated death domain; EDAR-associated death domain protein; crinkled homolog	EDAR-associated death domain isoform A; ectodysplasin A receptor associated adapter protein; ectodysplasia A receptor associated death domain; EDAR-associated death domain protein; crinkled homolog	1.000000	0.027907	0.097674	0.032558	0.027907	0.037209	0.074419	0.065116	0.023256	0.013953	0.023256	0.041860	0.051163	0.060465	0.088372	0.083721	0.041860	0.018605	0.074419	0.069767	0.046512
GENE1999X	HSPC182 protein	HSPC182 protein	1.000000	0.046392	0.092784	0.041237	0.025773	0.072165	0.046392	0.056701	0.025773	0.030928	0.036082	0.056701	0.061856	0.051546	0.072165	0.092784	0.041237	0.000000	0.061856	0.051546	0.036082
GENE573X	ATP synthase, H+ transporting, mitochondrial F1 complex, O subunit (oligomycin sensitivity conferring protein); ATP synthase, H+ transporting, mitochondrial F1 complex, O subunit; human ATP synthase OSCP subunit, oligomycin sensitivity conferring protein; mitochondrial ATP synthase, O subunit	ATP synthase, H+ transporting, mitochondrial F1 complex, O subunit (oligomycin sensitivity conferring protein); ATP synthase, H+ transporting, mitochondrial F1 complex, O subunit; human ATP synthase OSCP subunit, oligomycin sensitivity conferring protein; mitochondrial ATP synthase, O subunit	1.000000	0.023474	0.107981	0.046948	0.028169	0.112676	0.046948	0.061033	0.084507	0.023474	0.004695	0.042254	0.032864	0.084507	0.014085	0.065728	0.009390	0.000000	0.061033	0.098592	0.051643
GENE302X	KIAA1041 protein	KIAA1041 protein	1.000000	0.020900	0.078778	0.033762	0.028939	0.038585	0.093248	0.059486	0.046624	0.027331	0.057878	0.093248	0.054662	0.035370	0.051447	0.027331	0.014469	0.012862	0.032154	0.149518	0.043408
GENE1095X	methyl-CpG binding domain protein 5	methyl-CpG binding domain protein 5	1.000000	0.017467	0.104803	0.030568	0.043668	0.039301	0.087336	0.052402	0.061135	0.008734	0.034934	0.082969	0.074236	0.030568	0.021834	0.017467	0.021834	0.000000	0.039301	0.165939	0.065502
GENE33X	peroxisome proliferator-activated receptor binding protein; PPARG binding protein; thyroid receptor interacting protein 2; vitamin D receptor-interacting protein 230 kD; thyroid hormone receptor-associated protein complex component TRAP220; vitamin D receptor-interacting protein complex component DRIP205	peroxisome proliferator-activated receptor binding protein; PPARG binding protein; thyroid receptor interacting protein 2; vitamin D receptor-interacting protein 230 kD; thyroid hormone receptor-associated protein complex component TRAP220; vitamin D receptor-interacting protein complex component DRIP205	1.000000	0.025300	0.072739	0.039216	0.029096	0.043643	0.083491	0.061986	0.041113	0.016445	0.030361	0.040481	0.042378	0.079696	0.057559	0.039216	0.010753	0.002530	0.029096	0.175838	0.079064
GENE1702X	hypothetical protein MGC17347	hypothetical protein MGC17347	1.000000	0.034843	0.073171	0.041812	0.024390	0.045296	0.104530	0.059233	0.055749	0.003484	0.020906	0.045296	0.031359	0.034843	0.041812	0.059233	0.017422	0.003484	0.059233	0.167247	0.076655
GENE67X	ELK4 protein isoform a; ETS-domain protein; SRF accessory protein 1	ELK4 protein isoform a; ETS-domain protein; SRF accessory protein 1	1.000000	0.037123	0.109049	0.053364	0.016241	0.048724	0.120650	0.067285	0.048724	0.018561	0.011601	0.039443	0.048724	0.074246	0.041763	0.048724	0.004640	0.009281	0.020882	0.139211	0.041763
GENE1507X	ELK4 protein isoform b; ETS-domain protein; SRF accessory protein 1	ELK4 protein isoform b; ETS-domain protein; SRF accessory protein 1	1.000000	0.039506	0.111111	0.054321	0.022222	0.061728	0.103704	0.059259	0.046914	0.022222	0.007407	0.041975	0.049383	0.079012	0.039506	0.056790	0.014815	0.007407	0.024691	0.128395	0.029630
GENE1844X	mucin 15	mucin 15	1.000000	0.035928	0.110778	0.059880	0.011976	0.041916	0.086826	0.089820	0.047904	0.020958	0.020958	0.014970	0.086826	0.044910	0.053892	0.053892	0.002994	0.008982	0.023952	0.140719	0.041916
GENE1409X	KIAA0431 protein	KIAA0431 protein	1.000000	0.041979	0.089955	0.043478	0.023988	0.044978	0.062969	0.095952	0.056972	0.010495	0.022489	0.067466	0.053973	0.041979	0.058471	0.061469	0.020990	0.004498	0.016492	0.136432	0.044978
GENE2734X	ecotropic viral integration site 2B	ecotropic viral integration site 2B	1.000000	0.035714	0.084821	0.062500	0.013393	0.037946	0.104911	0.100446	0.046875	0.011161	0.008929	0.069196	0.064732	0.051339	0.058036	0.046875	0.013393	0.006696	0.017857	0.129464	0.035714
GENE2053X	DKFZP586M1523 protein	DKFZP586M1523 protein	1.000000	0.045833	0.087500	0.045833	0.025000	0.037500	0.075000	0.079167	0.045833	0.041667	0.025000	0.037500	0.041667	0.083333	0.058333	0.041667	0.008333	0.020833	0.016667	0.120833	0.062500
GENE1299X	natural cytotoxicity triggering receptor 2; lymphocyte antigen 95 (mouse) homolog (activating NK-receptor; NK-p44); lymphocyte antigen 95 (activating NK-receptor ; NK-p44); lymphocyte antigen 95 (activating NK-receptor; NK-p44)	natural cytotoxicity triggering receptor 2; lymphocyte antigen 95 (mouse) homolog (activating NK-receptor; NK-p44); lymphocyte antigen 95 (activating NK-receptor ; NK-p44); lymphocyte antigen 95 (activating NK-receptor; NK-p44)	1.000000	0.021739	0.108696	0.028986	0.014493	0.083333	0.083333	0.094203	0.076087	0.021739	0.018116	0.057971	0.007246	0.036232	0.050725	0.032609	0.025362	0.039855	0.054348	0.108696	0.036232
GENE1019X	hypothetical protein FLJ32820	hypothetical protein FLJ32820	1.000000	0.028490	0.111111	0.037037	0.011396	0.048433	0.099715	0.051282	0.056980	0.014245	0.031339	0.082621	0.008547	0.085470	0.028490	0.088319	0.014245	0.005698	0.056980	0.091168	0.048433
GENE972X	hypothetical protein FLJ20309	hypothetical protein FLJ20309	1.000000	0.033981	0.101942	0.026699	0.014563	0.036408	0.089806	0.067961	0.072816	0.012136	0.041262	0.087379	0.014563	0.060680	0.043689	0.063107	0.033981	0.007282	0.070388	0.092233	0.029126
GENE1789X	KIAA0748 gene product	KIAA0748 gene product	1.000000	0.046997	0.075718	0.028721	0.020888	0.049608	0.091384	0.067885	0.039164	0.010444	0.026110	0.080940	0.023499	0.070496	0.065274	0.067885	0.028721	0.013055	0.067885	0.101828	0.023499
GENE1698X	hypothetical protein MGC40179	hypothetical protein MGC40179	1.000000	0.050847	0.101695	0.039548	0.028249	0.056497	0.096045	0.084746	0.033898	0.016949	0.033898	0.062147	0.011299	0.073446	0.028249	0.039548	0.033898	0.028249	0.045198	0.096045	0.039548
GENE432X	HERV-H LTR-associating 1	HERV-H LTR-associating 1	1.000000	0.030928	0.072165	0.025773	0.020619	0.033505	0.090206	0.113402	0.095361	0.020619	0.023196	0.054124	0.020619	0.046392	0.015464	0.061856	0.030928	0.030928	0.061856	0.108247	0.043814
GENE1096X	zinc finger protein 161	zinc finger protein 161	1.000000	0.023256	0.063953	0.042636	0.029070	0.063953	0.087209	0.112403	0.071705	0.011628	0.044574	0.060078	0.036822	0.069767	0.017442	0.038760	0.034884	0.007752	0.038760	0.112403	0.032946
GENE1996X	activating transcription factor 7 interacting protein; likely ortholog of mouse activating transcription factor 7 interacting protein	activating transcription factor 7 interacting protein; likely ortholog of mouse activating transcription factor 7 interacting protein	1.000000	0.014104	0.073343	0.031030	0.012694	0.097320	0.122708	0.101551	0.074753	0.016925	0.023977	0.070522	0.049365	0.049365	0.023977	0.039492	0.009873	0.004231	0.040903	0.104372	0.039492
GENE446X	hypothetical protein BC012187	hypothetical protein BC012187	1.000000	0.007533	0.109228	0.030132	0.009416	0.058380	0.114878	0.069680	0.103578	0.009416	0.033898	0.075330	0.030132	0.058380	0.022599	0.060264	0.018832	0.007533	0.054614	0.082863	0.043315
GENE1982X	p66 alpha	p66 alpha	1.000000	0.014286	0.095918	0.036735	0.018367	0.065306	0.091837	0.075510	0.108163	0.006122	0.014286	0.081633	0.028571	0.063265	0.008163	0.051020	0.010204	0.008163	0.061224	0.108163	0.053061
GENE2946X	POU domain, class 6, transcription factor 1	POU domain, class 6, transcription factor 1	1.000000	0.026578	0.086379	0.056478	0.006645	0.073090	0.109635	0.073090	0.099668	0.009967	0.003322	0.083056	0.046512	0.059801	0.013289	0.069767	0.009967	0.009967	0.043189	0.079734	0.039867
GENE1762X	decay accelerating factor for complement (CD55, Cromer blood group system); Decay-accelerating factor of complement	decay accelerating factor for complement (CD55, Cromer blood group system); Decay-accelerating factor of complement	1.000000	0.031496	0.086614	0.041995	0.007874	0.062992	0.094488	0.115486	0.034121	0.028871	0.013123	0.034121	0.039370	0.049869	0.026247	0.060367	0.047244	0.013123	0.041995	0.089239	0.081365
GENE2187X	tarsh protein	tarsh protein	1.000000	0.034979	0.045267	0.043210	0.006173	0.059671	0.117284	0.113169	0.026749	0.026749	0.016461	0.047325	0.045267	0.061728	0.041152	0.065844	0.012346	0.010288	0.065844	0.086420	0.074074
GENE2806X	neuro-oncological ventral antigen 1; Neurooncological ventral antigen 1; paraneoplastic Ri antigen	neuro-oncological ventral antigen 1; Neurooncological ventral antigen 1; paraneoplastic Ri antigen	1.000000	0.016575	0.055249	0.077348	0.022099	0.049724	0.093923	0.110497	0.071823	0.016575	0.016575	0.066298	0.038674	0.071823	0.038674	0.049724	0.005525	0.005525	0.038674	0.082873	0.071823
GENE367X	PTPN13-like, Y-linked; Testis-specific PTP-BL-related protein on Y	PTPN13-like, Y-linked; Testis-specific PTP-BL-related protein on Y	1.000000	0.040816	0.142857	0.040816	0.020408	0.020408	0.020408	0.047619	0.040816	0.020408	0.027211	0.054422	0.040816	0.027211	0.047619	0.054422	0.040816	0.020408	0.088435	0.095238	0.108844
GENE1147X	tumor necrosis factor ligand superfamily, member 14 isoform 1 precursor; delta transmembrane LIGHT; tumor necrosis factor superfamily member LIGHT; herpesvirus entry mediator A; tumor necrosis factor receptor-like 2; ligand for herpesvirus entry mediator	tumor necrosis factor ligand superfamily, member 14 isoform 1 precursor; delta transmembrane LIGHT; tumor necrosis factor superfamily member LIGHT; herpesvirus entry mediator A; tumor necrosis factor receptor-like 2; ligand for herpesvirus entry mediator	1.000000	0.029167	0.145833	0.016667	0.016667	0.100000	0.041667	0.050000	0.058333	0.033333	0.029167	0.041667	0.008333	0.016667	0.029167	0.054167	0.012500	0.025000	0.083333	0.087500	0.120833
GENE563X	G4 protein	G4 protein	1.000000	0.016026	0.144231	0.006410	0.019231	0.048077	0.089744	0.032051	0.067308	0.006410	0.025641	0.019231	0.006410	0.038462	0.041667	0.067308	0.012821	0.025641	0.108974	0.099359	0.125000
GENE1334X	Usher syndrome 1G (autosomal recessive)	Usher syndrome 1G (autosomal recessive)	1.000000	0.023861	0.140998	0.017354	0.028200	0.028200	0.043384	0.043384	0.078091	0.019523	0.034707	0.028200	0.026030	0.045553	0.073753	0.071584	0.015184	0.010846	0.095445	0.093275	0.082430
GENE2270X	BNIP-Sbeta	BNIP-Sbeta	1.000000	0.019608	0.117647	0.024510	0.029412	0.058824	0.063725	0.053922	0.044118	0.039216	0.034314	0.024510	0.019608	0.019608	0.058824	0.088235	0.014706	0.019608	0.083333	0.093137	0.093137
GENE1232X	fibroblast growth factor 16	fibroblast growth factor 16	1.000000	0.062802	0.111111	0.033816	0.014493	0.043478	0.043478	0.043478	0.033816	0.048309	0.048309	0.028986	0.033816	0.043478	0.048309	0.062802	0.009662	0.009662	0.091787	0.086957	0.101449
GENE1619X	mesoderm specific transcript isoform a; paternally expressed gene 1	mesoderm specific transcript isoform a; paternally expressed gene 1	1.000000	0.059701	0.140299	0.062687	0.017910	0.059701	0.068657	0.032836	0.035821	0.047761	0.035821	0.032836	0.035821	0.035821	0.044776	0.035821	0.002985	0.023881	0.080597	0.074627	0.071642
GENE315X	hypothetical protein FLJ30317	hypothetical protein FLJ30317	1.000000	0.040462	0.150289	0.017341	0.023121	0.046243	0.052023	0.052023	0.040462	0.023121	0.040462	0.057803	0.011561	0.046243	0.017341	0.057803	0.046243	0.023121	0.028902	0.104046	0.121387
GENE1218X	germ cell associated 1; likely ortholog of mouse germ cell-specific gene 1	germ cell associated 1; likely ortholog of mouse germ cell-specific gene 1	1.000000	0.042553	0.145390	0.014184	0.021277	0.046099	0.070922	0.067376	0.049645	0.007092	0.046099	0.042553	0.021277	0.035461	0.035461	0.060284	0.049645	0.021277	0.053191	0.081560	0.088652
GENE2526X	putative GR6 protein	putative GR6 protein	1.000000	0.046980	0.154362	0.013423	0.013423	0.046980	0.100671	0.067114	0.033557	0.006711	0.020134	0.060403	0.006711	0.020134	0.026846	0.053691	0.046980	0.013423	0.053691	0.114094	0.100671
GENE1614X	hypothetical protein FLJ22578	hypothetical protein FLJ22578	1.000000	0.025806	0.141935	0.032258	0.019355	0.045161	0.077419	0.051613	0.045161	0.000000	0.012903	0.090323	0.019355	0.019355	0.032258	0.090323	0.025806	0.012903	0.051613	0.109677	0.096774
GENE2353X	colony stimulating factor 3 receptor isoform c precursor; granulocyte colony stimulating factor receptor; CD114 antigen	colony stimulating factor 3 receptor isoform c precursor; granulocyte colony stimulating factor receptor; CD114 antigen	1.000000	0.019699	0.135574	0.039397	0.018540	0.041715	0.103129	0.066049	0.060255	0.019699	0.033604	0.063731	0.031286	0.022016	0.027810	0.055620	0.032445	0.033604	0.039397	0.083430	0.073001
GENE2426X	natural killer cell receptor, immunoglobulin superfamily member	natural killer cell receptor, immunoglobulin superfamily member	1.000000	0.044199	0.127072	0.060773	0.016575	0.060773	0.022099	0.071823	0.044199	0.011050	0.027624	0.066298	0.022099	0.044199	0.027624	0.060773	0.044199	0.011050	0.044199	0.099448	0.093923
GENE1015X	acid phosphatase 1 isoform c; acid phosphatase of erythrocyte; red cell acid phosphatase 1; low molecular weight phosphotyrosine protein phosphatase; cytoplasmic phosphotyrosyl protein phosphatase; protein tyrosine phosphatase; adipocyte acid phosphatase	acid phosphatase 1 isoform c; acid phosphatase of erythrocyte; red cell acid phosphatase 1; low molecular weight phosphotyrosine protein phosphatase; cytoplasmic phosphotyrosyl protein phosphatase; protein tyrosine phosphatase; adipocyte acid phosphatase	1.000000	0.037975	0.063291	0.063291	0.025316	0.056962	0.037975	0.044304	0.069620	0.044304	0.018987	0.056962	0.050633	0.063291	0.069620	0.063291	0.050633	0.006329	0.063291	0.069620	0.044304
GENE1615X	dCMP deaminase	dCMP deaminase	1.000000	0.044944	0.056180	0.067416	0.033708	0.067416	0.044944	0.033708	0.078652	0.039326	0.011236	0.028090	0.067416	0.084270	0.067416	0.050562	0.044944	0.011236	0.039326	0.084270	0.044944
GENE1846X	tissue inhibitor of metalloproteinase 2 precursor	tissue inhibitor of metalloproteinase 2 precursor	1.000000	0.031818	0.072727	0.077273	0.027273	0.045455	0.059091	0.040909	0.090909	0.031818	0.018182	0.036364	0.027273	0.081818	0.063636	0.054545	0.054545	0.018182	0.040909	0.059091	0.068182
GENE868X	amisyn; syntaxin binding protein 6	amisyn; syntaxin binding protein 6	1.000000	0.052381	0.076190	0.047619	0.023810	0.042857	0.023810	0.066667	0.095238	0.014286	0.023810	0.071429	0.038095	0.090476	0.038095	0.071429	0.023810	0.009524	0.052381	0.085714	0.052381
GENE1364X	px19-like protein	px19-like protein	1.000000	0.045662	0.077626	0.022831	0.022831	0.091324	0.031963	0.073059	0.095890	0.027397	0.018265	0.063927	0.041096	0.082192	0.031963	0.073059	0.009132	0.027397	0.063927	0.073059	0.027397
GENE86X	SPRY domain-containing SOCS box protein SSB-3	SPRY domain-containing SOCS box protein SSB-3	1.000000	0.033803	0.078873	0.019718	0.022535	0.045070	0.047887	0.061972	0.073239	0.025352	0.039437	0.028169	0.019718	0.045070	0.070423	0.036620	0.045070	0.022535	0.084507	0.123944	0.076056
GENE330X	insulin-like growth factor 1 (somatomedin C); insulin-like growth factor 1 (somatomedia C)	insulin-like growth factor 1 (somatomedin C); insulin-like growth factor 1 (somatomedia C)	1.000000	0.058824	0.098039	0.013072	0.039216	0.039216	0.045752	0.065359	0.078431	0.032680	0.026144	0.032680	0.026144	0.071895	0.039216	0.032680	0.065359	0.000000	0.071895	0.098039	0.065359
GENE2150X	pituitary gland specific factor 1a	pituitary gland specific factor 1a	1.000000	0.054688	0.117188	0.031250	0.023438	0.031250	0.078125	0.070312	0.070312	0.007812	0.054688	0.046875	0.023438	0.046875	0.031250	0.023438	0.039062	0.007812	0.093750	0.078125	0.070312
GENE2754X	odd-skipped-related 2A protein	odd-skipped-related 2A protein	1.000000	0.050725	0.094203	0.036232	0.021739	0.032609	0.079710	0.083333	0.086957	0.021739	0.065217	0.039855	0.021739	0.065217	0.039855	0.032609	0.032609	0.003623	0.054348	0.072464	0.065217
GENE354X	tripartite motif-containing 35 isoform 2	tripartite motif-containing 35 isoform 2	1.000000	0.033981	0.106796	0.009709	0.004854	0.067961	0.053398	0.053398	0.063107	0.009709	0.043689	0.058252	0.029126	0.029126	0.043689	0.067961	0.067961	0.014563	0.111650	0.072816	0.058252
GENE1363X	wingless-type MMTV integration site family, member 4 precursor; WNT-4 protein precursor	wingless-type MMTV integration site family, member 4 precursor; WNT-4 protein precursor	1.000000	0.045584	0.076923	0.019943	0.017094	0.085470	0.028490	0.042735	0.079772	0.014245	0.025641	0.045584	0.028490	0.048433	0.031339	0.068376	0.071225	0.014245	0.091168	0.094017	0.071225
GENE985X	wingless-type MMTV integration site family, member 9B precursor; wingless-type MMTV integration site family, member 15	wingless-type MMTV integration site family, member 9B precursor; wingless-type MMTV integration site family, member 15	1.000000	0.030812	0.120448	0.002801	0.011204	0.047619	0.042017	0.053221	0.106443	0.025210	0.025210	0.047619	0.016807	0.050420	0.030812	0.047619	0.070028	0.016807	0.084034	0.084034	0.086835
GENE2621X	wingless-type MMTV integration site family, member 9A; wingless-type MMTV integration site family, member 14	wingless-type MMTV integration site family, member 9A; wingless-type MMTV integration site family, member 14	1.000000	0.035616	0.095890	0.013699	0.010959	0.052055	0.043836	0.060274	0.104110	0.021918	0.027397	0.030137	0.021918	0.052055	0.030137	0.071233	0.065753	0.016438	0.095890	0.065753	0.084932
GENE1427X	macrophage stimulating 1 (hepatocyte growth factor-like)	macrophage stimulating 1 (hepatocyte growth factor-like)	1.000000	0.035162	0.074543	0.021097	0.014065	0.061885	0.078762	0.060478	0.049226	0.025316	0.033755	0.057665	0.037975	0.030942	0.052039	0.056259	0.063291	0.028129	0.084388	0.045007	0.090014
GENE1133X	melan-A	melan-A	1.000000	0.016949	0.084746	0.042373	0.016949	0.050847	0.093220	0.042373	0.076271	0.059322	0.042373	0.033898	0.025424	0.050847	0.033898	0.067797	0.042373	0.008475	0.067797	0.059322	0.084746
GENE433X	hypothetical protein FLJ32130	hypothetical protein FLJ32130	1.000000	0.049383	0.059259	0.024691	0.007407	0.044444	0.098765	0.029630	0.074074	0.029630	0.049383	0.041975	0.009877	0.044444	0.034568	0.071605	0.049383	0.019753	0.108642	0.081481	0.071605
GENE1385X	hypothetical protein MGC13138	hypothetical protein MGC13138	1.000000	0.031863	0.056373	0.009804	0.007353	0.049020	0.105392	0.039216	0.090686	0.029412	0.056373	0.041667	0.007353	0.041667	0.036765	0.061275	0.049020	0.017157	0.098039	0.066176	0.105392
GENE1754X	zinc finger protein 183-like 1	zinc finger protein 183-like 1	1.000000	0.037267	0.049689	0.034161	0.015528	0.034161	0.071429	0.043478	0.083851	0.031056	0.040373	0.040373	0.012422	0.065217	0.062112	0.090062	0.046584	0.009317	0.090062	0.059006	0.083851
GENE1850X	hypothetical protein FLJ11286	hypothetical protein FLJ11286	1.000000	0.024055	0.072165	0.020619	0.020619	0.058419	0.079038	0.030928	0.054983	0.017182	0.041237	0.044674	0.024055	0.061856	0.072165	0.085911	0.041237	0.013746	0.096220	0.075601	0.065292
GENE2218X	inhibitor of growth family, member 1; inhibitor of growth 1	inhibitor of growth family, member 1; inhibitor of growth 1	1.000000	0.030806	0.063981	0.030806	0.014218	0.040284	0.073460	0.023697	0.085308	0.014218	0.018957	0.035545	0.035545	0.066351	0.042654	0.073460	0.037915	0.030806	0.092417	0.092417	0.097156
GENE2178X	zinc finger protein 142 (clone pHZ-49)	zinc finger protein 142 (clone pHZ-49)	1.000000	0.032009	0.086544	0.012448	0.013634	0.037344	0.096028	0.059870	0.073503	0.020747	0.069354	0.046829	0.021340	0.058091	0.034381	0.079431	0.057499	0.003557	0.065797	0.065797	0.065797
GENE424X	hypothetical protein FLJ23467	hypothetical protein FLJ23467	1.000000	0.054348	0.152174	0.032609	0.016304	0.065217	0.027174	0.054348	0.081522	0.016304	0.048913	0.032609	0.005435	0.070652	0.054348	0.070652	0.010870	0.000000	0.065217	0.076087	0.065217
GENE2563X	hypothetical protein FLJ20452	hypothetical protein FLJ20452	1.000000	0.025126	0.165829	0.020101	0.030151	0.075377	0.035176	0.030151	0.095477	0.015075	0.020101	0.055276	0.005025	0.065327	0.045226	0.065327	0.030151	0.010050	0.045226	0.115578	0.050251
GENE705X	related RAS viral (r-ras) oncogene homolog 2; oncogene TC21	related RAS viral (r-ras) oncogene homolog 2; oncogene TC21	1.000000	0.053922	0.058824	0.058824	0.029412	0.073529	0.029412	0.049020	0.063725	0.034314	0.014706	0.083333	0.009804	0.063725	0.073529	0.083333	0.019608	0.004902	0.078431	0.039216	0.078431
GENE1448X	RAP1B, member of RAS oncogene family; K-REV; RAS-related protein RAP1B	RAP1B, member of RAS oncogene family; K-REV; RAS-related protein RAP1B	1.000000	0.038043	0.092391	0.048913	0.027174	0.092391	0.021739	0.048913	0.054348	0.032609	0.000000	0.081522	0.048913	0.076087	0.070652	0.065217	0.021739	0.005435	0.054348	0.054348	0.065217
GENE1753X	SH3 domain binding glutamic acid-rich protein like 3; SH3BGRL3-like protein; TNF inhibitory protein	SH3 domain binding glutamic acid-rich protein like 3; SH3BGRL3-like protein; TNF inhibitory protein	1.000000	0.021505	0.096774	0.053763	0.021505	0.075269	0.032258	0.053763	0.064516	0.043011	0.000000	0.096774	0.043011	0.043011	0.064516	0.075269	0.010753	0.000000	0.064516	0.075269	0.064516
GENE1685X	RAB3A, member RAS oncogene family; RAS-associated protein RAB3A	RAB3A, member RAS oncogene family; RAS-associated protein RAB3A	1.000000	0.059091	0.050000	0.059091	0.027273	0.063636	0.022727	0.068182	0.072727	0.040909	0.009091	0.063636	0.040909	0.059091	0.090909	0.054545	0.018182	0.013636	0.050000	0.081818	0.054545
GENE996X	hypothetical protein BC014127	hypothetical protein BC014127	1.000000	0.066038	0.132075	0.018868	0.009434	0.066038	0.042453	0.028302	0.080189	0.014151	0.004717	0.056604	0.023585	0.033019	0.089623	0.089623	0.018868	0.009434	0.094340	0.037736	0.084906
GENE1482X	potassium voltage-gated channel, subfamily G, member 1 isoform 2; potassium channel KH2; potassium channel Kv6.1	potassium voltage-gated channel, subfamily G, member 1 isoform 2; potassium channel KH2; potassium channel Kv6.1	1.000000	0.050909	0.112727	0.032727	0.018182	0.043636	0.058182	0.043636	0.069091	0.025455	0.014545	0.036364	0.029091	0.029091	0.072727	0.087273	0.036364	0.007273	0.105455	0.050909	0.076364
GENE1047X	OPA3 protein; Optic atrophy 3 (Iraqi-Jewish 'optic atrophy plus')	OPA3 protein; Optic atrophy 3 (Iraqi-Jewish 'optic atrophy plus')	1.000000	0.027933	0.117318	0.039106	0.027933	0.061453	0.050279	0.027933	0.145251	0.022346	0.027933	0.067039	0.022346	0.050279	0.005587	0.100559	0.016760	0.016760	0.078212	0.027933	0.067039
GENE99X	coatomer protein complex, subunit epsilon	coatomer protein complex, subunit epsilon	1.000000	0.029221	0.129870	0.029221	0.025974	0.055195	0.045455	0.038961	0.113636	0.038961	0.022727	0.061688	0.025974	0.045455	0.077922	0.071429	0.012987	0.006494	0.058442	0.064935	0.045455
GENE255X	brain protein 16	brain protein 16	1.000000	0.012821	0.158974	0.015385	0.020513	0.053846	0.097436	0.025641	0.158974	0.012821	0.017949	0.051282	0.015385	0.010256	0.051282	0.094872	0.020513	0.012821	0.076923	0.028205	0.064103
GENE552X	hypothetical protein FLJ20619	hypothetical protein FLJ20619	1.000000	0.037634	0.142473	0.026882	0.026882	0.029570	0.061828	0.026882	0.131720	0.032258	0.026882	0.048387	0.026882	0.032258	0.056452	0.088710	0.024194	0.013441	0.075269	0.021505	0.069892
GENE1979X	sorting nexin 21 isoform a; sorting nexin L; sorting nexin 21	sorting nexin 21 isoform a; sorting nexin L; sorting nexin 21	1.000000	0.034853	0.147453	0.013405	0.008043	0.026810	0.080429	0.040214	0.107239	0.010724	0.024129	0.064343	0.013405	0.026810	0.069705	0.085791	0.013405	0.013405	0.085791	0.067024	0.067024
GENE1036X	Sjogren's syndrome/scleroderma autoantigen 1; centromeric autoantigen (27kD)	Sjogren's syndrome/scleroderma autoantigen 1; centromeric autoantigen (27kD)	1.000000	0.005025	0.125628	0.025126	0.020101	0.035176	0.075377	0.050251	0.140704	0.015075	0.015075	0.080402	0.020101	0.030151	0.055276	0.070352	0.040201	0.010050	0.065327	0.065327	0.055276
GENE256X	major histocompatibility complex, class I, B; HLA class I histocompatibility antigen, B alpha chain	major histocompatibility complex, class I, B; HLA class I histocompatibility antigen, B alpha chain	1.000000	0.016575	0.077348	0.027624	0.013812	0.069061	0.049724	0.066298	0.104972	0.044199	0.024862	0.055249	0.013812	0.027624	0.060773	0.074586	0.016575	0.027624	0.082873	0.071823	0.074586
GENE2374X	putative c-Myc-responsive	putative c-Myc-responsive	1.000000	0.034483	0.086207	0.028736	0.017241	0.080460	0.051724	0.034483	0.120690	0.028736	0.011494	0.040230	0.005747	0.005747	0.051724	0.103448	0.011494	0.017241	0.109195	0.051724	0.109195
GENE1018X	hypothetical protein FLJ37478	hypothetical protein FLJ37478	1.000000	0.044776	0.104478	0.022388	0.037313	0.119403	0.022388	0.029851	0.104478	0.052239	0.044776	0.022388	0.022388	0.044776	0.037313	0.067164	0.007463	0.007463	0.082090	0.052239	0.074627
GENE1352X	COQ7 protein; timing protein; ubiquinone biosynthesis protein; placental protein KG-20; COQ7 coenzyme Q, 7 homolog ubiquinone (yeast)	COQ7 protein; timing protein; ubiquinone biosynthesis protein; placental protein KG-20; COQ7 coenzyme Q, 7 homolog ubiquinone (yeast)	1.000000	0.023041	0.105991	0.055300	0.036866	0.064516	0.032258	0.036866	0.119816	0.032258	0.032258	0.027650	0.027650	0.041475	0.046083	0.073733	0.013825	0.013825	0.092166	0.050691	0.073733
GENE1583X	SNARE associated protein snapin	SNARE associated protein snapin	1.000000	0.014706	0.125000	0.029412	0.014706	0.088235	0.051471	0.029412	0.117647	0.014706	0.022059	0.051471	0.051471	0.036765	0.051471	0.066176	0.007353	0.000000	0.102941	0.051471	0.073529
GENE1795X	transcript expressed during hematopoiesis 2	transcript expressed during hematopoiesis 2	1.000000	0.017699	0.115044	0.035398	0.008850	0.088496	0.053097	0.026549	0.106195	0.053097	0.053097	0.053097	0.017699	0.053097	0.053097	0.070796	0.026549	0.008850	0.088496	0.017699	0.053097
GENE1168X	hypothetical protein DKFZp761O0113	hypothetical protein DKFZp761O0113	1.000000	0.037383	0.118380	0.037383	0.028037	0.031153	0.021807	0.040498	0.105919	0.074766	0.024922	0.043614	0.031153	0.074766	0.049844	0.087227	0.021807	0.009346	0.049844	0.037383	0.074766
GENE2808X	sel-1 suppressor of lin-12-like; Suppressor of lin 12 (sel-1), C. elegans, homolog of; sel-1 (suppressor of lin-12, C.elegans)-like	sel-1 suppressor of lin-12-like; Suppressor of lin 12 (sel-1), C. elegans, homolog of; sel-1 (suppressor of lin-12, C.elegans)-like	1.000000	0.035264	0.100756	0.034005	0.031486	0.049118	0.035264	0.040302	0.096977	0.057935	0.027708	0.066751	0.036524	0.045340	0.050378	0.078086	0.011335	0.008816	0.045340	0.062972	0.085642
GENE2095X	activator of G-protein signaling 3	activator of G-protein signaling 3	1.000000	0.034562	0.117512	0.020737	0.011521	0.041475	0.020737	0.048387	0.129032	0.041475	0.032258	0.057604	0.036866	0.048387	0.039171	0.071429	0.020737	0.004608	0.066820	0.048387	0.108295
GENE752X	RNASE6PL gene product	RNASE6PL gene product	1.000000	0.023438	0.113281	0.042969	0.011719	0.046875	0.078125	0.027344	0.058594	0.031250	0.027344	0.058594	0.039062	0.074219	0.058594	0.074219	0.042969	0.035156	0.054688	0.042969	0.058594
GENE450X	hypothetical protein DJ667H12.2	hypothetical protein DJ667H12.2	1.000000	0.042135	0.064607	0.047753	0.019663	0.039326	0.073034	0.030899	0.070225	0.039326	0.022472	0.030899	0.058989	0.061798	0.042135	0.073034	0.036517	0.011236	0.044944	0.123596	0.067416
GENE1263X	survival of motor neuron 2, centromeric isoform b; gemin 1	survival of motor neuron 2, centromeric isoform b; gemin 1	1.000000	0.019084	0.049618	0.053435	0.022901	0.034351	0.087786	0.041985	0.064885	0.030534	0.011450	0.041985	0.061069	0.080153	0.068702	0.057252	0.026718	0.019084	0.034351	0.110687	0.083969
GENE1003X	fibroblast growth factor 12 isoform 1; fibroblast growth factor homologous factor 1; myocyte-activating factor; fibroblast growth factor 12B; fibroblast growth factor FGF-12b	fibroblast growth factor 12 isoform 1; fibroblast growth factor homologous factor 1; myocyte-activating factor; fibroblast growth factor 12B; fibroblast growth factor FGF-12b	1.000000	0.041152	0.061728	0.041152	0.024691	0.078189	0.049383	0.041152	0.041152	0.041152	0.016461	0.049383	0.037037	0.078189	0.032922	0.057613	0.016461	0.004115	0.090535	0.115226	0.082305
GENE663X	hypothetical protein FLJ10252	hypothetical protein FLJ10252	1.000000	0.026515	0.060606	0.028409	0.030303	0.041667	0.062500	0.051136	0.051136	0.009470	0.037879	0.043561	0.053030	0.068182	0.064394	0.068182	0.013258	0.015152	0.085227	0.100379	0.089015
GENE635X	protein (peptidyl-prolyl cis/trans isomerase) NIMA-interacting 1; dod; peptidyl-prolyl cis/trans isomerase, NIMA-interacting	protein (peptidyl-prolyl cis/trans isomerase) NIMA-interacting 1; dod; peptidyl-prolyl cis/trans isomerase, NIMA-interacting	1.000000	0.042945	0.055215	0.049080	0.024540	0.024540	0.042945	0.036810	0.061350	0.018405	0.024540	0.049080	0.030675	0.061350	0.036810	0.092025	0.012270	0.018405	0.085890	0.141104	0.092025
GENE1323X	hypothetical protein MGC14128	hypothetical protein MGC14128	1.000000	0.040816	0.074830	0.037415	0.006803	0.054422	0.057823	0.044218	0.085034	0.027211	0.023810	0.034014	0.023810	0.047619	0.044218	0.061224	0.013605	0.017007	0.081633	0.142857	0.081633
GENE2654X	DEAD/H (Asp-Glu-Ala-Asp/His) box polypeptide 3; DEAD/H box-3; helicase like protein 2; CAP-Rf	DEAD/H (Asp-Glu-Ala-Asp/His) box polypeptide 3; DEAD/H box-3; helicase like protein 2; CAP-Rf	1.000000	0.046828	0.070997	0.046828	0.021148	0.046828	0.036254	0.036254	0.055891	0.036254	0.021148	0.030211	0.036254	0.046828	0.072508	0.061934	0.010574	0.010574	0.084592	0.113293	0.114804
GENE2542X	v-crk sarcoma virus CT10 oncogene homolog isoform b; avian sarcoma virus CT10 (v-crk) oncogene homolog; v-crk avian sarcoma virus CT10 oncogene homolog	v-crk sarcoma virus CT10 oncogene homolog isoform b; avian sarcoma virus CT10 (v-crk) oncogene homolog; v-crk avian sarcoma virus CT10 oncogene homolog	1.000000	0.034314	0.073529	0.049020	0.009804	0.068627	0.088235	0.019608	0.053922	0.039216	0.014706	0.039216	0.029412	0.029412	0.058824	0.083333	0.000000	0.024510	0.088235	0.117647	0.078431
GENE2763X	paired-like homeodomain transcription factor 1; hindlimb expressed homeobox protein backfoot; pituitary homeo box 1; pituitary otx-related factor	paired-like homeodomain transcription factor 1; hindlimb expressed homeobox protein backfoot; pituitary homeo box 1; pituitary otx-related factor	1.000000	0.035032	0.073248	0.009554	0.038217	0.025478	0.101911	0.041401	0.082803	0.035032	0.012739	0.044586	0.054140	0.047771	0.035032	0.054140	0.015924	0.012739	0.063694	0.127389	0.089172
GENE982X	glutathione S-transferase subunit 13 homolog	glutathione S-transferase subunit 13 homolog	1.000000	0.030973	0.146018	0.053097	0.048673	0.039823	0.070796	0.039823	0.079646	0.022124	0.030973	0.035398	0.039823	0.057522	0.030973	0.070796	0.008850	0.022124	0.053097	0.053097	0.066372
GENE143X	C21orf19-like protein; CGI-27 protein	C21orf19-like protein; CGI-27 protein	1.000000	0.037037	0.080808	0.060606	0.030303	0.047138	0.040404	0.040404	0.070707	0.057239	0.043771	0.050505	0.033670	0.043771	0.043771	0.057239	0.023569	0.016835	0.050505	0.114478	0.057239
GENE394X	CD4 antigen (p55)	CD4 antigen (p55)	1.000000	0.032751	0.137555	0.039301	0.015284	0.072052	0.045852	0.061135	0.048035	0.006550	0.015284	0.074236	0.037118	0.093886	0.028384	0.056769	0.024017	0.021834	0.041485	0.082969	0.065502
GENE866X	hypothetical protein MGC32020	hypothetical protein MGC32020	1.000000	0.032558	0.130233	0.046512	0.023256	0.097674	0.065116	0.037209	0.060465	0.018605	0.013953	0.088372	0.041860	0.069767	0.027907	0.060465	0.013953	0.004651	0.046512	0.055814	0.065116
GENE1251X	protein O-fucosyltransferase 1 isoform 1 precursor; o-fucosyltransferase protein; GDP-fucose protein O-fucosyltransferase 1	protein O-fucosyltransferase 1 isoform 1 precursor; o-fucosyltransferase protein; GDP-fucose protein O-fucosyltransferase 1	1.000000	0.061856	0.100515	0.023196	0.030928	0.067010	0.085052	0.030928	0.085052	0.036082	0.036082	0.048969	0.018041	0.059278	0.041237	0.051546	0.020619	0.023196	0.048969	0.074742	0.056701
GENE1509X	fatty acid desaturase 3; linoleoyl-CoA desaturase (delta-6-desaturase)-like 3; delta-6 fatty acid desaturase	fatty acid desaturase 3; linoleoyl-CoA desaturase (delta-6-desaturase)-like 3; delta-6 fatty acid desaturase	1.000000	0.074157	0.121348	0.040449	0.017978	0.065169	0.065169	0.020225	0.087640	0.029213	0.058427	0.049438	0.029213	0.042697	0.040449	0.047191	0.011236	0.038202	0.044944	0.053933	0.062921
GENE1001X	aquaporin 5; Aquaporin-5	aquaporin 5; Aquaporin-5	1.000000	0.064151	0.135849	0.064151	0.018868	0.083019	0.049057	0.056604	0.128302	0.022642	0.011321	0.030189	0.041509	0.026415	0.011321	0.041509	0.011321	0.015094	0.037736	0.064151	0.086792
GENE1123X	microsomal glutathione S-transferase 2; microsomal GST-2; microsomal GST-II	microsomal glutathione S-transferase 2; microsomal GST-2; microsomal GST-II	1.000000	0.074830	0.142857	0.068027	0.013605	0.054422	0.027211	0.040816	0.108844	0.061224	0.006803	0.047619	0.034014	0.047619	0.013605	0.034014	0.020408	0.020408	0.054422	0.054422	0.074830
GENE673X	KIAA1985 protein	KIAA1985 protein	1.000000	0.033333	0.160000	0.020000	0.033333	0.040000	0.033333	0.033333	0.086667	0.060000	0.026667	0.060000	0.006667	0.026667	0.046667	0.060000	0.040000	0.020000	0.066667	0.093333	0.053333
GENE1872X	chorionic somatomammotropin hormone 2 isoform 3; chorionic somatomammotropin B; hCS-B; CS-2; placental lactogen	chorionic somatomammotropin hormone 2 isoform 3; chorionic somatomammotropin B; hCS-B; CS-2; placental lactogen	1.000000	0.057377	0.147541	0.016393	0.032787	0.040984	0.016393	0.057377	0.090164	0.032787	0.040984	0.065574	0.024590	0.040984	0.057377	0.040984	0.032787	0.008197	0.073770	0.065574	0.057377
GENE270X	unc-93 homolog B1; unc93 (C.elegans) homolog B; unc-93 related protein	unc-93 homolog B1; unc93 (C.elegans) homolog B; unc-93 related protein	1.000000	0.040201	0.137353	0.040201	0.028476	0.072027	0.065327	0.033501	0.092127	0.065327	0.026801	0.033501	0.026801	0.026801	0.030151	0.058626	0.010050	0.016750	0.055276	0.046901	0.093802
GENE177X	hypothetical protein MGC4415	hypothetical protein MGC4415	1.000000	0.040462	0.173410	0.017341	0.023121	0.075145	0.075145	0.028902	0.127168	0.046243	0.034682	0.052023	0.011561	0.023121	0.017341	0.011561	0.034682	0.017341	0.063584	0.040462	0.086705
GENE125X	G protein-coupled receptor 27; super conserved receptor expressed in brain 1	G protein-coupled receptor 27; super conserved receptor expressed in brain 1	1.000000	0.053333	0.170667	0.016000	0.013333	0.066667	0.069333	0.037333	0.173333	0.024000	0.024000	0.018667	0.013333	0.018667	0.029333	0.026667	0.037333	0.016000	0.072000	0.024000	0.096000
GENE272X	purinergic receptor P2Y11; P2Y purinoceptor 11; P2Y11 receptor	purinergic receptor P2Y11; P2Y purinoceptor 11; P2Y11 receptor	1.000000	0.037433	0.139037	0.024064	0.018717	0.072193	0.072193	0.029412	0.152406	0.040107	0.026738	0.026738	0.024064	0.026738	0.024064	0.024064	0.040107	0.018717	0.064171	0.072193	0.066845
GENE1694X	tumor necrosis factor (ligand) superfamily, member 9; receptor 4-1BB ligand; homolog of mouse 4-1BB-L	tumor necrosis factor (ligand) superfamily, member 9; receptor 4-1BB ligand; homolog of mouse 4-1BB-L	1.000000	0.027559	0.165354	0.007874	0.007874	0.070866	0.082677	0.027559	0.161417	0.019685	0.019685	0.035433	0.007874	0.011811	0.035433	0.047244	0.011811	0.019685	0.066929	0.082677	0.090551
GENE1178X	amnionless protein; visceral endoderm-specific type 1 transmembrane protein	amnionless protein; visceral endoderm-specific type 1 transmembrane protein	1.000000	0.044150	0.125828	0.008830	0.008830	0.092715	0.070640	0.026490	0.141280	0.006623	0.026490	0.026490	0.017660	0.008830	0.055188	0.050773	0.028698	0.017660	0.077263	0.064018	0.101545
GENE882X	G protein-coupled receptor 40	G protein-coupled receptor 40	1.000000	0.050000	0.183333	0.016667	0.003333	0.066667	0.070000	0.040000	0.143333	0.033333	0.016667	0.013333	0.030000	0.020000	0.013333	0.010000	0.033333	0.026667	0.050000	0.066667	0.113333
GENE2040X	voltage-dependent calcium channel gamma-6 subunit isoform a; neuronal voltage-gated calcium channel gamma-6 subunit	voltage-dependent calcium channel gamma-6 subunit isoform a; neuronal voltage-gated calcium channel gamma-6 subunit	1.000000	0.042308	0.153846	0.019231	0.015385	0.076923	0.046154	0.053846	0.115385	0.015385	0.015385	0.019231	0.026923	0.038462	0.011538	0.057692	0.038462	0.026923	0.073077	0.050000	0.103846
GENE1748X	retinal outer segment membrane protein 1; rod outer segment membrane protein 1	retinal outer segment membrane protein 1; rod outer segment membrane protein 1	1.000000	0.019943	0.190883	0.011396	0.008547	0.071225	0.076923	0.031339	0.108262	0.025641	0.028490	0.051282	0.017094	0.017094	0.042735	0.042735	0.028490	0.019943	0.045584	0.045584	0.116809
GENE78X	mesoderm development candidate 1	mesoderm development candidate 1	1.000000	0.024862	0.118785	0.013812	0.019337	0.080110	0.049724	0.044199	0.140884	0.005525	0.016575	0.046961	0.016575	0.033149	0.038674	0.052486	0.038674	0.000000	0.071823	0.110497	0.077348
GENE107X	tumor-suppressing subtransferable candidate 6 isoform 2; tetraspanin; tumor-suppressing STF cDNA 6; tumor-suppressing subtransferable candidate 6; tumor-suppressing subchromosomal transferable fragment cDNA 6	tumor-suppressing subtransferable candidate 6 isoform 2; tetraspanin; tumor-suppressing STF cDNA 6; tumor-suppressing subtransferable candidate 6; tumor-suppressing subchromosomal transferable fragment cDNA 6	1.000000	0.044828	0.134483	0.020690	0.013793	0.055172	0.037931	0.048276	0.113793	0.017241	0.031034	0.062069	0.003448	0.020690	0.031034	0.044828	0.048276	0.013793	0.072414	0.096552	0.089655
GENE2212X	protease, serine, 16; thymus specific serine peptidase	protease, serine, 16; thymus specific serine peptidase	1.000000	0.036965	0.149805	0.023346	0.009728	0.068093	0.050584	0.031128	0.105058	0.019455	0.019455	0.066148	0.021401	0.013619	0.027237	0.042802	0.021401	0.023346	0.062257	0.105058	0.103113
GENE486X	G protein-coupled receptor MrgF	G protein-coupled receptor MrgF	1.000000	0.069971	0.145773	0.052478	0.029155	0.078717	0.061224	0.026239	0.084548	0.029155	0.017493	0.017493	0.034985	0.017493	0.020408	0.032070	0.052478	0.023324	0.067055	0.067055	0.072886
GENE750X	putative G protein-coupled receptor 92	putative G protein-coupled receptor 92	1.000000	0.040323	0.177419	0.016129	0.018817	0.094086	0.056452	0.048387	0.110215	0.034946	0.026882	0.021505	0.029570	0.008065	0.034946	0.016129	0.026882	0.013441	0.099462	0.086022	0.040323
GENE329X	G protein-coupled receptor 14	G protein-coupled receptor 14	1.000000	0.033419	0.159383	0.020566	0.017995	0.069409	0.087404	0.066838	0.115681	0.038560	0.012853	0.020566	0.020566	0.012853	0.017995	0.017995	0.020566	0.017995	0.092545	0.077121	0.079692
GENE1354X	cholecystokinin B receptor	cholecystokinin B receptor	1.000000	0.031320	0.145414	0.040268	0.022371	0.093960	0.078300	0.051454	0.087248	0.026846	0.013423	0.026846	0.022371	0.011186	0.022371	0.024609	0.033557	0.013423	0.089485	0.087248	0.078300
GENE503X	malignant cell expression-enhanced gene/tumor progression-enhanc	malignant cell expression-enhanced gene/tumor progression-enhanc	1.000000	0.057203	0.156780	0.031780	0.025424	0.042373	0.076271	0.048729	0.112288	0.052966	0.019068	0.023305	0.006356	0.027542	0.023305	0.036017	0.025424	0.033898	0.059322	0.067797	0.074153
GENE511X	longevity assurance gene 1; upstream of gdf1; upstream of growth and differentiation factor 1	longevity assurance gene 1; upstream of gdf1; upstream of growth and differentiation factor 1	1.000000	0.068571	0.151429	0.025714	0.020000	0.048571	0.057143	0.042857	0.120000	0.057143	0.034286	0.020000	0.014286	0.040000	0.042857	0.025714	0.017143	0.031429	0.054286	0.062857	0.065714
GENE1783X	Yip1 interacting factor homolog; Yip1p-interacting factor; putative Rab5-interacting protein; putative transmembrane protein 54TMp	Yip1 interacting factor homolog; Yip1p-interacting factor; putative Rab5-interacting protein; putative transmembrane protein 54TMp	1.000000	0.044369	0.139932	0.027304	0.030717	0.078498	0.061433	0.047782	0.112628	0.068259	0.034130	0.027304	0.013652	0.034130	0.044369	0.013652	0.003413	0.013652	0.040956	0.078498	0.085324
GENE581X	fasting-inducible integral membrane protein TM6P1	fasting-inducible integral membrane protein TM6P1	1.000000	0.041284	0.133028	0.041284	0.013761	0.087156	0.055046	0.073394	0.123853	0.032110	0.032110	0.032110	0.018349	0.009174	0.018349	0.022936	0.036697	0.018349	0.032110	0.105505	0.073394
GENE1414X	dopamine receptor D3 isoform c	dopamine receptor D3 isoform c	1.000000	0.030581	0.110092	0.042813	0.027523	0.100917	0.048930	0.061162	0.097859	0.039755	0.027523	0.045872	0.036697	0.012232	0.030581	0.024465	0.045872	0.015291	0.051988	0.088685	0.061162
GENE406X	hypothetical protein FLJ22555	hypothetical protein FLJ22555	1.000000	0.061856	0.116838	0.044674	0.010309	0.054983	0.054983	0.048110	0.113402	0.024055	0.020619	0.044674	0.030928	0.061856	0.020619	0.061856	0.024055	0.017182	0.058419	0.085911	0.044674
GENE1145X	dual specificity phosphatase 1; serine/threonine specific protein phosphatase	dual specificity phosphatase 1; serine/threonine specific protein phosphatase	1.000000	0.051771	0.103542	0.046322	0.021798	0.059946	0.046322	0.043597	0.119891	0.024523	0.027248	0.029973	0.035422	0.027248	0.040872	0.046322	0.032698	0.002725	0.057221	0.106267	0.076294
GENE47X	hypothetical protein FLJ14466	hypothetical protein FLJ14466	1.000000	0.054622	0.126050	0.046218	0.029412	0.071429	0.058824	0.054622	0.113445	0.016807	0.050420	0.037815	0.029412	0.037815	0.029412	0.042017	0.012605	0.012605	0.042017	0.088235	0.046218
GENE760X	signal sequence receptor, delta; translocon-associated protein delta	signal sequence receptor, delta; translocon-associated protein delta	1.000000	0.034682	0.098266	0.057803	0.017341	0.080925	0.034682	0.063584	0.109827	0.046243	0.023121	0.040462	0.028902	0.028902	0.040462	0.052023	0.017341	0.017341	0.046243	0.109827	0.052023
GENE984X	gamma-aminobutyric acid (GABA) A receptor, delta	gamma-aminobutyric acid (GABA) A receptor, delta	1.000000	0.042035	0.099558	0.059735	0.033186	0.077434	0.037611	0.048673	0.108407	0.046460	0.022124	0.033186	0.035398	0.030973	0.050885	0.042035	0.008850	0.019912	0.068584	0.079646	0.055310
GENE2243X	chemokine-like factor super family 4	chemokine-like factor super family 4	1.000000	0.059829	0.111111	0.064103	0.021368	0.072650	0.034188	0.064103	0.102564	0.025641	0.012821	0.038462	0.042735	0.017094	0.034188	0.047009	0.021368	0.012821	0.068376	0.094017	0.055556
GENE1243X	phosphatidylinositol glycan class S	phosphatidylinositol glycan class S	1.000000	0.037838	0.126126	0.043243	0.027027	0.084685	0.059459	0.041441	0.109910	0.037838	0.023423	0.036036	0.023423	0.045045	0.045045	0.063063	0.003604	0.014414	0.050450	0.086486	0.041441
GENE2477X	orexin receptor 1	orexin receptor 1	1.000000	0.049412	0.122353	0.044706	0.025882	0.094118	0.063529	0.040000	0.098824	0.040000	0.018824	0.030588	0.023529	0.035294	0.028235	0.035294	0.030588	0.023529	0.063529	0.087059	0.044706
GENE2980X	megalencephalic leukoencephalopathy with subcortical cysts 1 gene product	megalencephalic leukoencephalopathy with subcortical cysts 1 gene product	1.000000	0.053050	0.129973	0.061008	0.023873	0.087533	0.058355	0.042440	0.098143	0.021220	0.007958	0.029178	0.031830	0.042440	0.037135	0.045093	0.029178	0.013263	0.042440	0.100796	0.045093
GENE377X	chromosome 14 open reading frame 132	chromosome 14 open reading frame 132	1.000000	0.052023	0.173410	0.034682	0.023121	0.052023	0.092486	0.028902	0.104046	0.005780	0.034682	0.063584	0.017341	0.046243	0.028902	0.046243	0.011561	0.011561	0.057803	0.052023	0.063584
GENE29X	manic fringe (Drosophila) homolog	manic fringe (Drosophila) homolog	1.000000	0.049844	0.158879	0.021807	0.018692	0.046729	0.080997	0.056075	0.065421	0.018692	0.037383	0.049844	0.028037	0.028037	0.043614	0.040498	0.034268	0.015576	0.080997	0.062305	0.062305
GENE700X	Nogo-66 receptor homolog 2	Nogo-66 receptor homolog 2	1.000000	0.040816	0.147392	0.027211	0.009070	0.040816	0.072562	0.045351	0.072562	0.022676	0.052154	0.043084	0.045351	0.038549	0.038549	0.038549	0.031746	0.015873	0.070295	0.063492	0.083900
GENE2628X	beta-1,3-N-acetylglucosaminyltransferase bGnT-4; beta-1,3-N-acetylglucosaminyltransferase bGn-T4	beta-1,3-N-acetylglucosaminyltransferase bGnT-4; beta-1,3-N-acetylglucosaminyltransferase bGn-T4	1.000000	0.047619	0.142857	0.026455	0.026455	0.058201	0.089947	0.037037	0.084656	0.023810	0.037037	0.034392	0.015873	0.031746	0.050265	0.029101	0.026455	0.023810	0.082011	0.055556	0.076720
GENE746X	cytochrome P450, family 4, subfamily A, polypeptide 11; cytochrome P450, subfamily IVA, polypeptide 11; fatty acid omega-hydroxylase; P450HL-omega; alkane-1 monooxygenase; lauric acid omega-hydroxylase	cytochrome P450, family 4, subfamily A, polypeptide 11; cytochrome P450, subfamily IVA, polypeptide 11; fatty acid omega-hydroxylase; P450HL-omega; alkane-1 monooxygenase; lauric acid omega-hydroxylase	1.000000	0.038536	0.144509	0.057803	0.025048	0.048170	0.061657	0.040462	0.055877	0.025048	0.046243	0.061657	0.026975	0.048170	0.052023	0.040462	0.015414	0.023121	0.059730	0.071291	0.057803
GENE416X	transcobalamin II precursor	transcobalamin II precursor	1.000000	0.032787	0.161593	0.037471	0.028103	0.051522	0.049180	0.049180	0.077283	0.032787	0.042155	0.053864	0.018735	0.042155	0.044496	0.058548	0.018735	0.009368	0.051522	0.063232	0.077283
GENE2299X	triggering receptor expressed on myeloid cells 2	triggering receptor expressed on myeloid cells 2	1.000000	0.030435	0.156522	0.039130	0.008696	0.043478	0.060870	0.065217	0.069565	0.013043	0.047826	0.047826	0.017391	0.026087	0.056522	0.052174	0.026087	0.030435	0.052174	0.073913	0.082609
GENE2706X	hypothetical protein MGC35045	hypothetical protein MGC35045	1.000000	0.025000	0.165000	0.030000	0.030000	0.075000	0.090000	0.055000	0.065000	0.015000	0.035000	0.050000	0.030000	0.025000	0.045000	0.035000	0.025000	0.030000	0.075000	0.040000	0.060000
GENE462X	CD14 antigen precursor	CD14 antigen precursor	1.000000	0.026667	0.165333	0.010667	0.016000	0.074667	0.080000	0.048000	0.114667	0.005333	0.018667	0.037333	0.040000	0.024000	0.042667	0.053333	0.029333	0.013333	0.058667	0.077333	0.064000
GENE84X	hypothetical protein FLJ22494	hypothetical protein FLJ22494	1.000000	0.013453	0.147982	0.026906	0.022422	0.094170	0.085202	0.058296	0.076233	0.008969	0.035874	0.071749	0.013453	0.026906	0.040359	0.049327	0.022422	0.017937	0.058296	0.067265	0.062780
GENE1044X	hypothetical protein FLJ23469	hypothetical protein FLJ23469	1.000000	0.031674	0.167421	0.031674	0.027149	0.081448	0.072398	0.036199	0.081448	0.018100	0.018100	0.076923	0.013575	0.027149	0.040724	0.045249	0.022624	0.000000	0.063348	0.076923	0.067873
GENE2691X	hypertension-related calcium-regulated gene	hypertension-related calcium-regulated gene	1.000000	0.035714	0.160714	0.008929	0.022321	0.080357	0.058036	0.031250	0.102679	0.013393	0.022321	0.075893	0.004464	0.031250	0.062500	0.049107	0.013393	0.008929	0.075893	0.084821	0.058036
GENE1153X	PEX26 protein	PEX26 protein	1.000000	0.036066	0.160656	0.019672	0.013115	0.085246	0.059016	0.013115	0.114754	0.019672	0.026230	0.059016	0.013115	0.039344	0.036066	0.078689	0.019672	0.019672	0.059016	0.085246	0.042623
GENE823X	cytochrome P450, subfamily XIB polypeptide 2 precursor; aldosterone synthase; cytochrome P450, subfamily XIB (steroid 11-beta-hydroxylase), polypeptide 2; steroid 11-beta-monooxygenase; Steroid 11-beta/18-hydroxylase	cytochrome P450, subfamily XIB polypeptide 2 precursor; aldosterone synthase; cytochrome P450, subfamily XIB (steroid 11-beta-hydroxylase), polypeptide 2; steroid 11-beta-monooxygenase; Steroid 11-beta/18-hydroxylase	1.000000	0.051690	0.149105	0.035785	0.029821	0.063618	0.061630	0.037773	0.085487	0.023857	0.037773	0.053678	0.033797	0.033797	0.025845	0.061630	0.013917	0.017893	0.081511	0.051690	0.049702
GENE1208X	hypothetical protein DKFZp761F241	hypothetical protein DKFZp761F241	1.000000	0.044444	0.133333	0.014815	0.022222	0.048148	0.055556	0.022222	0.092593	0.033333	0.033333	0.070370	0.037037	0.044444	0.029630	0.070370	0.025926	0.014815	0.077778	0.070370	0.059259
GENE1496X	chromosome 20 open reading frame 29	chromosome 20 open reading frame 29	1.000000	0.045000	0.185000	0.020000	0.015000	0.055000	0.070000	0.040000	0.090000	0.005000	0.035000	0.060000	0.020000	0.015000	0.050000	0.070000	0.015000	0.010000	0.095000	0.050000	0.055000
GENE837X	zinc finger, MYND domain-containing 10	zinc finger, MYND domain-containing 10	1.000000	0.029545	0.145455	0.027273	0.018182	0.063636	0.047727	0.043182	0.068182	0.018182	0.034091	0.068182	0.025000	0.052273	0.036364	0.100000	0.034091	0.025000	0.056818	0.061364	0.045455
GENE1986X	Rab geranylgeranyltransferase, alpha subunit	Rab geranylgeranyltransferase, alpha subunit	1.000000	0.028219	0.183422	0.015873	0.010582	0.061728	0.054674	0.047619	0.067019	0.017637	0.026455	0.061728	0.035273	0.035273	0.049383	0.086420	0.033510	0.022928	0.070547	0.061728	0.029982
GENE1512X	hypothetical protein BC001610	hypothetical protein BC001610	1.000000	0.033333	0.166667	0.016667	0.033333	0.050000	0.066667	0.033333	0.100000	0.033333	0.000000	0.050000	0.033333	0.016667	0.050000	0.100000	0.033333	0.016667	0.066667	0.066667	0.033333
GENE2824X	importin 4	importin 4	1.000000	0.032377	0.173913	0.030527	0.022202	0.061980	0.065680	0.042553	0.108233	0.014801	0.024052	0.049029	0.016651	0.030527	0.041628	0.096207	0.024977	0.002775	0.053654	0.060130	0.048104
GENE2594X	Fanconi anemia, complementation group G; X-ray repair complementing defective repair in Chinese hamster cells 9; X-ray repair, complementing defective, in Chinese hamster, 9; DNA repair protein XRCC9	Fanconi anemia, complementation group G; X-ray repair complementing defective repair in Chinese hamster cells 9; X-ray repair, complementing defective, in Chinese hamster, 9; DNA repair protein XRCC9	1.000000	0.020900	0.194534	0.016077	0.008039	0.038585	0.057878	0.046624	0.104502	0.014469	0.016077	0.070740	0.014469	0.032154	0.048232	0.070740	0.025723	0.020900	0.062701	0.080386	0.056270
GENE1943X	short heterodimer partner; orphan nuclear receptor SHP; small heterodimer partner	short heterodimer partner; orphan nuclear receptor SHP; small heterodimer partner	1.000000	0.031128	0.171206	0.035019	0.007782	0.050584	0.093385	0.035019	0.093385	0.007782	0.019455	0.066148	0.007782	0.027237	0.035019	0.042802	0.046693	0.023346	0.062257	0.081712	0.062257
GENE1689X	chorionic somatomammotropin hormone 2 isoform 2; chorionic somatomammotropin B; hCS-B; CS-2; placental lactogen	chorionic somatomammotropin hormone 2 isoform 2; chorionic somatomammotropin B; hCS-B; CS-2; placental lactogen	1.000000	0.047904	0.155689	0.035928	0.029940	0.041916	0.053892	0.059880	0.083832	0.029940	0.029940	0.059880	0.029940	0.023952	0.059880	0.065868	0.011976	0.011976	0.041916	0.089820	0.035928
GENE2994X	Conserved gene telomeric to alpha globin cluster	Conserved gene telomeric to alpha globin cluster	1.000000	0.036907	0.135325	0.045694	0.024605	0.059754	0.068541	0.042179	0.084359	0.022847	0.036907	0.047452	0.038664	0.033392	0.047452	0.057996	0.017575	0.005272	0.063269	0.101933	0.029877
GENE655X	hypothetical protein FLJ25078	hypothetical protein FLJ25078	1.000000	0.037175	0.185874	0.048327	0.011152	0.066914	0.055762	0.044610	0.070632	0.022305	0.029740	0.055762	0.026022	0.018587	0.048327	0.044610	0.029740	0.011152	0.044610	0.089219	0.059480
GENE632X	GDP-fucose transporter 1	GDP-fucose transporter 1	1.000000	0.056980	0.162393	0.037037	0.025641	0.085470	0.037037	0.076923	0.082621	0.037037	0.005698	0.022792	0.034188	0.037037	0.025641	0.034188	0.025641	0.022792	0.025641	0.082621	0.082621
GENE1341X	hypothetical protein FLJ13868	hypothetical protein FLJ13868	1.000000	0.036325	0.136752	0.017094	0.023504	0.083333	0.051282	0.047009	0.104701	0.014957	0.017094	0.047009	0.027778	0.042735	0.038462	0.053419	0.017094	0.034188	0.047009	0.072650	0.087607
GENE7X	DKFZP564O243 protein	DKFZP564O243 protein	1.000000	0.033210	0.184502	0.018450	0.014760	0.073801	0.073801	0.047970	0.081181	0.025830	0.051661	0.055351	0.033210	0.018450	0.022140	0.040590	0.014760	0.014760	0.051661	0.062731	0.081181
GENE757X	stimulated by retinoic acid gene 6	stimulated by retinoic acid gene 6	1.000000	0.035982	0.179910	0.025487	0.019490	0.062969	0.064468	0.053973	0.100450	0.038981	0.032984	0.044978	0.016492	0.023988	0.025487	0.031484	0.020990	0.020990	0.055472	0.079460	0.065967
GENE1320X	ATP-binding cassette, sub-family C, member 10; multidrug resistance-associated protein 7	ATP-binding cassette, sub-family C, member 10; multidrug resistance-associated protein 7	1.000000	0.028689	0.187158	0.036202	0.012295	0.065574	0.057377	0.043716	0.105191	0.024590	0.021175	0.054645	0.023224	0.024590	0.030738	0.049180	0.018443	0.017760	0.053279	0.062842	0.083333
GENE759X	gonadotropin-releasing hormone (type 2) receptor 2	gonadotropin-releasing hormone (type 2) receptor 2	1.000000	0.061644	0.157534	0.044521	0.023973	0.047945	0.058219	0.075342	0.085616	0.023973	0.020548	0.037671	0.020548	0.027397	0.023973	0.030822	0.027397	0.027397	0.061644	0.071918	0.068493
GENE53X	galanin receptor 2	galanin receptor 2	1.000000	0.043928	0.144703	0.046512	0.015504	0.077519	0.056848	0.049096	0.118863	0.031008	0.028424	0.020672	0.023256	0.015504	0.020672	0.015504	0.041344	0.020672	0.069767	0.072351	0.087855
GENE1518X	hypothetical protein MGC20700	hypothetical protein MGC20700	1.000000	0.044586	0.154989	0.038217	0.025478	0.078556	0.059448	0.053079	0.118896	0.042463	0.027601	0.023355	0.019108	0.014862	0.023355	0.027601	0.031847	0.021231	0.046709	0.070064	0.078556
GENE633X	potent brain type organic ion transporter isoform a	potent brain type organic ion transporter isoform a	1.000000	0.050186	0.169145	0.044610	0.016729	0.057621	0.065056	0.046468	0.105948	0.016729	0.022305	0.033457	0.027881	0.011152	0.033457	0.033457	0.029740	0.018587	0.055762	0.061338	0.100372
GENE2560X	cation-chloride cotransporter-interacting protein	cation-chloride cotransporter-interacting protein	1.000000	0.045952	0.160832	0.025164	0.017505	0.083151	0.066740	0.045952	0.111597	0.028446	0.014223	0.024070	0.025164	0.015317	0.036105	0.029540	0.013129	0.013129	0.054705	0.072210	0.117068
GENE814X	heme A:farnesyltransferase; cytochrome c oxidase subunit X; cytochrome c oxidase assembly protein; COX10 (yeast) homolog, cytochrome c oxidase assembly protein (heme A: farnesyltransferase); heme A: farnesyltransferase	heme A:farnesyltransferase; cytochrome c oxidase subunit X; cytochrome c oxidase assembly protein; COX10 (yeast) homolog, cytochrome c oxidase assembly protein (heme A: farnesyltransferase); heme A: farnesyltransferase	1.000000	0.049661	0.133183	0.045147	0.022573	0.060948	0.074492	0.058691	0.081264	0.027088	0.020316	0.024831	0.033860	0.040632	0.029345	0.036117	0.027088	0.022573	0.058691	0.083521	0.069977
GENE92X	cannabinoid receptor 2 (macrophage)	cannabinoid receptor 2 (macrophage)	1.000000	0.041667	0.158333	0.044444	0.030556	0.077778	0.044444	0.047222	0.088889	0.030556	0.030556	0.016667	0.019444	0.041667	0.041667	0.030556	0.036111	0.022222	0.044444	0.094444	0.058333
GENE893X	hypothetical protein FLJ20265	hypothetical protein FLJ20265	1.000000	0.049231	0.142564	0.045128	0.018462	0.088205	0.052308	0.053333	0.075897	0.028718	0.032821	0.026667	0.022564	0.040000	0.037949	0.047179	0.019487	0.018462	0.042051	0.088205	0.070769
GENE740X	solute carrier family 22 member 6 isoform a; renal organic anion transporter 1; para-aminohippurate transporter	solute carrier family 22 member 6 isoform a; renal organic anion transporter 1; para-aminohippurate transporter	1.000000	0.046181	0.140320	0.044405	0.035524	0.069272	0.053286	0.056838	0.094139	0.031972	0.017762	0.058615	0.030195	0.023091	0.023091	0.033748	0.023091	0.017762	0.053286	0.063943	0.083481
GENE1130X	solute carrier family 16 (monocarboxylic acid transporters), member 5; monocarboxylate transporter 5	solute carrier family 16 (monocarboxylic acid transporters), member 5; monocarboxylate transporter 5	1.000000	0.069307	0.142574	0.047525	0.031683	0.065347	0.057426	0.047525	0.097030	0.023762	0.017822	0.039604	0.023762	0.019802	0.021782	0.027723	0.029703	0.025743	0.041584	0.081188	0.089109
GENE2610X	solute carrier family 22 member 11; organic anion transporter 4	solute carrier family 22 member 11; organic anion transporter 4	1.000000	0.054545	0.147273	0.052727	0.032727	0.070909	0.052727	0.065455	0.092727	0.012727	0.009091	0.050909	0.018182	0.027273	0.029091	0.030909	0.023636	0.023636	0.049091	0.083636	0.072727
GENE1798X	NPC1 (Niemann-Pick disease, type C1, gene)-like 1	NPC1 (Niemann-Pick disease, type C1, gene)-like 1	1.000000	0.055188	0.140545	0.046358	0.022075	0.067697	0.052980	0.052244	0.093451	0.033848	0.015453	0.039735	0.042678	0.027226	0.038263	0.038999	0.030905	0.012509	0.040471	0.085357	0.064018
GENE2704X	solute carrier family 28 (sodium-coupled nucleoside transporter), member 1	solute carrier family 28 (sodium-coupled nucleoside transporter), member 1	1.000000	0.064715	0.143297	0.055470	0.024653	0.077042	0.035439	0.041602	0.103236	0.020031	0.012327	0.036980	0.024653	0.029276	0.026194	0.052388	0.030817	0.021572	0.053929	0.080123	0.066256
GENE2796X	G-protein coupled receptor SALPR; somatostatin and angiotensin-like peptide receptor	G-protein coupled receptor SALPR; somatostatin and angiotensin-like peptide receptor	1.000000	0.049041	0.136461	0.034115	0.025586	0.076759	0.057569	0.049041	0.110874	0.029851	0.017058	0.023454	0.025586	0.040512	0.034115	0.029851	0.029851	0.025586	0.049041	0.085288	0.070362
GENE2362X	hypothetical protein FLJ20473	hypothetical protein FLJ20473	1.000000	0.042254	0.158954	0.058350	0.024145	0.092555	0.062374	0.058350	0.084507	0.020121	0.020121	0.040241	0.024145	0.030181	0.032193	0.032193	0.018109	0.024145	0.032193	0.074447	0.070423
GENE2761X	PL6 protein	PL6 protein	1.000000	0.048433	0.168091	0.031339	0.022792	0.099715	0.062678	0.048433	0.105413	0.025641	0.019943	0.034188	0.014245	0.031339	0.039886	0.034188	0.011396	0.017094	0.048433	0.068376	0.068376
GENE1906X	hypothetical protein MGC11308	hypothetical protein MGC11308	1.000000	0.071111	0.168889	0.037778	0.017778	0.080000	0.048889	0.037778	0.115556	0.037778	0.024444	0.024444	0.015556	0.015556	0.024444	0.040000	0.026667	0.020000	0.053333	0.080000	0.060000
GENE1699X	type II transmembrane serine protease 6; membrane-bound mosaic serine proteinase matriptase-2	type II transmembrane serine protease 6; membrane-bound mosaic serine proteinase matriptase-2	1.000000	0.034707	0.140998	0.017354	0.019523	0.080260	0.062907	0.039046	0.078091	0.049892	0.019523	0.045553	0.017354	0.034707	0.034707	0.056399	0.026030	0.023861	0.060738	0.091106	0.067245
GENE2052X	EVIN2	EVIN2	1.000000	0.055096	0.165289	0.027548	0.012397	0.070248	0.073003	0.042700	0.066116	0.033058	0.013774	0.049587	0.027548	0.026171	0.016529	0.048209	0.024793	0.024793	0.073003	0.079890	0.070248
GENE236X	solute carrier family 29 (nucleoside transporters), member 2; equilibrative nucleoside transporter 2 (hydrophobic nucleolar protein, 36kD)	solute carrier family 29 (nucleoside transporters), member 2; equilibrative nucleoside transporter 2 (hydrophobic nucleolar protein, 36kD)	1.000000	0.085526	0.175439	0.043860	0.028509	0.057018	0.063596	0.061404	0.083333	0.026316	0.010965	0.037281	0.028509	0.024123	0.028509	0.032895	0.021930	0.013158	0.028509	0.092105	0.057018
GENE1860X	hypothetical protein MGC15397	hypothetical protein MGC15397	1.000000	0.087121	0.193182	0.049242	0.011364	0.056818	0.045455	0.053030	0.064394	0.030303	0.015152	0.030303	0.034091	0.037879	0.018939	0.037879	0.026515	0.015152	0.049242	0.079545	0.064394
GENE1165X	hypothetical protein FLJ20477	hypothetical protein FLJ20477	1.000000	0.079108	0.182556	0.026369	0.020284	0.068966	0.073022	0.042596	0.079108	0.040568	0.032454	0.038540	0.026369	0.024341	0.022312	0.032454	0.024341	0.028398	0.036511	0.060852	0.060852
GENE1081X	melanoma antigen recognized by T cells 2	melanoma antigen recognized by T cells 2	1.000000	0.060852	0.162272	0.026369	0.034483	0.068966	0.034483	0.058824	0.064909	0.058824	0.028398	0.038540	0.014199	0.022312	0.022312	0.046653	0.028398	0.052738	0.042596	0.068966	0.064909
GENE1532X	porcupine	porcupine	1.000000	0.067245	0.164859	0.028200	0.028200	0.086768	0.030369	0.049892	0.075922	0.041215	0.039046	0.030369	0.019523	0.028200	0.026030	0.032538	0.026030	0.030369	0.054230	0.073753	0.067245
GENE2823X	stromal cell protein	stromal cell protein	1.000000	0.058824	0.176471	0.045249	0.027149	0.072398	0.040724	0.072398	0.058824	0.058824	0.009050	0.040724	0.031674	0.022624	0.031674	0.018100	0.022624	0.027149	0.049774	0.063348	0.072398
GENE2217X	similar to AD-017 protein	similar to AD-017 protein	1.000000	0.036036	0.171171	0.040541	0.022523	0.099099	0.040541	0.072072	0.099099	0.018018	0.022523	0.022523	0.013514	0.018018	0.022523	0.031532	0.045045	0.018018	0.045045	0.099099	0.063063
GENE2872X	chromosome 20 open reading frame 54	chromosome 20 open reading frame 54	1.000000	0.055914	0.178495	0.030108	0.034409	0.105376	0.062366	0.051613	0.077419	0.025806	0.025806	0.023656	0.027957	0.004301	0.021505	0.034409	0.036559	0.019355	0.027957	0.086022	0.070968
GENE1650X	protein-O-mannosyltransferase 1	protein-O-mannosyltransferase 1	1.000000	0.042838	0.141901	0.038822	0.028112	0.089692	0.044177	0.034806	0.070950	0.040161	0.042838	0.044177	0.033467	0.024096	0.036145	0.030790	0.020080	0.034806	0.057564	0.084337	0.060241
GENE943X	ancient ubiquitous protein 1	ancient ubiquitous protein 1	1.000000	0.063025	0.140756	0.021008	0.014706	0.079832	0.088235	0.060924	0.071429	0.010504	0.018908	0.052521	0.018908	0.023109	0.031513	0.060924	0.018908	0.012605	0.075630	0.086134	0.050420
GENE2043X	alpha-2-plasmin inhibitor; alpha-2-antiplasmin	alpha-2-plasmin inhibitor; alpha-2-antiplasmin	1.000000	0.059063	0.152749	0.018330	0.024440	0.063136	0.083503	0.046843	0.063136	0.008147	0.024440	0.075356	0.032587	0.038697	0.038697	0.057026	0.012220	0.018330	0.038697	0.083503	0.061100
GENE1124X	hypothetical protein FLJ10525	hypothetical protein FLJ10525	1.000000	0.072874	0.178138	0.044534	0.032389	0.052632	0.056680	0.052632	0.093117	0.040486	0.024291	0.044534	0.036437	0.024291	0.020243	0.020243	0.024291	0.004049	0.064777	0.085020	0.028340
GENE2072X	CDP-diacylglycerol--inositol 3-phosphatidyltransferase isoform 1; phosphatidylinositol synthase; PtdIns synthase; PI synthase	CDP-diacylglycerol--inositol 3-phosphatidyltransferase isoform 1; phosphatidylinositol synthase; PtdIns synthase; PI synthase	1.000000	0.070423	0.164319	0.056338	0.042254	0.051643	0.042254	0.042254	0.103286	0.037559	0.032864	0.009390	0.032864	0.023474	0.042254	0.018779	0.028169	0.009390	0.046948	0.084507	0.061033
GENE2570X	hypothetical protein FLJ22353	hypothetical protein FLJ22353	1.000000	0.043321	0.148014	0.043321	0.021661	0.090253	0.043321	0.032491	0.090253	0.046931	0.028881	0.021661	0.018051	0.028881	0.046931	0.054152	0.025271	0.014440	0.090253	0.064982	0.046931
GENE1725X	gastric inhibitory polypeptide receptor	gastric inhibitory polypeptide receptor	1.000000	0.038627	0.158798	0.047210	0.012876	0.051502	0.045064	0.049356	0.079399	0.040773	0.023605	0.045064	0.027897	0.012876	0.017167	0.062232	0.032189	0.030043	0.092275	0.060086	0.072961
GENE2559X	kallikrein 10 precursor; protease, serine-like, 1; breast normal epithelial cell associated serine protease; normal epithelial cell-specific 1	kallikrein 10 precursor; protease, serine-like, 1; breast normal epithelial cell associated serine protease; normal epithelial cell-specific 1	1.000000	0.010870	0.126812	0.028986	0.018116	0.068841	0.072464	0.043478	0.094203	0.028986	0.032609	0.061594	0.028986	0.032609	0.043478	0.025362	0.043478	0.025362	0.065217	0.065217	0.083333
GENE1180X	Rab acceptor 1 (prenylated); prenylated Rab acceptor 1	Rab acceptor 1 (prenylated); prenylated Rab acceptor 1	1.000000	0.064865	0.129730	0.037838	0.016216	0.091892	0.043243	0.037838	0.097297	0.037838	0.016216	0.054054	0.016216	0.021622	0.021622	0.070270	0.016216	0.021622	0.064865	0.059459	0.081081
GENE2487X	type I sigma receptor isoform 1; SR31747 binding protein 1; sigma 1 receptor	type I sigma receptor isoform 1; SR31747 binding protein 1; sigma 1 receptor	1.000000	0.053812	0.130045	0.026906	0.017937	0.080717	0.031390	0.076233	0.098655	0.035874	0.031390	0.044843	0.008969	0.004484	0.026906	0.067265	0.004484	0.049327	0.062780	0.053812	0.094170
GENE2346X	hypothetical protein BC009331	hypothetical protein BC009331	1.000000	0.047414	0.129310	0.030172	0.012931	0.090517	0.056034	0.077586	0.125000	0.030172	0.034483	0.043103	0.021552	0.012931	0.034483	0.034483	0.021552	0.034483	0.060345	0.068966	0.034483
GENE2618X	sarcospan; K-ras oncogene-associated gene (sarcospan); Kirsten-ras associated gene	sarcospan; K-ras oncogene-associated gene (sarcospan); Kirsten-ras associated gene	1.000000	0.053498	0.139918	0.037037	0.028807	0.082305	0.049383	0.065844	0.074074	0.028807	0.012346	0.057613	0.008230	0.041152	0.032922	0.037037	0.065844	0.008230	0.041152	0.061728	0.074074
GENE2497X	similar to delta 5 fatty acid desaturase	similar to delta 5 fatty acid desaturase	1.000000	0.048128	0.147059	0.032086	0.040107	0.072193	0.074866	0.058824	0.069519	0.026738	0.050802	0.016043	0.026738	0.024064	0.018717	0.080214	0.021390	0.021390	0.058824	0.061497	0.050802
GENE2743X	sarcoglycan, alpha (50kDa dystrophin-associated glycoprotein); 50kD DAG; Sarcoglycan, alpha (50kD dystrophin-associated glycoprotein; adhalin); adhalin (limb girdle muscular dystrophy 2D); sarcoglycan, alpha (50kD dystrophin-associated glycoprotein)	sarcoglycan, alpha (50kDa dystrophin-associated glycoprotein); 50kD DAG; Sarcoglycan, alpha (50kD dystrophin-associated glycoprotein; adhalin); adhalin (limb girdle muscular dystrophy 2D); sarcoglycan, alpha (50kD dystrophin-associated glycoprotein)	1.000000	0.033592	0.144703	0.023256	0.015504	0.085271	0.098191	0.069767	0.069767	0.020672	0.049096	0.036176	0.012920	0.012920	0.059432	0.062016	0.020672	0.010336	0.064599	0.051680	0.059432
GENE534X	trace amine receptor 3	trace amine receptor 3	1.000000	0.083333	0.091954	0.063218	0.020115	0.097701	0.037356	0.060345	0.089080	0.054598	0.014368	0.022989	0.040230	0.043103	0.025862	0.045977	0.040230	0.017241	0.022989	0.089080	0.040230
GENE404X	leucine-rich repeat LGI family, member 2; leucine-rich, glioma inactivated 2; LGI1-like protein 2	leucine-rich repeat LGI family, member 2; leucine-rich, glioma inactivated 2; LGI1-like protein 2	1.000000	0.069725	0.102752	0.069725	0.018349	0.064220	0.031193	0.047706	0.049541	0.031193	0.022018	0.040367	0.040367	0.062385	0.071560	0.044037	0.022018	0.018349	0.047706	0.100917	0.045872
GENE313X	calcitonin receptor	calcitonin receptor	1.000000	0.065401	0.094937	0.067511	0.033755	0.073840	0.054852	0.054852	0.063291	0.054852	0.033755	0.040084	0.052743	0.042194	0.027426	0.048523	0.031646	0.027426	0.048523	0.042194	0.042194
GENE1020X	voltage-dependent calcium channel gamma-5 subunit isoform b; neuronal voltage-gated calcium channel gamma-5 subunit	voltage-dependent calcium channel gamma-5 subunit isoform b; neuronal voltage-gated calcium channel gamma-5 subunit	1.000000	0.064189	0.114865	0.054054	0.033784	0.067568	0.077703	0.050676	0.057432	0.030405	0.023649	0.023649	0.030405	0.020270	0.020270	0.040541	0.027027	0.020270	0.054054	0.118243	0.070946
GENE1338X	FGF receptor activating protein 1	FGF receptor activating protein 1	1.000000	0.098413	0.114286	0.050794	0.025397	0.079365	0.044444	0.073016	0.069841	0.041270	0.031746	0.019048	0.031746	0.022222	0.025397	0.038095	0.044444	0.031746	0.050794	0.069841	0.038095
GENE502X	hypothetical protein FLJ25082	hypothetical protein FLJ25082	1.000000	0.055215	0.125767	0.067485	0.049080	0.070552	0.042945	0.067485	0.024540	0.036810	0.036810	0.024540	0.024540	0.042945	0.052147	0.036810	0.036810	0.024540	0.052147	0.067485	0.061350
GENE1465X	transmembrane 4 superfamily member 2; membrane component, x chromosome, surface marker 1; T-cell acute lymphoblastic leukemia associated antigen 1; transmembrane protein A15; tetraspanin protein; cell surface glycoprotein A15; CD231 antigen; transmembrane 4 superfamily 2b	transmembrane 4 superfamily member 2; membrane component, x chromosome, surface marker 1; T-cell acute lymphoblastic leukemia associated antigen 1; transmembrane protein A15; tetraspanin protein; cell surface glycoprotein A15; CD231 antigen; transmembrane 4 superfamily 2b	1.000000	0.060241	0.104418	0.068273	0.040161	0.076305	0.028112	0.092369	0.068273	0.040161	0.016064	0.028112	0.048193	0.028112	0.028112	0.036145	0.044177	0.016064	0.036145	0.064257	0.076305
GENE213X	arachidonate 5-lipoxygenase-activating protein; five-lipoxygenase activating protein; MK-886-binding protein	arachidonate 5-lipoxygenase-activating protein; five-lipoxygenase activating protein; MK-886-binding protein	1.000000	0.099379	0.111801	0.068323	0.018634	0.086957	0.031056	0.074534	0.068323	0.055901	0.012422	0.049689	0.043478	0.024845	0.018634	0.037267	0.012422	0.006211	0.043478	0.062112	0.074534
GENE190X	hypothetical protein ET	hypothetical protein ET	1.000000	0.100223	0.106904	0.086860	0.022272	0.066815	0.024499	0.055679	0.082405	0.033408	0.008909	0.028953	0.042316	0.035635	0.031180	0.037862	0.015590	0.013363	0.022272	0.102450	0.082405
GENE356X	USH3A protein isoform a; clarin-1	USH3A protein isoform a; clarin-1	1.000000	0.107759	0.116379	0.060345	0.034483	0.073276	0.034483	0.056034	0.081897	0.034483	0.025862	0.030172	0.025862	0.060345	0.017241	0.038793	0.030172	0.008621	0.017241	0.060345	0.086207
GENE1337X	Rhesus blood group-associated glycoprotein	Rhesus blood group-associated glycoprotein	1.000000	0.073350	0.107579	0.078240	0.048900	0.078240	0.029340	0.061125	0.095355	0.029340	0.024450	0.034230	0.031785	0.036675	0.031785	0.031785	0.012225	0.012225	0.017115	0.063570	0.102689
GENE509X	hypothetical protein MGC41924	hypothetical protein MGC41924	1.000000	0.057971	0.106280	0.096618	0.024155	0.077295	0.043478	0.062802	0.048309	0.067633	0.024155	0.043478	0.024155	0.019324	0.038647	0.048309	0.033816	0.033816	0.028986	0.053140	0.067633
GENE1576X	androgen induced protein; CGI-103 protein	androgen induced protein; CGI-103 protein	1.000000	0.058824	0.126050	0.088235	0.042017	0.075630	0.042017	0.054622	0.042017	0.046218	0.033613	0.033613	0.029412	0.037815	0.025210	0.050420	0.025210	0.033613	0.033613	0.058824	0.063025
GENE956X	hypothetical protein FLJ22104	hypothetical protein FLJ22104	1.000000	0.078603	0.106987	0.076419	0.032751	0.039301	0.039301	0.058952	0.078603	0.050218	0.030568	0.021834	0.021834	0.063319	0.021834	0.048035	0.030568	0.008734	0.063319	0.067686	0.061135
GENE1956X	voltage-dependent calcium channel gamma-1 subunit; L-type calcium channel gamma polypeptide; neuronal dihydropyridine-sensitive calcium channel gamma subunit; dihydropyridine-sensitive L-type skeletal muscle calcium channel gamma subunit	voltage-dependent calcium channel gamma-1 subunit; L-type calcium channel gamma polypeptide; neuronal dihydropyridine-sensitive calcium channel gamma subunit; dihydropyridine-sensitive L-type skeletal muscle calcium channel gamma subunit	1.000000	0.063063	0.112613	0.067568	0.045045	0.054054	0.045045	0.054054	0.085586	0.031532	0.031532	0.013514	0.018018	0.040541	0.031532	0.058559	0.045045	0.022523	0.045045	0.085586	0.049550
GENE1528X	vomeronasal 1 receptor 1; V1R-like 1; V3R-related gene; vomeronasal receptor 1; putative pheromone receptor V1RL1 long form	vomeronasal 1 receptor 1; V1R-like 1; V3R-related gene; vomeronasal receptor 1; putative pheromone receptor V1RL1 long form	1.000000	0.090652	0.127479	0.048159	0.036827	0.073654	0.042493	0.053824	0.050992	0.033994	0.031161	0.031161	0.053824	0.042493	0.028329	0.011331	0.033994	0.014164	0.042493	0.104816	0.048159
GENE531X	hypothetical protein DKFZp434N035	hypothetical protein DKFZp434N035	1.000000	0.081250	0.125000	0.081250	0.025000	0.050000	0.056250	0.050000	0.075000	0.025000	0.025000	0.018750	0.068750	0.056250	0.037500	0.025000	0.012500	0.018750	0.025000	0.112500	0.031250
GENE1192X	taste receptor, type 2, member 39	taste receptor, type 2, member 39	1.000000	0.091988	0.136499	0.106825	0.035608	0.038576	0.032641	0.047478	0.077151	0.035608	0.020772	0.020772	0.053412	0.035608	0.020772	0.026706	0.020772	0.023739	0.026706	0.109792	0.038576
GENE442X	G protein-coupled receptor 80; G protein-coupled receptor 99; P2Y-like nucleotide receptor	G protein-coupled receptor 80; G protein-coupled receptor 99; P2Y-like nucleotide receptor	1.000000	0.065282	0.130564	0.100890	0.020772	0.065282	0.038576	0.074184	0.062315	0.047478	0.026706	0.017804	0.056380	0.029674	0.029674	0.023739	0.047478	0.011869	0.041543	0.083086	0.026706
GENE1247X	angiotensin II receptor, type 1; type-1B angiotensin II receptor; angiotensin receptor 1B; angiotensin receptor 1	angiotensin II receptor, type 1; type-1B angiotensin II receptor; angiotensin receptor 1B; angiotensin receptor 1	1.000000	0.077994	0.128134	0.114206	0.025070	0.058496	0.047354	0.055710	0.064067	0.047354	0.016713	0.016713	0.050139	0.064067	0.033426	0.019499	0.027855	0.013928	0.036212	0.069638	0.033426
GENE2671X	endothelial differentiation, sphingolipid G-protein-coupled receptor, 1; edg-1; G protein-coupled sphingolipid receptor; sphingosine 1-phosphate receptor EDG1	endothelial differentiation, sphingolipid G-protein-coupled receptor, 1; edg-1; G protein-coupled sphingolipid receptor; sphingosine 1-phosphate receptor EDG1	1.000000	0.052356	0.136126	0.094241	0.026178	0.062827	0.031414	0.057592	0.060209	0.039267	0.018325	0.005236	0.049738	0.060209	0.026178	0.026178	0.034031	0.013089	0.049738	0.112565	0.044503
GENE1450X	hypothetical protein FLJ23375	hypothetical protein FLJ23375	1.000000	0.080460	0.149425	0.082759	0.020690	0.062069	0.036782	0.057471	0.032184	0.041379	0.055172	0.025287	0.032184	0.032184	0.022989	0.029885	0.016092	0.020690	0.043678	0.096552	0.062069
GENE856X	interleukin 8 receptor beta; chemokine (CXC) receptor 2; high affinity interleukin-8 receptor B; GRO/MGSA receptor; interleukin 8 receptor B; interleukin 8 receptor; CXCR2 gene for IL8 receptor type B; interleukin 8 receptor type 2	interleukin 8 receptor beta; chemokine (CXC) receptor 2; high affinity interleukin-8 receptor B; GRO/MGSA receptor; interleukin 8 receptor B; interleukin 8 receptor; CXCR2 gene for IL8 receptor type B; interleukin 8 receptor type 2	1.000000	0.061111	0.180556	0.069444	0.025000	0.069444	0.036111	0.050000	0.061111	0.038889	0.022222	0.016667	0.038889	0.036111	0.038889	0.033333	0.025000	0.016667	0.050000	0.083333	0.047222
GENE1420X	taste receptor, type 2, member 7; taste receptor, family B, member 4	taste receptor, type 2, member 7; taste receptor, family B, member 4	1.000000	0.081761	0.154088	0.097484	0.025157	0.062893	0.022013	0.053459	0.066038	0.025157	0.025157	0.018868	0.034591	0.059748	0.028302	0.022013	0.034591	0.025157	0.050314	0.078616	0.034591
GENE1417X	taste receptor, type 2, member 50	taste receptor, type 2, member 50	1.000000	0.076923	0.187291	0.090301	0.033445	0.076923	0.013378	0.053512	0.056856	0.030100	0.026756	0.016722	0.050167	0.053512	0.020067	0.020067	0.016722	0.030100	0.040134	0.076923	0.030100
GENE1915X	candidate taste receptor hT2R55	candidate taste receptor hT2R55	1.000000	0.095541	0.200637	0.092357	0.038217	0.044586	0.015924	0.063694	0.047771	0.022293	0.031847	0.012739	0.047771	0.047771	0.028662	0.019108	0.012739	0.019108	0.035032	0.092357	0.031847
GENE260X	taste receptor T2R5; candidate taste receptor T2R5	taste receptor T2R5; candidate taste receptor T2R5	1.000000	0.063545	0.173913	0.073579	0.023411	0.063545	0.040134	0.043478	0.053512	0.050167	0.023411	0.033445	0.023411	0.043478	0.013378	0.013378	0.023411	0.043478	0.046823	0.096990	0.053512
GENE2941X	taste receptor, type 2, member 41	taste receptor, type 2, member 41	1.000000	0.097720	0.175896	0.078176	0.019544	0.061889	0.026059	0.039088	0.055375	0.039088	0.032573	0.039088	0.035831	0.029316	0.013029	0.013029	0.013029	0.045603	0.045603	0.094463	0.045603
GENE832X	olfactory receptor, family 1, subfamily D, member 5	olfactory receptor, family 1, subfamily D, member 5	1.000000	0.064103	0.160256	0.054487	0.051282	0.070513	0.044872	0.080128	0.054487	0.054487	0.028846	0.032051	0.035256	0.025641	0.028846	0.012821	0.032051	0.012821	0.035256	0.076923	0.044872
GENE1327X	olfactory receptor, family 7, subfamily A, member 17	olfactory receptor, family 7, subfamily A, member 17	1.000000	0.067961	0.148867	0.071197	0.045307	0.058252	0.035599	0.064725	0.074434	0.035599	0.029126	0.025890	0.035599	0.025890	0.029126	0.025890	0.038835	0.006472	0.022654	0.103560	0.055016
GENE1724X	olfactory receptor, family 10, subfamily H, member 2	olfactory receptor, family 10, subfamily H, member 2	1.000000	0.076190	0.165079	0.060317	0.047619	0.076190	0.041270	0.057143	0.076190	0.034921	0.034921	0.019048	0.022222	0.025397	0.012698	0.022222	0.038095	0.006349	0.028571	0.092063	0.063492
GENE2670X	olfactory receptor, family 12, subfamily D, member 3	olfactory receptor, family 12, subfamily D, member 3	1.000000	0.088608	0.158228	0.079114	0.047468	0.066456	0.034810	0.050633	0.063291	0.034810	0.031646	0.031646	0.041139	0.031646	0.018987	0.022152	0.034810	0.009494	0.031646	0.075949	0.047468
GENE2757X	phosphatidylinositol glycan, class F isoform 1	phosphatidylinositol glycan, class F isoform 1	1.000000	0.073059	0.159817	0.082192	0.009132	0.077626	0.045662	0.073059	0.041096	0.031963	0.018265	0.013699	0.045662	0.041096	0.013699	0.027397	0.041096	0.041096	0.027397	0.091324	0.045662
GENE924X	SPO11 meiotic protein covalently bound to DSB-like	SPO11 meiotic protein covalently bound to DSB-like	1.000000	0.040404	0.108586	0.080808	0.032828	0.058081	0.045455	0.058081	0.060606	0.025253	0.017677	0.027778	0.042929	0.068182	0.063131	0.040404	0.020202	0.012626	0.058081	0.090909	0.047980
GENE478X	hypothetical protein FLJ10462	hypothetical protein FLJ10462	1.000000	0.050485	0.099029	0.083495	0.033010	0.067961	0.046602	0.060194	0.071845	0.038835	0.019417	0.034951	0.058252	0.060194	0.038835	0.046602	0.015534	0.023301	0.060194	0.054369	0.036893
GENE1239X	G protein-coupled receptor 74; neuropeptide G protein-coupled receptor; neuropeptide FF 2	G protein-coupled receptor 74; neuropeptide G protein-coupled receptor; neuropeptide FF 2	1.000000	0.049808	0.095785	0.084291	0.034483	0.065134	0.042146	0.049808	0.068966	0.034483	0.022989	0.045977	0.055556	0.045977	0.026820	0.045977	0.021073	0.032567	0.061303	0.078544	0.038314
GENE729X	cholinergic receptor, nicotinic, alpha polypeptide 9; nicotinic acetylcholine receptor alpha 9 subunit (NACHRA9 gene)	cholinergic receptor, nicotinic, alpha polypeptide 9; nicotinic acetylcholine receptor alpha 9 subunit (NACHRA9 gene)	1.000000	0.043841	0.096033	0.070981	0.029228	0.077244	0.039666	0.050104	0.075157	0.045929	0.018789	0.027140	0.048017	0.058455	0.070981	0.043841	0.025052	0.025052	0.045929	0.075157	0.033403
GENE1684X	gamma-aminobutyric acid (GABA) A receptor, beta 2 isoform 2	gamma-aminobutyric acid (GABA) A receptor, beta 2 isoform 2	1.000000	0.048523	0.097046	0.071730	0.040084	0.075949	0.042194	0.065401	0.065401	0.052743	0.012658	0.025316	0.050633	0.052743	0.061181	0.033755	0.008439	0.018987	0.069620	0.061181	0.046414
GENE642X	gycosyltransferase	gycosyltransferase	1.000000	0.037249	0.114613	0.074499	0.022923	0.065903	0.051576	0.042980	0.057307	0.034384	0.042980	0.031519	0.057307	0.063037	0.057307	0.057307	0.011461	0.025788	0.042980	0.057307	0.051576
GENE1495X	glycosyltransferase AD-017	glycosyltransferase AD-017	1.000000	0.037736	0.102426	0.078167	0.016173	0.070081	0.048518	0.048518	0.072776	0.040431	0.026954	0.029650	0.061995	0.067385	0.051213	0.040431	0.005391	0.021563	0.051213	0.075472	0.053908
GENE887X	LOC115209	LOC115209	1.000000	0.059160	0.124046	0.062977	0.024809	0.061069	0.049618	0.040076	0.057252	0.017176	0.034351	0.045802	0.049618	0.070611	0.030534	0.055344	0.022901	0.024809	0.049618	0.074427	0.045802
GENE641X	hypothetical protein MGC57211	hypothetical protein MGC57211	1.000000	0.077348	0.132597	0.102210	0.035912	0.058011	0.024862	0.046961	0.049724	0.027624	0.019337	0.035912	0.044199	0.052486	0.033149	0.052486	0.016575	0.024862	0.049724	0.074586	0.041436
GENE300X	ATP-binding cassette, sub-family C, member 9 isoform SUR2A-delta-14; sulfonylurea receptor 2A	ATP-binding cassette, sub-family C, member 9 isoform SUR2A-delta-14; sulfonylurea receptor 2A	1.000000	0.049570	0.132849	0.072703	0.029742	0.064772	0.031725	0.067416	0.069399	0.029081	0.021811	0.033708	0.048909	0.050231	0.042300	0.053536	0.016523	0.016523	0.042300	0.071381	0.055519
GENE742X	ATP-binding cassette, sub-family A, member 12 isoform b	ATP-binding cassette, sub-family A, member 12 isoform b	1.000000	0.051383	0.119016	0.072464	0.029864	0.057971	0.041282	0.063241	0.052262	0.040404	0.023276	0.035134	0.052701	0.058410	0.041722	0.054897	0.015810	0.010101	0.037769	0.087396	0.054897
GENE1899X	ATP-binding cassette, sub-family A, member 6 isoform a; ATP-binding cassette A6; ABC transporter ABCA6	ATP-binding cassette, sub-family A, member 6 isoform a; ATP-binding cassette A6; ABC transporter ABCA6	1.000000	0.063698	0.133581	0.079159	0.032158	0.054422	0.037106	0.057514	0.047001	0.030303	0.021027	0.041435	0.043908	0.063698	0.038961	0.062461	0.016698	0.012369	0.036487	0.074830	0.053185
GENE2651X	ATP-binding cassette, sub-family A, member 6 isoform b; ATP-binding cassette A6; ABC transporter ABCA6	ATP-binding cassette, sub-family A, member 6 isoform b; ATP-binding cassette A6; ABC transporter ABCA6	1.000000	0.071318	0.137984	0.088372	0.038760	0.051163	0.034109	0.058915	0.043411	0.032558	0.017054	0.040310	0.051163	0.069767	0.031008	0.054264	0.012403	0.017054	0.021705	0.069767	0.058915
GENE1300X	soluble adenylyl cyclase; adenylate cyclase; ATP pyrophosphate-lyase; 3',5'-cyclic AMP synthetase; AH-related protein	soluble adenylyl cyclase; adenylate cyclase; ATP pyrophosphate-lyase; 3',5'-cyclic AMP synthetase; AH-related protein	1.000000	0.056522	0.119255	0.071429	0.040373	0.054037	0.032298	0.041615	0.050311	0.042857	0.032298	0.044720	0.050311	0.067702	0.037888	0.073913	0.027950	0.012422	0.041615	0.057764	0.044720
GENE1966X	pannexin 1; MRS1 protein; innexin	pannexin 1; MRS1 protein; innexin	1.000000	0.054502	0.144550	0.068720	0.021327	0.068720	0.040284	0.035545	0.063981	0.040284	0.011848	0.040284	0.042654	0.066351	0.045024	0.059242	0.026066	0.011848	0.028436	0.090047	0.040284
GENE2278X	G-protein coupled receptor 115	G-protein coupled receptor 115	1.000000	0.046543	0.102394	0.089096	0.033245	0.070479	0.035904	0.055851	0.067819	0.021277	0.023936	0.035904	0.058511	0.057181	0.027926	0.042553	0.027926	0.015957	0.042553	0.093085	0.051862
GENE2333X	follicle stimulating hormone receptor; ovarian dysgenesis 1	follicle stimulating hormone receptor; ovarian dysgenesis 1	1.000000	0.051799	0.125180	0.089209	0.023022	0.063309	0.038849	0.053237	0.067626	0.033094	0.034532	0.031655	0.058993	0.038849	0.041727	0.041727	0.033094	0.008633	0.041727	0.086331	0.037410
GENE2625X	hypothetical protein FLJ38725	hypothetical protein FLJ38725	1.000000	0.055814	0.095349	0.088372	0.016279	0.058140	0.039535	0.060465	0.069767	0.018605	0.027907	0.044186	0.053488	0.055814	0.048837	0.055814	0.034884	0.004651	0.044186	0.065116	0.062791
GENE908X	galanin receptor 1; Galanin receptor	galanin receptor 1; Galanin receptor	1.000000	0.071633	0.114613	0.060172	0.014327	0.091691	0.060172	0.051576	0.083095	0.031519	0.040115	0.017192	0.042980	0.057307	0.017192	0.028653	0.028653	0.020057	0.037249	0.085960	0.045845
GENE1577X	hypothetical protein MGC21416	hypothetical protein MGC21416	1.000000	0.063559	0.127119	0.072034	0.038136	0.088983	0.067797	0.050847	0.072034	0.016949	0.004237	0.025424	0.029661	0.025424	0.050847	0.038136	0.016949	0.021186	0.055085	0.080508	0.055085
GENE412X	islet-specific glucose-6-phosphatase catalytic subunit-related protein	islet-specific glucose-6-phosphatase catalytic subunit-related protein	1.000000	0.084507	0.126761	0.073239	0.028169	0.070423	0.045070	0.064789	0.050704	0.036620	0.042254	0.039437	0.039437	0.030986	0.022535	0.022535	0.028169	0.033803	0.028169	0.067606	0.064789
GENE1331X	hypothetical protein FLJ90709	hypothetical protein FLJ90709	1.000000	0.083779	0.110517	0.092692	0.033868	0.067736	0.053476	0.058824	0.044563	0.044563	0.030303	0.026738	0.053476	0.032086	0.033868	0.028520	0.021390	0.016043	0.032086	0.076649	0.058824
GENE28X	NADPH oxidase 3; NADPH oxidase catalytic subunit-like 3	NADPH oxidase 3; NADPH oxidase catalytic subunit-like 3	1.000000	0.066901	0.109155	0.063380	0.014085	0.059859	0.042254	0.063380	0.077465	0.038732	0.036972	0.038732	0.035211	0.035211	0.024648	0.052817	0.026408	0.035211	0.049296	0.072183	0.058099
GENE682X	solute carrier family 21 (prostaglandin transporter), member 2	solute carrier family 21 (prostaglandin transporter), member 2	1.000000	0.062208	0.130638	0.071540	0.024883	0.055988	0.055988	0.043546	0.080871	0.032659	0.015552	0.034215	0.035770	0.034215	0.023328	0.023328	0.037325	0.012442	0.043546	0.107309	0.074650
GENE164X	hypothetical protein FLJ37712	hypothetical protein FLJ37712	1.000000	0.065306	0.114286	0.073469	0.014286	0.081633	0.044898	0.048980	0.083673	0.030612	0.010204	0.020408	0.026531	0.053061	0.032653	0.038776	0.024490	0.026531	0.063265	0.077551	0.069388
GENE418X	up-regulated by BCG-CWS	up-regulated by BCG-CWS	1.000000	0.080435	0.134783	0.063043	0.026087	0.052174	0.045652	0.054348	0.093478	0.019565	0.028261	0.034783	0.045652	0.039130	0.028261	0.050000	0.023913	0.004348	0.017391	0.065217	0.093478
GENE597X	solute carrier family 17 (anion/sugar transporter), member 5; solute carrier family 17, member 5	solute carrier family 17 (anion/sugar transporter), member 5; solute carrier family 17, member 5	1.000000	0.062626	0.117172	0.076768	0.020202	0.062626	0.050505	0.062626	0.086869	0.040404	0.024242	0.024242	0.038384	0.032323	0.028283	0.030303	0.016162	0.030303	0.034343	0.076768	0.084848
GENE1419X	solute carrier family 16 (monocarboxylic acid transporters), member 4; monocarboxylate transporter 4	solute carrier family 16 (monocarboxylic acid transporters), member 4; monocarboxylate transporter 4	1.000000	0.075975	0.125257	0.075975	0.022587	0.057495	0.036961	0.073922	0.071869	0.039014	0.018480	0.024641	0.032854	0.047228	0.028747	0.036961	0.018480	0.022587	0.024641	0.090349	0.075975
GENE2275X	likely ortholog of mouse embryonic epithelial gene 1	likely ortholog of mouse embryonic epithelial gene 1	1.000000	0.091650	0.144603	0.057026	0.024440	0.046843	0.044807	0.073320	0.085540	0.032587	0.018330	0.032587	0.034623	0.036660	0.020367	0.036660	0.020367	0.016293	0.034623	0.075356	0.073320
GENE2682X	minor histocompatibility antigen 13 isoform 2; signal peptide peptidase; presenilin-like protein 3	minor histocompatibility antigen 13 isoform 2; signal peptide peptidase; presenilin-like protein 3	1.000000	0.081218	0.139594	0.065990	0.027919	0.050761	0.060914	0.053299	0.083756	0.032995	0.022843	0.022843	0.045685	0.035533	0.027919	0.040609	0.012690	0.007614	0.035533	0.078680	0.073604
GENE183X	hypothetical protein FLJ33990	hypothetical protein FLJ33990	1.000000	0.074176	0.104396	0.076923	0.024725	0.085165	0.054945	0.057692	0.090659	0.032967	0.005495	0.027473	0.008242	0.046703	0.030220	0.035714	0.027473	0.021978	0.032967	0.076923	0.085165
GENE2984X	solute carrier family 6 (neurotransmitter transporter, glycine), member 5; SLC6A5 solute carrier family 6 (neurotransmitter transporter, glycine), member 5	solute carrier family 6 (neurotransmitter transporter, glycine), member 5; SLC6A5 solute carrier family 6 (neurotransmitter transporter, glycine), member 5	1.000000	0.061481	0.092848	0.071518	0.028858	0.070263	0.070263	0.058971	0.090339	0.036386	0.008783	0.032622	0.036386	0.040151	0.028858	0.038896	0.028858	0.025094	0.030113	0.071518	0.077792
GENE1261X	chromosome 14 open reading frame 58	chromosome 14 open reading frame 58	1.000000	0.053232	0.115970	0.076046	0.024715	0.093156	0.055133	0.053232	0.077947	0.036122	0.020913	0.026616	0.041825	0.030418	0.022814	0.047529	0.013308	0.017110	0.024715	0.095057	0.074144
GENE1461X	solute carrier family 7, member 10; asc-type amino acid transporter 1	solute carrier family 7, member 10; asc-type amino acid transporter 1	1.000000	0.063098	0.126195	0.066922	0.026769	0.087954	0.072658	0.057361	0.074570	0.032505	0.019120	0.021033	0.030593	0.022945	0.011472	0.036329	0.024857	0.021033	0.034417	0.080306	0.089866
GENE1041X	solute carrier family 2 (facilitated glucose transporter), member 3; GLUCOSE TRANSPORTER TYPE 3, BRAIN	solute carrier family 2 (facilitated glucose transporter), member 3; GLUCOSE TRANSPORTER TYPE 3, BRAIN	1.000000	0.080645	0.108871	0.086694	0.030242	0.080645	0.042339	0.064516	0.074597	0.018145	0.006048	0.038306	0.036290	0.032258	0.018145	0.052419	0.016129	0.010081	0.038306	0.066532	0.098790
GENE1515X	solute carrier family 2 (facilitated glucose transporter), member 1	solute carrier family 2 (facilitated glucose transporter), member 1	1.000000	0.079268	0.117886	0.075203	0.034553	0.089431	0.046748	0.052846	0.069106	0.026423	0.010163	0.042683	0.028455	0.032520	0.014228	0.048780	0.012195	0.012195	0.042683	0.071138	0.093496
GENE929X	hypothetical protein MGC33302	hypothetical protein MGC33302	1.000000	0.044402	0.121622	0.096525	0.028958	0.077220	0.044402	0.054054	0.069498	0.040541	0.013514	0.038610	0.034749	0.028958	0.025097	0.046332	0.015444	0.028958	0.038610	0.071429	0.081081
GENE2883X	solute carrier family 7, (cationic amino acid transporter, y+ system) member 11; cystine/glutamate transporter	solute carrier family 7, (cationic amino acid transporter, y+ system) member 11; cystine/glutamate transporter	1.000000	0.067864	0.123752	0.099800	0.027944	0.089820	0.053892	0.061876	0.065868	0.035928	0.011976	0.019960	0.027944	0.041916	0.015968	0.041916	0.013972	0.013972	0.039920	0.069860	0.075848
GENE2544X	solute carrier family 7 (cationic amino acid transporter, y+ system), member 8	solute carrier family 7 (cationic amino acid transporter, y+ system), member 8	1.000000	0.059813	0.117757	0.076636	0.022430	0.095327	0.059813	0.050467	0.076636	0.037383	0.009346	0.029907	0.033645	0.039252	0.024299	0.050467	0.020561	0.020561	0.024299	0.056075	0.095327
GENE1380X	bradykinin receptor B2	bradykinin receptor B2	1.000000	0.056266	0.130435	0.074169	0.043478	0.086957	0.033248	0.061381	0.046036	0.023018	0.010230	0.043478	0.043478	0.033248	0.025575	0.040921	0.035806	0.030691	0.046036	0.089514	0.046036
GENE410X	opsin 3 (encephalopsin, panopsin); opsin 3 (encephalopsin)	opsin 3 (encephalopsin, panopsin); opsin 3 (encephalopsin)	1.000000	0.049628	0.141439	0.074442	0.022333	0.091811	0.039702	0.047146	0.054591	0.042184	0.019851	0.022333	0.029777	0.039702	0.039702	0.017370	0.027295	0.027295	0.052109	0.079404	0.081886
GENE1058X	vasoactive intestinal peptide receptor 2	vasoactive intestinal peptide receptor 2	1.000000	0.054795	0.132420	0.068493	0.011416	0.070776	0.047945	0.054795	0.050228	0.036530	0.022831	0.029680	0.031963	0.038813	0.034247	0.041096	0.047945	0.027397	0.047945	0.098174	0.052511
GENE1259X	NG22 protein; choline transporter-like protein 4	NG22 protein; choline transporter-like protein 4	1.000000	0.060563	0.138028	0.073239	0.021127	0.080282	0.050704	0.042254	0.064789	0.043662	0.007042	0.033803	0.042254	0.046479	0.030986	0.028169	0.038028	0.021127	0.036620	0.069014	0.071831
GENE1652X	CDw92 antigen; choline transporter-like protein	CDw92 antigen; choline transporter-like protein	1.000000	0.058104	0.128440	0.079511	0.030581	0.082569	0.038226	0.053517	0.074924	0.035168	0.013761	0.027523	0.036697	0.055046	0.027523	0.035168	0.041284	0.019878	0.039755	0.068807	0.053517
GENE208X	cysteinyl leukotriene receptor 2; cysteinyl leukotriene CysLT2 receptor	cysteinyl leukotriene receptor 2; cysteinyl leukotriene CysLT2 receptor	1.000000	0.069364	0.147399	0.083815	0.028902	0.075145	0.034682	0.054913	0.052023	0.043353	0.020231	0.014451	0.049133	0.052023	0.017341	0.031792	0.028902	0.017341	0.052023	0.086705	0.040462
GENE1370X	amino acid transporter XAT2; likely ortholog of mouse aspartate/glutamate transporter 1 (AGT1)	amino acid transporter XAT2; likely ortholog of mouse aspartate/glutamate transporter 1 (AGT1)	1.000000	0.068085	0.157447	0.095745	0.017021	0.076596	0.048936	0.051064	0.068085	0.038298	0.008511	0.025532	0.027660	0.040426	0.017021	0.029787	0.023404	0.021277	0.029787	0.097872	0.057447
GENE2913X	hypothetical protein FLJ37433	hypothetical protein FLJ37433	1.000000	0.073413	0.156746	0.095238	0.023810	0.075397	0.027778	0.059524	0.063492	0.037698	0.015873	0.023810	0.033730	0.043651	0.019841	0.035714	0.023810	0.017857	0.041667	0.073413	0.057540
GENE651X	dopamine receptor D3 isoform a	dopamine receptor D3 isoform a	1.000000	0.042500	0.122500	0.045000	0.020000	0.102500	0.050000	0.075000	0.075000	0.042500	0.020000	0.037500	0.040000	0.032500	0.020000	0.030000	0.040000	0.012500	0.055000	0.082500	0.055000
GENE1770X	olfactory receptor, family 2, subfamily H, member 3; Olfactory receptor 2	olfactory receptor, family 2, subfamily H, member 3; Olfactory receptor 2	1.000000	0.060127	0.145570	0.056962	0.015823	0.091772	0.050633	0.069620	0.066456	0.034810	0.018987	0.031646	0.028481	0.031646	0.034810	0.025316	0.031646	0.018987	0.047468	0.088608	0.050633
GENE1790X	vomeronasal 1 receptor 2; V1R-like 2	vomeronasal 1 receptor 2; V1R-like 2	1.000000	0.063291	0.134177	0.058228	0.020253	0.078481	0.050633	0.060759	0.063291	0.048101	0.030380	0.022785	0.045570	0.037975	0.025316	0.010127	0.035443	0.017722	0.053165	0.096203	0.048101
GENE2886X	otopetrin 2	otopetrin 2	1.000000	0.055160	0.129893	0.056940	0.024911	0.085409	0.055160	0.056940	0.083630	0.040925	0.037367	0.033808	0.028470	0.019573	0.035587	0.026690	0.028470	0.017794	0.040925	0.081851	0.060498
GENE2964X	solute carrier family 35, member E3; bladder cancer overexpressed protein	solute carrier family 35, member E3; bladder cancer overexpressed protein	1.000000	0.067797	0.127119	0.059322	0.031073	0.076271	0.048023	0.064972	0.073446	0.033898	0.016949	0.045198	0.033898	0.028249	0.019774	0.016949	0.028249	0.019774	0.048023	0.084746	0.076271
GENE1948X	X transporter protein 3 isoform 1; orphan transporter XT3; neurotransmitter transporter RB21A	X transporter protein 3 isoform 1; orphan transporter XT3; neurotransmitter transporter RB21A	1.000000	0.057432	0.130068	0.064189	0.030405	0.074324	0.037162	0.054054	0.084459	0.059122	0.008446	0.032095	0.042230	0.035473	0.023649	0.038851	0.023649	0.027027	0.023649	0.082770	0.070946
GENE2657X	solute carrier family 19, member 2; thiamine transporter 1; reduced folate carrier protein (RFC) like; thiamine carrier 1; high affinity thiamine transporter	solute carrier family 19, member 2; thiamine transporter 1; reduced folate carrier protein (RFC) like; thiamine carrier 1; high affinity thiamine transporter	1.000000	0.056338	0.130785	0.058350	0.024145	0.104628	0.048290	0.064386	0.090543	0.056338	0.006036	0.030181	0.026157	0.026157	0.022133	0.040241	0.020121	0.028169	0.034205	0.078471	0.054326
GENE2795X	G-protein coupled receptor	G-protein coupled receptor	1.000000	0.056511	0.120393	0.061425	0.027027	0.095823	0.031941	0.058968	0.063882	0.036855	0.014742	0.022113	0.031941	0.031941	0.017199	0.036855	0.029484	0.031941	0.051597	0.108108	0.071253
GENE2408X	NTT5 protein	NTT5 protein	1.000000	0.070556	0.120760	0.067843	0.035278	0.078697	0.061058	0.058345	0.062415	0.029851	0.012212	0.035278	0.027137	0.040706	0.018996	0.039349	0.024423	0.028494	0.029851	0.097693	0.061058
GENE1921X	mas-related G protein-coupled MRG	mas-related G protein-coupled MRG	1.000000	0.058201	0.142857	0.068783	0.023810	0.100529	0.044974	0.047619	0.066138	0.026455	0.026455	0.044974	0.034392	0.039683	0.018519	0.031746	0.052910	0.021164	0.034392	0.076720	0.039683
GENE1610X	solute carrier family 26, member 9 isoform a; anion transporter/exchanger-9	solute carrier family 26, member 9 isoform a; anion transporter/exchanger-9	1.000000	0.063211	0.101138	0.067004	0.031606	0.085967	0.054362	0.049305	0.080910	0.039191	0.017699	0.044248	0.036662	0.053097	0.040455	0.034134	0.016435	0.006321	0.029077	0.082174	0.067004
GENE2340X	solute carrier family 26, member 9 isoform b; anion transporter/exchanger-9	solute carrier family 26, member 9 isoform b; anion transporter/exchanger-9	1.000000	0.058625	0.104848	0.059752	0.029312	0.082300	0.056370	0.048478	0.083427	0.039459	0.019166	0.046223	0.033822	0.054115	0.040586	0.033822	0.016911	0.005637	0.030440	0.089064	0.067644
GENE2852X	solute carrier family 13 (sodium/sulfate symporters), member 1; solute carrier family 13 (sodium/sulphate symporters), member 1	solute carrier family 13 (sodium/sulfate symporters), member 1; solute carrier family 13 (sodium/sulphate symporters), member 1	1.000000	0.065546	0.126050	0.075630	0.036975	0.072269	0.057143	0.080672	0.075630	0.030252	0.013445	0.016807	0.036975	0.053782	0.018487	0.047059	0.018487	0.026891	0.018487	0.070588	0.058824
GENE528X	hypothetical protein 628	hypothetical protein 628	1.000000	0.059441	0.087413	0.066434	0.013986	0.069930	0.055944	0.052448	0.069930	0.027972	0.031469	0.031469	0.048951	0.073427	0.048951	0.041958	0.038462	0.006993	0.034965	0.083916	0.055944
GENE2370X	tectorin beta	tectorin beta	1.000000	0.063830	0.091185	0.051672	0.015198	0.085106	0.045593	0.054711	0.063830	0.045593	0.033435	0.036474	0.045593	0.063830	0.036474	0.045593	0.039514	0.012158	0.030395	0.085106	0.054711
GENE780X	DKFZP564D116 protein	DKFZP564D116 protein	1.000000	0.060606	0.100233	0.046620	0.013986	0.067599	0.055944	0.065268	0.062937	0.027972	0.016317	0.074592	0.053613	0.041958	0.027972	0.032634	0.032634	0.011655	0.039627	0.100233	0.067599
GENE1521X	G protein-coupled receptor 75	G protein-coupled receptor 75	1.000000	0.068519	0.107407	0.053704	0.024074	0.075926	0.055556	0.068519	0.064815	0.029630	0.027778	0.050000	0.048148	0.046296	0.024074	0.018519	0.035185	0.003704	0.033333	0.112963	0.051852
GENE2717X	G protein-coupled receptor 64; G protein-coupled receptor, epididymis-specific (seven transmembrane family)	G protein-coupled receptor 64; G protein-coupled receptor, epididymis-specific (seven transmembrane family)	1.000000	0.052268	0.110454	0.059172	0.021696	0.080868	0.057199	0.074951	0.058185	0.018738	0.016765	0.041420	0.063116	0.039448	0.033531	0.039448	0.029586	0.009862	0.036489	0.108481	0.048323
GENE2194X	putative G protein coupled receptor	putative G protein coupled receptor	1.000000	0.052427	0.100971	0.058252	0.017476	0.110680	0.062136	0.064078	0.073786	0.029126	0.019417	0.036893	0.036893	0.046602	0.019417	0.052427	0.023301	0.015534	0.040777	0.097087	0.042718
GENE2791X	intercellular adhesion molecule 2 precursor	intercellular adhesion molecule 2 precursor	1.000000	0.054545	0.109091	0.036364	0.021818	0.094545	0.054545	0.076364	0.054545	0.021818	0.032727	0.050909	0.036364	0.040000	0.029091	0.058182	0.032727	0.007273	0.050909	0.083636	0.054545
GENE16X	5-hydroxytryptamine receptor 3 subunit C	5-hydroxytryptamine receptor 3 subunit C	1.000000	0.058166	0.145414	0.055928	0.035794	0.060403	0.064877	0.073826	0.053691	0.029083	0.013423	0.035794	0.040268	0.038031	0.046980	0.038031	0.020134	0.024609	0.035794	0.071588	0.058166
GENE2290X	ATP-binding cassette, sub-family D, member 4 isoform 5; peroxisomal membrane protein 1-like	ATP-binding cassette, sub-family D, member 4 isoform 5; peroxisomal membrane protein 1-like	1.000000	0.054326	0.156942	0.054326	0.022133	0.060362	0.048290	0.066398	0.050302	0.036217	0.020121	0.054326	0.024145	0.036217	0.046278	0.038229	0.014085	0.014085	0.050302	0.080483	0.072435
GENE1151X	McKusick-Kaufman syndrome protein; Hydrometrocolpos (McKusick-Kaufman syndrome); McKusick-Kaufman syndrome gene; Bardet-Biedl syndrome 6 gene	McKusick-Kaufman syndrome protein; Hydrometrocolpos (McKusick-Kaufman syndrome); McKusick-Kaufman syndrome gene; Bardet-Biedl syndrome 6 gene	1.000000	0.022807	0.157895	0.063158	0.014035	0.064912	0.040351	0.080702	0.050877	0.015789	0.033333	0.036842	0.035088	0.049123	0.038596	0.052632	0.045614	0.008772	0.036842	0.092982	0.059649
GENE2123X	egf-like module containing, mucin-like, hormone receptor-like sequence 2 isoform b	egf-like module containing, mucin-like, hormone receptor-like sequence 2 isoform b	1.000000	0.042636	0.131783	0.036176	0.018088	0.069767	0.047804	0.076227	0.054264	0.023256	0.023256	0.050388	0.041344	0.040052	0.041344	0.040052	0.051680	0.018088	0.036176	0.091731	0.065891
GENE2304X	egf-like module containing, mucin-like, hormone receptor-like sequence 2 isoform c	egf-like module containing, mucin-like, hormone receptor-like sequence 2 isoform c	1.000000	0.043836	0.132877	0.038356	0.019178	0.071233	0.045205	0.075342	0.057534	0.021918	0.024658	0.049315	0.041096	0.036986	0.039726	0.039726	0.046575	0.019178	0.036986	0.094521	0.065753
GENE2121X	NYD-SP11 protein	NYD-SP11 protein	1.000000	0.061856	0.138439	0.044183	0.014728	0.064801	0.048601	0.047128	0.045655	0.027982	0.035346	0.053019	0.027982	0.022091	0.045655	0.045655	0.036819	0.017673	0.044183	0.101620	0.076583
GENE2114X	hypothetical protein MGC34821	hypothetical protein MGC34821	1.000000	0.059006	0.142857	0.074534	0.027950	0.071429	0.046584	0.068323	0.034161	0.018634	0.024845	0.040373	0.034161	0.018634	0.052795	0.027950	0.040373	0.021739	0.037267	0.099379	0.059006
GENE2627X	proton/amino acid transporter 4	proton/amino acid transporter 4	1.000000	0.075881	0.113821	0.100271	0.021680	0.102981	0.051491	0.056911	0.046070	0.037940	0.010840	0.032520	0.040650	0.046070	0.016260	0.043360	0.021680	0.016260	0.027100	0.081301	0.056911
GENE1727X	hypothetical protein MGC50844	hypothetical protein MGC50844	1.000000	0.060071	0.134276	0.070671	0.031802	0.077739	0.035336	0.021201	0.081272	0.035336	0.014134	0.053004	0.049470	0.038869	0.045936	0.028269	0.045936	0.014134	0.035336	0.063604	0.063604
GENE948X	elongation of very long chain fatty acids (FEN1/Elo2, SUR4/Elo3, yeast)-like 4; Stargardt disease 3 (autosomal dominant)	elongation of very long chain fatty acids (FEN1/Elo2, SUR4/Elo3, yeast)-like 4; Stargardt disease 3 (autosomal dominant)	1.000000	0.070064	0.105096	0.066879	0.038217	0.063694	0.035032	0.047771	0.057325	0.060510	0.025478	0.035032	0.050955	0.070064	0.025478	0.031847	0.009554	0.050955	0.028662	0.063694	0.063694
GENE2952X	putative protein similar to nessy	putative protein similar to nessy	1.000000	0.076115	0.139108	0.062992	0.034121	0.055118	0.034121	0.060367	0.057743	0.065617	0.023622	0.034121	0.031496	0.068241	0.026247	0.036745	0.020997	0.028871	0.026247	0.047244	0.070866
GENE753X	MD-1, RP105-associated; RP105 is associated with MD-1	MD-1, RP105-associated; RP105 is associated with MD-1	1.000000	0.067901	0.104938	0.061728	0.018519	0.049383	0.049383	0.049383	0.055556	0.037037	0.006173	0.043210	0.037037	0.055556	0.030864	0.061728	0.049383	0.012346	0.030864	0.092593	0.086420
GENE2404X	pantothenate kinase 2 isoform 3; pantothenic acid kinase; chromosome 20 open reading frame 48	pantothenate kinase 2 isoform 3; pantothenic acid kinase; chromosome 20 open reading frame 48	1.000000	0.060932	0.121864	0.057348	0.025090	0.050179	0.025090	0.050179	0.071685	0.043011	0.007168	0.025090	0.050179	0.060932	0.053763	0.053763	0.032258	0.007168	0.039427	0.064516	0.100358
GENE2965X	potassium channel, subfamily K, member 1; potassium inwardly-rectifying channel, subfamily K, member 1; potassium channel, subfamily K, member 1 (TWIK-1)	potassium channel, subfamily K, member 1; potassium inwardly-rectifying channel, subfamily K, member 1; potassium channel, subfamily K, member 1 (TWIK-1)	1.000000	0.086310	0.125000	0.047619	0.011905	0.098214	0.023810	0.044643	0.056548	0.038690	0.029762	0.041667	0.023810	0.041667	0.038690	0.062500	0.026786	0.014881	0.041667	0.080357	0.065476
GENE2719X	CG10806-like	CG10806-like	1.000000	0.059091	0.136364	0.104545	0.022727	0.059091	0.068182	0.072727	0.059091	0.009091	0.031818	0.027273	0.045455	0.036364	0.018182	0.054545	0.018182	0.022727	0.031818	0.059091	0.063636
GENE2044X	presenilin 2 isoform 2; Alzheimer's disease 3-like	presenilin 2 isoform 2; Alzheimer's disease 3-like	1.000000	0.046980	0.129754	0.058166	0.040268	0.085011	0.060403	0.062640	0.060403	0.049217	0.008949	0.026846	0.022371	0.033557	0.038031	0.078300	0.020134	0.017897	0.029083	0.064877	0.067114
GENE1885X	formyl peptide receptor-like 2	formyl peptide receptor-like 2	1.000000	0.082153	0.113314	0.096317	0.039660	0.084986	0.045326	0.082153	0.070822	0.019830	0.025496	0.011331	0.050992	0.025496	0.016997	0.042493	0.022663	0.025496	0.042493	0.062323	0.039660
GENE1755X	phosphatidylinositol glycan, class H	phosphatidylinositol glycan, class H	1.000000	0.037234	0.127660	0.090426	0.026596	0.058511	0.037234	0.058511	0.058511	0.047872	0.015957	0.042553	0.010638	0.042553	0.037234	0.058511	0.047872	0.005319	0.047872	0.101064	0.047872
GENE1487X	keratinocytes associated protein 2	keratinocytes associated protein 2	1.000000	0.074074	0.160494	0.049383	0.037037	0.055556	0.024691	0.074074	0.086420	0.024691	0.012346	0.030864	0.037037	0.043210	0.000000	0.018519	0.018519	0.012346	0.049383	0.092593	0.098765
GENE1636X	glucose-6-phosphatase, transport (glucose-6-phosphate) protein 1; Glucose-6-phosphate transporter-1	glucose-6-phosphatase, transport (glucose-6-phosphate) protein 1; Glucose-6-phosphate transporter-1	1.000000	0.065268	0.132867	0.041958	0.032634	0.074592	0.039627	0.046620	0.095571	0.037296	0.009324	0.023310	0.027972	0.037296	0.020979	0.030303	0.016317	0.030303	0.027972	0.109557	0.100233
GENE1554X	Putative prostate cancer tumor suppressor isoform b	Putative prostate cancer tumor suppressor isoform b	1.000000	0.069164	0.109510	0.057637	0.037464	0.054755	0.046110	0.031700	0.074928	0.037464	0.023055	0.048991	0.048991	0.048991	0.025937	0.031700	0.017291	0.014409	0.077810	0.072046	0.072046
GENE549X	hypothetical protein BC001339	hypothetical protein BC001339	1.000000	0.034247	0.113014	0.054795	0.013699	0.041096	0.061644	0.047945	0.058219	0.027397	0.006849	0.054795	0.047945	0.116438	0.044521	0.071918	0.034247	0.000000	0.068493	0.082192	0.020548
GENE728X	relaxin 1 preproprotein; relaxin H1; preprorelaxin H1; prorelaxin	relaxin 1 preproprotein; relaxin H1; preprorelaxin H1; prorelaxin	1.000000	0.048649	0.135135	0.059459	0.016216	0.037838	0.064865	0.032432	0.081081	0.021622	0.010811	0.048649	0.032432	0.081081	0.037838	0.075676	0.037838	0.010811	0.064865	0.081081	0.021622
GENE2419X	hypothetical protein FLJ14103	hypothetical protein FLJ14103	1.000000	0.043956	0.137363	0.043956	0.010989	0.038462	0.060440	0.032967	0.071429	0.021978	0.010989	0.043956	0.027473	0.065934	0.043956	0.049451	0.043956	0.027473	0.071429	0.115385	0.038462
GENE1332X	B29 protein	B29 protein	1.000000	0.064516	0.116935	0.048387	0.024194	0.048387	0.040323	0.048387	0.060484	0.040323	0.020161	0.076613	0.028226	0.100806	0.048387	0.044355	0.008065	0.008065	0.068548	0.068548	0.036290
GENE2367X	hypothetical protein LOC130888	hypothetical protein LOC130888	1.000000	0.053191	0.132979	0.053191	0.010638	0.031915	0.037234	0.069149	0.042553	0.031915	0.015957	0.074468	0.021277	0.069149	0.063830	0.063830	0.021277	0.026596	0.074468	0.063830	0.042553
GENE792X	viperin; similar to inflammatory response protein 6	viperin; similar to inflammatory response protein 6	1.000000	0.063712	0.119114	0.041551	0.016620	0.063712	0.038781	0.030471	0.041551	0.024931	0.011080	0.030471	0.041551	0.080332	0.047091	0.096953	0.030471	0.024931	0.077562	0.058172	0.060942
GENE1031X	transmembrane trafficking protein	transmembrane trafficking protein	1.000000	0.063927	0.132420	0.059361	0.027397	0.045662	0.036530	0.045662	0.059361	0.031963	0.022831	0.013699	0.022831	0.077626	0.050228	0.091324	0.013699	0.004566	0.063927	0.068493	0.068493
GENE1792X	egl nine homolog 3; EGL nine (C.elegans) homolog 3	egl nine homolog 3; EGL nine (C.elegans) homolog 3	1.000000	0.041841	0.104603	0.054393	0.016736	0.062762	0.037657	0.037657	0.062762	0.050209	0.029289	0.016736	0.037657	0.054393	0.058577	0.071130	0.037657	0.016736	0.079498	0.037657	0.092050
GENE2301X	AD-003 protein	AD-003 protein	1.000000	0.040179	0.098214	0.080357	0.017857	0.066964	0.035714	0.044643	0.040179	0.035714	0.017857	0.040179	0.026786	0.049107	0.080357	0.066964	0.031250	0.013393	0.071429	0.066964	0.075893
GENE480X	zinc finger protein 339; ovo-like 2 (Drosophila)	zinc finger protein 339; ovo-like 2 (Drosophila)	1.000000	0.029091	0.087273	0.014545	0.007273	0.050909	0.054545	0.058182	0.047273	0.025455	0.050909	0.040000	0.025455	0.083636	0.054545	0.058182	0.043636	0.003636	0.069091	0.105455	0.090909
GENE932X	tumor necrosis factor receptor superfamily, member 6 isoform 5 precursor; apoptosis antigen 1; Fas antigen; APO-1 cell surface antigen	tumor necrosis factor receptor superfamily, member 6 isoform 5 precursor; apoptosis antigen 1; Fas antigen; APO-1 cell surface antigen	1.000000	0.015152	0.083333	0.015152	0.015152	0.068182	0.060606	0.075758	0.053030	0.007576	0.045455	0.030303	0.045455	0.075758	0.060606	0.068182	0.060606	0.007576	0.068182	0.083333	0.060606
GENE1664X	KIAA0087 gene product	KIAA0087 gene product	1.000000	0.014493	0.094203	0.036232	0.021739	0.050725	0.072464	0.065217	0.057971	0.007246	0.036232	0.021739	0.028986	0.057971	0.036232	0.057971	0.043478	0.021739	0.072464	0.094203	0.108696
GENE535X	hypothetical protein FLJ14351	hypothetical protein FLJ14351	1.000000	0.036232	0.108696	0.028986	0.036232	0.072464	0.050725	0.079710	0.050725	0.000000	0.050725	0.057971	0.021739	0.057971	0.021739	0.028986	0.057971	0.014493	0.057971	0.065217	0.101449
GENE2051X	stratum corneum chymotryptic enzyme preproprotein; protease, serine, 6; kallikrein 7	stratum corneum chymotryptic enzyme preproprotein; protease, serine, 6; kallikrein 7	1.000000	0.015810	0.114625	0.027668	0.027668	0.071146	0.059289	0.075099	0.055336	0.015810	0.027668	0.043478	0.039526	0.063241	0.055336	0.027668	0.047431	0.019763	0.047431	0.079051	0.086957
GENE957X	myelin protein zero (Charcot-Marie-Tooth neuropathy 1B); myelin protein zero	myelin protein zero (Charcot-Marie-Tooth neuropathy 1B); myelin protein zero	1.000000	0.031008	0.093023	0.042636	0.015504	0.100775	0.062016	0.042636	0.077519	0.038760	0.023256	0.031008	0.011628	0.069767	0.054264	0.034884	0.011628	0.023256	0.065891	0.089147	0.081395
GENE245X	hypothetical protein similar to beta-transducin family	hypothetical protein similar to beta-transducin family	1.000000	0.026804	0.105155	0.035052	0.008247	0.076289	0.041237	0.059794	0.088660	0.018557	0.028866	0.047423	0.014433	0.045361	0.070103	0.041237	0.018557	0.032990	0.063918	0.096907	0.080412
GENE2590X	hypothetical protein HSPC242	hypothetical protein HSPC242	1.000000	0.019417	0.135922	0.043689	0.004854	0.092233	0.063107	0.067961	0.092233	0.014563	0.019417	0.029126	0.014563	0.033981	0.043689	0.024272	0.019417	0.038835	0.077670	0.087379	0.077670
GENE566X	LIV-1 protein, estrogen regulated	LIV-1 protein, estrogen regulated	1.000000	0.048064	0.097463	0.052069	0.025367	0.053405	0.038718	0.044059	0.068091	0.026702	0.086782	0.032043	0.044059	0.056075	0.050734	0.064085	0.010681	0.008011	0.036048	0.097463	0.060080
GENE1481X	hypothetical protein FLJ32549	hypothetical protein FLJ32549	1.000000	0.067416	0.112360	0.040449	0.022472	0.060674	0.044944	0.044944	0.074157	0.031461	0.049438	0.042697	0.029213	0.080899	0.035955	0.065169	0.004494	0.011236	0.033708	0.098876	0.049438
GENE463X	hypothetical protein MGC14844	hypothetical protein MGC14844	1.000000	0.037915	0.127962	0.042654	0.009479	0.052133	0.085308	0.028436	0.075829	0.014218	0.018957	0.066351	0.033175	0.023697	0.071090	0.085308	0.009479	0.000000	0.090047	0.090047	0.037915
GENE761X	component of oligomeric golgi complex 8; dependent on RIC1	component of oligomeric golgi complex 8; dependent on RIC1	1.000000	0.050654	0.127451	0.055556	0.019608	0.055556	0.068627	0.052288	0.099673	0.022876	0.014706	0.058824	0.029412	0.019608	0.039216	0.084967	0.017974	0.004902	0.075163	0.050654	0.052288
GENE2444X	gemin 7	gemin 7	1.000000	0.045802	0.099237	0.045802	0.015267	0.083969	0.091603	0.038168	0.099237	0.022901	0.022901	0.068702	0.015267	0.007634	0.038168	0.068702	0.015267	0.000000	0.099237	0.061069	0.061069
GENE717X	chromosome 21 open reading frame 2; nuclear encoded mitochondrial protein, cDNA A2-YF5	chromosome 21 open reading frame 2; nuclear encoded mitochondrial protein, cDNA A2-YF5	1.000000	0.007812	0.152344	0.027344	0.015625	0.046875	0.050781	0.062500	0.074219	0.011719	0.019531	0.039062	0.023438	0.031250	0.027344	0.105469	0.027344	0.007812	0.101562	0.105469	0.062500
GENE797X	hypothetical protein MGC10974	hypothetical protein MGC10974	1.000000	0.031674	0.122172	0.045249	0.013575	0.049774	0.072398	0.036199	0.076923	0.022624	0.027149	0.027149	0.000000	0.013575	0.031674	0.095023	0.013575	0.018100	0.108597	0.099548	0.095023
GENE355X	hypothetical protein FLJ11700	hypothetical protein FLJ11700	1.000000	0.040462	0.132948	0.057803	0.017341	0.075145	0.063584	0.028902	0.069364	0.017341	0.034682	0.023121	0.017341	0.040462	0.028902	0.092486	0.028902	0.005780	0.080925	0.080925	0.063584
GENE2185X	podocin; NPHS2 gene (podocin)	podocin; NPHS2 gene (podocin)	1.000000	0.033943	0.117493	0.049608	0.023499	0.067885	0.065274	0.046997	0.086162	0.013055	0.020888	0.031332	0.013055	0.054830	0.028721	0.088773	0.015666	0.007833	0.078329	0.088773	0.067885
GENE1622X	hypothetical protein MGC14161	hypothetical protein MGC14161	1.000000	0.037037	0.119342	0.057613	0.020576	0.069959	0.061728	0.061728	0.065844	0.012346	0.037037	0.024691	0.012346	0.020576	0.037037	0.094650	0.020576	0.004115	0.086420	0.115226	0.041152
GENE2804X	Friedreich ataxia region gene X123	Friedreich ataxia region gene X123	1.000000	0.017301	0.096886	0.051903	0.027682	0.062284	0.096886	0.055363	0.076125	0.013841	0.027682	0.041522	0.013841	0.024221	0.044983	0.079585	0.020761	0.000000	0.107266	0.100346	0.041522
GENE17X	sulfotransferase family, cytosolic, 1A, phenol-preferring, member 1 isoform a; phenol-preferring phenol sulfotransferase1; phenol-sulfating phenol sulfotransferase; aryl sulfotransferase; thermostable phenol sulfotransferase1	sulfotransferase family, cytosolic, 1A, phenol-preferring, member 1 isoform a; phenol-preferring phenol sulfotransferase1; phenol-sulfating phenol sulfotransferase; aryl sulfotransferase; thermostable phenol sulfotransferase1	1.000000	0.057627	0.091525	0.033898	0.044068	0.071186	0.074576	0.061017	0.054237	0.047458	0.030508	0.044068	0.016949	0.071186	0.050847	0.074576	0.006780	0.020339	0.040678	0.061017	0.047458
GENE1064X	sulfotransferase family, cytosolic, 1A, phenol-preferring, member 1 isoform a; phenol-preferring phenol sulfotransferase1; phenol-sulfating phenol sulfotransferase; aryl sulfotransferase; thermostable phenol sulfotransferase1	sulfotransferase family, cytosolic, 1A, phenol-preferring, member 1 isoform a; phenol-preferring phenol sulfotransferase1; phenol-sulfating phenol sulfotransferase; aryl sulfotransferase; thermostable phenol sulfotransferase1	1.000000	0.057627	0.091525	0.033898	0.044068	0.071186	0.074576	0.061017	0.054237	0.047458	0.030508	0.044068	0.016949	0.071186	0.050847	0.074576	0.006780	0.020339	0.040678	0.061017	0.047458
GENE2503X	sulfotransferase family, cytosolic, 1A, phenol-preferring, member 2; thermostable phenol sulfotransferase; phenolic-metabolizing (P) form of PST; arylamine sulfotransferase; aryl sulfotransferase; phenol-preferring phenol sulfotransferase2; phenol-sulfating phenol sulfotransferase 2	sulfotransferase family, cytosolic, 1A, phenol-preferring, member 2; thermostable phenol sulfotransferase; phenolic-metabolizing (P) form of PST; arylamine sulfotransferase; aryl sulfotransferase; phenol-preferring phenol sulfotransferase2; phenol-sulfating phenol sulfotransferase 2	1.000000	0.054237	0.094915	0.037288	0.047458	0.067797	0.071186	0.057627	0.054237	0.050847	0.030508	0.037288	0.020339	0.071186	0.044068	0.077966	0.006780	0.020339	0.047458	0.061017	0.047458
GENE1284X	hypothetical protein FLJ23654	hypothetical protein FLJ23654	1.000000	0.037199	0.107221	0.041575	0.015317	0.076586	0.076586	0.052516	0.039387	0.015317	0.024070	0.041575	0.048140	0.045952	0.048140	0.037199	0.028446	0.006565	0.080963	0.098468	0.078775
GENE586X	guanine nucleotide-binding protein, beta-5 subunit isoform b; G protein, beta-5 subunit; transducin beta chain 5; guanine nucleotide-binding protein, beta subunit 5L; G protein, beta subunit 5L	guanine nucleotide-binding protein, beta-5 subunit isoform b; G protein, beta-5 subunit; transducin beta chain 5; guanine nucleotide-binding protein, beta subunit 5L; G protein, beta subunit 5L	1.000000	0.043038	0.081013	0.027848	0.027848	0.073418	0.017722	0.058228	0.083544	0.025316	0.027848	0.030380	0.035443	0.060759	0.068354	0.053165	0.048101	0.020253	0.045570	0.101266	0.070886
GENE623X	hypothetical protein MGC17919	hypothetical protein MGC17919	1.000000	0.029297	0.085938	0.042969	0.017578	0.062500	0.044922	0.035156	0.105469	0.029297	0.033203	0.035156	0.025391	0.041016	0.070312	0.068359	0.041016	0.003906	0.054688	0.111328	0.062500
GENE1131X	asialoglycoprotein receptor 2 isoform a; asialoglycoprotein receptor H2; hepatic lectin H2	asialoglycoprotein receptor 2 isoform a; asialoglycoprotein receptor H2; hepatic lectin H2	1.000000	0.045016	0.093248	0.025723	0.009646	0.064309	0.041801	0.041801	0.061093	0.016077	0.048232	0.070740	0.051447	0.045016	0.054662	0.064309	0.035370	0.035370	0.045016	0.077170	0.073955
GENE1132X	hypothetical protein FLJ23259	hypothetical protein FLJ23259	1.000000	0.030612	0.171429	0.036735	0.028571	0.044898	0.024490	0.048980	0.048980	0.006122	0.016327	0.051020	0.051020	0.081633	0.051020	0.075510	0.026531	0.014286	0.030612	0.112245	0.048980
GENE438X	testis expressed sequence 12	testis expressed sequence 12	1.000000	0.048780	0.121951	0.056911	0.024390	0.040650	0.040650	0.024390	0.073171	0.024390	0.016260	0.024390	0.065041	0.073171	0.073171	0.097561	0.008130	0.000000	0.065041	0.105691	0.016260
GENE889X	T-cell activation Rho GTPase-activating protein isoform c	T-cell activation Rho GTPase-activating protein isoform c	1.000000	0.030075	0.157895	0.056391	0.026316	0.041353	0.045113	0.026316	0.063910	0.007519	0.018797	0.030075	0.052632	0.075188	0.067669	0.086466	0.026316	0.007519	0.052632	0.097744	0.030075
GENE665X	cyclin B3 isoform 1	cyclin B3 isoform 1	1.000000	0.034364	0.140893	0.048110	0.030928	0.058419	0.051546	0.037801	0.065292	0.058419	0.034364	0.037801	0.034364	0.085911	0.041237	0.065292	0.027491	0.003436	0.027491	0.096220	0.020619
GENE1435X	beta-2-microglobulin	beta-2-microglobulin	1.000000	0.042017	0.109244	0.042017	0.016807	0.075630	0.042017	0.042017	0.050420	0.050420	0.033613	0.025210	0.042017	0.067227	0.058824	0.075630	0.016807	0.016807	0.050420	0.109244	0.033613
GENE428X	chromosome 14 open reading frame 104	chromosome 14 open reading frame 104	1.000000	0.039634	0.106707	0.051829	0.015244	0.057927	0.048780	0.057927	0.027439	0.018293	0.021341	0.070122	0.070122	0.060976	0.054878	0.103659	0.021341	0.009146	0.015244	0.109756	0.039634
GENE1312X	angiopoietin-like 3 precursor; angiopoietin 5	angiopoietin-like 3 precursor; angiopoietin 5	1.000000	0.039130	0.104348	0.067391	0.010870	0.041304	0.041304	0.054348	0.019565	0.039130	0.032609	0.058696	0.069565	0.082609	0.047826	0.089130	0.008696	0.019565	0.041304	0.082609	0.050000
GENE928X	killer cell lectin-like receptor subfamily C, member 2	killer cell lectin-like receptor subfamily C, member 2	1.000000	0.025974	0.099567	0.077922	0.012987	0.043290	0.047619	0.047619	0.043290	0.021645	0.034632	0.056277	0.064935	0.077922	0.025974	0.069264	0.038961	0.017316	0.038961	0.108225	0.047619
GENE65X	karyopherin beta 2; importin beta 2; transportin; M9 region interaction protein	karyopherin beta 2; importin beta 2; transportin; M9 region interaction protein	1.000000	0.039326	0.129213	0.074157	0.029213	0.056180	0.056180	0.040449	0.060674	0.024719	0.022472	0.056180	0.047191	0.049438	0.071910	0.069663	0.029213	0.013483	0.039326	0.052809	0.038202
GENE465X	hypothetical protein FLJ12178	hypothetical protein FLJ12178	1.000000	0.047619	0.133929	0.089286	0.038690	0.041667	0.032738	0.053571	0.047619	0.029762	0.023810	0.047619	0.041667	0.074405	0.029762	0.089286	0.017857	0.008929	0.053571	0.038690	0.059524
GENE1245X	hypothetical protein BC015408	hypothetical protein BC015408	1.000000	0.037634	0.107527	0.086022	0.037634	0.053763	0.026882	0.037634	0.048387	0.021505	0.010753	0.048387	0.053763	0.086022	0.059140	0.069892	0.021505	0.026882	0.048387	0.059140	0.059140
GENE1316X	adaptor-related protein complex 3, sigma 1 subunit; clathrin-associated/assembly/adaptor protein, small 3, 22-kD; Sigma3A; clathrin-associated/assembly/adaptor protein, small 3 (22kD)	adaptor-related protein complex 3, sigma 1 subunit; clathrin-associated/assembly/adaptor protein, small 3, 22-kD; Sigma3A; clathrin-associated/assembly/adaptor protein, small 3 (22kD)	1.000000	0.051813	0.103627	0.093264	0.031088	0.077720	0.036269	0.031088	0.051813	0.025907	0.025907	0.036269	0.077720	0.062176	0.051813	0.077720	0.020725	0.000000	0.031088	0.056995	0.056995
GENE297X	ectonucleotide pyrophosphatase/phosphodiesterase 4 (putative function)	ectonucleotide pyrophosphatase/phosphodiesterase 4 (putative function)	1.000000	0.039735	0.110375	0.079470	0.030905	0.059603	0.059603	0.046358	0.037528	0.039735	0.041943	0.028698	0.072848	0.050773	0.066225	0.044150	0.015453	0.019868	0.028698	0.079470	0.048565
GENE605X	T-cell activation leucine repeat-rich protein	T-cell activation leucine repeat-rich protein	1.000000	0.041096	0.178082	0.059776	0.014944	0.061021	0.044832	0.039851	0.039851	0.039851	0.029888	0.044832	0.056040	0.067248	0.037360	0.066002	0.026152	0.014944	0.027397	0.085928	0.024907
GENE167X	hypothetical protein FLJ22774	hypothetical protein FLJ22774	1.000000	0.047727	0.163636	0.079545	0.022727	0.029545	0.072727	0.047727	0.029545	0.025000	0.036364	0.029545	0.084091	0.056818	0.031818	0.059091	0.020455	0.004545	0.027273	0.075000	0.056818
GENE1171X	leucine rich repeat neuronal 3; leucine-rich repeat protein, neuronal 3	leucine rich repeat neuronal 3; leucine-rich repeat protein, neuronal 3	1.000000	0.029661	0.134181	0.081921	0.026836	0.055085	0.062147	0.055085	0.045198	0.025424	0.024011	0.025424	0.090395	0.062147	0.042373	0.052260	0.024011	0.009887	0.036723	0.074859	0.042373
GENE1473X	synleurin	synleurin	1.000000	0.049839	0.163987	0.065916	0.011254	0.054662	0.038585	0.051447	0.051447	0.032154	0.024116	0.035370	0.101286	0.041801	0.020900	0.048232	0.024116	0.008039	0.048232	0.088424	0.040193
GENE2387X	toll-like receptor 3	toll-like receptor 3	1.000000	0.064159	0.161504	0.063053	0.014381	0.043142	0.035398	0.050885	0.035398	0.019912	0.037611	0.039823	0.085177	0.059735	0.038717	0.059735	0.018805	0.015487	0.033186	0.086283	0.037611
GENE1382X	hypothetical protein FLJ12598	hypothetical protein FLJ12598	1.000000	0.055085	0.122881	0.072034	0.033898	0.063559	0.021186	0.055085	0.076271	0.016949	0.025424	0.038136	0.055085	0.088983	0.042373	0.059322	0.021186	0.000000	0.046610	0.080508	0.025424
GENE1255X	nuclear RNA export factor 5 isoform a	nuclear RNA export factor 5 isoform a	1.000000	0.040302	0.130982	0.050378	0.025189	0.050378	0.052897	0.045340	0.050378	0.030227	0.012594	0.042821	0.060453	0.088161	0.060453	0.042821	0.035264	0.020151	0.050378	0.080605	0.030227
GENE1483X	hypothetical protein MGC21636	hypothetical protein MGC21636	1.000000	0.032653	0.129252	0.072109	0.027211	0.046259	0.024490	0.058503	0.046259	0.029932	0.029932	0.038095	0.061224	0.069388	0.048980	0.044898	0.044898	0.010884	0.058503	0.088435	0.038095
GENE2179X	hypothetical protein FLJ20641	hypothetical protein FLJ20641	1.000000	0.028112	0.102410	0.070281	0.016064	0.052209	0.042169	0.054217	0.058233	0.030120	0.020080	0.040161	0.076305	0.092369	0.070281	0.048193	0.018072	0.002008	0.048193	0.082329	0.048193
GENE1721X	mitochondrial transcription termination factor precursor	mitochondrial transcription termination factor precursor	1.000000	0.057644	0.132832	0.075188	0.025063	0.042607	0.030075	0.045113	0.045113	0.017544	0.010025	0.022556	0.082707	0.077694	0.040100	0.062657	0.020050	0.012531	0.065163	0.097744	0.037594
GENE1441X	Hypothetical 55.1 kDa protein F09G8.5 in chromosome III	Hypothetical 55.1 kDa protein F09G8.5 in chromosome III	1.000000	0.036458	0.140625	0.036458	0.020833	0.062500	0.046875	0.078125	0.031250	0.026042	0.020833	0.041667	0.083333	0.062500	0.052083	0.052083	0.005208	0.020833	0.067708	0.078125	0.036458
GENE1032X	hypothetical protein MGC3195	hypothetical protein MGC3195	1.000000	0.023324	0.139942	0.067055	0.011662	0.064140	0.026239	0.058309	0.072886	0.020408	0.026239	0.052478	0.061224	0.049563	0.037901	0.067055	0.017493	0.008746	0.043732	0.069971	0.081633
GENE1343X	eukaryotic translation elongation factor 1 epsilon 1; homolog of rat elongation factor p18	eukaryotic translation elongation factor 1 epsilon 1; homolog of rat elongation factor p18	1.000000	0.022989	0.143678	0.051724	0.005747	0.063218	0.017241	0.063218	0.063218	0.063218	0.045977	0.057471	0.057471	0.068966	0.034483	0.057471	0.005747	0.011494	0.034483	0.074713	0.057471
GENE810X	similar to DNA-binding protein; zinc finger protein 253	similar to DNA-binding protein; zinc finger protein 253	1.000000	0.043478	0.130435	0.054348	0.043478	0.065217	0.054348	0.043478	0.032609	0.021739	0.032609	0.054348	0.054348	0.043478	0.043478	0.076087	0.021739	0.010870	0.054348	0.086957	0.032609
GENE589X	hypothetical protein FLJ10706	hypothetical protein FLJ10706	1.000000	0.055710	0.155989	0.051532	0.022284	0.058496	0.043175	0.057103	0.077994	0.018106	0.033426	0.064067	0.022284	0.054318	0.041783	0.072423	0.029248	0.013928	0.027855	0.075209	0.025070
GENE1820X	interferon, alpha 16	interferon, alpha 16	1.000000	0.074074	0.126984	0.052910	0.037037	0.047619	0.015873	0.037037	0.074074	0.031746	0.015873	0.068783	0.031746	0.052910	0.052910	0.058201	0.026455	0.010582	0.052910	0.089947	0.042328
GENE555X	interferon, alpha 5	interferon, alpha 5	1.000000	0.058201	0.126984	0.042328	0.052910	0.052910	0.031746	0.058201	0.052910	0.026455	0.015873	0.068783	0.037037	0.047619	0.052910	0.068783	0.031746	0.010582	0.058201	0.079365	0.026455
GENE2098X	interferon, alpha 8	interferon, alpha 8	1.000000	0.063492	0.142857	0.052910	0.031746	0.052910	0.021164	0.037037	0.058201	0.037037	0.015873	0.068783	0.021164	0.058201	0.063492	0.079365	0.021164	0.005291	0.052910	0.100529	0.015873
GENE2105X	interferon, alpha 4	interferon, alpha 4	1.000000	0.058201	0.137566	0.047619	0.031746	0.047619	0.021164	0.042328	0.063492	0.026455	0.026455	0.068783	0.026455	0.047619	0.042328	0.084656	0.026455	0.010582	0.058201	0.100529	0.031746
GENE2803X	interferon, alpha 13	interferon, alpha 13	1.000000	0.047619	0.142857	0.037037	0.042328	0.042328	0.037037	0.047619	0.068783	0.021164	0.015873	0.052910	0.031746	0.047619	0.058201	0.079365	0.037037	0.010582	0.063492	0.095238	0.021164
GENE1611X	chorionic somatomammotropin hormone-like 1 isoform 5 precursor; hCS-L; chorionic somatomammotropin CS-5	chorionic somatomammotropin hormone-like 1 isoform 5 precursor; hCS-L; chorionic somatomammotropin CS-5	1.000000	0.045226	0.160804	0.030151	0.040201	0.035176	0.020101	0.065327	0.055276	0.025126	0.040201	0.055276	0.035176	0.040201	0.060302	0.065327	0.020101	0.010050	0.050251	0.095477	0.050251
GENE2708X	growth hormone 1 isoform 3; hGH-N; pituitary growth hormone	growth hormone 1 isoform 3; hGH-N; pituitary growth hormone	1.000000	0.067797	0.175141	0.033898	0.022599	0.039548	0.028249	0.050847	0.050847	0.033898	0.016949	0.050847	0.039548	0.033898	0.062147	0.050847	0.022599	0.011299	0.062147	0.084746	0.062147
GENE2508X	phosphodiesterase 7A isoform b	phosphodiesterase 7A isoform b	1.000000	0.047170	0.125000	0.054245	0.021226	0.049528	0.035377	0.040094	0.056604	0.037736	0.051887	0.047170	0.047170	0.028302	0.056604	0.049528	0.021226	0.011792	0.077830	0.094340	0.047170
GENE1969X	DKFZP434A043 protein	DKFZP434A043 protein	1.000000	0.016529	0.161157	0.078512	0.049587	0.041322	0.024793	0.041322	0.070248	0.012397	0.024793	0.061983	0.053719	0.066116	0.057851	0.066116	0.020661	0.008264	0.028926	0.074380	0.041322
GENE422X	Rab9 effector p40	Rab9 effector p40	1.000000	0.032258	0.077957	0.032258	0.026882	0.064516	0.077957	0.080645	0.067204	0.024194	0.048387	0.032258	0.037634	0.043011	0.064516	0.045699	0.029570	0.021505	0.034946	0.067204	0.091398
GENE688X	pleiotropic regulator 1 (PRL1homolog, Arabidopsis); pleiotropic regulator 1 (PRL1, Arabidopsis homolog)	pleiotropic regulator 1 (PRL1homolog, Arabidopsis); pleiotropic regulator 1 (PRL1, Arabidopsis homolog)	1.000000	0.023346	0.068093	0.044747	0.019455	0.079767	0.060311	0.079767	0.079767	0.027237	0.048638	0.036965	0.038911	0.066148	0.052529	0.044747	0.011673	0.023346	0.054475	0.077821	0.062257
GENE119X	dickkopf homolog 3; RIG-like 7-1; RIG-like 5-6	dickkopf homolog 3; RIG-like 7-1; RIG-like 5-6	1.000000	0.022857	0.100000	0.028571	0.028571	0.054286	0.068571	0.065714	0.088571	0.017143	0.028571	0.045714	0.031429	0.020000	0.048571	0.111429	0.060000	0.005714	0.051429	0.057143	0.065714
GENE361X	laminin, gamma 1 precursor; formerly LAMB2	laminin, gamma 1 precursor; formerly LAMB2	1.000000	0.030454	0.072716	0.029832	0.013673	0.048477	0.044748	0.060286	0.086389	0.027968	0.016781	0.045991	0.062150	0.050342	0.065879	0.083903	0.062150	0.006837	0.059664	0.061529	0.070230
GENE1342X	laminin gamma 2 isoform b precursor; kalinin (105kD); nicein (100kDa); laminin, gamma 2 (nicein (100kD), kalinin (105kD), BM600 (100kD), Herlitz junctional epidermolysis bullosa)); B2t	laminin gamma 2 isoform b precursor; kalinin (105kD); nicein (100kDa); laminin, gamma 2 (nicein (100kD), kalinin (105kD), BM600 (100kD), Herlitz junctional epidermolysis bullosa)); B2t	1.000000	0.026103	0.083708	0.027003	0.018902	0.046805	0.045905	0.044104	0.082808	0.026103	0.020702	0.061206	0.047705	0.045005	0.062106	0.063906	0.060306	0.005401	0.068407	0.078308	0.085509
GENE1117X	keratin, hair, basic, 3; hHb3; hard keratin, type II, 3	keratin, hair, basic, 3; hHb3; hard keratin, type II, 3	1.000000	0.026369	0.089249	0.044625	0.012170	0.066937	0.026369	0.040568	0.079108	0.028398	0.008114	0.046653	0.046653	0.048682	0.034483	0.103448	0.064909	0.002028	0.070994	0.079108	0.081136
GENE1226X	nerve growth factor receptor precursor	nerve growth factor receptor precursor	1.000000	0.009368	0.084309	0.021077	0.009368	0.072600	0.067916	0.077283	0.098361	0.021077	0.018735	0.049180	0.023419	0.025761	0.056206	0.077283	0.065574	0.011710	0.044496	0.084309	0.081967
GENE1457X	tumor necrosis factor receptor superfamily, member 10d precursor; decoy receptor 2; TNF receptor-related receptor for TRAIL; decoy with truncated death domain; TRAIL receptor 4; TRAIL receptor with a truncated death domain	tumor necrosis factor receptor superfamily, member 10d precursor; decoy receptor 2; TNF receptor-related receptor for TRAIL; decoy with truncated death domain; TRAIL receptor 4; TRAIL receptor with a truncated death domain	1.000000	0.018135	0.082902	0.041451	0.010363	0.080311	0.059585	0.077720	0.075130	0.020725	0.010363	0.051813	0.028497	0.041451	0.036269	0.080311	0.049223	0.005181	0.069948	0.088083	0.072539
GENE2006X	WFIKKN-related protein; WAP, FS, Ig, two KU and NTR module (WFIKKN) related protein	WFIKKN-related protein; WAP, FS, Ig, two KU and NTR module (WFIKKN) related protein	1.000000	0.032986	0.079861	0.019097	0.031250	0.072917	0.074653	0.060764	0.079861	0.022569	0.024306	0.036458	0.043403	0.038194	0.045139	0.072917	0.067708	0.017361	0.062500	0.055556	0.062500
GENE494X	NG3 protein; chromosome 6 open reading frame 8	NG3 protein; chromosome 6 open reading frame 8	1.000000	0.013652	0.109215	0.023891	0.013652	0.075085	0.054608	0.044369	0.064846	0.020478	0.034130	0.044369	0.017065	0.030717	0.030717	0.088737	0.071672	0.020478	0.078498	0.064846	0.098976
GENE2668X	protein Z, vitamin K-dependent plasma glycoprotein	protein Z, vitamin K-dependent plasma glycoprotein	1.000000	0.027500	0.102500	0.027500	0.017500	0.082500	0.047500	0.065000	0.047500	0.030000	0.035000	0.040000	0.037500	0.037500	0.040000	0.082500	0.057500	0.022500	0.055000	0.062500	0.082500
GENE191X	solute carrier family 25 (mitochondrial deoxynucleotide carrier), member 19; mitochondrial uncoupling protein 1; deoxynucleotide carrier, mitochondrial	solute carrier family 25 (mitochondrial deoxynucleotide carrier), member 19; mitochondrial uncoupling protein 1; deoxynucleotide carrier, mitochondrial	1.000000	0.071875	0.106250	0.034375	0.021875	0.071875	0.043750	0.043750	0.090625	0.040625	0.031250	0.053125	0.025000	0.059375	0.025000	0.040625	0.021875	0.006250	0.053125	0.068750	0.090625
GENE510X	ceroid-lipofuscinosis, neuronal 5	ceroid-lipofuscinosis, neuronal 5	1.000000	0.071253	0.085995	0.041769	0.027027	0.041769	0.073710	0.056511	0.076167	0.044226	0.017199	0.034398	0.039312	0.054054	0.039312	0.056511	0.019656	0.031941	0.054054	0.051597	0.083538
GENE977X	carnitine/acylcarnitine translocase; Carnitine-acylcarnitine translocase; carnitine-acylcarnitine carrier	carnitine/acylcarnitine translocase; Carnitine-acylcarnitine translocase; carnitine-acylcarnitine carrier	1.000000	0.073090	0.099668	0.053156	0.036545	0.063123	0.079734	0.059801	0.076412	0.033223	0.006645	0.036545	0.026578	0.059801	0.029900	0.036545	0.019934	0.009967	0.046512	0.043189	0.109635
GENE2556X	frizzled 7; Frizzled, drosophila, homolog of, 7	frizzled 7; Frizzled, drosophila, homolog of, 7	1.000000	0.066202	0.106272	0.041812	0.027875	0.071429	0.069686	0.054007	0.083624	0.040070	0.022648	0.029617	0.013937	0.029617	0.031359	0.045296	0.040070	0.022648	0.054007	0.059233	0.090592
GENE1282X	purinergic receptor P2X1; P2X1 receptor; P2X purinoceptor 1; ATP receptor; purinergic receptor; P2X receptor, subunit 1	purinergic receptor P2X1; P2X1 receptor; P2X purinoceptor 1; ATP receptor; purinergic receptor; P2X receptor, subunit 1	1.000000	0.070175	0.087719	0.055138	0.017544	0.090226	0.045113	0.057644	0.057644	0.032581	0.030075	0.035088	0.037594	0.065163	0.045113	0.055138	0.027569	0.012531	0.052632	0.040100	0.085213
GENE2961X	aldose 1-epimerase	aldose 1-epimerase	1.000000	0.055556	0.087719	0.032164	0.002924	0.090643	0.055556	0.064327	0.067251	0.035088	0.035088	0.043860	0.046784	0.052632	0.049708	0.061404	0.011696	0.014620	0.043860	0.046784	0.102339
GENE491X	choline kinase	choline kinase	1.000000	0.057018	0.125000	0.043860	0.028509	0.024123	0.081140	0.028509	0.070175	0.037281	0.017544	0.046053	0.032895	0.063596	0.032895	0.094298	0.017544	0.013158	0.054825	0.072368	0.059211
GENE1806X	nuclear receptor subfamily 6, group A, member 1 isoform 2; germ cell nuclear factor; retinoic acid receptor-related testis-associated receptor	nuclear receptor subfamily 6, group A, member 1 isoform 2; germ cell nuclear factor; retinoic acid receptor-related testis-associated receptor	1.000000	0.039916	0.107143	0.050420	0.031513	0.031513	0.063025	0.029412	0.048319	0.042017	0.027311	0.052521	0.037815	0.046218	0.042017	0.081933	0.037815	0.008403	0.060924	0.090336	0.071429
GENE515X	frataxin; Friedreich ataxia (frataxin); Friedreich's ataxia protein	frataxin; Friedreich ataxia (frataxin); Friedreich's ataxia protein	1.000000	0.019048	0.133333	0.019048	0.009524	0.047619	0.052381	0.080952	0.080952	0.038095	0.014286	0.033333	0.033333	0.061905	0.061905	0.047619	0.009524	0.023810	0.061905	0.090476	0.080952
GENE827X	transcription factor AP-2 beta-like 1; AP-2 like; activating enhancer binding protein 2 beta-like 1	transcription factor AP-2 beta-like 1; AP-2 like; activating enhancer binding protein 2 beta-like 1	1.000000	0.028761	0.121681	0.026549	0.015487	0.037611	0.046460	0.070796	0.079646	0.033186	0.053097	0.050885	0.035398	0.046460	0.042035	0.055310	0.024336	0.000000	0.059735	0.092920	0.079646
GENE1286X	hypothetical protein LOC90355	hypothetical protein LOC90355	1.000000	0.014563	0.116505	0.019417	0.029126	0.029126	0.072816	0.063107	0.067961	0.048544	0.019417	0.033981	0.033981	0.072816	0.038835	0.067961	0.024272	0.000000	0.087379	0.092233	0.067961
GENE31X	beta-galactose-3-O-sulfotransferase, 4	beta-galactose-3-O-sulfotransferase, 4	1.000000	0.059671	0.129630	0.020576	0.012346	0.047325	0.086420	0.032922	0.090535	0.028807	0.028807	0.053498	0.024691	0.037037	0.043210	0.026749	0.010288	0.016461	0.086420	0.088477	0.076132
GENE571X	neuromedin U	neuromedin U	1.000000	0.057471	0.137931	0.028736	0.028736	0.040230	0.074713	0.022989	0.068966	0.011494	0.022989	0.080460	0.028736	0.040230	0.034483	0.057471	0.028736	0.011494	0.080460	0.091954	0.051724
GENE2182X	hypothetical protein MGC11115	hypothetical protein MGC11115	1.000000	0.030702	0.127193	0.030702	0.021930	0.057018	0.087719	0.043860	0.070175	0.026316	0.057018	0.061404	0.026316	0.017544	0.030702	0.026316	0.035088	0.017544	0.078947	0.105263	0.048246
GENE2416X	8-oxoguanine DNA glycosylase isoform 2c; 8-hydroxyguanine DNA glycosylase	8-oxoguanine DNA glycosylase isoform 2c; 8-hydroxyguanine DNA glycosylase	1.000000	0.041026	0.117949	0.035897	0.015385	0.056410	0.071795	0.051282	0.076923	0.020513	0.035897	0.082051	0.015385	0.015385	0.046154	0.046154	0.030769	0.030769	0.082051	0.076923	0.051282
GENE852X	GREB1 protein isoform c; gene regulated by estrogen in breast cancer protein	GREB1 protein isoform c; gene regulated by estrogen in breast cancer protein	1.000000	0.041565	0.102689	0.024450	0.014670	0.061125	0.100244	0.039120	0.080685	0.014670	0.019560	0.041565	0.053790	0.058680	0.029340	0.058680	0.031785	0.004890	0.031785	0.090465	0.100244
GENE1144X	MAD, mothers against decapentaplegic homolog 4; MAD (mothers against decapentaplegic, Drosophila) homolog 4; Mothers against decapentaplegic, Drosophila, homolog of, 4	MAD, mothers against decapentaplegic homolog 4; MAD (mothers against decapentaplegic, Drosophila) homolog 4; Mothers against decapentaplegic, Drosophila, homolog of, 4	1.000000	0.023551	0.074275	0.052536	0.018116	0.059783	0.081522	0.057971	0.086957	0.032609	0.054348	0.057971	0.034420	0.036232	0.047101	0.045290	0.025362	0.014493	0.043478	0.081522	0.072464
GENE789X	interferon regulatory factor 3	interferon regulatory factor 3	1.000000	0.035129	0.110070	0.021077	0.016393	0.070258	0.098361	0.049180	0.049180	0.018735	0.021077	0.044496	0.028103	0.032787	0.065574	0.060890	0.014052	0.032787	0.060890	0.070258	0.100703
GENE1704X	secretory granule, neuroendocrine protein 1 (7B2 protein)	secretory granule, neuroendocrine protein 1 (7B2 protein)	1.000000	0.037915	0.090047	0.028436	0.028436	0.056872	0.094787	0.033175	0.052133	0.028436	0.037915	0.047393	0.042654	0.052133	0.071090	0.071090	0.009479	0.014218	0.056872	0.056872	0.090047
GENE516X	small CTD phosphatase 3	small CTD phosphatase 3	1.000000	0.044118	0.094118	0.035294	0.014706	0.076471	0.108824	0.026471	0.067647	0.023529	0.017647	0.023529	0.026471	0.038235	0.058824	0.061765	0.026471	0.008824	0.102941	0.067647	0.076471
GENE577X	protein phosphatase 1, regulatory subunit 3D; protein phosphatase 1, regulatory subunit 6, spinophilin	protein phosphatase 1, regulatory subunit 3D; protein phosphatase 1, regulatory subunit 6, spinophilin	1.000000	0.043478	0.100334	0.020067	0.006689	0.073579	0.100334	0.030100	0.093645	0.013378	0.026756	0.026756	0.020067	0.016722	0.050167	0.053512	0.043478	0.013378	0.100334	0.086957	0.080268
GENE639X	HZFw1 protein isoform 1; HZFw1 protein; LTP (long-term potentiation) induced RING finger protein	HZFw1 protein isoform 1; HZFw1 protein; LTP (long-term potentiation) induced RING finger protein	1.000000	0.021429	0.100000	0.019048	0.011905	0.059524	0.092857	0.045238	0.111905	0.011905	0.011905	0.014286	0.009524	0.028571	0.052381	0.071429	0.038095	0.023810	0.114286	0.061905	0.100000
GENE888X	hypothetical protein FLJ20281	hypothetical protein FLJ20281	1.000000	0.027624	0.116022	0.008287	0.008287	0.052486	0.102210	0.013812	0.107735	0.011050	0.033149	0.024862	0.013812	0.016575	0.041436	0.091160	0.024862	0.005525	0.104972	0.082873	0.113260
GENE61X	kringle-containing transmembrane protein 2 isoform a precursor	kringle-containing transmembrane protein 2 isoform a precursor	1.000000	0.040094	0.117925	0.011792	0.007075	0.037736	0.084906	0.037736	0.110849	0.028302	0.018868	0.044811	0.018868	0.007075	0.054245	0.037736	0.042453	0.018868	0.080189	0.068396	0.132075
GENE870X	Williams Beuren syndrome chromosome region 21 isoform 4	Williams Beuren syndrome chromosome region 21 isoform 4	1.000000	0.039604	0.118812	0.019802	0.019802	0.039604	0.089109	0.029703	0.118812	0.009901	0.019802	0.039604	0.019802	0.019802	0.019802	0.029703	0.009901	0.019802	0.099010	0.099010	0.138614
GENE899X	Williams Beuren syndrome chromosome region 21 isoform 3	Williams Beuren syndrome chromosome region 21 isoform 3	1.000000	0.027586	0.124138	0.020690	0.027586	0.048276	0.075862	0.034483	0.096552	0.006897	0.041379	0.055172	0.020690	0.013793	0.041379	0.041379	0.006897	0.020690	0.089655	0.089655	0.117241
GENE95X	RAN binding protein 3 isoform RANBP3-c; RAN-binding protein-3	RAN binding protein 3 isoform RANBP3-c; RAN-binding protein-3	1.000000	0.022624	0.099548	0.022624	0.013575	0.076923	0.081448	0.040724	0.063348	0.009050	0.031674	0.049774	0.027149	0.009050	0.027149	0.036199	0.031674	0.027149	0.113122	0.081448	0.135747
GENE1608X	hypothetical protein FLJ35827	hypothetical protein FLJ35827	1.000000	0.025872	0.095613	0.034871	0.007874	0.065242	0.080990	0.043870	0.070866	0.020247	0.028121	0.032621	0.025872	0.028121	0.044994	0.043870	0.020247	0.017998	0.084364	0.102362	0.125984
GENE1612X	tumor necrosis factor receptor superfamily, member 6b; decoy receptor 3	tumor necrosis factor receptor superfamily, member 6b; decoy receptor 3	1.000000	0.033333	0.116667	0.013333	0.006667	0.053333	0.096667	0.063333	0.103333	0.013333	0.026667	0.046667	0.020000	0.006667	0.020000	0.063333	0.070000	0.010000	0.103333	0.056667	0.076667
GENE307X	hypothetical protein FLJ37440	hypothetical protein FLJ37440	1.000000	0.036446	0.079727	0.025057	0.018223	0.066059	0.079727	0.050114	0.063781	0.020501	0.027335	0.063781	0.041002	0.022779	0.036446	0.047836	0.068337	0.002278	0.068337	0.088838	0.093394
GENE171X	laminin, beta 2 precursor; laminin S	laminin, beta 2 precursor; laminin S	1.000000	0.024472	0.094549	0.023915	0.008899	0.044494	0.060067	0.045606	0.098999	0.018910	0.040601	0.066741	0.026140	0.018354	0.056174	0.062848	0.069522	0.008899	0.080645	0.060623	0.089544
GENE2080X	phospholipase A2, group III; group III secreted phospholipase A2	phospholipase A2, group III; group III secreted phospholipase A2	1.000000	0.033399	0.098232	0.021611	0.013752	0.035363	0.080550	0.045187	0.082515	0.019646	0.035363	0.076621	0.027505	0.031434	0.035363	0.047151	0.043222	0.029470	0.092338	0.066798	0.084479
GENE1092X	wingless-type MMTV integration site family, member 10B precursor; WNT-10B protein	wingless-type MMTV integration site family, member 10B precursor; WNT-10B protein	1.000000	0.038560	0.113111	0.017995	0.015424	0.043702	0.061697	0.038560	0.069409	0.005141	0.035990	0.035990	0.033419	0.041131	0.035990	0.051414	0.064267	0.017995	0.102828	0.079692	0.097686
GENE2499X	retbindin	retbindin	1.000000	0.022989	0.122605	0.022989	0.015326	0.026820	0.080460	0.057471	0.084291	0.003831	0.030651	0.042146	0.011494	0.015326	0.038314	0.065134	0.053640	0.015326	0.095785	0.095785	0.099617
GENE226X	Notch homolog 3	Notch homolog 3	1.000000	0.025420	0.079276	0.014218	0.009910	0.049978	0.106420	0.044377	0.084877	0.014649	0.026282	0.040500	0.028867	0.012064	0.060319	0.049548	0.099526	0.008617	0.063335	0.068074	0.113744
GENE833X	autoimmune regulator AIRE isoform 2; AIRE protein; autoimmune regulator; autoimmune regulator (automimmune polyendocrinopathy candidiasis ectodermal dystrophy); APECED protein	autoimmune regulator AIRE isoform 2; AIRE protein; autoimmune regulator; autoimmune regulator (automimmune polyendocrinopathy candidiasis ectodermal dystrophy); APECED protein	1.000000	0.022989	0.086207	0.017241	0.017241	0.054598	0.123563	0.043103	0.094828	0.005747	0.028736	0.040230	0.008621	0.011494	0.040230	0.051724	0.066092	0.020115	0.071839	0.074713	0.120690
GENE2357X	WFIKKN protein precursor	WFIKKN protein precursor	1.000000	0.020073	0.098540	0.018248	0.016423	0.065693	0.100365	0.041971	0.105839	0.023723	0.020073	0.040146	0.023723	0.023723	0.051095	0.054745	0.069343	0.014599	0.067518	0.060219	0.083942
GENE2782X	a disintegrin-like and metalloprotease (reprolysin type) with thrombospondin type 1 motif, 13 isoform 3 preproprotein; chromosome 9 open reading frame 8; von Willebrand factor-cleaving protease	a disintegrin-like and metalloprotease (reprolysin type) with thrombospondin type 1 motif, 13 isoform 3 preproprotein; chromosome 9 open reading frame 8; von Willebrand factor-cleaving protease	1.000000	0.023134	0.089552	0.024627	0.017910	0.064179	0.076119	0.050746	0.090299	0.017164	0.021642	0.052985	0.017910	0.017910	0.041045	0.055970	0.060448	0.023134	0.076866	0.076119	0.102239
GENE2861X	a disintegrin and metalloproteinase domain 33 isoform beta preproprotein; disintegrin and reprolysin metalloproteinase family protein; metalloprotease disintegrin	a disintegrin and metalloproteinase domain 33 isoform beta preproprotein; disintegrin and reprolysin metalloproteinase family protein; metalloprotease disintegrin	1.000000	0.022872	0.118170	0.010165	0.019060	0.052097	0.094028	0.043202	0.083863	0.013977	0.044473	0.047014	0.022872	0.017789	0.050826	0.045743	0.058450	0.022872	0.063532	0.057179	0.111817
GENE2877X	G protein-coupled receptor 123	G protein-coupled receptor 123	1.000000	0.036719	0.091406	0.021875	0.011719	0.050781	0.089844	0.063281	0.099219	0.022656	0.035937	0.042969	0.015625	0.025781	0.027344	0.047656	0.035156	0.017188	0.077344	0.074219	0.113281
GENE2549X	tumor necrosis factor receptor superfamily, member 4 precursor; tax-transcriptionally activated glycoprotein 1 receptor; CD134 antigen; ATC35 antigen; OX40 antigen; OX40 homologue; lymphoid activation antigene ACT35; OX40 cell surface antigen	tumor necrosis factor receptor superfamily, member 4 precursor; tax-transcriptionally activated glycoprotein 1 receptor; CD134 antigen; ATC35 antigen; OX40 antigen; OX40 homologue; lymphoid activation antigene ACT35; OX40 cell surface antigen	1.000000	0.010830	0.097473	0.021661	0.007220	0.050542	0.115523	0.072202	0.079422	0.014440	0.021661	0.050542	0.028881	0.028881	0.046931	0.028881	0.072202	0.010830	0.075812	0.064982	0.101083
GENE479X	melusin	melusin	1.000000	0.031700	0.092219	0.028818	0.023055	0.057637	0.077810	0.037464	0.069164	0.008646	0.037464	0.054755	0.028818	0.048991	0.060519	0.086455	0.043228	0.023055	0.040346	0.077810	0.072046
GENE436X	RNA binding motif protein 4	RNA binding motif protein 4	1.000000	0.019126	0.092896	0.057377	0.021858	0.049180	0.076503	0.060109	0.062842	0.043716	0.027322	0.060109	0.032787	0.051913	0.035519	0.062842	0.040984	0.008197	0.062842	0.062842	0.071038
GENE1596X	protein tyrosine phosphatase, non-receptor type 7 isoform 2; protein-tyrosine phoshatase, nonreceptor-type, stress induced; hematopoietic protein-tyrosine phosphatase	protein tyrosine phosphatase, non-receptor type 7 isoform 2; protein-tyrosine phoshatase, nonreceptor-type, stress induced; hematopoietic protein-tyrosine phosphatase	1.000000	0.025063	0.090226	0.050125	0.022556	0.057644	0.087719	0.055138	0.070175	0.027569	0.032581	0.075188	0.017544	0.035088	0.030075	0.082707	0.020050	0.017544	0.075188	0.060150	0.067669
GENE1084X	androgen receptor; dihydrotestosterone receptor	androgen receptor; dihydrotestosterone receptor	1.000000	0.030435	0.094565	0.025000	0.023913	0.043478	0.080435	0.040217	0.088043	0.035870	0.020652	0.077174	0.021739	0.043478	0.040217	0.059783	0.029348	0.008696	0.044565	0.088043	0.104348
GENE209X	Williams Beuren syndrome chromosome region 22 protein; Williams-Beuren candidate region putative methyltransferase	Williams Beuren syndrome chromosome region 22 protein; Williams-Beuren candidate region putative methyltransferase	1.000000	0.046263	0.096085	0.035587	0.028470	0.049822	0.060498	0.039146	0.056940	0.039146	0.010676	0.032028	0.032028	0.053381	0.046263	0.081851	0.021352	0.010676	0.096085	0.074733	0.088968
GENE1527X	pyridoxine 5'-phosphate oxidase	pyridoxine 5'-phosphate oxidase	1.000000	0.053640	0.088123	0.015326	0.026820	0.053640	0.072797	0.042146	0.061303	0.034483	0.022989	0.042146	0.022989	0.053640	0.045977	0.091954	0.022989	0.026820	0.080460	0.061303	0.080460
GENE1152X	polyamine oxidase isoform 1; polyamine oxidase; flavin-containing spermine oxidase; putative cyclin G1 interacting protein; flavin containing amine oxidase	polyamine oxidase isoform 1; polyamine oxidase; flavin-containing spermine oxidase; putative cyclin G1 interacting protein; flavin containing amine oxidase	1.000000	0.034234	0.079279	0.046847	0.014414	0.068468	0.055856	0.050450	0.066667	0.032432	0.036036	0.036036	0.027027	0.034234	0.046847	0.099099	0.019820	0.018018	0.066667	0.073874	0.093694
GENE738X	Shaw-related voltage-gated potassium channel protein 4 isoform a; voltage-gated potassium channel protein KV3.4	Shaw-related voltage-gated potassium channel protein 4 isoform a; voltage-gated potassium channel protein KV3.4	1.000000	0.050394	0.096063	0.045669	0.020472	0.062992	0.059843	0.064567	0.078740	0.026772	0.022047	0.012598	0.025197	0.037795	0.050394	0.066142	0.028346	0.014173	0.074016	0.066142	0.097638
GENE2242X	hypothetical protein FLJ22222	hypothetical protein FLJ22222	1.000000	0.056426	0.075235	0.037618	0.009404	0.065831	0.034483	0.056426	0.090909	0.031348	0.031348	0.018809	0.028213	0.037618	0.050157	0.078370	0.012539	0.015674	0.097179	0.078370	0.094044
GENE771X	hypothetical protein FLJ90022	hypothetical protein FLJ90022	1.000000	0.014184	0.125296	0.018913	0.018913	0.047281	0.056738	0.042553	0.111111	0.021277	0.033097	0.040189	0.011820	0.054374	0.044917	0.094563	0.018913	0.007092	0.068558	0.078014	0.092199
GENE223X	cytokine induced protein 29 kDa	cytokine induced protein 29 kDa	1.000000	0.050971	0.106796	0.021845	0.031553	0.058252	0.065534	0.031553	0.092233	0.019417	0.019417	0.048544	0.031553	0.053398	0.043689	0.060680	0.019417	0.031553	0.089806	0.048544	0.075243
GENE116X	regulator of G-protein signalling 3 isoform 5	regulator of G-protein signalling 3 isoform 5	1.000000	0.045016	0.102894	0.028939	0.035370	0.054662	0.080386	0.035370	0.077170	0.019293	0.012862	0.035370	0.028939	0.083601	0.035370	0.061093	0.025723	0.019293	0.080386	0.073955	0.064309
GENE2821X	fibroblast growth factor 11; fibroblast growth factor homologous factor 3	fibroblast growth factor 11; fibroblast growth factor homologous factor 3	1.000000	0.035556	0.106667	0.026667	0.022222	0.062222	0.080000	0.035556	0.084444	0.040000	0.022222	0.053333	0.022222	0.062222	0.017778	0.053333	0.026667	0.004444	0.084444	0.084444	0.075556
GENE414X	cryptochrome 2 (photolyase-like)	cryptochrome 2 (photolyase-like)	1.000000	0.043845	0.101180	0.037099	0.018550	0.053963	0.077572	0.038786	0.096121	0.032040	0.018550	0.032040	0.030354	0.043845	0.042159	0.069140	0.021922	0.028668	0.079258	0.075885	0.059022
GENE1814X	neuronal protein 17.3; likely ortholog of bovine mitochondrial NADH:ubiquinone oxidoreductase ESSS subunit	neuronal protein 17.3; likely ortholog of bovine mitochondrial NADH:ubiquinone oxidoreductase ESSS subunit	1.000000	0.042945	0.085890	0.024540	0.024540	0.067485	0.092025	0.036810	0.098160	0.030675	0.006135	0.012270	0.030675	0.036810	0.061350	0.085890	0.018405	0.030675	0.085890	0.067485	0.061350
GENE221X	dipeptidyl peptidase 7 preproprotein; quiescent cell proline dipeptidase; likely ortholog of rat kidney dipeptidyl peptidase II; dipeptidyl-peptidase II precursor; dipeptidyl aminopeptidase II; dipeptidyl arylamidase II; carboxytripeptidase; dipeptidyl peptidase 7	dipeptidyl peptidase 7 preproprotein; quiescent cell proline dipeptidase; likely ortholog of rat kidney dipeptidyl peptidase II; dipeptidyl-peptidase II precursor; dipeptidyl aminopeptidase II; dipeptidyl arylamidase II; carboxytripeptidase; dipeptidyl peptidase 7	1.000000	0.065041	0.109756	0.024390	0.014228	0.048780	0.056911	0.048780	0.119919	0.030488	0.018293	0.044715	0.032520	0.018293	0.060976	0.046748	0.016260	0.022358	0.077236	0.048780	0.095528
GENE97X	hypothetical protein FLJ11535	hypothetical protein FLJ11535	1.000000	0.032172	0.093834	0.033512	0.021448	0.058981	0.093834	0.048257	0.128686	0.024129	0.025469	0.028150	0.017426	0.037534	0.040214	0.071046	0.014745	0.006702	0.052279	0.083110	0.088472
GENE58X	zinedin	zinedin	1.000000	0.025232	0.094290	0.029216	0.014608	0.063745	0.069057	0.045153	0.099602	0.013280	0.033201	0.033201	0.025232	0.050465	0.071713	0.073041	0.017264	0.011952	0.050465	0.086321	0.092961
GENE512X	amyloid beta precursor protein-binding, family B, member 3 isoform c; FE65-like protein 2; amyloid precursor interacting protein	amyloid beta precursor protein-binding, family B, member 3 isoform c; FE65-like protein 2; amyloid precursor interacting protein	1.000000	0.024440	0.099796	0.036660	0.030550	0.061100	0.071283	0.034623	0.101833	0.016293	0.024440	0.044807	0.016293	0.038697	0.057026	0.046843	0.030550	0.028513	0.054990	0.089613	0.091650
GENE1744X	amyloid beta (A4) precursor protein-binding, family A, member 3; X11-like 2 protein; phosphotyrosine-binding/-interacting domain (PTB)-bearing protein; neuron-specific X11L2 protein; adapter protein X11gamma; neuronal munc18-1-interacting protein 3	amyloid beta (A4) precursor protein-binding, family A, member 3; X11-like 2 protein; phosphotyrosine-binding/-interacting domain (PTB)-bearing protein; neuron-specific X11L2 protein; adapter protein X11gamma; neuronal munc18-1-interacting protein 3	1.000000	0.015652	0.104348	0.046957	0.020870	0.057391	0.093913	0.050435	0.095652	0.015652	0.036522	0.045217	0.012174	0.012174	0.055652	0.081739	0.020870	0.006957	0.059130	0.080000	0.088696
GENE227X	cartilage acidic protein 1; chondrocyte expressed protein 68 kDa CEP-68; acidic secreted protein in cartilage	cartilage acidic protein 1; chondrocyte expressed protein 68 kDa CEP-68; acidic secreted protein in cartilage	1.000000	0.038278	0.095694	0.033493	0.026316	0.069378	0.081340	0.043062	0.088517	0.019139	0.028708	0.016746	0.045455	0.021531	0.066986	0.052632	0.007177	0.009569	0.066986	0.090909	0.098086
GENE1052X	cadherin 22 precursor; ortholog of rat PB-cadherin	cadherin 22 precursor; ortholog of rat PB-cadherin	1.000000	0.037440	0.089372	0.045894	0.013285	0.076087	0.066425	0.059179	0.088164	0.024155	0.024155	0.041063	0.021739	0.021739	0.086957	0.059179	0.006039	0.006039	0.059179	0.080918	0.092995
GENE686X	dodecenoyl-Coenzyme A delta isomerase (3,2 trans-enoyl-Coenzyme A isomerase)	dodecenoyl-Coenzyme A delta isomerase (3,2 trans-enoyl-Coenzyme A isomerase)	1.000000	0.029801	0.125828	0.043046	0.023179	0.079470	0.049669	0.039735	0.125828	0.019868	0.009934	0.049669	0.029801	0.039735	0.043046	0.056291	0.016556	0.013245	0.069536	0.059603	0.076159
GENE485X	chromosome 20 open reading frame 86	chromosome 20 open reading frame 86	1.000000	0.026706	0.112760	0.032641	0.029674	0.059347	0.044510	0.041543	0.112760	0.011869	0.047478	0.029674	0.020772	0.032641	0.056380	0.050445	0.023739	0.011869	0.091988	0.068249	0.094955
GENE971X	CGI-14 protein	CGI-14 protein	1.000000	0.038724	0.109339	0.043280	0.011390	0.077449	0.061503	0.047836	0.109339	0.011390	0.043280	0.038724	0.013667	0.018223	0.059226	0.050114	0.022779	0.006834	0.075171	0.052392	0.109339
GENE238X	hypothetical protein FLJ12229	hypothetical protein FLJ12229	1.000000	0.047794	0.115809	0.029412	0.018382	0.055147	0.053309	0.038603	0.102941	0.016544	0.020221	0.069853	0.016544	0.031250	0.053309	0.058824	0.023897	0.018382	0.079044	0.058824	0.091912
GENE847X	cytochrome oxidase deficient homolog 2	cytochrome oxidase deficient homolog 2	1.000000	0.033835	0.127820	0.026316	0.015038	0.060150	0.063910	0.045113	0.082707	0.033835	0.033835	0.075188	0.007519	0.026316	0.060150	0.045113	0.011278	0.015038	0.090226	0.052632	0.093985
GENE264X	tumor necrosis factor ligand superfamily, member 13 isoform delta; proliferation inducing ligand APRIl; tumor necrosis factor-related death ligand-1; TNF- and APOL-related leukocyte expressed ligand 2; TNF-related death ligand-1	tumor necrosis factor ligand superfamily, member 13 isoform delta; proliferation inducing ligand APRIl; tumor necrosis factor-related death ligand-1; TNF- and APOL-related leukocyte expressed ligand 2; TNF-related death ligand-1	1.000000	0.024242	0.109091	0.030303	0.012121	0.069697	0.054545	0.036364	0.096970	0.030303	0.024242	0.069697	0.024242	0.027273	0.039394	0.057576	0.012121	0.009091	0.109091	0.078788	0.084848
GENE2227X	tumor necrosis factor ligand superfamily, member 13 isoform gamma; proliferation inducing ligand APRIl; tumor necrosis factor-related death ligand-1; TNF- and APOL-related leukocyte expressed ligand 2; TNF-related death ligand-1	tumor necrosis factor ligand superfamily, member 13 isoform gamma; proliferation inducing ligand APRIl; tumor necrosis factor-related death ligand-1; TNF- and APOL-related leukocyte expressed ligand 2; TNF-related death ligand-1	1.000000	0.024291	0.113360	0.024291	0.024291	0.068826	0.064777	0.040486	0.085020	0.024291	0.024291	0.080972	0.024291	0.028340	0.032389	0.044534	0.012146	0.020243	0.076923	0.089069	0.097166
GENE1234X	kinesin family member 25 isoform 1; kinesin-like 3	kinesin family member 25 isoform 1; kinesin-like 3	1.000000	0.013021	0.122396	0.031250	0.015625	0.078125	0.052083	0.052083	0.106771	0.015625	0.026042	0.054688	0.015625	0.031250	0.052083	0.046875	0.020833	0.002604	0.075521	0.093750	0.093750
GENE514X	beta-1,3-N-acetylglucosaminyltransferase protein	beta-1,3-N-acetylglucosaminyltransferase protein	1.000000	0.054688	0.130208	0.013021	0.018229	0.049479	0.093750	0.031250	0.114583	0.023438	0.036458	0.039062	0.010417	0.015625	0.044271	0.059896	0.026042	0.018229	0.091146	0.057292	0.072917
GENE763X	KIAA0872 protein	KIAA0872 protein	1.000000	0.029250	0.129799	0.018282	0.016453	0.058501	0.076782	0.045704	0.129799	0.025594	0.027422	0.038391	0.010969	0.025594	0.049360	0.067642	0.014625	0.010969	0.073126	0.082267	0.069470
GENE930X	hypothetical protein FLJ36878	hypothetical protein FLJ36878	1.000000	0.025591	0.135827	0.015748	0.009843	0.061024	0.096457	0.039370	0.137795	0.017717	0.025591	0.035433	0.003937	0.019685	0.045276	0.062992	0.021654	0.023622	0.064961	0.072835	0.084646
GENE2214X	Williams Beuren syndrome critical region 20A isoform 1; NOL1/NOP2/sun gene family member; Williams-Beuren syndrome critical region protein 20 copy A; Williams Beuren syndrome chromosome region 20	Williams Beuren syndrome critical region 20A isoform 1; NOL1/NOP2/sun gene family member; Williams-Beuren syndrome critical region protein 20 copy A; Williams Beuren syndrome chromosome region 20	1.000000	0.034335	0.135193	0.015021	0.010730	0.062232	0.072961	0.032189	0.124464	0.023605	0.032189	0.045064	0.017167	0.045064	0.040773	0.049356	0.027897	0.004292	0.075107	0.079399	0.072961
GENE1750X	hypothetical protein FLJ21802	hypothetical protein FLJ21802	1.000000	0.031201	0.126365	0.017161	0.018721	0.068643	0.079563	0.045242	0.110764	0.029641	0.024961	0.049922	0.021841	0.015601	0.053042	0.067083	0.009360	0.012480	0.090484	0.065523	0.062402
GENE595X	hypothetical protein FLJ11164	hypothetical protein FLJ11164	1.000000	0.027149	0.144796	0.009050	0.015837	0.058824	0.058824	0.045249	0.115385	0.020362	0.033937	0.065611	0.022624	0.013575	0.029412	0.070136	0.018100	0.022624	0.088235	0.045249	0.095023
GENE1958X	solute carrier family 27 member 3; fatty acid transport protein 3	solute carrier family 27 member 3; fatty acid transport protein 3	1.000000	0.043836	0.136986	0.021918	0.013699	0.056164	0.065753	0.047945	0.121918	0.026027	0.023288	0.039726	0.015068	0.024658	0.038356	0.054795	0.019178	0.019178	0.068493	0.052055	0.110959
GENE1870X	similar to CG12314 gene product	similar to CG12314 gene product	1.000000	0.039683	0.130952	0.027778	0.011905	0.059524	0.059524	0.051587	0.099206	0.015873	0.031746	0.047619	0.023810	0.023810	0.031746	0.059524	0.027778	0.023810	0.099206	0.067460	0.067460
GENE704X	mitochondrial carrier homolog 1; CGI-64 protein; presenilin-associated protein	mitochondrial carrier homolog 1; CGI-64 protein; presenilin-associated protein	1.000000	0.048387	0.110215	0.032258	0.043011	0.083333	0.064516	0.032258	0.099462	0.029570	0.026882	0.026882	0.021505	0.045699	0.032258	0.032258	0.016129	0.010753	0.053763	0.080645	0.110215
GENE2690X	cytochrome c-1	cytochrome c-1	1.000000	0.030769	0.113846	0.018462	0.040000	0.064615	0.080000	0.030769	0.116923	0.043077	0.030769	0.021538	0.015385	0.043077	0.043077	0.046154	0.018462	0.009231	0.070769	0.076923	0.086154
GENE1932X	ATP-binding cassette, sub-family B, member 10	ATP-binding cassette, sub-family B, member 10	1.000000	0.040650	0.123306	0.048780	0.020325	0.069106	0.059621	0.039295	0.113821	0.021680	0.008130	0.025745	0.032520	0.036585	0.027100	0.048780	0.009485	0.014905	0.075881	0.081301	0.102981
GENE2154X	glutathione peroxidase 1	glutathione peroxidase 1	1.000000	0.054726	0.114428	0.029851	0.019900	0.064677	0.074627	0.034826	0.109453	0.019900	0.009950	0.034826	0.049751	0.029851	0.039801	0.064677	0.024876	0.009950	0.069652	0.054726	0.084577
GENE2137X	phosphatase, orphan 1	phosphatase, orphan 1	1.000000	0.059925	0.101124	0.029963	0.026217	0.059925	0.059925	0.022472	0.097378	0.029963	0.033708	0.037453	0.022472	0.022472	0.059925	0.052434	0.029963	0.003745	0.093633	0.078652	0.078652
GENE1964X	LOC148738	LOC148738	1.000000	0.054313	0.099042	0.051118	0.012780	0.051118	0.083067	0.044728	0.105431	0.012780	0.035144	0.051118	0.031949	0.015974	0.057508	0.041534	0.031949	0.006390	0.057508	0.073482	0.083067
GENE1390X	potassium channel, subfamily K, member 13; tandem pore domain potassium channel THIK-1	potassium channel, subfamily K, member 13; tandem pore domain potassium channel THIK-1	1.000000	0.061275	0.110294	0.063725	0.029412	0.053922	0.022059	0.041667	0.083333	0.031863	0.017157	0.034314	0.044118	0.024510	0.036765	0.046569	0.034314	0.014706	0.075980	0.085784	0.088235
GENE2819X	glutaryl-Coenzyme A dehydrogenase isoform a	glutaryl-Coenzyme A dehydrogenase isoform a	1.000000	0.025114	0.118721	0.050228	0.034247	0.050228	0.036530	0.050228	0.084475	0.029680	0.022831	0.043379	0.036530	0.036530	0.038813	0.063927	0.020548	0.011416	0.073059	0.075342	0.098174
GENE2874X	arylsulfatase D isoform b precursor	arylsulfatase D isoform b precursor	1.000000	0.054974	0.123037	0.034031	0.034031	0.041885	0.049738	0.060209	0.096859	0.023560	0.036649	0.034031	0.036649	0.031414	0.039267	0.039267	0.031414	0.018325	0.068063	0.060209	0.086387
GENE286X	bone morphogenetic protein 4 preproprotein; bone morphogenetic protein 2B	bone morphogenetic protein 4 preproprotein; bone morphogenetic protein 2B	1.000000	0.031863	0.095588	0.041667	0.019608	0.068627	0.058824	0.044118	0.058824	0.026961	0.056373	0.046569	0.044118	0.034314	0.036765	0.071078	0.019608	0.014706	0.090686	0.073529	0.066176
GENE1545X	adenomatosis polyposis coli down-regulated 1; hypothetical protein DRAPC1	adenomatosis polyposis coli down-regulated 1; hypothetical protein DRAPC1	1.000000	0.036965	0.095331	0.042802	0.019455	0.052529	0.056420	0.050584	0.066148	0.042802	0.060311	0.042802	0.042802	0.031128	0.038911	0.058366	0.029183	0.021401	0.075875	0.066148	0.070039
GENE1533X	hypothetical protein FLJ22615	hypothetical protein FLJ22615	1.000000	0.032787	0.103825	0.027322	0.018215	0.052823	0.061931	0.038251	0.076503	0.027322	0.060109	0.056466	0.016393	0.036430	0.040073	0.081967	0.029144	0.007286	0.094718	0.083789	0.054645
GENE1700X	kallikrein 15 isoform 3 preproprotein; ACO protease; prostinogen; kallikrein-like serine protease	kallikrein 15 isoform 3 preproprotein; ACO protease; prostinogen; kallikrein-like serine protease	1.000000	0.017544	0.122807	0.035088	0.023392	0.058480	0.064327	0.046784	0.058480	0.023392	0.040936	0.046784	0.035088	0.029240	0.046784	0.046784	0.035088	0.029240	0.093567	0.064327	0.081871
GENE2113X	kallikrein 15 isoform 2 preproprotein; ACO protease; prostinogen; kallikrein-like serine protease	kallikrein 15 isoform 2 preproprotein; ACO protease; prostinogen; kallikrein-like serine protease	1.000000	0.018634	0.124224	0.018634	0.018634	0.062112	0.086957	0.037267	0.080745	0.012422	0.049689	0.049689	0.031056	0.012422	0.031056	0.049689	0.031056	0.024845	0.105590	0.080745	0.074534
GENE2168X	hypothetical protein BC004409	hypothetical protein BC004409	1.000000	0.026217	0.112360	0.056180	0.029963	0.071161	0.074906	0.044944	0.063670	0.011236	0.037453	0.037453	0.037453	0.056180	0.022472	0.048689	0.033708	0.011236	0.086142	0.067416	0.071161
GENE240X	RecQ protein-like 4; RecQ protein 4	RecQ protein-like 4; RecQ protein 4	1.000000	0.027318	0.107616	0.014901	0.013245	0.059603	0.093543	0.039735	0.096854	0.017384	0.030629	0.069536	0.009934	0.026490	0.037252	0.073675	0.028974	0.013245	0.092715	0.067053	0.080298
GENE1510X	N-methylpurine-DNA glycosylase; alkyladenine DNA glycosylase	N-methylpurine-DNA glycosylase; alkyladenine DNA glycosylase	1.000000	0.030201	0.087248	0.020134	0.026846	0.063758	0.090604	0.040268	0.100671	0.026846	0.020134	0.057047	0.013423	0.040268	0.036913	0.060403	0.023490	0.010067	0.100671	0.067114	0.083893
GENE718X	amyloid beta (A4) precursor-like protein 1	amyloid beta (A4) precursor-like protein 1	1.000000	0.021538	0.107692	0.024615	0.024615	0.055385	0.093846	0.035385	0.078462	0.016923	0.033846	0.070769	0.015385	0.021538	0.040000	0.103077	0.018462	0.006154	0.087692	0.066154	0.078462
GENE878X	epidermal growth factor receptor pathway substrate 8-related protein 1 isoform a; EPS8-related protein 1	epidermal growth factor receptor pathway substrate 8-related protein 1 isoform a; EPS8-related protein 1	1.000000	0.020747	0.096819	0.017981	0.012448	0.074689	0.095436	0.033195	0.091286	0.017981	0.017981	0.052559	0.020747	0.033195	0.051176	0.095436	0.006916	0.015214	0.096819	0.088520	0.060858
GENE2188X	epidermal growth factor receptor pathway substrate 8-related protein 1 isoform c; EPS8-related protein 1	epidermal growth factor receptor pathway substrate 8-related protein 1 isoform c; EPS8-related protein 1	1.000000	0.025408	0.105263	0.021779	0.012704	0.076225	0.074410	0.036298	0.088929	0.012704	0.019964	0.054446	0.019964	0.030853	0.049002	0.103448	0.009074	0.014519	0.105263	0.076225	0.063521
GENE1835X	hypothetical protein DKFZp434A1319	hypothetical protein DKFZp434A1319	1.000000	0.014451	0.109827	0.028902	0.011561	0.040462	0.104046	0.031792	0.078035	0.011561	0.031792	0.072254	0.017341	0.054913	0.046243	0.078035	0.014451	0.005780	0.112717	0.063584	0.072254
GENE1381X	dual specificity phosphatase-like 15 isoform b	dual specificity phosphatase-like 15 isoform b	1.000000	0.037879	0.113636	0.015152	0.007576	0.037879	0.083333	0.053030	0.090909	0.000000	0.015152	0.053030	0.015152	0.045455	0.015152	0.083333	0.030303	0.015152	0.128788	0.083333	0.075758
GENE1569X	hypothetical protein FLJ22692	hypothetical protein FLJ22692	1.000000	0.030075	0.120301	0.018797	0.007519	0.048872	0.101504	0.045113	0.116541	0.003759	0.007519	0.052632	0.007519	0.018797	0.026316	0.082707	0.015038	0.011278	0.127820	0.063910	0.093985
GENE927X	choline/ethanolamine kinase isoform a	choline/ethanolamine kinase isoform a	1.000000	0.045570	0.124051	0.027848	0.027848	0.048101	0.058228	0.037975	0.065823	0.050633	0.025316	0.058228	0.020253	0.035443	0.037975	0.093671	0.015190	0.017722	0.063291	0.081013	0.065823
GENE369X	RAC/CDC42 exchange factor	RAC/CDC42 exchange factor	1.000000	0.029536	0.128692	0.040084	0.023207	0.050633	0.067511	0.042194	0.059072	0.031646	0.016878	0.073840	0.021097	0.048523	0.048523	0.086498	0.014768	0.008439	0.067511	0.054852	0.086498
GENE629X	kinesin family member C1; kinesin-like protein 2; kinesin-related protein HSET	kinesin family member C1; kinesin-like protein 2; kinesin-related protein HSET	1.000000	0.019316	0.121842	0.022288	0.014859	0.057949	0.068351	0.059435	0.069837	0.011887	0.014859	0.077266	0.029718	0.049034	0.028232	0.086181	0.014859	0.002972	0.083210	0.083210	0.084695
GENE117X	histone deacetylase 5 isoform 1; antigen NY-CO-9	histone deacetylase 5 isoform 1; antigen NY-CO-9	1.000000	0.022282	0.114082	0.027629	0.019608	0.059715	0.073975	0.055258	0.074866	0.013369	0.034759	0.086453	0.023173	0.046346	0.030303	0.085561	0.012478	0.005348	0.045455	0.087344	0.081996
GENE610X	histone deacetylase 9 isoform 1; histone deacetylase 7B; histone deacetylase 7; MEF-2 interacting transcription repressor (MITR) protein; histone deacetylase 4/5-related protein	histone deacetylase 9 isoform 1; histone deacetylase 7B; histone deacetylase 7; MEF-2 interacting transcription repressor (MITR) protein; histone deacetylase 4/5-related protein	1.000000	0.021761	0.113749	0.039565	0.022750	0.057369	0.069238	0.047478	0.066271	0.014837	0.040554	0.084075	0.031652	0.055391	0.042532	0.071217	0.010880	0.003956	0.046489	0.092977	0.067260
GENE838X	histone deacetylase 9 isoform 4; histone deacetylase 7B; histone deacetylase 7; MEF-2 interacting transcription repressor (MITR) protein; histone deacetylase 4/5-related protein	histone deacetylase 9 isoform 4; histone deacetylase 7B; histone deacetylase 7; MEF-2 interacting transcription repressor (MITR) protein; histone deacetylase 4/5-related protein	1.000000	0.020638	0.111632	0.037523	0.022514	0.060038	0.069418	0.048780	0.071295	0.015009	0.038462	0.083490	0.030019	0.053471	0.042214	0.075985	0.011257	0.004690	0.046904	0.090056	0.066604
GENE2947X	histone deacetylase 9 isoform 5; histone deacetylase 7B; histone deacetylase 7; MEF-2 interacting transcription repressor (MITR) protein; histone deacetylase 4/5-related protein	histone deacetylase 9 isoform 5; histone deacetylase 7B; histone deacetylase 7; MEF-2 interacting transcription repressor (MITR) protein; histone deacetylase 4/5-related protein	1.000000	0.020580	0.112254	0.037418	0.022451	0.059869	0.069224	0.048644	0.071094	0.014967	0.038354	0.085126	0.029935	0.053321	0.042095	0.075772	0.011225	0.004677	0.046773	0.089804	0.066417
GENE2134X	Ts translation elongation factor, mitochondrial	Ts translation elongation factor, mitochondrial	1.000000	0.026012	0.135838	0.017341	0.023121	0.075145	0.043353	0.046243	0.075145	0.026012	0.017341	0.057803	0.023121	0.066474	0.028902	0.078035	0.017341	0.014451	0.043353	0.083815	0.101156
GENE2678X	hypothetical protein FLJ12150	hypothetical protein FLJ12150	1.000000	0.026860	0.146694	0.018595	0.018595	0.074380	0.061983	0.049587	0.070248	0.014463	0.024793	0.066116	0.012397	0.030992	0.041322	0.084711	0.018595	0.016529	0.049587	0.086777	0.086777
GENE923X	hypothetical protein FLJ23878	hypothetical protein FLJ23878	1.000000	0.034615	0.150000	0.011538	0.015385	0.053846	0.092308	0.042308	0.061538	0.011538	0.042308	0.053846	0.015385	0.038462	0.034615	0.080769	0.015385	0.007692	0.073077	0.076923	0.088462
GENE2778X	basement membrane-induced gene	basement membrane-induced gene	1.000000	0.028169	0.123239	0.031690	0.014085	0.080986	0.088028	0.042254	0.056338	0.014085	0.024648	0.056338	0.003521	0.035211	0.038732	0.088028	0.024648	0.024648	0.073944	0.077465	0.073944
GENE1433X	ubiquitin-conjugating enzyme E2Q	ubiquitin-conjugating enzyme E2Q	1.000000	0.026066	0.104265	0.045024	0.016588	0.054502	0.073460	0.021327	0.066351	0.028436	0.021327	0.066351	0.035545	0.061611	0.066351	0.078199	0.016588	0.009479	0.037915	0.068720	0.101896
GENE2079X	NSE1	NSE1	1.000000	0.034247	0.106164	0.030822	0.003425	0.068493	0.071918	0.027397	0.078767	0.030822	0.041096	0.058219	0.027397	0.037671	0.054795	0.085616	0.023973	0.017123	0.058219	0.054795	0.089041
GENE799X	hypothetical protein MGC3123	hypothetical protein MGC3123	1.000000	0.033223	0.119601	0.029900	0.016611	0.109635	0.076412	0.049834	0.079734	0.019934	0.023256	0.029900	0.029900	0.019934	0.039867	0.066445	0.009967	0.006645	0.043189	0.086379	0.109635
GENE1398X	poliovirus receptor-related 2 (herpesvirus entry mediator B); poliovirus receptor related 2; poliovirus receptor-like 2; herpesvirus entry protein B; herpesvirus entry mediator B (poliovirus receptor-related 2); nectin 2	poliovirus receptor-related 2 (herpesvirus entry mediator B); poliovirus receptor related 2; poliovirus receptor-like 2; herpesvirus entry protein B; herpesvirus entry mediator B (poliovirus receptor-related 2); nectin 2	1.000000	0.031315	0.106472	0.020877	0.014614	0.091858	0.091858	0.077244	0.081420	0.016701	0.012526	0.035491	0.018789	0.031315	0.048017	0.068894	0.012526	0.018789	0.054280	0.075157	0.091858
GENE1264X	silver homolog; Melanocyte protein mel 17; Pmel 17; Pmel17; Silver, mouse, homolog of; silver (mouse homolog)-like; silver (mouse homolog) like	silver homolog; Melanocyte protein mel 17; Pmel 17; Pmel17; Silver, mouse, homolog of; silver (mouse homolog)-like; silver (mouse homolog) like	1.000000	0.019667	0.102874	0.040847	0.019667	0.093797	0.081694	0.089259	0.071104	0.019667	0.016641	0.060514	0.021180	0.019667	0.033283	0.045386	0.021180	0.019667	0.039334	0.093797	0.090772
GENE1503X	poliovirus receptor; Polio virus receptor	poliovirus receptor; Polio virus receptor	1.000000	0.028777	0.100719	0.031175	0.021583	0.095923	0.076739	0.074341	0.071942	0.026379	0.023981	0.050360	0.043165	0.021583	0.023981	0.052758	0.021583	0.023981	0.043165	0.091127	0.076739
GENE513X	achalasia, adrenocortical insufficiency, alacrimia (Allgrove, triple-A); aladin; adracalin	achalasia, adrenocortical insufficiency, alacrimia (Allgrove, triple-A); aladin; adracalin	1.000000	0.038462	0.111722	0.038462	0.007326	0.069597	0.097070	0.062271	0.069597	0.009158	0.032967	0.031136	0.025641	0.025641	0.032967	0.047619	0.027473	0.038462	0.054945	0.097070	0.082418
GENE2076X	class I cytokine receptor; T-cell cytokine receptor	class I cytokine receptor; T-cell cytokine receptor	1.000000	0.018868	0.132075	0.022013	0.012579	0.073899	0.117925	0.055031	0.070755	0.015723	0.020440	0.040881	0.022013	0.028302	0.031447	0.062893	0.025157	0.047170	0.044025	0.072327	0.086478
GENE2775X	erythropoietin receptor precursor	erythropoietin receptor precursor	1.000000	0.027559	0.133858	0.025591	0.009843	0.064961	0.102362	0.047244	0.086614	0.027559	0.019685	0.023622	0.019685	0.017717	0.047244	0.072835	0.023622	0.029528	0.045276	0.102362	0.072835
GENE1088X	Src-like-adaptor 2 isoform b; Src-like adapter protein-2	Src-like-adaptor 2 isoform b; Src-like adapter protein-2	1.000000	0.019048	0.119048	0.028571	0.009524	0.057143	0.085714	0.047619	0.066667	0.033333	0.023810	0.033333	0.014286	0.019048	0.033333	0.071429	0.014286	0.033333	0.076190	0.123810	0.090476
GENE2373X	chromosome 20 open reading frame 46	chromosome 20 open reading frame 46	1.000000	0.027344	0.117188	0.019531	0.027344	0.078125	0.089844	0.046875	0.070312	0.027344	0.019531	0.031250	0.031250	0.019531	0.027344	0.074219	0.011719	0.000000	0.082031	0.097656	0.101562
GENE1037X	myogenin; Myogenic factor-4; myogenin; myogenic factor 4	myogenin; Myogenic factor-4; myogenin; myogenic factor 4	1.000000	0.026786	0.111607	0.022321	0.008929	0.049107	0.093750	0.049107	0.062500	0.035714	0.026786	0.035714	0.035714	0.040179	0.044643	0.098214	0.026786	0.008929	0.071429	0.089286	0.062500
GENE293X	POU domain, class 3, transcription factor 4	POU domain, class 3, transcription factor 4	1.000000	0.027701	0.094183	0.027701	0.013850	0.049861	0.083102	0.063712	0.069252	0.013850	0.058172	0.066482	0.030471	0.055402	0.047091	0.049861	0.016620	0.013850	0.038781	0.110803	0.069252
GENE401X	secretory pathway component Sec31B-1	secretory pathway component Sec31B-1	1.000000	0.031383	0.126378	0.030534	0.020356	0.061069	0.098388	0.043257	0.074640	0.015267	0.023749	0.065310	0.022901	0.049194	0.033927	0.050891	0.020356	0.017812	0.044953	0.106022	0.063613
GENE1399X	megacaryocytic acute leukemia protein; megacaryocytic acute leukemia; myocardium related gene; Megakaryoblastic leukemia 1; likely ortholog of mouse basic, SAP and coiled-coil domain (Bsac)	megacaryocytic acute leukemia protein; megacaryocytic acute leukemia; myocardium related gene; Megakaryoblastic leukemia 1; likely ortholog of mouse basic, SAP and coiled-coil domain (Bsac)	1.000000	0.017186	0.121375	0.026853	0.018260	0.044039	0.128894	0.052632	0.083781	0.008593	0.019334	0.074114	0.017186	0.054780	0.044039	0.064447	0.007519	0.002148	0.034372	0.120301	0.060150
GENE140X	TBP-associated factor 6 isoform gamma; TAF6 RNA polymerase II, TATA box binding protein (TBP)-associated factor, 80 kD; TATA box binding protein (TBP)-associated factor, RNA polymerase II, E, 70/85kD; transcription initiation factor TFIID 70 kD subunit	TBP-associated factor 6 isoform gamma; TAF6 RNA polymerase II, TATA box binding protein (TBP)-associated factor, 80 kD; TATA box binding protein (TBP)-associated factor, RNA polymerase II, E, 70/85kD; transcription initiation factor TFIID 70 kD subunit	1.000000	0.019490	0.100450	0.044978	0.016492	0.062969	0.110945	0.065967	0.088456	0.020990	0.016492	0.058471	0.022489	0.062969	0.032984	0.058471	0.016492	0.005997	0.040480	0.088456	0.065967
GENE913X	yeast Sec31p homolog	yeast Sec31p homolog	1.000000	0.031148	0.090164	0.050000	0.022131	0.050000	0.088525	0.054918	0.083607	0.022951	0.026230	0.073770	0.043443	0.053279	0.046721	0.046721	0.013934	0.013115	0.032787	0.090164	0.066393
GENE1039X	tripartite motif-containing 33 protein; transcriptional intermediary factor 1 gamma; ret-fused gene 7	tripartite motif-containing 33 protein; transcriptional intermediary factor 1 gamma; ret-fused gene 7	1.000000	0.026126	0.078378	0.038739	0.016216	0.058559	0.082883	0.053153	0.077477	0.014414	0.028829	0.069369	0.043243	0.055856	0.043243	0.070270	0.034234	0.004505	0.045946	0.089189	0.069369
GENE1062X	killer cell immunoglobulin-like receptor, two domains, short cytoplasmic tail, 4 isoform KIR1D	killer cell immunoglobulin-like receptor, two domains, short cytoplasmic tail, 4 isoform KIR1D	1.000000	0.045045	0.103604	0.040541	0.040541	0.072072	0.094595	0.063063	0.058559	0.027027	0.045045	0.040541	0.022523	0.022523	0.027027	0.045045	0.027027	0.013514	0.031532	0.099099	0.081081
GENE455X	killer cell immunoglobulin-like receptor, two domains, long cytoplasmic tail, 3; cl-6; nkat2; nkat2a; nkat2b; p58 natural killer cell receptor family; p58.2	killer cell immunoglobulin-like receptor, two domains, long cytoplasmic tail, 3; cl-6; nkat2; nkat2a; nkat2b; p58 natural killer cell receptor family; p58.2	1.000000	0.043988	0.093842	0.035191	0.020528	0.073314	0.085044	0.061584	0.043988	0.029326	0.046921	0.038123	0.035191	0.032258	0.043988	0.055718	0.023460	0.014663	0.049853	0.102639	0.070381
GENE1429X	killer cell immunoglobulin-like receptor, two domains, short cytoplasmic tail, 4; cl-39	killer cell immunoglobulin-like receptor, two domains, short cytoplasmic tail, 4; cl-39	1.000000	0.046053	0.092105	0.036184	0.029605	0.069079	0.078947	0.046053	0.055921	0.029605	0.049342	0.032895	0.039474	0.029605	0.042763	0.055921	0.019737	0.016447	0.042763	0.111842	0.075658
GENE1387X	killer cell immunoglobulin-like receptor, two domains, long cyto	killer cell immunoglobulin-like receptor, two domains, long cyto	1.000000	0.040000	0.085333	0.040000	0.021333	0.064000	0.090667	0.074667	0.064000	0.021333	0.042667	0.032000	0.026667	0.032000	0.040000	0.037333	0.024000	0.013333	0.053333	0.125333	0.072000
GENE935X	brother of CDO	brother of CDO	1.000000	0.016158	0.078097	0.043986	0.023339	0.077199	0.100539	0.063734	0.068223	0.032316	0.021544	0.052065	0.031418	0.031418	0.039497	0.054758	0.022442	0.015260	0.058348	0.087074	0.082585
GENE953X	deltex 2	deltex 2	1.000000	0.020900	0.080386	0.030547	0.022508	0.064309	0.098071	0.070740	0.078778	0.033762	0.036977	0.059486	0.027331	0.036977	0.030547	0.036977	0.027331	0.016077	0.046624	0.099678	0.081994
GENE578X	paired box gene 8 isoform PAX8B; paired domain gene 8	paired box gene 8 isoform PAX8B; paired domain gene 8	1.000000	0.018088	0.077519	0.043928	0.015504	0.054264	0.098191	0.062016	0.056848	0.043928	0.036176	0.041344	0.033592	0.033592	0.046512	0.036176	0.015504	0.005168	0.059432	0.134367	0.087855
GENE1389X	GLI-Kruppel family member GLI3; oncogene GLI3; DNA-binding protein; zinc finger protein GLI3	GLI-Kruppel family member GLI3; oncogene GLI3; DNA-binding protein; zinc finger protein GLI3	1.000000	0.021519	0.077215	0.032911	0.026582	0.039873	0.095570	0.056329	0.071519	0.024684	0.042405	0.055696	0.039873	0.036709	0.044937	0.047468	0.018354	0.002532	0.052532	0.136076	0.077215
GENE1646X	cytoplasmic nuclear factor of activated T-cells 3 isoform 4; nuclear factor of activated T-cells, cytoplasmic 3; T cell transcription factor NFAT4	cytoplasmic nuclear factor of activated T-cells 3 isoform 4; nuclear factor of activated T-cells, cytoplasmic 3; T cell transcription factor NFAT4	1.000000	0.027751	0.081340	0.046890	0.011483	0.046890	0.111005	0.055502	0.053589	0.022967	0.046890	0.055502	0.024880	0.034450	0.044976	0.052632	0.026794	0.006699	0.038278	0.141627	0.069856
GENE1075X	hypothetical protein FLJ30707	hypothetical protein FLJ30707	1.000000	0.041237	0.084192	0.030928	0.006873	0.046392	0.108247	0.056701	0.061856	0.018900	0.041237	0.048110	0.020619	0.034364	0.056701	0.056701	0.024055	0.020619	0.063574	0.113402	0.065292
GENE1470X	paired box gene 8 isoform PAX8C; paired domain gene 8	paired box gene 8 isoform PAX8C; paired domain gene 8	1.000000	0.017588	0.072864	0.040201	0.022613	0.050251	0.130653	0.062814	0.062814	0.020101	0.030151	0.045226	0.030151	0.035176	0.047739	0.032663	0.025126	0.015075	0.067839	0.115578	0.075377
GENE997X	nuclear factor of activated T-cells, cytosolic component 1 isoform C; NFAT transcription complex cytosolic component	nuclear factor of activated T-cells, cytosolic component 1 isoform C; NFAT transcription complex cytosolic component	1.000000	0.022581	0.088172	0.027957	0.008602	0.056989	0.136559	0.058065	0.072043	0.032258	0.037634	0.043011	0.027957	0.032258	0.044086	0.054839	0.022581	0.006452	0.049462	0.117204	0.061290
GENE1155X	nuclear factor of activated T-cells, cytosolic component 1 isoform E; NFAT transcription complex cytosolic component	nuclear factor of activated T-cells, cytosolic component 1 isoform E; NFAT transcription complex cytosolic component	1.000000	0.025862	0.086207	0.028325	0.009852	0.057882	0.126847	0.056650	0.075123	0.035714	0.038177	0.044335	0.028325	0.035714	0.043103	0.051724	0.019704	0.007389	0.049261	0.114532	0.065271
GENE2312X	preexisting nuclear factor of activated T-cells 2 isoform B; nuclear factor of activated T-cells, cytoplasmic 2; T cell transcription factor NFAT1; NFAT pre-existing subunit	preexisting nuclear factor of activated T-cells 2 isoform B; nuclear factor of activated T-cells, cytoplasmic 2; T cell transcription factor NFAT1; NFAT pre-existing subunit	1.000000	0.022801	0.076004	0.045603	0.016287	0.055375	0.127036	0.051031	0.074919	0.031488	0.032573	0.061889	0.031488	0.035831	0.039088	0.054289	0.017372	0.005429	0.051031	0.100977	0.069490
GENE407X	transducin-like enhancer protein 2; transducin-like enhancer of split 2; enhancer of split groucho 2	transducin-like enhancer protein 2; transducin-like enhancer of split 2; enhancer of split groucho 2	1.000000	0.022880	0.092867	0.036339	0.012113	0.069987	0.080754	0.043069	0.080754	0.026918	0.030956	0.056528	0.021534	0.041723	0.047106	0.052490	0.028264	0.010767	0.044415	0.126514	0.074024
GENE1176X	colony stimulating factor 1 isoform b precursor; macrophage colony stimulating factor	colony stimulating factor 1 isoform b precursor; macrophage colony stimulating factor	1.000000	0.031963	0.100457	0.029680	0.020548	0.061644	0.098174	0.054795	0.059361	0.013699	0.018265	0.063927	0.029680	0.036530	0.050228	0.077626	0.027397	0.011416	0.043379	0.111872	0.059361
GENE1972X	colony stimulating factor 1 isoform a precursor; macrophage colony stimulating factor	colony stimulating factor 1 isoform a precursor; macrophage colony stimulating factor	1.000000	0.027076	0.101083	0.025271	0.016245	0.055957	0.111913	0.057762	0.059567	0.010830	0.019856	0.059567	0.028881	0.030686	0.048736	0.072202	0.021661	0.010830	0.057762	0.117329	0.066787
GENE1116X	interleukin 4 receptor precursor; CD124	interleukin 4 receptor precursor; CD124	1.000000	0.026667	0.095758	0.027879	0.015758	0.061818	0.107879	0.046061	0.065455	0.023030	0.025455	0.042424	0.031515	0.037576	0.035152	0.080000	0.042424	0.023030	0.032727	0.109091	0.070303
GENE2798X	CD6 antigen; Tp120	CD6 antigen; Tp120	1.000000	0.023952	0.089820	0.026946	0.010479	0.058383	0.095808	0.046407	0.085329	0.020958	0.029940	0.043413	0.035928	0.014970	0.043413	0.074850	0.040419	0.022455	0.046407	0.110778	0.079341
GENE1877X	likely ortholog of mouse ubiquitin conjugating enzyme 7 interacting protein 5	likely ortholog of mouse ubiquitin conjugating enzyme 7 interacting protein 5	1.000000	0.035120	0.099815	0.048059	0.018484	0.064695	0.092421	0.064695	0.064695	0.011091	0.033272	0.055453	0.027726	0.044362	0.031423	0.057301	0.036969	0.009242	0.046211	0.097967	0.060998
GENE13X	mitogen-activated protein kinase 8 interacting protein 1; islet-brain 1; PRKM8 interacting protein; JNK-interacting protein 1	mitogen-activated protein kinase 8 interacting protein 1; islet-brain 1; PRKM8 interacting protein; JNK-interacting protein 1	1.000000	0.039381	0.067511	0.028129	0.012658	0.045007	0.095640	0.050633	0.082982	0.029536	0.029536	0.042194	0.022504	0.033755	0.066104	0.087201	0.021097	0.005626	0.059072	0.104079	0.077356
GENE4X	KIAA1138 protein	KIAA1138 protein	1.000000	0.019656	0.077805	0.022932	0.006552	0.050778	0.101556	0.050778	0.094185	0.026208	0.018018	0.033579	0.018018	0.064701	0.054873	0.069615	0.018837	0.004095	0.081900	0.099918	0.085995
GENE726X	axin 1 isoform a; axis inhibition protein 1; axis inhibitor 1; fused, mouse, homolog of	axin 1 isoform a; axis inhibition protein 1; axis inhibitor 1; fused, mouse, homolog of	1.000000	0.025522	0.067285	0.030162	0.015081	0.059165	0.083527	0.042923	0.077726	0.027842	0.037123	0.040603	0.018561	0.055684	0.051044	0.093968	0.018561	0.009281	0.080046	0.087007	0.078886
GENE949X	axin 2; axil	axin 2; axil	1.000000	0.028470	0.081851	0.024911	0.020166	0.046263	0.080664	0.061684	0.066429	0.032028	0.039146	0.043891	0.023725	0.061684	0.041518	0.081851	0.021352	0.008304	0.064057	0.097272	0.074733
GENE210X	X-ray repair cross complementing protein 1; X-ray-repair, complementing defective, repair in Chinese hamster; DNA repair protein XRCC1	X-ray repair cross complementing protein 1; X-ray-repair, complementing defective, repair in Chinese hamster; DNA repair protein XRCC1	1.000000	0.033175	0.069510	0.023697	0.011058	0.063191	0.094787	0.045814	0.082148	0.020537	0.017378	0.050553	0.023697	0.063191	0.055292	0.088468	0.009479	0.009479	0.069510	0.097946	0.071090
GENE1485X	SMART/HDAC1 associated repressor protein; Msx2 interacting nuclear target (MINT) homolog	SMART/HDAC1 associated repressor protein; Msx2 interacting nuclear target (MINT) homolog	1.000000	0.017740	0.062227	0.030841	0.012282	0.070142	0.100437	0.058133	0.081059	0.020197	0.022107	0.049127	0.028111	0.070961	0.053221	0.088428	0.004913	0.003002	0.070142	0.107806	0.049127
GENE1868X	phosphatidylinositol-4-phosphate 5-kinase, type I, gamma; phosphatidylinositol-4-phosphate 5-kinase I-gamma; diphosphoinositide kinase; type I PIP kinase; PtdIns(4)P-5-kinase	phosphatidylinositol-4-phosphate 5-kinase, type I, gamma; phosphatidylinositol-4-phosphate 5-kinase I-gamma; diphosphoinositide kinase; type I PIP kinase; PtdIns(4)P-5-kinase	1.000000	0.040419	0.082335	0.037425	0.019461	0.053892	0.067365	0.056886	0.094311	0.035928	0.020958	0.043413	0.019461	0.055389	0.055389	0.086826	0.007485	0.004491	0.050898	0.097305	0.070359
GENE525X	hypothetical protein MGC35274	hypothetical protein MGC35274	1.000000	0.023256	0.097674	0.037209	0.009302	0.051163	0.093023	0.046512	0.083721	0.018605	0.013953	0.041860	0.032558	0.051163	0.046512	0.102326	0.004651	0.000000	0.069767	0.125581	0.051163
GENE1668X	ral guanine nucleotide dissociation stimulator	ral guanine nucleotide dissociation stimulator	1.000000	0.030635	0.101751	0.041575	0.012035	0.059081	0.079869	0.052516	0.084245	0.026258	0.017505	0.042670	0.033917	0.055799	0.044858	0.080963	0.019694	0.012035	0.049234	0.107221	0.048140
GENE243X	human immunodeficiency virus type I enhancer binding protein 2; human immunodeficiency virus type I enhancer-binding protein 2	human immunodeficiency virus type I enhancer binding protein 2; human immunodeficiency virus type I enhancer-binding protein 2	1.000000	0.028400	0.078800	0.035200	0.024800	0.042400	0.097200	0.048400	0.052000	0.024000	0.038000	0.057200	0.023600	0.062000	0.046800	0.073200	0.016000	0.004800	0.047200	0.137200	0.062800
GENE327X	palladin; CGI-151 protein	palladin; CGI-151 protein	1.000000	0.032550	0.071429	0.042495	0.015371	0.053345	0.079566	0.064195	0.072333	0.020796	0.027125	0.051537	0.038879	0.056058	0.048825	0.076854	0.019892	0.005425	0.062387	0.103074	0.057866
GENE2361X	myopalladin	myopalladin	1.000000	0.032576	0.071212	0.045455	0.015152	0.057576	0.097727	0.058333	0.060606	0.017424	0.023485	0.056061	0.043939	0.053030	0.042424	0.075758	0.020455	0.005303	0.057576	0.115152	0.050758
GENE1742X	period 2 isoform 2; period, Drosophila, homolog of, 2; period circadian protein 2	period 2 isoform 2; period, Drosophila, homolog of, 2; period circadian protein 2	1.000000	0.032669	0.082869	0.027888	0.021514	0.051793	0.090040	0.054183	0.075697	0.020717	0.031076	0.047809	0.030279	0.060558	0.043825	0.074900	0.025498	0.005578	0.041434	0.123506	0.058167
GENE2536X	period 3; PERIOD, DROSOPHILA, HOMOLOG OF, 3; period circadian protein 3	period 3; PERIOD, DROSOPHILA, HOMOLOG OF, 3; period circadian protein 3	1.000000	0.031640	0.073272	0.040799	0.019983	0.049958	0.091590	0.064946	0.068276	0.028310	0.029975	0.058285	0.034138	0.049126	0.034138	0.069942	0.021649	0.007494	0.046628	0.127394	0.052456
GENE2071X	human immunodeficiency virus type I enhancer binding protein 1; human immunodeficiency virus type I enhancer-binding protein 1	human immunodeficiency virus type I enhancer binding protein 1; human immunodeficiency virus type I enhancer-binding protein 1	1.000000	0.022451	0.087597	0.037173	0.015458	0.058888	0.082076	0.064409	0.056680	0.013618	0.034597	0.071034	0.044166	0.063305	0.043430	0.061833	0.017298	0.002208	0.044902	0.132131	0.046743
GENE1912X	discs, large (Drosophila) homolog-associated protein 2; PSD-95/SAP90-associated protein-2	discs, large (Drosophila) homolog-associated protein 2; PSD-95/SAP90-associated protein-2	1.000000	0.021538	0.076923	0.026667	0.024615	0.040000	0.074872	0.054359	0.071795	0.028718	0.036923	0.053333	0.022564	0.054359	0.062564	0.066667	0.020513	0.011282	0.072821	0.127179	0.050256
GENE1990X	hypothetical protein FLJ34278	hypothetical protein FLJ34278	1.000000	0.013089	0.083770	0.031414	0.018325	0.047120	0.089005	0.075916	0.096859	0.015707	0.013089	0.060209	0.026178	0.054974	0.041885	0.068063	0.010471	0.007853	0.060209	0.133508	0.052356
GENE1067X	KIAA0889 protein	KIAA0889 protein	1.000000	0.025097	0.081081	0.025097	0.017375	0.073359	0.071429	0.052124	0.061776	0.015444	0.017375	0.034749	0.030888	0.061776	0.050193	0.054054	0.017375	0.015444	0.065637	0.138996	0.090734
GENE2309X	phosphofurin acidic cluster sorting protein 1 isoform 1; cytosolic sorting protein PACS-1	phosphofurin acidic cluster sorting protein 1 isoform 1; cytosolic sorting protein PACS-1	1.000000	0.025961	0.088266	0.037383	0.022845	0.076843	0.068536	0.057113	0.057113	0.020768	0.015576	0.058152	0.024922	0.067497	0.053998	0.060228	0.007269	0.008307	0.047767	0.134995	0.066459
GENE1053X	dachshund homolog isoform a	dachshund homolog isoform a	1.000000	0.015581	0.082153	0.038244	0.031161	0.048159	0.087819	0.065156	0.090652	0.008499	0.021246	0.036827	0.041076	0.048159	0.029745	0.056657	0.011331	0.000000	0.046742	0.141643	0.099150
GENE2649X	PDZ domain containing 3 isoform b; rat plakophilin-related armadillo repeat protein-interacting PDZ protein-like; PDZ domain containing 2	PDZ domain containing 3 isoform b; rat plakophilin-related armadillo repeat protein-interacting PDZ protein-like; PDZ domain containing 2	1.000000	0.017424	0.080303	0.034470	0.015909	0.054924	0.082955	0.053030	0.079167	0.011742	0.026515	0.039773	0.032197	0.058333	0.044318	0.065909	0.016667	0.005682	0.056061	0.139394	0.085227
GENE2979X	interleukin 16 isoform 1 proprotein	interleukin 16 isoform 1 proprotein	1.000000	0.020602	0.101426	0.039620	0.012678	0.042789	0.076070	0.064976	0.085578	0.006339	0.020602	0.049128	0.026941	0.057052	0.047544	0.072900	0.009509	0.004754	0.044374	0.134707	0.082409
GENE408X	hypothetical protein LOC283248	hypothetical protein LOC283248	1.000000	0.022945	0.095602	0.028681	0.021033	0.049713	0.135755	0.042065	0.072658	0.021033	0.021033	0.053537	0.026769	0.055449	0.045889	0.072658	0.005736	0.011472	0.076482	0.078394	0.063098
GENE481X	faciogenital dysplasia protein	faciogenital dysplasia protein	1.000000	0.027055	0.098855	0.032258	0.016649	0.057232	0.115505	0.036420	0.067638	0.018730	0.033299	0.042664	0.027055	0.047867	0.044745	0.090531	0.021852	0.007284	0.071800	0.079084	0.063476
GENE2504X	mitogen-activated protein kinase kinase kinase 14; serine/threonine protein-kinase	mitogen-activated protein kinase kinase kinase 14; serine/threonine protein-kinase	1.000000	0.025343	0.106653	0.028511	0.014784	0.052798	0.103485	0.034847	0.072862	0.016895	0.035903	0.051742	0.022175	0.063358	0.031679	0.081309	0.024287	0.015839	0.051742	0.095037	0.070750
GENE324X	hypoxia-inducible factor-3 alpha isoform b; inhibitory PAS domain protein	hypoxia-inducible factor-3 alpha isoform b; inhibitory PAS domain protein	1.000000	0.033951	0.131173	0.030864	0.016975	0.040123	0.106481	0.052469	0.087963	0.020062	0.032407	0.041667	0.013889	0.021605	0.055556	0.054012	0.020062	0.007716	0.060185	0.101852	0.070988
GENE1976X	sterol regulatory element binding transcription factor 1; sterol regulatory element binding protein-1	sterol regulatory element binding transcription factor 1; sterol regulatory element binding protein-1	1.000000	0.026155	0.142110	0.017437	0.013078	0.057541	0.095902	0.058413	0.112467	0.013078	0.023540	0.048823	0.017437	0.029643	0.043592	0.038361	0.015693	0.013078	0.057541	0.102005	0.074106
GENE693X	dual-specificity tyrosine-(Y)-phosphorylation regulated kinase 1B isoform b; minibrain-related kinase	dual-specificity tyrosine-(Y)-phosphorylation regulated kinase 1B isoform b; minibrain-related kinase	1.000000	0.027165	0.110357	0.040747	0.020374	0.042445	0.106961	0.047538	0.073005	0.035654	0.032258	0.045840	0.032258	0.045840	0.047538	0.042445	0.016978	0.006791	0.067912	0.086587	0.071307
GENE1462X	testis amiloride-sensitive cation channel 3 isoform c; testis sodium channel 1; proton-gated cation channel subunit; modulatory subunit of ASIC2a	testis amiloride-sensitive cation channel 3 isoform c; testis sodium channel 1; proton-gated cation channel subunit; modulatory subunit of ASIC2a	1.000000	0.040516	0.110497	0.034991	0.031308	0.046041	0.090239	0.042357	0.079190	0.033149	0.031308	0.040516	0.031308	0.020258	0.047882	0.055249	0.034991	0.009208	0.071823	0.084715	0.064457
GENE909X	arylhydrocarbon receptor repressor; dioxin receptor repressor	arylhydrocarbon receptor repressor; dioxin receptor repressor	1.000000	0.029371	0.102098	0.018182	0.025175	0.048951	0.109091	0.047552	0.088112	0.015385	0.030769	0.055944	0.009790	0.037762	0.047552	0.044755	0.034965	0.009790	0.081119	0.083916	0.079720
GENE569X	p21-activated kinase 4; protein kinase related to S. cerevisiae STE20, effector for Cdc42Hs	p21-activated kinase 4; protein kinase related to S. cerevisiae STE20, effector for Cdc42Hs	1.000000	0.027073	0.081218	0.037225	0.023689	0.064298	0.106599	0.037225	0.087986	0.013536	0.025381	0.040609	0.025381	0.049069	0.045685	0.059222	0.008460	0.006768	0.087986	0.081218	0.091371
GENE1589X	LIM domain protein	LIM domain protein	1.000000	0.021212	0.087879	0.027273	0.018182	0.051515	0.112121	0.042424	0.078788	0.024242	0.036364	0.030303	0.018182	0.036364	0.048485	0.057576	0.027273	0.009091	0.075758	0.087879	0.109091
GENE824X	zinc finger protein 278 long B isoform; POZ-AT hook-zinc finger protein; MAZ-related factor; BTB-POZ domain zinc finger transcription factor	zinc finger protein 278 long B isoform; POZ-AT hook-zinc finger protein; MAZ-related factor; BTB-POZ domain zinc finger transcription factor	1.000000	0.033520	0.087523	0.033520	0.024209	0.054004	0.074488	0.031657	0.087523	0.020484	0.037244	0.040968	0.029795	0.040968	0.048417	0.046555	0.037244	0.003724	0.078212	0.087523	0.102421
GENE1216X	C9orf10 protein	C9orf10 protein	1.000000	0.037418	0.086062	0.036483	0.020580	0.059869	0.091674	0.034612	0.086997	0.032741	0.033676	0.048644	0.030870	0.049579	0.038354	0.048644	0.017774	0.012161	0.059869	0.080449	0.093545
GENE2774X	LIM homeobox protein 3 isoform a; LIM/homeodomain protein LHX3	LIM homeobox protein 3 isoform a; LIM/homeodomain protein LHX3	1.000000	0.035264	0.093199	0.012594	0.015113	0.047859	0.083123	0.045340	0.088161	0.027708	0.022670	0.047859	0.015113	0.050378	0.057935	0.057935	0.035264	0.010076	0.078086	0.083123	0.093199
GENE285X	period 1; hPER; Period, drosophila, homolog of; circadian pacemaker protein RIGUI	period 1; hPER; Period, drosophila, homolog of; circadian pacemaker protein RIGUI	1.000000	0.024031	0.088372	0.020155	0.013178	0.047287	0.117054	0.052713	0.087597	0.019380	0.024031	0.048837	0.017054	0.028682	0.045736	0.062016	0.020930	0.005426	0.059690	0.130233	0.087597
GENE374X	hypothetical protein FLJ38377	hypothetical protein FLJ38377	1.000000	0.024390	0.092915	0.012776	0.012776	0.037166	0.104530	0.048780	0.097561	0.008130	0.016260	0.052265	0.011614	0.038328	0.052265	0.066202	0.025552	0.015099	0.060395	0.114983	0.108014
GENE295X	progesterone receptor	progesterone receptor	1.000000	0.031083	0.112540	0.028939	0.018221	0.053591	0.110397	0.030011	0.110397	0.024652	0.013934	0.050375	0.018221	0.043944	0.041801	0.054662	0.025723	0.006431	0.045016	0.101822	0.078242
GENE2476X	dual specificity phosphatase 8; H1 phosphatase, vaccinia virus homolog; serine/threonine specific protein phosphatase	dual specificity phosphatase 8; H1 phosphatase, vaccinia virus homolog; serine/threonine specific protein phosphatase	1.000000	0.032000	0.100800	0.032000	0.016000	0.041600	0.120000	0.033600	0.107200	0.014400	0.009600	0.033600	0.020800	0.038400	0.051200	0.048000	0.022400	0.008000	0.070400	0.104000	0.096000
GENE2714X	BarH (Drosophila)-like 1; Barh-like 1	BarH (Drosophila)-like 1; Barh-like 1	1.000000	0.021407	0.113150	0.021407	0.009174	0.027523	0.116208	0.033639	0.103976	0.027523	0.012232	0.048930	0.018349	0.042813	0.055046	0.048930	0.015291	0.006116	0.079511	0.122324	0.076453
GENE751X	sorting nexin 26	sorting nexin 26	1.000000	0.029307	0.111901	0.015986	0.014210	0.046181	0.143872	0.034636	0.078153	0.021314	0.023979	0.043517	0.015986	0.019538	0.031972	0.053286	0.017762	0.011545	0.087034	0.101243	0.098579
GENE2746X	Rho guanine nucleotide exchange factor (GEF) 15; Rho guanine exchange factor (GEF) 15	Rho guanine nucleotide exchange factor (GEF) 15; Rho guanine exchange factor (GEF) 15	1.000000	0.023781	0.117717	0.016647	0.009512	0.051130	0.128419	0.057075	0.077289	0.013080	0.020214	0.057075	0.021403	0.021403	0.038050	0.066587	0.020214	0.009512	0.091558	0.097503	0.061831
GENE2948X	hypothetical protein 24432	hypothetical protein 24432	1.000000	0.016636	0.116451	0.012939	0.016636	0.048059	0.123845	0.053604	0.096118	0.009242	0.025878	0.048059	0.011091	0.018484	0.036969	0.060998	0.029575	0.012939	0.072089	0.109057	0.081331
GENE2196X	amyloid beta A4 precursor protein-binding, family B, member 1 isoform E9; amyloid beta A4 precursor protein-binding, family B, member 1; stat-like protein; adaptor protein FE65a2	amyloid beta A4 precursor protein-binding, family B, member 1 isoform E9; amyloid beta A4 precursor protein-binding, family B, member 1; stat-like protein; adaptor protein FE65a2	1.000000	0.026761	0.098592	0.022535	0.018310	0.052113	0.083099	0.043662	0.097183	0.012676	0.028169	0.047887	0.036620	0.035211	0.042254	0.095775	0.018310	0.021127	0.050704	0.092958	0.076056
GENE1022X	alveolar soft part sarcoma chromosome region, candidate 1; ASPL protein; renal cell carcinoma gene on chromosome 17; renal cell carcinoma, papillary, 17 gene; ASPSCR1/TFE3 fusion gene, included	alveolar soft part sarcoma chromosome region, candidate 1; ASPL protein; renal cell carcinoma gene on chromosome 17; renal cell carcinoma, papillary, 17 gene; ASPSCR1/TFE3 fusion gene, included	1.000000	0.034358	0.108499	0.012658	0.009042	0.063291	0.108499	0.047016	0.090416	0.014467	0.016275	0.052441	0.014467	0.045208	0.048825	0.079566	0.016275	0.007233	0.075949	0.081374	0.074141
GENE1984X	small nuclear RNA activating complex, polypeptide 4, 190kDa; small nuclear RNA activating complex, polypeptide 4, 190kD	small nuclear RNA activating complex, polypeptide 4, 190kDa; small nuclear RNA activating complex, polypeptide 4, 190kD	1.000000	0.012934	0.111641	0.020422	0.010211	0.051055	0.096664	0.047651	0.099387	0.010211	0.022464	0.062628	0.014976	0.047651	0.037440	0.080327	0.009530	0.017699	0.074881	0.097345	0.074881
GENE2124X	NADPH oxidase-related, C2 domain-containing protein	NADPH oxidase-related, C2 domain-containing protein	1.000000	0.018182	0.120000	0.010909	0.012727	0.056364	0.081818	0.036364	0.087273	0.014545	0.023636	0.067273	0.018182	0.030909	0.054545	0.089091	0.009091	0.020000	0.080000	0.092727	0.076364
GENE2966X	signal-induced proliferation-associated protein 1; GTPase-activating protein Spa-1; p130 SPA-1	signal-induced proliferation-associated protein 1; GTPase-activating protein Spa-1; p130 SPA-1	1.000000	0.033589	0.114203	0.017274	0.011516	0.051823	0.091171	0.063340	0.102687	0.016315	0.025912	0.046065	0.019194	0.022073	0.041267	0.072937	0.012476	0.005758	0.079655	0.086372	0.086372
GENE2970X	regulator of G-protein signalling 14; regulation of G protein signaling 14	regulator of G-protein signalling 14; regulation of G protein signaling 14	1.000000	0.030035	0.132509	0.024735	0.008834	0.053004	0.086572	0.042403	0.074205	0.012367	0.012367	0.058304	0.019435	0.054770	0.038869	0.077739	0.015901	0.005300	0.068905	0.104240	0.079505
GENE2902X	KIAA0290 protein	KIAA0290 protein	1.000000	0.038245	0.094488	0.014623	0.017998	0.056243	0.095613	0.058493	0.093363	0.020247	0.022497	0.039370	0.020247	0.041620	0.040495	0.076490	0.012373	0.010124	0.069741	0.112486	0.065242
GENE2430X	nuclear factor of kappa light polypeptide gene enhancer in B-cells 2 (p49/p100); Nuclear factor of kappa light chain gene enhancer in B-cells 2	nuclear factor of kappa light polypeptide gene enhancer in B-cells 2 (p49/p100); Nuclear factor of kappa light chain gene enhancer in B-cells 2	1.000000	0.025723	0.120043	0.023580	0.018221	0.053591	0.087889	0.053591	0.082529	0.024652	0.034298	0.047160	0.021436	0.040729	0.050375	0.067524	0.011790	0.003215	0.060021	0.073955	0.099678
GENE2652X	cofactor required for Sp1 transcriptional activation, subunit 7, 70kDa	cofactor required for Sp1 transcriptional activation, subunit 7, 70kDa	1.000000	0.011667	0.098333	0.026667	0.008333	0.043333	0.110000	0.038333	0.073333	0.013333	0.028333	0.066667	0.030000	0.058333	0.056667	0.056667	0.013333	0.010000	0.076667	0.106667	0.073333
GENE1736X	zinc finger, MYND domain containing 15	zinc finger, MYND domain containing 15	1.000000	0.042674	0.103841	0.017070	0.015647	0.052632	0.098151	0.049787	0.075391	0.015647	0.025605	0.035562	0.017070	0.034139	0.044097	0.081081	0.022760	0.017070	0.083926	0.069701	0.098151
GENE1823X	KIAA0790 protein	KIAA0790 protein	1.000000	0.021617	0.094925	0.026316	0.021617	0.046053	0.094925	0.055451	0.048872	0.015977	0.020677	0.037594	0.024436	0.075188	0.059211	0.082707	0.015038	0.005639	0.060150	0.115602	0.078008
GENE2659X	mitogen-activated protein kinase kinase kinase 12; leucine zipper protein kinase; zipper protein kinase; protein kinase MUK; dual leucine zipper kinase DLK	mitogen-activated protein kinase kinase kinase 12; leucine zipper protein kinase; zipper protein kinase; protein kinase MUK; dual leucine zipper kinase DLK	1.000000	0.019790	0.107101	0.031432	0.018626	0.046566	0.094296	0.045402	0.058207	0.011641	0.029104	0.030268	0.020955	0.048894	0.050058	0.083818	0.019790	0.013970	0.068685	0.103609	0.097788
GENE1766X	regulator of Fas-induced apoptosis	regulator of Fas-induced apoptosis	1.000000	0.025641	0.094872	0.028205	0.023077	0.069231	0.094872	0.066667	0.079487	0.035897	0.030769	0.038462	0.020513	0.043590	0.025641	0.053846	0.015385	0.012821	0.082051	0.089744	0.069231
GENE1536X	similar to endothelial cell-selective adhesion molecule; likely ortholog of mouse transmembrane endothelial tight junction protein; HUEL (C4orf1)-interacting protein	similar to endothelial cell-selective adhesion molecule; likely ortholog of mouse transmembrane endothelial tight junction protein; HUEL (C4orf1)-interacting protein	1.000000	0.020513	0.123077	0.023077	0.017949	0.092308	0.105128	0.051282	0.079487	0.017949	0.020513	0.051282	0.030769	0.035897	0.023077	0.035897	0.012821	0.012821	0.046154	0.115385	0.084615
GENE798X	leukocyte immunoglobulin-like receptor, subfamily A (with TM domain), member 2; leukocyte immunoglobulin-like receptor 7	leukocyte immunoglobulin-like receptor, subfamily A (with TM domain), member 2; leukocyte immunoglobulin-like receptor 7	1.000000	0.025751	0.115880	0.027897	0.008584	0.077253	0.085837	0.042918	0.055794	0.042918	0.040773	0.064378	0.025751	0.021459	0.030043	0.047210	0.021459	0.019313	0.049356	0.115880	0.081545
GENE1703X	leukocyte immunoglobulin-like receptor, subfamily A, member 5; immunoglobulin-like transcript 10	leukocyte immunoglobulin-like receptor, subfamily A, member 5; immunoglobulin-like transcript 10	1.000000	0.021739	0.127717	0.021739	0.013587	0.065217	0.081522	0.065217	0.067935	0.035326	0.038043	0.062500	0.024457	0.027174	0.024457	0.051630	0.019022	0.016304	0.048913	0.103261	0.084239
GENE2772X	leukocyte immunoglobulin-like receptor, subfamily B (with TM and ITIM domains), member 6; immunoglobulin-like transcript 8	leukocyte immunoglobulin-like receptor, subfamily B (with TM and ITIM domains), member 6; immunoglobulin-like transcript 8	1.000000	0.032328	0.109914	0.023707	0.023707	0.051724	0.092672	0.049569	0.066810	0.045259	0.036638	0.058190	0.028017	0.025862	0.028017	0.047414	0.019397	0.021552	0.047414	0.105603	0.086207
GENE2759X	glycoprotein VI (platelet); platelet glycoprotein VI	glycoprotein VI (platelet); platelet glycoprotein VI	1.000000	0.029032	0.108065	0.020968	0.016129	0.050000	0.109677	0.058065	0.070968	0.025806	0.017742	0.043548	0.024194	0.030645	0.027419	0.038710	0.037097	0.027419	0.064516	0.117742	0.082258
GENE1125X	synaptopodin	synaptopodin	1.000000	0.021898	0.075912	0.018978	0.018978	0.055474	0.143066	0.058394	0.100730	0.020438	0.014599	0.048175	0.032117	0.042336	0.024818	0.065693	0.007299	0.007299	0.067153	0.132847	0.043796
GENE2089X	KIAA0595 protein	KIAA0595 protein	1.000000	0.015024	0.091346	0.021034	0.013221	0.066707	0.141827	0.043870	0.081130	0.012620	0.016226	0.040264	0.015625	0.039663	0.044471	0.070913	0.015625	0.009014	0.067909	0.132812	0.060697
GENE2468X	hypothetical protein MGC2742	hypothetical protein MGC2742	1.000000	0.014975	0.089850	0.024958	0.011647	0.024958	0.129784	0.064892	0.086522	0.008319	0.018303	0.064892	0.021631	0.053245	0.033278	0.074875	0.008319	0.003328	0.063228	0.133111	0.069884
GENE1418X	hypothetical protein FLJ12438	hypothetical protein FLJ12438	1.000000	0.020619	0.095361	0.020619	0.007732	0.054124	0.121134	0.046392	0.061856	0.015464	0.030928	0.051546	0.015464	0.023196	0.038660	0.069588	0.025773	0.018041	0.090206	0.144330	0.048969
GENE2474X	hypothetical protein FLJ40121	hypothetical protein FLJ40121	1.000000	0.021053	0.071930	0.028070	0.008772	0.063158	0.112281	0.063158	0.052632	0.026316	0.038596	0.054386	0.021053	0.052632	0.031579	0.066667	0.012281	0.014035	0.068421	0.142105	0.050877
GENE1170X	neuregulin 2 isoform 4; neural- and thymus-derived activator for ErbB kinases	neuregulin 2 isoform 4; neural- and thymus-derived activator for ErbB kinases	1.000000	0.018779	0.070423	0.022300	0.011737	0.050469	0.090376	0.044601	0.097418	0.031690	0.024648	0.039906	0.030516	0.043427	0.041080	0.049296	0.030516	0.005869	0.086854	0.137324	0.072770
GENE1285X	PDZ and LIM domain 2; mystique	PDZ and LIM domain 2; mystique	1.000000	0.025568	0.093750	0.025568	0.017045	0.034091	0.085227	0.048295	0.102273	0.019886	0.017045	0.045455	0.014205	0.025568	0.039773	0.056818	0.019886	0.005682	0.088068	0.150568	0.085227
GENE2830X	DKFZp434P211 protein	DKFZp434P211 protein	1.000000	0.016355	0.091121	0.018692	0.018692	0.035047	0.112150	0.065421	0.093458	0.007009	0.025701	0.058411	0.023364	0.032710	0.051402	0.039720	0.016355	0.009346	0.074766	0.135514	0.074766
GENE2988X	interleukin 6 receptor isoform 2 precursor; CD126 antigen; interleukin 6 receptor alpha subunit	interleukin 6 receptor isoform 2 precursor; CD126 antigen; interleukin 6 receptor alpha subunit	1.000000	0.032877	0.090411	0.013699	0.016438	0.073973	0.079452	0.060274	0.087671	0.016438	0.024658	0.049315	0.030137	0.027397	0.038356	0.054795	0.032877	0.030137	0.073973	0.104110	0.063014
GENE2276X	hypothetical protein MGC46534	hypothetical protein MGC46534	1.000000	0.024138	0.062069	0.020690	0.018966	0.050000	0.122414	0.041379	0.091379	0.015517	0.032759	0.048276	0.017241	0.056897	0.037931	0.067241	0.037931	0.008621	0.067241	0.103448	0.075862
GENE112X	v-rel reticuloendotheliosis viral oncogene homolog A, nuclear factor of kappa light polypeptide gene enhancer in B-cells 3, p65; v-rel avian reticuloendotheliosis viral oncogene homolog A (nuclear factor of kappa light polypeptide gene enhancer in B-cells 3 (p65))	v-rel reticuloendotheliosis viral oncogene homolog A, nuclear factor of kappa light polypeptide gene enhancer in B-cells 3, p65; v-rel avian reticuloendotheliosis viral oncogene homolog A (nuclear factor of kappa light polypeptide gene enhancer in B-cells 3 (p65))	1.000000	0.042831	0.080074	0.044693	0.018622	0.054004	0.132216	0.052142	0.083799	0.020484	0.016760	0.057728	0.027933	0.033520	0.061453	0.055866	0.016760	0.001862	0.067039	0.076350	0.055866
GENE1120X	chromosome 6 open reading frame 4 isoform 2; chromosome 6 open reading frame 6; chromosome 6 open reading frame 5; connection to IKK and SAPK/JNK; NFkB-activating protein ACT1	chromosome 6 open reading frame 4 isoform 2; chromosome 6 open reading frame 6; chromosome 6 open reading frame 5; connection to IKK and SAPK/JNK; NFkB-activating protein ACT1	1.000000	0.030088	0.084956	0.038938	0.023009	0.058407	0.130973	0.031858	0.061947	0.030088	0.037168	0.069027	0.038938	0.035398	0.047788	0.065487	0.014159	0.010619	0.063717	0.081416	0.046018
GENE1085X	hypothetical protein FLJ36874	hypothetical protein FLJ36874	1.000000	0.028708	0.127592	0.035088	0.031898	0.051037	0.111643	0.043062	0.059011	0.023923	0.027113	0.074960	0.031898	0.049442	0.046252	0.046252	0.007974	0.003190	0.076555	0.079745	0.044657
GENE1855X	epidermal growth factor receptor pathway substrate 8-related protein 3 isoform a; EPS8-related protein 3	epidermal growth factor receptor pathway substrate 8-related protein 3 isoform a; EPS8-related protein 3	1.000000	0.021886	0.129630	0.031987	0.020202	0.035354	0.099327	0.052189	0.053872	0.016835	0.023569	0.074074	0.026936	0.043771	0.037037	0.079125	0.011785	0.018519	0.075758	0.089226	0.058923
GENE1745X	NORE1 protein	NORE1 protein	1.000000	0.033333	0.112821	0.043590	0.007692	0.051282	0.110256	0.051282	0.058974	0.025641	0.012821	0.056410	0.023077	0.046154	0.043590	0.064103	0.030769	0.007692	0.094872	0.069231	0.056410
GENE2348X	interferon regulatory factor 5 isoform a	interferon regulatory factor 5 isoform a	1.000000	0.039683	0.113095	0.037698	0.017857	0.047619	0.130952	0.035714	0.057540	0.021825	0.019841	0.071429	0.027778	0.045635	0.047619	0.071429	0.019841	0.021825	0.051587	0.059524	0.061508
GENE2485X	Williams Beuren syndrome chromosome region 14 isoform gamma; WS basic-helix-loop-helix leucine zipper protein	Williams Beuren syndrome chromosome region 14 isoform gamma; WS basic-helix-loop-helix leucine zipper protein	1.000000	0.040000	0.115294	0.027059	0.017647	0.045882	0.158824	0.056471	0.068235	0.015294	0.015294	0.045882	0.022353	0.035294	0.044706	0.047059	0.014118	0.011765	0.065882	0.097647	0.055294
GENE1642X	hypothetical protein FLJ20552	hypothetical protein FLJ20552	1.000000	0.035370	0.067524	0.045016	0.006431	0.045016	0.109325	0.067524	0.061093	0.019293	0.038585	0.045016	0.038585	0.012862	0.051447	0.070740	0.035370	0.009646	0.064309	0.096463	0.080386
GENE1405X	suc1-associated neurotrophic factor target 2 (FGFR signalling ad; suc1-associated neurotrophic factor target 2 (FGFR signalling adaptor)	suc1-associated neurotrophic factor target 2 (FGFR signalling ad; suc1-associated neurotrophic factor target 2 (FGFR signalling adaptor)	1.000000	0.032520	0.089431	0.018293	0.014228	0.044715	0.113821	0.048780	0.058943	0.018293	0.036585	0.050813	0.048780	0.024390	0.052846	0.060976	0.026423	0.012195	0.085366	0.081301	0.081301
GENE2642X	extracellular matrix protein 1 isoform 2 precursor; secretory component p85 precursor; secretory component p85	extracellular matrix protein 1 isoform 2 precursor; secretory component p85 precursor; secretory component p85	1.000000	0.024096	0.089157	0.026506	0.009639	0.036145	0.108434	0.053012	0.065060	0.026506	0.045783	0.069880	0.048193	0.028916	0.043373	0.072289	0.045783	0.012048	0.060241	0.065060	0.069880
GENE2316X	zinc finger 398 isoform b; zinc finger DNA binding protein ZER6; zinc finger-estrogen receptor interaction, clone 6; zinc finger DNA binding protein p52/p71	zinc finger 398 isoform b; zinc finger DNA binding protein ZER6; zinc finger-estrogen receptor interaction, clone 6; zinc finger DNA binding protein p52/p71	1.000000	0.038217	0.070064	0.031847	0.014862	0.027601	0.101911	0.061571	0.053079	0.023355	0.061571	0.055202	0.023355	0.038217	0.042463	0.072187	0.044586	0.004246	0.057325	0.101911	0.076433
GENE2132X	homolog of Drosophila lethal (3) malignant brain tumor l(3) mbt protein isoform I; l(3)mbt-like (Drosophila)	homolog of Drosophila lethal (3) malignant brain tumor l(3) mbt protein isoform I; l(3)mbt-like (Drosophila)	1.000000	0.034974	0.069948	0.023316	0.014249	0.054404	0.094560	0.044041	0.062176	0.024611	0.045337	0.053109	0.020725	0.054404	0.060881	0.076425	0.028497	0.022021	0.047927	0.095855	0.072539
GENE2747X	PR domain containing 14	PR domain containing 14	1.000000	0.052539	0.075306	0.029772	0.014011	0.049037	0.096322	0.031524	0.049037	0.043783	0.050788	0.043783	0.019264	0.059545	0.049037	0.064799	0.043783	0.008757	0.045534	0.103327	0.070053
[truncated: 1,873 more rows]
