# Supplementary material for: Characteristics and clustering of human ribosomal protein genes
Source: BMC Genomics. 2006 Feb 28;7:37. doi: 10.1186/1471-2164-7-37 (PMC1459141; doi:10.1186/1471-2164-7-37)
Supplement: Additional File 3 — The data files for the cluster analyses in Gene expression, Amino acid composition and Codon composition. The output file (gene_expression.cdt, amino_acid.cdt, codon.cdt) of Cluster 3.0. To make Figure 1, 4 and 5, these data file were used by the Treeview 1.0.12. The order of the gene names in these files was arranged based on the result of cluster analysis. [file 1471-2164-7-37-S3.gtr]

NODE1X	GENE363X	GENE483X	1.000000
NODE2X	GENE17X	GENE1064X	1.000000
NODE3X	GENE822X	GENE1104X	1.000000
NODE4X	GENE1100X	GENE1403X	1.000000
NODE5X	GENE979X	GENE1640X	1.000000
NODE6X	GENE1493X	GENE2364X	1.000000
NODE7X	GENE318X	GENE2488X	1.000000
NODE8X	GENE2502X	GENE2684X	1.000000
NODE9X	GENE1059X	GENE2887X	1.000000
NODE10X	GENE2663X	GENE2981X	1.000000
NODE11X	GENE271X	GENE921X	0.999993
NODE12X	GENE160X	GENE1057X	0.999986
NODE13X	GENE838X	GENE2947X	0.999975
NODE14X	GENE562X	GENE1252X	0.999963
NODE15X	GENE1254X	GENE1574X	0.999925
NODE16X	GENE785X	GENE1078X	0.999912
NODE17X	GENE2008X	GENE2548X	0.999879
NODE18X	GENE1242X	GENE2375X	0.999871
NODE19X	GENE645X	GENE1605X	0.999786
NODE20X	GENE741X	GENE952X	0.999767
NODE21X	NODE3X	GENE1250X	0.999716
NODE22X	NODE11X	NODE20X	0.999649
NODE23X	GENE1525X	GENE2431X	0.999628
NODE24X	NODE19X	GENE2518X	0.999590
NODE25X	GENE1212X	GENE1581X	0.999576
NODE26X	GENE865X	GENE2584X	0.999557
NODE27X	GENE1522X	GENE1710X	0.999541
NODE28X	GENE87X	GENE2609X	0.999391
NODE29X	GENE2123X	GENE2304X	0.999368
NODE30X	GENE610X	NODE13X	0.999349
NODE31X	GENE1714X	GENE2805X	0.999338
NODE32X	GENE413X	GENE2686X	0.999288
NODE33X	GENE1537X	GENE2037X	0.999245
NODE34X	GENE73X	GENE968X	0.999191
NODE35X	GENE487X	GENE2767X	0.999168
NODE36X	GENE1204X	GENE1907X	0.999162
NODE37X	GENE1889X	GENE2730X	0.998869
NODE38X	GENE2582X	GENE2773X	0.998808
NODE39X	GENE782X	GENE2101X	0.998803
NODE40X	GENE997X	GENE1155X	0.998767
NODE41X	GENE1610X	GENE2340X	0.998548
NODE42X	NODE4X	GENE2245X	0.998291
NODE43X	GENE368X	GENE2489X	0.998159
NODE44X	GENE381X	GENE857X	0.998088
NODE45X	GENE0X	GENE2284X	0.998068
NODE46X	GENE1193X	GENE1336X	0.997977
NODE47X	GENE1898X	GENE2606X	0.997944
NODE48X	NODE2X	GENE2503X	0.997848
NODE49X	GENE2505X	GENE2689X	0.997606
NODE50X	GENE2233X	GENE2866X	0.997534
NODE51X	GENE1017X	GENE1278X	0.997484
NODE52X	GENE553X	GENE2597X	0.997271
NODE53X	GENE658X	GENE722X	0.997265
NODE54X	GENE925X	GENE1313X	0.997255
NODE55X	GENE2247X	GENE2914X	0.997230
NODE56X	GENE1782X	GENE2677X	0.997185
NODE57X	GENE871X	GENE2365X	0.997165
NODE58X	GENE1269X	GENE1677X	0.997119
NODE59X	GENE74X	GENE2480X	0.997091
NODE60X	NODE42X	GENE2833X	0.997051
NODE61X	GENE229X	GENE1968X	0.996968
NODE62X	GENE1550X	GENE2669X	0.996929
NODE63X	GENE1665X	GENE2181X	0.996802
NODE64X	GENE1400X	NODE49X	0.996673
NODE65X	GENE1841X	GENE2792X	0.996664
NODE66X	NODE65X	GENE2900X	0.996664
NODE67X	GENE142X	GENE508X	0.996592
NODE68X	GENE2337X	GENE2832X	0.996469
NODE69X	GENE34X	GENE2018X	0.996456
NODE70X	GENE646X	GENE2174X	0.996358
NODE71X	GENE400X	GENE2969X	0.996314
NODE72X	GENE1788X	GENE2422X	0.996248
NODE73X	GENE197X	GENE2388X	0.996196
NODE74X	NODE70X	GENE2687X	0.996194
NODE75X	GENE1594X	GENE1871X	0.996102
NODE76X	GENE1455X	GENE1566X	0.996042
NODE77X	GENE1849X	GENE2061X	0.996038
NODE78X	GENE1415X	GENE2579X	0.995911
NODE79X	NODE63X	GENE2498X	0.995822
NODE80X	NODE62X	GENE2493X	0.995732
NODE81X	GENE1558X	NODE68X	0.995572
NODE82X	GENE523X	GENE2751X	0.995505
NODE83X	GENE1671X	GENE2432X	0.995418
NODE84X	GENE2624X	GENE2973X	0.995357
NODE85X	NODE80X	NODE81X	0.995301
NODE86X	NODE85X	NODE77X	0.995301
NODE87X	NODE79X	GENE1666X	0.995298
NODE88X	GENE684X	GENE2385X	0.995292
NODE89X	GENE869X	NODE36X	0.995247
NODE90X	GENE1176X	GENE1972X	0.995085
NODE91X	GENE1769X	NODE84X	0.995069
NODE92X	GENE106X	GENE2912X	0.995046
NODE93X	GENE647X	GENE1623X	0.994862
NODE94X	NODE87X	NODE31X	0.994847
NODE95X	GENE507X	GENE755X	0.994838
NODE96X	GENE834X	GENE2001X	0.994773
NODE97X	GENE615X	GENE967X	0.994697
NODE98X	NODE97X	GENE2030X	0.994697
NODE99X	NODE98X	GENE687X	0.994697
NODE100X	NODE74X	GENE2266X	0.994687
NODE101X	NODE51X	GENE2399X	0.994607
NODE102X	GENE296X	GENE1553X	0.994518
NODE103X	GENE2442X	GENE2546X	0.994465
NODE104X	GENE2728X	GENE2996X	0.994427
NODE105X	GENE1340X	GENE2848X	0.994404
NODE106X	GENE845X	GENE2478X	0.994389
NODE107X	GENE1137X	NODE86X	0.994352
NODE108X	GENE1041X	GENE1515X	0.994264
NODE109X	GENE110X	NODE102X	0.994236
NODE110X	GENE1683X	GENE2640X	0.994115
NODE111X	NODE109X	GENE2516X	0.994089
NODE112X	GENE488X	GENE2868X	0.994068
NODE113X	GENE2616X	GENE2949X	0.994039
NODE114X	GENE9X	GENE419X	0.994032
NODE115X	GENE379X	GENE1647X	0.994028
NODE116X	GENE1899X	GENE2651X	0.994023
NODE117X	GENE8X	GENE2953X	0.993831
NODE118X	GENE455X	GENE1429X	0.993739
NODE119X	GENE117X	NODE30X	0.993705
NODE120X	GENE878X	GENE2188X	0.993683
NODE121X	NODE57X	GENE2300X	0.993641
NODE122X	GENE90X	GENE216X	0.993625
NODE123X	GENE533X	GENE2962X	0.993609
NODE124X	GENE79X	GENE2372X	0.993559
NODE125X	NODE122X	GENE2169X	0.993558
NODE126X	NODE99X	GENE2225X	0.993531
NODE127X	GENE345X	GENE2311X	0.993495
NODE128X	NODE127X	GENE712X	0.993495
NODE129X	GENE173X	NODE126X	0.993483
NODE130X	NODE25X	GENE2799X	0.993454
NODE131X	NODE121X	NODE130X	0.993454
NODE132X	NODE131X	GENE902X	0.993454
NODE133X	NODE129X	GENE2351X	0.993441
NODE134X	GENE1079X	NODE38X	0.993431
NODE135X	NODE117X	GENE316X	0.993331
NODE136X	NODE135X	GENE2163X	0.993331
NODE137X	GENE2305X	GENE2641X	0.993312
NODE138X	NODE125X	GENE169X	0.993303
NODE139X	GENE327X	GENE2361X	0.993283
NODE140X	GENE1635X	GENE1801X	0.993224
NODE141X	GENE67X	GENE1507X	0.993049
NODE142X	GENE653X	GENE706X	0.992963
NODE143X	NODE93X	GENE1491X	0.992956
NODE144X	GENE427X	NODE142X	0.992902
NODE145X	GENE392X	GENE2055X	0.992891
NODE146X	NODE136X	NODE132X	0.992890
NODE147X	NODE133X	GENE360X	0.992854
NODE148X	GENE1514X	NODE110X	0.992794
NODE149X	NODE111X	GENE440X	0.992787
NODE150X	GENE1742X	GENE2536X	0.992605
NODE151X	NODE71X	GENE886X	0.992593
NODE152X	NODE139X	NODE150X	0.992567
NODE153X	GENE311X	GENE2870X	0.992545
NODE154X	GENE970X	GENE1034X	0.992489
NODE155X	GENE1616X	GENE2911X	0.992451
NODE156X	GENE1780X	GENE1967X	0.992413
NODE157X	GENE2315X	GENE2622X	0.992372
NODE158X	NODE147X	GENE2732X	0.992343
NODE159X	GENE990X	GENE2465X	0.992324
NODE160X	NODE159X	GENE1675X	0.992324
NODE161X	NODE160X	GENE1499X	0.992324
NODE162X	GENE1069X	GENE1738X	0.992302
NODE163X	NODE162X	GENE1645X	0.992302
NODE164X	NODE145X	GENE2721X	0.992253
NODE165X	GENE1883X	GENE2216X	0.992219
NODE166X	GENE1213X	GENE1688X	0.992204
NODE167X	NODE100X	GENE2766X	0.992190
NODE168X	NODE161X	GENE1741X	0.992186
NODE169X	NODE168X	GENE1241X	0.992186
NODE170X	NODE169X	GENE1656X	0.992186
NODE171X	GENE305X	GENE2975X	0.992123
NODE172X	GENE969X	GENE2755X	0.992113
NODE173X	GENE451X	GENE894X	0.992097
NODE174X	NODE138X	GENE2094X	0.992082
NODE175X	NODE174X	NODE128X	0.992082
NODE176X	NODE175X	NODE149X	0.992082
NODE177X	NODE176X	GENE1431X	0.992082
NODE178X	GENE1475X	NODE148X	0.992071
NODE179X	NODE178X	GENE2238X	0.992071
NODE180X	GENE609X	GENE2626X	0.992058
NODE181X	NODE180X	GENE2332X	0.992058
NODE182X	NODE181X	NODE163X	0.992058
NODE183X	NODE158X	NODE182X	0.992058
NODE184X	NODE183X	GENE2574X	0.992058
NODE185X	GENE1960X	GENE2837X	0.992056
NODE186X	NODE185X	GENE2552X	0.992056
NODE187X	NODE184X	NODE157X	0.992046
NODE188X	NODE187X	GENE2314X	0.992045
NODE189X	NODE179X	GENE2788X	0.992026
NODE190X	GENE1182X	GENE2631X	0.991962
NODE191X	NODE15X	GENE2807X	0.991941
NODE192X	GENE1421X	NODE140X	0.991932
NODE193X	GENE843X	GENE2457X	0.991924
NODE194X	NODE50X	GENE2844X	0.991883
NODE195X	GENE1404X	GENE1901X	0.991854
NODE196X	NODE167X	NODE107X	0.991850
NODE197X	GENE766X	GENE2944X	0.991837
NODE198X	GENE1401X	GENE2888X	0.991797
NODE199X	GENE268X	GENE1824X	0.991773
NODE200X	GENE692X	NODE186X	0.991765
NODE201X	NODE200X	GENE2815X	0.991765
NODE202X	GENE1796X	GENE2058X	0.991762
NODE203X	NODE177X	NODE137X	0.991759
NODE204X	GENE2711X	GENE2789X	0.991744
NODE205X	NODE16X	NODE204X	0.991744
NODE206X	NODE203X	GENE1169X	0.991743
NODE207X	GENE445X	GENE906X	0.991730
NODE208X	NODE206X	GENE626X	0.991726
NODE209X	GENE439X	GENE2363X	0.991690
NODE210X	GENE275X	GENE1451X	0.991670
NODE211X	GENE146X	GENE999X	0.991667
NODE212X	GENE141X	GENE1837X	0.991664
NODE213X	NODE146X	GENE1203X	0.991652
NODE214X	GENE380X	GENE1013X	0.991632
NODE215X	GENE1643X	GENE2139X	0.991619
NODE216X	GENE1113X	GENE1379X	0.991553
NODE217X	GENE2007X	GENE2081X	0.991547
NODE218X	GENE158X	NODE72X	0.991537
NODE219X	GENE443X	GENE779X	0.991520
NODE220X	GENE828X	GENE1733X	0.991519
NODE221X	NODE194X	GENE2371X	0.991507
NODE222X	GENE763X	GENE930X	0.991466
NODE223X	GENE130X	GENE2738X	0.991461
NODE224X	GENE181X	GENE720X	0.991458
NODE225X	NODE188X	NODE189X	0.991451
NODE226X	NODE225X	NODE205X	0.991451
NODE227X	NODE170X	GENE1293X	0.991417
NODE228X	NODE226X	NODE156X	0.991379
NODE229X	GENE1680X	GENE2634X	0.991358
NODE230X	NODE40X	GENE2312X	0.991275
NODE231X	NODE171X	GENE1729X	0.991240
NODE232X	NODE202X	GENE2472X	0.991205
NODE233X	GENE1592X	GENE2379X	0.991160
NODE234X	GENE53X	GENE1518X	0.991135
NODE235X	GENE425X	GENE1008X	0.991130
NODE236X	GENE849X	GENE2863X	0.991093
NODE237X	NODE227X	GENE1207X	0.991082
NODE238X	GENE598X	GENE2466X	0.991050
NODE239X	NODE35X	GENE1322X	0.991014
NODE240X	GENE537X	GENE1186X	0.991007
NODE241X	NODE112X	GENE1597X	0.990976
NODE242X	NODE241X	GENE2864X	0.990976
NODE243X	GENE1626X	GENE2534X	0.990966
NODE244X	NODE213X	NODE229X	0.990958
NODE245X	NODE244X	NODE237X	0.990958
NODE246X	NODE245X	GENE1746X	0.990958
NODE247X	NODE246X	GENE1585X	0.990958
NODE248X	NODE247X	GENE1219X	0.990958
NODE249X	NODE248X	NODE208X	0.990958
NODE250X	NODE249X	NODE232X	0.990958
NODE251X	NODE250X	GENE1981X	0.990958
NODE252X	GENE1861X	GENE2602X	0.990910
NODE253X	NODE73X	NODE252X	0.990910
NODE254X	NODE253X	GENE429X	0.990910
NODE255X	GENE2979X	GENE2649X	0.990890
NODE256X	GENE978X	GENE1551X	0.990863
NODE257X	NODE12X	GENE1236X	0.990853
NODE258X	NODE218X	GENE1555X	0.990852
NODE259X	NODE251X	NODE258X	0.990852
NODE260X	NODE259X	NODE228X	0.990852
NODE261X	NODE260X	GENE2926X	0.990852
NODE262X	GENE37X	GENE543X	0.990841
NODE263X	NODE43X	GENE2310X	0.990815
NODE264X	NODE215X	NODE165X	0.990808
NODE265X	GENE1703X	GENE2772X	0.990803
NODE266X	GENE798X	NODE265X	0.990803
NODE267X	NODE264X	GENE2665X	0.990764
NODE268X	GENE2897X	GENE2336X	0.990747
NODE269X	GENE1060X	GENE2189X	0.990736
NODE270X	NODE254X	NODE197X	0.990729
NODE271X	GENE1046X	GENE1222X	0.990722
NODE272X	NODE233X	GENE2411X	0.990694
NODE273X	NODE214X	GENE2655X	0.990683
NODE274X	GENE300X	GENE742X	0.990675
NODE275X	GENE472X	GENE1676X	0.990662
NODE276X	GENE393X	NODE191X	0.990650
NODE277X	GENE435X	GENE2698X	0.990648
NODE278X	NODE212X	GENE1135X	0.990600
NODE279X	GENE30X	NODE278X	0.990600
NODE280X	NODE279X	GENE1265X	0.990600
NODE281X	GENE447X	GENE1838X	0.990588
NODE282X	GENE1931X	GENE2067X	0.990586
NODE283X	GENE2577X	GENE2638X	0.990568
NODE284X	GENE1205X	GENE2015X	0.990552
NODE285X	GENE187X	NODE284X	0.990552
NODE286X	NODE285X	NODE22X	0.990552
NODE287X	GENE258X	GENE1164X	0.990541
NODE288X	GENE207X	GENE395X	0.990532
NODE289X	GENE1011X	GENE1424X	0.990500
NODE290X	GENE599X	NODE289X	0.990500
NODE291X	GENE358X	NODE290X	0.990500
NODE292X	NODE291X	GENE1467X	0.990500
NODE293X	GENE1617X	GENE2484X	0.990493
NODE294X	GENE2098X	GENE2105X	0.990477
NODE295X	GENE2919X	GENE1803X	0.990456
NODE296X	GENE1074X	GENE1547X	0.990444
NODE297X	GENE232X	NODE296X	0.990444
NODE298X	NODE275X	NODE293X	0.990434
NODE299X	NODE298X	GENE1882X	0.990434
NODE300X	GENE242X	GENE390X	0.990405
NODE301X	NODE216X	GENE1706X	0.990381
NODE302X	GENE606X	NODE301X	0.990381
NODE303X	NODE302X	NODE201X	0.990381
NODE304X	NODE231X	NODE303X	0.990381
NODE305X	GENE460X	GENE1280X	0.990376
NODE306X	NODE155X	GENE2202X	0.990357
NODE307X	NODE164X	GENE2138X	0.990355
NODE308X	NODE282X	GENE2392X	0.990353
NODE309X	GENE210X	GENE1485X	0.990351
NODE310X	GENE2991X	GENE2592X	0.990350
NODE311X	NODE304X	GENE2718X	0.990347
NODE312X	NODE311X	NODE198X	0.990347
NODE313X	GENE346X	GENE1661X	0.990331
NODE314X	NODE273X	GENE2082X	0.990290
NODE315X	NODE314X	GENE1229X	0.990290
NODE316X	GENE2275X	GENE2682X	0.990180
NODE317X	GENE129X	GENE2195X	0.990163
NODE318X	GENE1776X	GENE2097X	0.990138
NODE319X	NODE306X	GENE2025X	0.990135
NODE320X	GENE353X	GENE467X	0.990133
NODE321X	GENE482X	GENE2842X	0.990126
NODE322X	GENE122X	GENE1459X	0.990123
NODE323X	NODE26X	GENE2720X	0.990083
NODE324X	GENE1097X	GENE1139X	0.990076
NODE325X	NODE261X	GENE2630X	0.990068
NODE326X	GENE1259X	GENE1652X	0.990057
NODE327X	NODE270X	GENE1546X	0.990052
NODE328X	GENE612X	GENE1158X	0.990047
NODE329X	GENE829X	GENE1048X	0.990038
NODE330X	NODE329X	GENE2231X	0.990038
NODE331X	GENE217X	GENE656X	0.990023
NODE332X	GENE807X	GENE2935X	0.990002
NODE333X	NODE323X	GENE942X	0.989990
NODE334X	GENE1098X	GENE2013X	0.989971
NODE335X	GENE817X	NODE334X	0.989971
NODE336X	GENE189X	GENE1930X	0.989953
NODE337X	GENE1163X	GENE2967X	0.989942
NODE338X	NODE310X	GENE1618X	0.989913
NODE339X	GENE448X	GENE1217X	0.989905
NODE340X	GENE1984X	GENE2124X	0.989903
NODE341X	GENE375X	GENE542X	0.989883
NODE342X	GENE1370X	GENE2913X	0.989883
NODE343X	NODE23X	GENE2685X	0.989879
NODE344X	GENE1713X	GENE2581X	0.989876
NODE345X	GENE2958X	NODE267X	0.989783
NODE346X	GENE434X	GENE1535X	0.989760
NODE347X	NODE59X	GENE1959X	0.989744
NODE348X	GENE1773X	NODE318X	0.989739
NODE349X	GENE331X	NODE335X	0.989732
NODE350X	NODE211X	GENE1065X	0.989727
NODE351X	NODE288X	GENE1141X	0.989713
NODE352X	NODE315X	GENE453X	0.989661
NODE353X	NODE352X	NODE343X	0.989661
NODE354X	NODE353X	GENE1181X	0.989658
NODE355X	NODE354X	NODE307X	0.989658
NODE356X	NODE166X	GENE2679X	0.989651
NODE357X	GENE774X	NODE356X	0.989651
NODE358X	GENE235X	GENE2417X	0.989645
NODE359X	GENE815X	GENE2335X	0.989620
NODE360X	GENE662X	GENE2693X	0.989607
NODE361X	GENE2794X	GENE2509X	0.989510
NODE362X	NODE339X	GENE1938X	0.989501
NODE363X	NODE362X	GENE2149X	0.989501
NODE364X	GENE286X	GENE1545X	0.989486
NODE365X	NODE355X	GENE2143X	0.989457
NODE366X	GENE1053X	NODE255X	0.989451
NODE367X	NODE325X	NODE345X	0.989437
NODE368X	NODE367X	GENE835X	0.989437
NODE369X	NODE368X	NODE357X	0.989437
NODE370X	GENE1708X	GENE2254X	0.989431
NODE371X	GENE301X	GENE1202X	0.989428
NODE372X	GENE24X	NODE371X	0.989428
NODE373X	NODE346X	NODE221X	0.989427
NODE374X	NODE262X	GENE2533X	0.989419
NODE375X	GENE667X	GENE2938X	0.989408
NODE376X	GENE449X	GENE1160X	0.989402
NODE377X	GENE322X	GENE2813X	0.989389
NODE378X	GENE1167X	GENE1297X	0.989355
NODE379X	GENE576X	GENE2236X	0.989344
NODE380X	GENE1764X	GENE2817X	0.989343
NODE381X	GENE776X	NODE380X	0.989343
NODE382X	GENE1264X	GENE1503X	0.989328
NODE383X	GENE285X	GENE374X	0.989323
NODE384X	NODE257X	NODE263X	0.989305
NODE385X	NODE274X	NODE116X	0.989299
NODE386X	GENE2942X	GENE2398X	0.989294
NODE387X	GENE1130X	GENE2610X	0.989292
NODE388X	GENE740X	NODE387X	0.989292
NODE389X	NODE196X	GENE2908X	0.989285
NODE390X	GENE176X	GENE2412X	0.989282
NODE391X	NODE292X	GENE1010X	0.989263
NODE392X	GENE1919X	GENE2287X	0.989262
NODE393X	NODE300X	GENE423X	0.989255
NODE394X	GENE2009X	GENE2224X	0.989234
NODE395X	GENE335X	GENE1351X	0.989216
NODE396X	NODE190X	NODE308X	0.989207
NODE397X	GENE1077X	NODE396X	0.989207
NODE398X	GENE2940X	GENE2611X	0.989180
NODE399X	NODE398X	GENE2059X	0.989180
NODE400X	NODE369X	NODE399X	0.989180
NODE401X	GENE240X	GENE1510X	0.989133
NODE402X	NODE287X	NODE312X	0.989131
NODE403X	GENE1327X	GENE1724X	0.989129
NODE404X	GENE1022X	NODE340X	0.989112
NODE405X	NODE349X	GENE2257X	0.989077
NODE406X	GENE85X	NODE324X	0.989057
NODE407X	GENE408X	GENE481X	0.989034
NODE408X	GENE546X	GENE1534X	0.989032
NODE409X	GENE2066X	GENE2620X	0.989008
NODE410X	GENE836X	NODE409X	0.989008
NODE411X	NODE410X	NODE319X	0.989008
NODE412X	NODE400X	NODE411X	0.989008
NODE413X	NODE412X	NODE373X	0.989008
NODE414X	GENE1582X	GENE2695X	0.989007
NODE415X	NODE408X	GENE1447X	0.988997
NODE416X	GENE528X	GENE2370X	0.988997
NODE417X	GENE1711X	GENE2264X	0.988947
NODE418X	GENE2672X	GENE2122X	0.988939
NODE419X	NODE276X	GENE1270X	0.988922
NODE420X	NODE395X	GENE2273X	0.988922
NODE421X	NODE420X	NODE154X	0.988922
NODE422X	NODE421X	GENE2144X	0.988922
NODE423X	GENE594X	GENE1925X	0.988918
NODE424X	NODE173X	GENE2993X	0.988879
NODE425X	NODE413X	NODE424X	0.988879
NODE426X	NODE305X	GENE919X	0.988868
NODE427X	NODE28X	NODE381X	0.988854
NODE428X	NODE427X	GENE1140X	0.988854
NODE429X	GENE611X	GENE2604X	0.988853
NODE430X	GENE1277X	GENE1935X	0.988834
NODE431X	NODE361X	NODE430X	0.988834
NODE432X	NODE425X	NODE431X	0.988834
NODE433X	NODE365X	NODE239X	0.988806
NODE434X	NODE143X	GENE2099X	0.988786
NODE435X	GENE1393X	GENE1818X	0.988779
NODE436X	NODE317X	NODE359X	0.988765
NODE437X	GENE1126X	GENE1884X	0.988765
NODE438X	NODE402X	NODE437X	0.988765
NODE439X	GENE964X	GENE2281X	0.988753
NODE440X	GENE2648X	GENE557X	0.988748
NODE441X	NODE386X	NODE338X	0.988689
NODE442X	GENE468X	GENE1853X	0.988672
NODE443X	GENE1486X	GENE2612X	0.988648
NODE444X	GENE151X	NODE443X	0.988648
NODE445X	NODE444X	NODE299X	0.988648
NODE446X	NODE348X	GENE2116X	0.988635
NODE447X	NODE256X	GENE2033X	0.988608
NODE448X	NODE447X	NODE397X	0.988608
NODE449X	NODE448X	GENE1548X	0.988608
NODE450X	GENE341X	NODE449X	0.988608
NODE451X	NODE67X	NODE24X	0.988607
NODE452X	NODE451X	GENE1211X	0.988607
NODE453X	NODE389X	NODE76X	0.988605
NODE454X	NODE96X	GENE2619X	0.988549
NODE455X	GENE77X	NODE454X	0.988549
NODE456X	NODE432X	NODE280X	0.988539
NODE457X	NODE456X	GENE723X	0.988539
NODE458X	GENE328X	GENE2740X	0.988537
NODE459X	NODE347X	NODE441X	0.988526
NODE460X	NODE272X	NODE392X	0.988517
NODE461X	NODE460X	GENE2608X	0.988517
NODE462X	GENE1770X	GENE1790X	0.988508
NODE463X	NODE327X	GENE1026X	0.988507
NODE464X	GENE290X	GENE558X	0.988503
NODE465X	NODE372X	GENE266X	0.988498
NODE466X	NODE434X	GENE2532X	0.988484
NODE467X	NODE466X	GENE2917X	0.988484
NODE468X	NODE467X	GENE962X	0.988484
NODE469X	NODE377X	NODE468X	0.988484
NODE470X	NODE384X	NODE469X	0.988484
NODE471X	NODE470X	GENE1590X	0.988484
NODE472X	NODE388X	GENE1798X	0.988463
NODE473X	GENE352X	GENE2879X	0.988450
NODE474X	NODE473X	GENE1513X	0.988450
NODE475X	NODE474X	GENE2450X	0.988450
NODE476X	GENE2948X	GENE2746X	0.988427
NODE477X	NODE240X	GENE2955X	0.988426
NODE478X	NODE222X	GENE2214X	0.988418
NODE479X	NODE436X	GENE1238X	0.988418
NODE480X	NODE322X	GENE803X	0.988405
NODE481X	NODE459X	GENE1939X	0.988404
NODE482X	GENE60X	NODE341X	0.988400
NODE483X	NODE403X	GENE2670X	0.988358
NODE484X	GENE2989X	GENE2692X	0.988337
NODE485X	NODE445X	GENE1864X	0.988333
NODE486X	NODE485X	NODE438X	0.988333
NODE487X	GENE2966X	NODE404X	0.988327
NODE488X	NODE337X	NODE192X	0.988326
NODE489X	GENE1903X	GENE2313X	0.988324
NODE490X	NODE406X	GENE901X	0.988322
NODE491X	NODE490X	GENE1348X	0.988322
NODE492X	GENE757X	GENE1320X	0.988320
NODE493X	GENE243X	NODE152X	0.988319
NODE494X	NODE493X	GENE2071X	0.988319
NODE495X	GENE1116X	GENE2798X	0.988315
NODE496X	GENE50X	GENE748X	0.988287
NODE497X	GENE163X	GENE1722X	0.988286
NODE498X	GENE155X	GENE850X	0.988261
NODE499X	NODE498X	NODE60X	0.988261
NODE500X	GENE478X	GENE1239X	0.988255
NODE501X	NODE363X	NODE418X	0.988253
NODE502X	NODE501X	NODE461X	0.988253
NODE503X	NODE502X	GENE2458X	0.988253
NODE504X	NODE472X	GENE2704X	0.988233
NODE505X	NODE463X	GENE907X	0.988208
NODE506X	NODE457X	NODE499X	0.988203
NODE507X	NODE506X	NODE440X	0.988181
NODE508X	NODE504X	GENE2796X	0.988180
NODE509X	GENE208X	NODE342X	0.988178
NODE510X	NODE332X	GENE2110X	0.988170
NODE511X	GENE2327X	GENE2894X	0.988158
NODE512X	GENE597X	GENE1419X	0.988138
NODE513X	GENE1570X	GENE2087X	0.988118
NODE514X	NODE379X	GENE2186X	0.988117
NODE515X	NODE514X	GENE2569X	0.988117
NODE516X	NODE313X	GENE2208X	0.988110
NODE517X	NODE479X	GENE1817X	0.988100
NODE518X	GENE1655X	GENE2280X	0.988084
NODE519X	GENE2585X	GENE2140X	0.988063
NODE520X	GENE38X	GENE862X	0.988058
NODE521X	NODE520X	GENE2501X	0.988058
NODE522X	NODE521X	NODE426X	0.988058
NODE523X	NODE428X	GENE796X	0.988043
NODE524X	NODE465X	GENE2250X	0.988022
NODE525X	NODE524X	GENE2680X	0.988022
NODE526X	NODE507X	NODE523X	0.988021
NODE527X	NODE526X	GENE27X	0.988021
NODE528X	NODE491X	NODE471X	0.988020
NODE529X	NODE462X	GENE2886X	0.988013
NODE530X	NODE529X	GENE2964X	0.988013
NODE531X	NODE505X	NODE450X	0.987998
NODE532X	NODE531X	NODE207X	0.987998
NODE533X	NODE532X	GENE1157X	0.987998
NODE534X	NODE533X	GENE1705X	0.987998
NODE535X	NODE527X	NODE534X	0.987998
NODE536X	NODE535X	GENE1408X	0.987998
NODE537X	NODE536X	NODE525X	0.987998
NODE538X	NODE268X	GENE2898X	0.987997
NODE539X	NODE374X	NODE422X	0.987982
NODE540X	NODE376X	GENE966X	0.987965
NODE541X	NODE540X	NODE489X	0.987965
NODE542X	NODE541X	GENE1426X	0.987965
NODE543X	NODE542X	NODE375X	0.987965
NODE544X	GENE1595X	GENE2206X	0.987949
NODE545X	NODE544X	GENE2222X	0.987949
NODE546X	NODE537X	GENE2381X	0.987917
NODE547X	NODE235X	GENE1891X	0.987890
NODE548X	NODE547X	NODE82X	0.987888
NODE549X	GENE248X	NODE446X	0.987879
NODE550X	GENE875X	GENE1102X	0.987863
NODE551X	NODE297X	NODE550X	0.987863
NODE552X	GENE1422X	GENE1808X	0.987844
NODE553X	NODE481X	NODE370X	0.987842
NODE554X	GENE933X	GENE2519X	0.987812
NODE555X	GENE387X	GENE2200X	0.987804
NODE556X	GENE2580X	GENE2220X	0.987801
NODE557X	NODE546X	GENE2377X	0.987801
NODE558X	GENE1262X	GENE2439X	0.987798
NODE559X	GENE156X	NODE153X	0.987794
NODE560X	NODE559X	GENE1290X	0.987794
NODE561X	NODE391X	GENE854X	0.987781
NODE562X	NODE561X	GENE1895X	0.987781
NODE563X	GENE2745X	GENE1228X	0.987765
NODE564X	NODE477X	NODE563X	0.987765
NODE565X	GENE458X	GENE1591X	0.987763
NODE566X	NODE565X	GENE545X	0.987763
NODE567X	GENE92X	GENE893X	0.987763
NODE568X	NODE539X	GENE1249X	0.987752
NODE569X	NODE568X	GENE257X	0.987752
NODE570X	GENE1288X	GENE1658X	0.987747
NODE571X	GENE745X	NODE570X	0.987747
NODE572X	NODE224X	NODE458X	0.987718
NODE573X	NODE562X	GENE1539X	0.987700
NODE574X	NODE573X	NODE556X	0.987700
NODE575X	NODE295X	GENE2860X	0.987696
NODE576X	NODE172X	GENE1946X	0.987687
NODE577X	GENE237X	GENE669X	0.987665
NODE578X	GENE2820X	NODE58X	0.987661
NODE579X	GENE2135X	GENE2386X	0.987653
NODE580X	GENE214X	NODE414X	0.987646
NODE581X	GENE2826X	GENE2939X	0.987645
NODE582X	NODE581X	NODE439X	0.987645
NODE583X	NODE522X	GENE2317X	0.987620
NODE584X	NODE512X	NODE316X	0.987618
NODE585X	GENE650X	GENE2448X	0.987599
NODE586X	GENE578X	GENE1389X	0.987585
NODE587X	NODE586X	GENE1646X	0.987585
NODE588X	NODE569X	GENE1456X	0.987569
NODE589X	GENE357X	GENE567X	0.987546
NODE590X	NODE528X	NODE589X	0.987546
NODE591X	NODE480X	NODE344X	0.987538
NODE592X	NODE591X	NODE511X	0.987538
NODE593X	NODE592X	NODE571X	0.987538
NODE594X	GENE7X	NODE492X	0.987535
NODE595X	GENE1857X	GENE1975X	0.987531
NODE596X	NODE560X	NODE595X	0.987531
NODE597X	NODE596X	NODE543X	0.987531
NODE598X	NODE597X	NODE503X	0.987531
NODE599X	GENE314X	GENE2529X	0.987510
NODE600X	GENE2803X	NODE294X	0.987487
NODE601X	GENE555X	NODE600X	0.987487
NODE602X	GENE2714X	GENE2476X	0.987464
NODE603X	NODE554X	GENE1105X	0.987453
NODE604X	GENE382X	NODE603X	0.987453
NODE605X	NODE464X	NODE604X	0.987453
NODE606X	NODE605X	GENE2715X	0.987453
NODE607X	NODE557X	NODE606X	0.987453
NODE608X	NODE144X	GENE721X	0.987433
NODE609X	NODE607X	GENE724X	0.987405
NODE610X	GENE1025X	GENE1439X	0.987394
NODE611X	NODE433X	NODE575X	0.987359
NODE612X	GENE935X	GENE953X	0.987350
NODE613X	NODE286X	GENE1816X	0.987342
NODE614X	NODE509X	NODE326X	0.987339
NODE615X	NODE210X	GENE1624X	0.987327
NODE616X	NODE89X	GENE1726X	0.987306
NODE617X	GENE793X	NODE616X	0.987306
NODE618X	GENE1521X	GENE2717X	0.987295
NODE619X	NODE52X	NODE17X	0.987290
NODE620X	GENE519X	GENE678X	0.987279
NODE621X	NODE620X	GENE2074X	0.987279
NODE622X	GENE2553X	GENE283X	0.987256
NODE623X	NODE333X	GENE1411X	0.987215
NODE624X	GENE276X	GENE1492X	0.987209
NODE625X	NODE624X	GENE2709X	0.987209
NODE626X	NODE484X	NODE625X	0.987209
NODE627X	NODE350X	GENE677X	0.987196
NODE628X	NODE627X	GENE1804X	0.987196
NODE629X	GENE768X	GENE2841X	0.987173
NODE630X	NODE487X	GENE2970X	0.987164
NODE631X	GENE503X	GENE511X	0.987163
NODE632X	NODE574X	NODE220X	0.987122
NODE633X	GENE2905X	NODE632X	0.987122
NODE634X	NODE633X	GENE385X	0.987122
NODE635X	NODE588X	GENE756X	0.987114
NODE636X	GENE659X	GENE1350X	0.987101
NODE637X	NODE553X	NODE628X	0.987087
NODE638X	NODE637X	NODE242X	0.987087
NODE639X	GENE1148X	NODE545X	0.987086
NODE640X	NODE243X	GENE1751X	0.987079
NODE641X	GENE295X	NODE602X	0.987077
NODE642X	NODE383X	NODE641X	0.987077
NODE643X	GENE200X	NODE94X	0.987075
NODE644X	GENE137X	NODE643X	0.987075
NODE645X	NODE638X	NODE644X	0.987075
NODE646X	NODE645X	GENE1494X	0.987075
NODE647X	NODE646X	NODE113X	0.987075
NODE648X	NODE583X	NODE647X	0.987075
NODE649X	NODE648X	NODE613X	0.987075
NODE650X	NODE321X	NODE271X	0.987064
NODE651X	NODE650X	GENE1613X	0.987064
NODE652X	NODE223X	GENE364X	0.987053
NODE653X	GENE525X	GENE1668X	0.987051
NODE654X	GENE726X	GENE949X	0.987038
NODE655X	GENE278X	GENE975X	0.987031
NODE656X	NODE593X	NODE655X	0.987031
NODE657X	NODE598X	GENE430X	0.987019
NODE658X	NODE230X	GENE1470X	0.987018
NODE659X	GENE134X	GENE2749X	0.987007
NODE660X	GENE206X	GENE2165X	0.986998
NODE661X	NODE609X	NODE660X	0.986998
NODE662X	GENE661X	GENE2707X	0.986987
NODE663X	GENE1070X	GENE1231X	0.986983
NODE664X	NODE663X	GENE1971X	0.986983
NODE665X	NODE330X	GENE2547X	0.986979
NODE666X	NODE665X	GENE1476X	0.986979
NODE667X	NODE661X	NODE666X	0.986979
NODE668X	NODE667X	GENE1873X	0.986979
NODE669X	NODE331X	NODE640X	0.986966
NODE670X	NODE486X	NODE669X	0.986966
NODE671X	NODE496X	NODE670X	0.986966
NODE672X	NODE671X	NODE415X	0.986966
NODE673X	NODE635X	NODE672X	0.986966
NODE674X	NODE673X	GENE2793X	0.986966
NODE675X	GENE1294X	GENE1437X	0.986954
NODE676X	NODE629X	NODE518X	0.986931
NODE677X	NODE676X	GENE1720X	0.986931
NODE678X	NODE659X	NODE199X	0.986915
NODE679X	NODE668X	NODE678X	0.986915
NODE680X	GENE965X	GENE2032X	0.986899
NODE681X	GENE471X	NODE636X	0.986897
NODE682X	GENE651X	NODE530X	0.986894
NODE683X	NODE517X	NODE551X	0.986890
NODE684X	NODE601X	GENE1820X	0.986884
NODE685X	GENE751X	NODE476X	0.986845
NODE686X	GENE2761X	GENE2362X	0.986824
NODE687X	NODE508X	NODE686X	0.986824
NODE688X	NODE567X	NODE687X	0.986824
NODE689X	NODE688X	GENE814X	0.986824
NODE690X	GENE2473X	GENE2338X	0.986804
NODE691X	GENE183X	GENE2984X	0.986800
NODE692X	GENE530X	GENE2042X	0.986794
NODE693X	NODE621X	GENE1224X	0.986791
NODE694X	GENE355X	GENE2185X	0.986789
NODE695X	NODE115X	GENE2418X	0.986717
NODE696X	GENE249X	GENE1468X	0.986700
NODE697X	NODE683X	NODE696X	0.986700
NODE698X	NODE590X	NODE697X	0.986700
NODE699X	NODE698X	GENE747X	0.986700
NODE700X	GENE777X	GENE2527X	0.986695
NODE701X	NODE630X	GENE2902X	0.986684
NODE702X	NODE677X	GENE876X	0.986679
NODE703X	NODE679X	GENE2777X	0.986672
NODE704X	NODE703X	GENE649X	0.986672
NODE705X	GENE929X	GENE2883X	0.986671
NODE706X	NODE705X	GENE2544X	0.986671
NODE707X	NODE706X	NODE108X	0.986671
NODE708X	NODE615X	GENE1573X	0.986664
NODE709X	GENE1392X	GENE1578X	0.986660
NODE710X	NODE656X	NODE709X	0.986660
NODE711X	NODE674X	NODE710X	0.986660
NODE712X	GENE824X	GENE1216X	0.986629
NODE713X	NODE351X	NODE564X	0.986628
NODE714X	NODE713X	NODE617X	0.986628
NODE715X	NODE649X	NODE582X	0.986601
NODE716X	NODE712X	GENE2774X	0.986576
NODE717X	NODE716X	GENE1589X	0.986576
NODE718X	GENE569X	NODE717X	0.986576
NODE719X	NODE718X	GENE909X	0.986576
NODE720X	NODE704X	NODE699X	0.986576
NODE721X	NODE720X	NODE611X	0.986576
NODE722X	NODE721X	NODE455X	0.986576
NODE723X	GENE642X	GENE1495X	0.986570
NODE724X	NODE722X	NODE715X	0.986569
NODE725X	NODE724X	NODE623X	0.986569
NODE726X	NODE725X	NODE675X	0.986569
NODE727X	NODE726X	GENE2413X	0.986569
NODE728X	GENE633X	GENE2560X	0.986568
NODE729X	NODE234X	NODE728X	0.986568
NODE730X	NODE34X	NODE101X	0.986563
NODE731X	NODE727X	GENE1177X	0.986534
NODE732X	GENE958X	GENE2272X	0.986534
NODE733X	GENE165X	GENE733X	0.986528
NODE734X	NODE658X	GENE1075X	0.986525
NODE735X	NODE587X	NODE734X	0.986525
NODE736X	GENE2545X	GENE859X	0.986502
NODE737X	GENE1330X	GENE2857X	0.986489
NODE738X	GENE2378X	NODE737X	0.986489
NODE739X	NODE124X	GENE2038X	0.986486
NODE740X	NODE309X	NODE654X	0.986462
NODE741X	GENE4X	NODE740X	0.986462
NODE742X	GENE1261X	GENE1461X	0.986458
NODE743X	NODE707X	NODE742X	0.986458
NODE744X	NODE691X	NODE743X	0.986458
NODE745X	NODE488X	GENE2060X	0.986451
NODE746X	NODE652X	NODE634X	0.986407
NODE747X	GENE2776X	GENE842X	0.986401
NODE748X	NODE320X	NODE747X	0.986401
NODE749X	NODE748X	NODE53X	0.986401
NODE750X	NODE729X	NODE689X	0.986354
NODE751X	NODE599X	GENE1271X	0.986353
NODE752X	NODE572X	NODE751X	0.986353
NODE753X	NODE752X	GENE934X	0.986353
NODE754X	NODE731X	NODE753X	0.986353
NODE755X	GENE477X	NODE538X	0.986344
NODE756X	GENE81X	GENE184X	0.986330
NODE757X	NODE756X	GENE1797X	0.986330
NODE758X	NODE757X	NODE657X	0.986330
NODE759X	NODE680X	GENE1099X	0.986327
NODE760X	GENE1417X	GENE1915X	0.986304
NODE761X	GENE405X	GENE1918X	0.986277
NODE762X	GENE2724X	GENE2847X	0.986277
NODE763X	GENE904X	GENE981X	0.986277
NODE764X	NODE711X	NODE758X	0.986246
NODE765X	GENE324X	GENE1976X	0.986238
NODE766X	GENE1315X	GENE1371X	0.986235
NODE767X	NODE701X	GENE2196X	0.986233
NODE768X	GENE2471X	GENE1086X	0.986221
NODE769X	GENE14X	NODE768X	0.986221
NODE770X	GENE114X	GENE131X	0.986199
NODE771X	GENE29X	GENE700X	0.986193
NODE772X	NODE626X	NODE608X	0.986189
NODE773X	GENE399X	GENE1631X	0.986155
NODE774X	NODE478X	GENE1750X	0.986134
NODE775X	GENE514X	NODE774X	0.986134
NODE776X	NODE78X	GENE2115X	0.986133
NODE777X	GENE772X	GENE2496X	0.986132
NODE778X	GENE123X	GENE2380X	0.986105
NODE779X	GENE780X	NODE618X	0.986087
NODE780X	NODE495X	NODE90X	0.986064
NODE781X	GENE2520X	GENE1920X	0.986056
NODE782X	NODE118X	GENE1387X	0.986021
NODE783X	NODE782X	GENE1062X	0.986021
NODE784X	GENE1900X	GENE2462X	0.986012
NODE785X	GENE1345X	GENE1579X	0.986008
NODE786X	GENE2477X	GENE2980X	0.985992
NODE787X	GENE1125X	GENE2089X	0.985964
NODE788X	GENE89X	GENE1902X	0.985959
NODE789X	NODE764X	NODE580X	0.985944
NODE790X	NODE750X	GENE1906X	0.985912
NODE791X	NODE510X	GENE1639X	0.985898
NODE792X	NODE741X	GENE13X	0.985889
NODE793X	NODE754X	NODE497X	0.985887
NODE794X	NODE577X	GENE2459X	0.985887
NODE795X	GENE337X	GENE2120X	0.985884
NODE796X	GENE1170X	GENE1285X	0.985874
NODE797X	GENE497X	GENE1107X	0.985873
NODE798X	GENE121X	GENE1298X	0.985865
NODE799X	NODE798X	GENE2467X	0.985865
NODE800X	NODE799X	GENE580X	0.985865
NODE801X	GENE2446X	GENE590X	0.985864
NODE802X	GENE1807X	GENE1909X	0.985858
NODE803X	GENE2331X	GENE1888X	0.985830
NODE804X	GENE500X	NODE664X	0.985829
NODE805X	GENE224X	NODE393X	0.985823
NODE806X	NODE805X	NODE762X	0.985823
NODE807X	NODE794X	NODE516X	0.985812
NODE808X	NODE807X	GENE903X	0.985812
NODE809X	GENE1349X	GENE1587X	0.985804
NODE810X	GENE2438X	GENE1731X	0.985790
NODE811X	NODE746X	NODE810X	0.985790
NODE812X	GENE218X	GENE2289X	0.985785
NODE813X	NODE812X	GENE526X	0.985785
NODE814X	GENE260X	GENE2941X	0.985784
NODE815X	NODE749X	GENE2355X	0.985780
NODE816X	NODE788X	NODE773X	0.985767
NODE817X	GENE2896X	GENE1869X	0.985692
NODE818X	GENE159X	GENE2103X	0.985673
NODE819X	GENE3073X	GENE3072X	0.985660
NODE820X	NODE566X	GENE1122X	0.985645
NODE821X	GENE596X	GENE1526X	0.985594
NODE822X	GENE22X	GENE619X	0.985581
NODE823X	NODE793X	GENE2623X	0.985567
NODE824X	GENE541X	GENE2070X	0.985546
NODE825X	GENE2659X	GENE1823X	0.985542
NODE826X	NODE789X	NODE548X	0.985526
NODE827X	GENE1081X	GENE1532X	0.985497
NODE828X	GENE418X	NODE584X	0.985493
NODE829X	NODE219X	GENE1490X	0.985473
NODE830X	NODE826X	GENE914X	0.985471
NODE831X	NODE714X	GENE1669X	0.985421
NODE832X	NODE829X	GENE2927X	0.985401
NODE833X	GENE1090X	NODE558X	0.985359
NODE834X	GENE730X	GENE1183X	0.985359
NODE835X	GENE913X	GENE1039X	0.985346
NODE836X	NODE475X	GENE992X	0.985336
NODE837X	GENE332X	GENE1111X	0.985325
NODE838X	NODE824X	GENE770X	0.985305
NODE839X	GENE16X	GENE2290X	0.985274
NODE840X	GENE144X	GENE147X	0.985273
NODE841X	NODE840X	NODE815X	0.985273
NODE842X	GENE124X	NODE841X	0.985273
NODE843X	GENE2333X	GENE2278X	0.985267
NODE844X	GENE1443X	GENE2982X	0.985187
NODE845X	NODE767X	GENE2430X	0.985171
NODE846X	NODE755X	GENE2977X	0.985169
NODE847X	GENE683X	GENE2878X	0.985151
NODE848X	GENE343X	NODE576X	0.985121
NODE849X	GENE521X	GENE1993X	0.985119
NODE850X	NODE695X	NODE849X	0.985119
NODE851X	NODE823X	NODE850X	0.985119
NODE852X	GENE1311X	NODE766X	0.985098
NODE853X	GENE2657X	GENE1948X	0.985089
NODE854X	GENE1187X	GENE1637X	0.985089
NODE855X	GENE378X	GENE2045X	0.985080
NODE856X	NODE811X	GENE1458X	0.985060
NODE857X	NODE851X	NODE585X	0.985057
NODE858X	GENE1X	GENE2495X	0.985024
NODE859X	NODE830X	NODE801X	0.985010
NODE860X	NODE772X	NODE745X	0.984984
NODE861X	NODE792X	GENE1868X	0.984978
NODE862X	NODE702X	GENE989X	0.984978
NODE863X	GENE2725X	GENE2535X	0.984972
NODE864X	NODE442X	GENE897X	0.984970
NODE865X	GENE693X	GENE1462X	0.984965
NODE866X	GENE2309X	GENE1067X	0.984959
NODE867X	NODE791X	GENE931X	0.984958
NODE868X	NODE867X	GENE1957X	0.984958
NODE869X	NODE868X	NODE378X	0.984958
NODE870X	NODE831X	GENE2075X	0.984949
NODE871X	NODE808X	GENE912X	0.984927
NODE872X	GENE2875X	GENE2661X	0.984894
NODE873X	NODE453X	NODE872X	0.984894
NODE874X	NODE407X	GENE2504X	0.984874
NODE875X	NODE69X	GENE2057X	0.984860
NODE876X	NODE856X	NODE733X	0.984855
NODE877X	NODE549X	GENE1050X	0.984827
NODE878X	NODE857X	GENE1768X	0.984795
NODE879X	GENE2691X	GENE1044X	0.984788
NODE880X	GENE2637X	GENE2891X	0.984784
NODE881X	NODE390X	GENE2016X	0.984766
NODE882X	NODE651X	NODE759X	0.984765
NODE883X	NODE878X	NODE882X	0.984765
NODE884X	NODE859X	GENE2296X	0.984758
NODE885X	GENE544X	GENE961X	0.984756
NODE886X	NODE642X	NODE685X	0.984731
NODE887X	NODE886X	NODE845X	0.984731
NODE888X	NODE887X	NODE719X	0.984731
NODE889X	NODE888X	NODE865X	0.984731
NODE890X	NODE889X	NODE765X	0.984731
NODE891X	GENE105X	GENE1917X	0.984717
NODE892X	NODE891X	GENE1756X	0.984717
NODE893X	NODE892X	NODE832X	0.984717
NODE894X	NODE893X	NODE693X	0.984717
NODE895X	NODE894X	GENE2128X	0.984717
NODE896X	NODE895X	GENE2086X	0.984717
NODE897X	NODE896X	GENE1712X	0.984717
NODE898X	NODE897X	NODE419X	0.984717
NODE899X	NODE898X	GENE426X	0.984717
NODE900X	GENE2288X	NODE899X	0.984717
NODE901X	GENE2180X	NODE56X	0.984712
NODE902X	NODE900X	NODE901X	0.984712
NODE903X	NODE902X	NODE833X	0.984712
NODE904X	GENE1016X	NODE610X	0.984701
NODE905X	NODE804X	GENE1172X	0.984657
NODE906X	NODE884X	NODE905X	0.984657
NODE907X	NODE906X	NODE736X	0.984657
NODE908X	NODE692X	GENE1162X	0.984624
NODE909X	NODE908X	GENE540X	0.984624
NODE910X	NODE909X	GENE614X	0.984624
NODE911X	NODE385X	GENE641X	0.984612
NODE912X	GENE476X	GENE1291X	0.984590
NODE913X	NODE494X	GENE1912X	0.984575
NODE914X	NODE913X	NODE653X	0.984575
NODE915X	NODE914X	GENE1990X	0.984575
NODE916X	NODE861X	NODE915X	0.984575
NODE917X	NODE682X	NODE853X	0.984570
NODE918X	NODE917X	GENE2795X	0.984570
NODE919X	GENE2408X	NODE918X	0.984570
NODE920X	NODE614X	NODE919X	0.984570
NODE921X	NODE920X	GENE1058X	0.984570
NODE922X	NODE921X	GENE410X	0.984570
NODE923X	NODE890X	NODE874X	0.984564
NODE924X	NODE923X	GENE2652X	0.984564
NODE925X	GENE70X	GENE2425X	0.984564
NODE926X	NODE834X	NODE417X	0.984563
NODE927X	GENE175X	GENE1063X	0.984531
NODE928X	NODE883X	NODE761X	0.984528
NODE929X	GENE149X	GENE2022X	0.984495
NODE930X	NODE790X	GENE759X	0.984471
NODE931X	GENE238X	GENE847X	0.984464
NODE932X	GENE193X	GENE1716X	0.984463
NODE933X	GENE209X	GENE1527X	0.984463
NODE934X	GENE1012X	GENE1198X	0.984455
NODE935X	NODE842X	NODE934X	0.984455
NODE936X	NODE928X	NODE935X	0.984455
NODE937X	NODE936X	NODE837X	0.984455
NODE938X	NODE217X	GENE2017X	0.984443
NODE939X	GENE2764X	GENE1757X	0.984441
NODE940X	GENE749X	NODE763X	0.984428
NODE941X	NODE940X	GENE1028X	0.984428
NODE942X	NODE803X	NODE941X	0.984428
NODE943X	NODE937X	NODE942X	0.984428
NODE944X	GENE2703X	GENE2131X	0.984428
NODE945X	NODE911X	GENE1300X	0.984418
NODE946X	NODE945X	GENE887X	0.984418
NODE947X	NODE946X	GENE1966X	0.984418
NODE948X	NODE947X	NODE843X	0.984418
NODE949X	GENE1402X	GENE1691X	0.984415
NODE950X	GENE411X	GENE2294X	0.984403
NODE951X	NODE708X	GENE1416X	0.984395
NODE952X	NODE951X	NODE862X	0.984395
NODE953X	NODE952X	NODE732X	0.984395
NODE954X	NODE953X	GENE1541X	0.984395
NODE955X	GENE1136X	GENE2261X	0.984373
NODE956X	NODE780X	GENE1877X	0.984352
NODE957X	GENE407X	NODE956X	0.984352
NODE958X	NODE957X	NODE735X	0.984352
NODE959X	NODE958X	NODE612X	0.984352
NODE960X	NODE959X	NODE783X	0.984352
NODE961X	GENE236X	GENE1860X	0.984352
NODE962X	GENE1446X	GENE2249X	0.984339
NODE963X	NODE771X	GENE2628X	0.984333
NODE964X	NODE877X	GENE1043X	0.984318
NODE965X	GENE2783X	GENE1730X	0.984313
NODE966X	NODE809X	GENE1774X	0.984268
NODE967X	NODE966X	GENE3044X	0.984268
NODE968X	GENE915X	NODE54X	0.984237
NODE969X	NODE515X	GENE1662X	0.984230
NODE970X	GENE431X	NODE429X	0.984225
NODE971X	NODE970X	GENE1886X	0.984225
NODE972X	NODE800X	GENE1781X	0.984218
NODE973X	GENE1633X	NODE394X	0.984196
NODE974X	GENE420X	GENE1384X	0.984179
NODE975X	NODE820X	NODE700X	0.984178
NODE976X	NODE786X	GENE1243X	0.984158
NODE977X	NODE922X	GENE1921X	0.984082
NODE978X	GENE2621X	GENE985X	0.984066
NODE979X	NODE104X	GENE469X	0.984064
NODE980X	NODE979X	GENE2232X	0.984064
NODE981X	GENE2274X	GENE2019X	0.984064
NODE982X	NODE578X	NODE981X	0.984064
NODE983X	NODE982X	GENE2349X	0.984064
NODE984X	NODE123X	GENE636X	0.984032
NODE985X	GENE2387X	GENE1473X	0.984030
NODE986X	NODE943X	NODE903X	0.984014
NODE987X	NODE986X	GENE2191X	0.984014
NODE988X	GENE2850X	GENE1607X	0.984009
NODE989X	GENE1087X	GENE1719X	0.983998
NODE990X	NODE939X	GENE1292X	0.983992
NODE991X	NODE907X	NODE990X	0.983992
NODE992X	NODE876X	NODE358X	0.983970
NODE993X	NODE405X	GENE2161X	0.983943
NODE994X	GENE917X	GENE1843X	0.983917
NODE995X	GENE196X	NODE9X	0.983899
NODE996X	GENE708X	GENE2742X	0.983873
NODE997X	NODE482X	GENE1166X	0.983870
NODE998X	GENE1681X	GENE1936X	0.983868
NODE999X	NODE987X	NODE781X	0.983867
NODE1000X	GENE2858X	GENE2063X	0.983861
NODE1001X	NODE954X	GENE1190X	0.983847
NODE1002X	GENE361X	GENE1342X	0.983844
NODE1003X	GENE140X	NODE835X	0.983825
NODE1004X	GENE2483X	GENE1904X	0.983808
NODE1005X	GENE2326X	NODE681X	0.983803
NODE1006X	GENE911X	GENE2834X	0.983782
NODE1007X	NODE999X	NODE639X	0.983774
NODE1008X	NODE869X	GENE2972X	0.983763
NODE1009X	GENE2600X	GENE2456X	0.983754
NODE1010X	GENE349X	GENE1474X	0.983740
NODE1011X	NODE1010X	GENE2298X	0.983740
NODE1012X	GENE264X	GENE2227X	0.983724
NODE1013X	NODE931X	NODE1012X	0.983724
NODE1014X	NODE924X	GENE1736X	0.983706
NODE1015X	GENE452X	GENE920X	0.983699
NODE1016X	NODE1015X	GENE1386X	0.983699
NODE1017X	GENE2407X	NODE1016X	0.983699
NODE1018X	NODE1017X	NODE962X	0.983699
NODE1019X	NODE964X	GENE2130X	0.983664
NODE1020X	NODE1019X	NODE852X	0.983661
NODE1021X	NODE1020X	NODE975X	0.983661
NODE1022X	NODE991X	NODE1021X	0.983661
NODE1023X	GENE2239X	GENE2779X	0.983658
NODE1024X	NODE1023X	GENE388X	0.983658
NODE1025X	NODE977X	GENE1380X	0.983657
NODE1026X	GENE412X	GENE1331X	0.983637
NODE1027X	GENE627X	GENE2869X	0.983631
NODE1028X	GENE983X	GENE1992X	0.983623
NODE1029X	GENE19X	NODE984X	0.983613
NODE1030X	GENE736X	NODE1008X	0.983608
NODE1031X	NODE1030X	GENE1644X	0.983608
NODE1032X	GENE2132X	GENE2747X	0.983588
NODE1033X	NODE423X	GENE2998X	0.983587
NODE1034X	NODE1033X	GENE1444X	0.983587
NODE1035X	NODE1001X	GENE309X	0.983584
NODE1036X	NODE796X	GENE2830X	0.983578
NODE1037X	NODE969X	GENE2023X	0.983551
NODE1038X	NODE864X	NODE1037X	0.983551
NODE1039X	GENE154X	GENE1747X	0.983530
NODE1040X	NODE744X	NODE828X	0.983526
NODE1041X	NODE1040X	NODE1025X	0.983526
NODE1042X	GENE164X	NODE1041X	0.983526
NODE1043X	NODE1042X	GENE682X	0.983526
NODE1044X	GENE773X	GENE2722X	0.983522
NODE1045X	GENE2697X	NODE1044X	0.983522
NODE1046X	NODE1022X	NODE1045X	0.983522
NODE1047X	NODE1046X	GENE1734X	0.983522
NODE1048X	NODE925X	NODE873X	0.983514
NODE1049X	NODE1047X	NODE1048X	0.983514
NODE1050X	NODE871X	GENE1073X	0.983492
NODE1051X	GENE2700X	GENE2010X	0.983467
NODE1052X	NODE103X	GENE1325X	0.983410
NODE1053X	GENE1179X	GENE1517X	0.983404
NODE1054X	NODE994X	NODE1053X	0.983404
NODE1055X	NODE866X	NODE366X	0.983393
NODE1056X	NODE916X	NODE1055X	0.983393
NODE1057X	NODE1056X	NODE960X	0.983393
NODE1058X	NODE1057X	NODE1003X	0.983393
NODE1059X	NODE1058X	NODE1014X	0.983393
NODE1060X	NODE1059X	NODE825X	0.983393
NODE1061X	GENE918X	GENE1989X	0.983389
NODE1062X	GENE832X	NODE483X	0.983383
NODE1063X	NODE822X	NODE992X	0.983366
NODE1064X	NODE1007X	GENE391X	0.983362
NODE1065X	GENE220X	GENE2307X	0.983340
NODE1066X	GENE294X	NODE844X	0.983314
NODE1067X	GENE126X	GENE1826X	0.983305
NODE1068X	NODE955X	GENE1388X	0.983282
NODE1069X	NODE1064X	GENE2839X	0.983274
NODE1070X	GENE166X	GENE2838X	0.983265
NODE1071X	NODE1070X	NODE21X	0.983265
NODE1072X	NODE1071X	NODE1034X	0.983265
NODE1073X	NODE1072X	GENE1428X	0.983254
NODE1074X	NODE760X	GENE1420X	0.983235
NODE1075X	NODE622X	NODE1049X	0.983234
NODE1076X	GENE2357X	GENE2782X	0.983232
NODE1077X	NODE1060X	GENE1766X	0.983229
NODE1078X	NODE988X	NODE802X	0.983214
NODE1079X	GENE1235X	GENE1281X	0.983202
NODE1080X	GENE414X	GENE1814X	0.983190
NODE1081X	GENE2673X	NODE854X	0.983183
NODE1082X	NODE972X	NODE1081X	0.983183
NODE1083X	NODE1069X	NODE1082X	0.983183
NODE1084X	GENE308X	NODE1038X	0.983178
NODE1085X	NODE1073X	NODE1084X	0.983173
NODE1086X	GENE111X	NODE1085X	0.983173
NODE1087X	GENE2909X	GENE1651X	0.983165
NODE1088X	GENE2405X	GENE2292X	0.983156
NODE1089X	GENE960X	NODE967X	0.983149
NODE1090X	NODE1018X	NODE1089X	0.983149
NODE1091X	NODE1063X	NODE836X	0.983101
NODE1092X	NODE1091X	GENE2867X	0.983101
NODE1093X	NODE1083X	NODE806X	0.983098
NODE1094X	NODE880X	GENE1723X	0.983084
NODE1095X	GENE397X	GENE2737X	0.983066
NODE1096X	NODE1075X	NODE1050X	0.983051
NODE1097X	NODE1093X	NODE1096X	0.983051
NODE1098X	NODE1097X	GENE2145X	0.983051
NODE1099X	NODE1098X	NODE1029X	0.983051
NODE1100X	NODE1099X	NODE932X	0.983051
NODE1101X	NODE1100X	NODE1011X	0.983051
NODE1102X	GENE715X	GENE1004X	0.983050
NODE1103X	GENE2428X	GENE2344X	0.983015
NODE1104X	GENE2731X	NODE785X	0.982996
NODE1105X	GENE251X	GENE769X	0.982983
NODE1106X	NODE1043X	NODE41X	0.982963
NODE1107X	GENE401X	GENE1399X	0.982950
NODE1108X	GENE2092X	GENE1927X	0.982909
NODE1109X	NODE283X	GENE839X	0.982907
NODE1110X	NODE1035X	NODE1109X	0.982907
NODE1111X	NODE1110X	NODE784X	0.982907
NODE1112X	NODE1105X	GENE950X	0.982899
NODE1113X	NODE1112X	NODE1111X	0.982899
NODE1114X	NODE1113X	NODE904X	0.982899
NODE1115X	NODE1114X	GENE2893X	0.982899
NODE1116X	NODE961X	GENE1165X	0.982894
NODE1117X	GENE1831X	NODE37X	0.982875
NODE1118X	NODE1027X	NODE1117X	0.982875
NODE1119X	NODE816X	NODE1118X	0.982875
NODE1120X	NODE1119X	GENE2871X	0.982875
NODE1121X	NODE1101X	NODE1120X	0.982875
NODE1122X	NODE738X	GENE1054X	0.982870
NODE1123X	NODE1090X	GENE277X	0.982864
NODE1124X	GENE870X	GENE899X	0.982861
NODE1125X	GENE538X	GENE1641X	0.982861
NODE1126X	NODE777X	GENE1347X	0.982834
NODE1127X	GENE2971X	GENE1923X	0.982829
NODE1128X	GENE485X	GENE971X	0.982789
NODE1129X	GENE2575X	GENE1023X	0.982788
NODE1130X	NODE860X	NODE1129X	0.982788
NODE1131X	NODE1130X	GENE657X	0.982788
NODE1132X	NODE1131X	GENE2084X	0.982788
NODE1133X	GENE729X	GENE1684X	0.982776
NODE1134X	NODE500X	NODE1133X	0.982776
NODE1135X	NODE1134X	NODE723X	0.982776
NODE1136X	NODE1135X	GENE924X	0.982776
NODE1137X	NODE948X	NODE1136X	0.982776
NODE1138X	GENE2083X	GENE1174X	0.982770
NODE1139X	GENE2854X	GENE993X	0.982768
NODE1140X	NODE1123X	NODE1139X	0.982768
NODE1141X	GENE246X	GENE2000X	0.982760
NODE1142X	GENE474X	NODE619X	0.982733
NODE1143X	GENE2111X	NODE998X	0.982732
NODE1144X	NODE1106X	GENE2852X	0.982727
NODE1145X	NODE452X	GENE2102X	0.982709
NODE1146X	NODE996X	GENE860X	0.982700
NODE1147X	NODE1121X	NODE910X	0.982694
NODE1148X	GENE2146X	GENE1821X	0.982684
NODE1149X	GENE2199X	GENE2517X	0.982657
NODE1150X	GENE595X	GENE1958X	0.982655
NODE1151X	NODE775X	NODE1150X	0.982655
NODE1152X	NODE1151X	GENE1870X	0.982655
NODE1153X	GENE2992X	NODE1115X	0.982644
NODE1154X	GENE2166X	GENE703X	0.982640
NODE1155X	NODE1086X	NODE1154X	0.982640
NODE1156X	GENE329X	GENE1354X	0.982628
NODE1157X	GENE58X	GENE512X	0.982612
NODE1158X	NODE838X	GENE1453X	0.982605
NODE1159X	GENE1360X	GENE2464X	0.982605
NODE1160X	NODE1140X	GENE1505X	0.982580
NODE1161X	NODE1160X	NODE1159X	0.982580
NODE1162X	GENE2760X	NODE360X	0.982565
NODE1163X	NODE594X	NODE930X	0.982562
NODE1164X	NODE1147X	NODE1054X	0.982559
NODE1165X	GENE2303X	GENE2802X	0.982541
NODE1166X	GENE718X	NODE120X	0.982537
NODE1167X	NODE401X	NODE1166X	0.982537
NODE1168X	GENE107X	GENE2212X	0.982504
NODE1169X	NODE1039X	GENE299X	0.982464
NODE1170X	NODE1164X	NODE1169X	0.982464
NODE1171X	GENE2054X	GENE1542X	0.982451
NODE1172X	NODE1013X	GENE1234X	0.982433
NODE1173X	NODE1172X	NODE1152X	0.982402
NODE1174X	NODE1173X	NODE1128X	0.982402
NODE1175X	NODE1174X	GENE686X	0.982402
NODE1176X	GENE446X	GENE1982X	0.982390
NODE1177X	GENE2445X	GENE2564X	0.982365
NODE1178X	GENE1498X	GENE1830X	0.982343
NODE1179X	NODE997X	NODE1178X	0.982343
NODE1180X	NODE769X	GENE370X	0.982342
NODE1181X	NODE32X	GENE2653X	0.982341
NODE1182X	NODE1179X	GENE372X	0.982323
NODE1183X	NODE1077X	NODE1107X	0.982312
NODE1184X	GENE417X	GENE1161X	0.982303
NODE1185X	NODE1184X	GENE1856X	0.982303
NODE1186X	NODE1185X	GENE1998X	0.982303
NODE1187X	NODE1102X	GENE1185X	0.982248
NODE1188X	NODE1187X	GENE1674X	0.982248
NODE1189X	GENE416X	GENE2299X	0.982246
NODE1190X	GENE568X	GENE1033X	0.982208
NODE1191X	NODE46X	GENE1828X	0.982152
NODE1192X	NODE1170X	NODE983X	0.982147
NODE1193X	GENE284X	NODE980X	0.982138
NODE1194X	GENE153X	GENE1813X	0.982111
NODE1195X	NODE1194X	NODE993X	0.982111
NODE1196X	GENE2468X	NODE787X	0.982085
NODE1197X	GENE2861X	NODE1076X	0.982062
NODE1198X	NODE1197X	GENE833X	0.982062
NODE1199X	GENE2877X	NODE1198X	0.982062
NODE1200X	NODE1137X	GENE2625X	0.982040
NODE1201X	NODE1031X	GENE1266X	0.982018
NODE1202X	NODE1201X	GENE1840X	0.982018
NODE1203X	GENE760X	GENE984X	0.982013
NODE1204X	NODE1203X	GENE2243X	0.982013
NODE1205X	NODE968X	NODE105X	0.981984
NODE1206X	GENE2667X	GENE495X	0.981977
NODE1207X	NODE1206X	NODE1205X	0.981977
NODE1208X	NODE1192X	NODE1207X	0.981977
NODE1209X	GENE112X	GENE1120X	0.981962
NODE1210X	GENE2678X	GENE2134X	0.981948
NODE1211X	GENE1512X	GENE2824X	0.981946
NODE1212X	NODE1204X	NODE976X	0.981924
NODE1213X	GENE203X	GENE1965X	0.981920
NODE1214X	GENE127X	GENE2694X	0.981907
NODE1215X	GENE244X	GENE620X	0.981876
NODE1216X	GENE2324X	NODE1028X	0.981865
NODE1217X	GENE2170X	GENE1305X	0.981847
NODE1218X	GENE120X	GENE628X	0.981834
NODE1219X	NODE1208X	NODE1052X	0.981822
NODE1220X	GENE182X	GENE1752X	0.981817
NODE1221X	NODE1161X	NODE818X	0.981804
NODE1222X	GENE2265X	GENE2176X	0.981802
NODE1223X	NODE950X	GENE2843X	0.981768
NODE1224X	NODE875X	NODE995X	0.981746
NODE1225X	NODE1224X	GENE2785X	0.981746
NODE1226X	NODE33X	GENE1739X	0.981741
NODE1227X	GENE2171X	NODE1226X	0.981741
NODE1228X	GENE59X	NODE1227X	0.981741
NODE1229X	GENE1894X	GENE853X	0.981723
NODE1230X	NODE1225X	NODE1229X	0.981723
NODE1231X	NODE1230X	NODE195X	0.981723
NODE1232X	NODE1231X	GENE269X	0.981723
NODE1233X	GENE1085X	GENE1855X	0.981720
NODE1234X	NODE1233X	GENE1745X	0.981720
NODE1235X	GENE863X	GENE1452X	0.981697
NODE1236X	NODE1232X	NODE1235X	0.981697
NODE1237X	GENE509X	GENE1576X	0.981691
NODE1238X	NODE1215X	NODE847X	0.981658
NODE1239X	NODE1238X	GENE2515X	0.981658
NODE1240X	NODE1092X	NODE1239X	0.981658
NODE1241X	NODE1240X	NODE1078X	0.981658
NODE1242X	NODE1241X	NODE1217X	0.981658
NODE1243X	NODE1242X	NODE1000X	0.981658
NODE1244X	NODE1243X	GENE1115X	0.981658
NODE1245X	NODE1244X	GENE231X	0.981658
NODE1246X	NODE29X	GENE1151X	0.981614
NODE1247X	GENE2708X	GENE1611X	0.981603
NODE1248X	GENE28X	NODE1144X	0.981584
NODE1249X	NODE1245X	GENE310X	0.981580
NODE1250X	NODE1126X	GENE2683X	0.981570
NODE1251X	GENE691X	GENE2884X	0.981569
NODE1252X	NODE1248X	NODE1026X	0.981565
NODE1253X	GENE233X	GENE1391X	0.981555
NODE1254X	GENE2961X	GENE1282X	0.981529
NODE1255X	GENE826X	GENE1196X	0.981497
NODE1256X	GENE48X	NODE1218X	0.981488
NODE1257X	NODE1221X	NODE662X	0.981482
NODE1258X	NODE1236X	NODE1257X	0.981482
NODE1259X	GENE2930X	GENE1937X	0.981482
NODE1260X	GENE2052X	GENE1699X	0.981467
NODE1261X	NODE1163X	NODE1260X	0.981467
NODE1262X	NODE1009X	GENE2578X	0.981460
NODE1263X	NODE1189X	GENE746X	0.981444
NODE1264X	NODE963X	NODE1263X	0.981444
NODE1265X	GENE2113X	GENE1700X	0.981433
NODE1266X	NODE1193X	NODE1068X	0.981421
NODE1267X	GENE2539X	GENE2995X	0.981403
NODE1268X	NODE817X	NODE1267X	0.981403
NODE1269X	NODE1219X	NODE1268X	0.981403
NODE1270X	GENE1835X	NODE1167X	0.981389
NODE1271X	NODE266X	GENE1536X	0.981386
NODE1272X	NODE1271X	GENE2759X	0.981386
NODE1273X	NODE1183X	NODE1272X	0.981386
NODE1274X	GENE837X	GENE1986X	0.981379
NODE1275X	NODE870X	GENE638X	0.981377
NODE1276X	NODE1249X	NODE1250X	0.981333
NODE1277X	NODE1276X	NODE1155X	0.981333
NODE1278X	NODE1269X	NODE1277X	0.981333
NODE1279X	NODE1278X	NODE1180X	0.981333
NODE1280X	GENE600X	GENE622X	0.981313
NODE1281X	NODE1213X	GENE2020X	0.981311
NODE1282X	NODE1279X	NODE14X	0.981308
NODE1283X	GENE1945X	GENE1740X	0.981291
NODE1284X	GENE2441X	NODE1108X	0.981276
NODE1285X	GENE1268X	NODE1284X	0.981276
NODE1286X	GENE516X	GENE577X	0.981264
NODE1287X	GENE848X	GENE1571X	0.981207
NODE1288X	NODE1275X	GENE731X	0.981200
NODE1289X	NODE1188X	NODE1094X	0.981182
NODE1290X	GENE856X	NODE1074X	0.981176
NODE1291X	NODE814X	NODE1290X	0.981176
NODE1292X	GENE707X	GENE2352X	0.981166
NODE1293X	GENE1810X	NODE1292X	0.981166
NODE1294X	NODE1293X	GENE1673X	0.981150
NODE1295X	NODE1294X	NODE1153X	0.981150
NODE1296X	NODE1282X	NODE1295X	0.981150
NODE1297X	GENE1381X	GENE1569X	0.981148
NODE1298X	GENE2470X	GENE1660X	0.981143
NODE1299X	GENE1030X	GENE1601X	0.981124
NODE1300X	GENE940X	NODE1299X	0.981124
NODE1301X	NODE1300X	GENE1413X	0.981124
NODE1302X	GENE2936X	NODE1301X	0.981124
NODE1303X	GENE2812X	GENE2727X	0.981114
NODE1304X	GENE799X	GENE1398X	0.981096
NODE1305X	NODE1304X	NODE382X	0.981096
NODE1306X	NODE1067X	GENE710X	0.981079
NODE1307X	GENE47X	NODE1212X	0.981042
NODE1308X	GENE2762X	GENE1845X	0.981033
NODE1309X	NODE1307X	GENE1145X	0.981009
NODE1310X	GENE239X	NODE949X	0.981007
NODE1311X	NODE1261X	GENE1341X	0.980982
NODE1312X	GENE2642X	GENE1405X	0.980962
NODE1313X	GENE802X	GENE1049X	0.980938
NODE1314X	GENE280X	NODE1313X	0.980938
NODE1315X	NODE1296X	NODE1314X	0.980938
NODE1316X	NODE1132X	GENE548X	0.980912
NODE1317X	NODE1310X	NODE848X	0.980898
NODE1318X	GENE2549X	NODE1199X	0.980894
NODE1319X	NODE1289X	GENE1189X	0.980890
NODE1320X	GENE988X	NODE1079X	0.980889
NODE1321X	GENE2561X	GENE2036X	0.980880
NODE1322X	NODE1103X	GENE587X	0.980861
NODE1323X	NODE1322X	GENE991X	0.980861
NODE1324X	NODE1323X	GENE2136X	0.980861
NODE1325X	GENE1995X	NODE1324X	0.980861
NODE1326X	NODE1146X	GENE926X	0.980860
NODE1327X	NODE1258X	NODE1317X	0.980859
NODE1328X	NODE1327X	NODE778X	0.980859
NODE1329X	NODE1328X	GENE2190X	0.980859
NODE1330X	NODE1315X	NODE1329X	0.980859
NODE1331X	GENE823X	GENE1208X	0.980822
NODE1332X	GENE640X	GENE2394X	0.980812
NODE1333X	GENE2474X	GENE1418X	0.980751
NODE1334X	NODE1333X	NODE1196X	0.980751
NODE1335X	NODE1273X	NODE1334X	0.980751
NODE1336X	NODE1335X	NODE1036X	0.980751
NODE1337X	GENE273X	GENE1103X	0.980728
NODE1338X	GENE298X	NODE1321X	0.980707
NODE1339X	NODE795X	NODE83X	0.980648
NODE1340X	NODE1339X	NODE1222X	0.980648
NODE1341X	NODE1336X	GENE2988X	0.980627
NODE1342X	GENE2881X	NODE1143X	0.980606
NODE1343X	NODE1342X	NODE1266X	0.980606
NODE1344X	NODE858X	NODE1343X	0.980606
NODE1345X	NODE1344X	NODE1330X	0.980606
NODE1346X	NODE1345X	NODE1285X	0.980606
NODE1347X	GENE1240X	GENE2295X	0.980597
NODE1348X	NODE1347X	NODE1088X	0.980597
NODE1349X	NODE1176X	GENE2946X	0.980557
NODE1350X	GENE64X	GENE1191X	0.980551
NODE1351X	NODE1350X	GENE2302X	0.980551
NODE1352X	NODE1270X	NODE1297X	0.980524
NODE1353X	NODE1340X	GENE1275X	0.980463
NODE1354X	GENE433X	GENE1385X	0.980448
NODE1355X	GENE234X	NODE1319X	0.980435
NODE1356X	NODE1355X	GENE1256X	0.980435
NODE1357X	NODE1157X	GENE97X	0.980408
NODE1358X	NODE1357X	GENE1744X	0.980408
NODE1359X	GENE2576X	GENE2916X	0.980398
NODE1360X	NODE813X	NODE1359X	0.980398
NODE1361X	GENE603X	GENE2550X	0.980392
NODE1362X	NODE364X	GENE1533X	0.980385
NODE1363X	GENE202X	GENE1914X	0.980355
NODE1364X	NODE1005X	NODE95X	0.980333
NODE1365X	GENE2209X	GENE2846X	0.980324
NODE1366X	GENE2316X	NODE1032X	0.980302
NODE1367X	NODE827X	GENE2823X	0.980275
NODE1368X	NODE1116X	NODE1367X	0.980275
NODE1369X	NODE1311X	NODE1368X	0.980275
NODE1370X	NODE1369X	GENE632X	0.980275
NODE1371X	NODE1346X	GENE716X	0.980265
NODE1372X	GENE1407X	GENE2753X	0.980254
NODE1373X	GENE551X	NODE1372X	0.980254
NODE1374X	GENE2348X	NODE1234X	0.980229
NODE1375X	GENE2872X	GENE2217X	0.980221
NODE1376X	NODE1370X	NODE1375X	0.980221
NODE1377X	NODE1376X	GENE1650X	0.980221
NODE1378X	GENE2801X	GENE588X	0.980214
NODE1379X	GENE228X	GENE2486X	0.980193
NODE1380X	GENE116X	GENE2821X	0.980183
NODE1381X	GENE1567X	GENE1679X	0.980180
NODE1382X	NODE1256X	GENE680X	0.980153
NODE1383X	NODE1382X	GENE1787X	0.980153
NODE1384X	NODE1383X	NODE1351X	0.980153
NODE1385X	NODE119X	GENE629X	0.980133
NODE1386X	GENE2119X	NODE1004X	0.980111
NODE1387X	NODE1306X	NODE1255X	0.980110
NODE1388X	NODE1387X	GENE743X	0.980110
NODE1389X	NODE1388X	GENE884X	0.980110
NODE1390X	GENE2285X	GENE630X	0.980071
NODE1391X	NODE1390X	GENE2396X	0.980071
NODE1392X	NODE1202X	GENE936X	0.980010
NODE1393X	GENE323X	NODE1392X	0.980010
NODE1394X	GENE2194X	GENE2791X	0.979988
NODE1395X	NODE1394X	NODE779X	0.979988
NODE1396X	NODE1348X	GENE1296X	0.979974
NODE1397X	NODE863X	GENE1463X	0.979970
NODE1398X	GENE2112X	NODE1308X	0.979965
NODE1399X	GENE3X	NODE973X	0.979941
NODE1400X	GENE2555X	GENE2064X	0.979931
NODE1401X	NODE1122X	GENE1368X	0.979928
NODE1402X	NODE1401X	GENE1530X	0.979928
NODE1403X	NODE1402X	GENE1321X	0.979928
NODE1404X	GENE654X	GENE2716X	0.979917
NODE1405X	GENE1045X	GENE1839X	0.979904
NODE1406X	NODE1405X	GENE1246X	0.979904
NODE1407X	GENE2096X	NODE1406X	0.979904
NODE1408X	NODE1407X	GENE2983X	0.979904
NODE1409X	GENE2401X	NODE1158X	0.979888
NODE1410X	NODE1371X	NODE1409X	0.979888
NODE1411X	NODE1312X	GENE1642X	0.979887
NODE1412X	GENE226X	NODE1318X	0.979855
NODE1413X	NODE929X	NODE846X	0.979818
NODE1414X	GENE2228X	GENE2147X	0.979807
NODE1415X	GENE767X	GENE938X	0.979803
NODE1416X	GENE366X	GENE670X	0.979783
NODE1417X	GENE274X	NODE1416X	0.979783
NODE1418X	NODE927X	NODE1417X	0.979783
NODE1419X	NODE1418X	NODE1141X	0.979783
NODE1420X	GENE178X	GENE250X	0.979770
NODE1421X	GENE326X	NODE1138X	0.979728
NODE1422X	NODE1421X	NODE1006X	0.979728
NODE1423X	NODE1410X	NODE1422X	0.979728
NODE1424X	GENE1926X	GENE1333X	0.979706
NODE1425X	NODE1252X	GENE1577X	0.979685
NODE1426X	NODE1423X	GENE499X	0.979658
NODE1427X	GENE531X	GENE1192X	0.979657
NODE1428X	GENE84X	NODE879X	0.979648
NODE1429X	NODE1341X	GENE2276X	0.979642
NODE1430X	GENE227X	GENE1052X	0.979627
NODE1431X	NODE1358X	NODE1430X	0.979627
NODE1432X	NODE1024X	GENE778X	0.979620
NODE1433X	NODE1432X	GENE2572X	0.979620
NODE1434X	NODE1433X	GENE1693X	0.979620
NODE1435X	NODE1216X	NODE1434X	0.979620
NODE1436X	NODE1435X	GENE2937X	0.979620
NODE1437X	NODE1436X	NODE1393X	0.979620
NODE1438X	NODE1437X	GENE2567X	0.979620
NODE1439X	NODE881X	GENE1707X	0.979607
NODE1440X	GENE43X	NODE1191X	0.979562
NODE1441X	GENE436X	GENE1596X	0.979506
NODE1442X	NODE855X	GENE582X	0.979499
NODE1443X	GENE253X	NODE1442X	0.979499
NODE1444X	NODE1443X	NODE269X	0.979499
NODE1445X	GENE1667X	GENE994X	0.979494
NODE1446X	NODE839X	NODE1246X	0.979486
NODE1447X	NODE1446X	GENE2121X	0.979486
NODE1448X	NODE1447X	GENE2114X	0.979486
NODE1449X	GENE2369X	NODE1444X	0.979465
NODE1450X	NODE1426X	GENE2639X	0.979460
NODE1451X	GENE167X	GENE1171X	0.979460
NODE1452X	NODE1451X	NODE985X	0.979460
NODE1453X	GENE561X	NODE1087X	0.979440
NODE1454X	GENE1689X	GENE2994X	0.979437
NODE1455X	NODE1291X	NODE1062X	0.979433
NODE1456X	NODE1455X	GENE1450X	0.979433
NODE1457X	GENE1648X	GENE2391X	0.979400
NODE1458X	NODE193X	GENE1924X	0.979392
NODE1459X	NODE328X	NODE1458X	0.979392
NODE1460X	NODE1450X	NODE1419X	0.979383
NODE1461X	NODE1456X	GENE2757X	0.979360
NODE1462X	GENE2528X	GENE2329X	0.979353
NODE1463X	GENE923X	GENE2778X	0.979342
NODE1464X	GENE890X	GENE1793X	0.979264
NODE1465X	GENE2786X	NODE1464X	0.979264
NODE1466X	NODE1066X	GENE2566X	0.979236
NODE1467X	NODE1399X	NODE1356X	0.979224
NODE1468X	NODE1460X	NODE1467X	0.979224
NODE1469X	NODE1127X	GENE1425X	0.979221
NODE1470X	NODE1274X	NODE1211X	0.979216
NODE1471X	GENE2594X	NODE1470X	0.979216
NODE1472X	GENE2915X	NODE1365X	0.979196
NODE1473X	NODE1171X	NODE938X	0.979191
NODE1474X	NODE416X	NODE1395X	0.979191
NODE1475X	NODE1425X	NODE1474X	0.979191
NODE1476X	NODE1475X	GENE908X	0.979191
NODE1477X	NODE1476X	NODE1200X	0.979191
NODE1478X	NODE1448X	NODE1477X	0.979191
NODE1479X	GENE986X	GENE2004X	0.979181
NODE1480X	GENE442X	GENE1247X	0.979174
NODE1481X	GENE513X	GENE2076X	0.979163
NODE1482X	NODE1481X	GENE2775X	0.979163
NODE1483X	NODE885X	NODE1262X	0.979149
NODE1484X	NODE1480X	GENE2671X	0.979123
NODE1485X	GENE1858X	GENE2726X	0.979120
NODE1486X	NODE1385X	NODE1210X	0.979113
NODE1487X	NODE1486X	GENE369X	0.979113
NODE1488X	NODE1487X	NODE1463X	0.979113
NODE1489X	GENE494X	GENE2668X	0.979105
NODE1490X	NODE1214X	GENE2252X	0.979043
NODE1491X	NODE1429X	GENE293X	0.979042
NODE1492X	GENE132X	GENE1295X	0.979040
NODE1493X	NODE1492X	GENE1310X	0.979040
NODE1494X	GENE2437X	GENE2596X	0.979036
NODE1495X	NODE1468X	GENE1791X	0.979030
NODE1496X	NODE1209X	NODE1374X	0.979030
NODE1497X	GENE359X	GENE1464X	0.978993
NODE1498X	GENE704X	GENE2690X	0.978990
NODE1499X	NODE1498X	GENE1932X	0.978990
NODE1500X	NODE1175X	NODE1499X	0.978990
NODE1501X	GENE2154X	NODE1500X	0.978990
NODE1502X	NODE1431X	NODE1501X	0.978990
NODE1503X	NODE1502X	GENE2137X	0.978990
NODE1504X	NODE1386X	GENE241X	0.978985
NODE1505X	NODE1484X	NODE1427X	0.978967
NODE1506X	GENE20X	GENE1625X	0.978964
NODE1507X	NODE1506X	NODE39X	0.978964
NODE1508X	GENE108X	GENE1093X	0.978962
NODE1509X	NODE690X	GENE1394X	0.978953
NODE1510X	NODE1228X	GENE2002X	0.978943
NODE1511X	NODE739X	GENE1128X	0.978932
NODE1512X	NODE1288X	NODE1403X	0.978921
NODE1513X	NODE1195X	NODE1512X	0.978921
NODE1514X	NODE1493X	GENE1556X	0.978913
NODE1515X	NODE1389X	GENE1659X	0.978906
NODE1516X	GENE88X	GENE2956X	0.978900
NODE1517X	GENE95X	GENE1608X	0.978861
NODE1518X	NODE1377X	GENE655X	0.978853
NODE1519X	GENE287X	GENE2127X	0.978851
NODE1520X	GENE350X	GENE2041X	0.978757
NODE1521X	NODE1520X	GENE2159X	0.978757
NODE1522X	GENE2429X	NODE1521X	0.978757
NODE1523X	GENE861X	GENE1565X	0.978730
NODE1524X	GENE288X	NODE974X	0.978721
NODE1525X	NODE1524X	GENE1497X	0.978721
NODE1526X	NODE1525X	GENE804X	0.978721
NODE1527X	GENE138X	NODE1526X	0.978721
NODE1528X	NODE1495X	NODE1527X	0.978721
NODE1529X	NODE1528X	NODE1497X	0.978721
NODE1530X	GENE72X	NODE1508X	0.978717
NODE1531X	NODE1309X	GENE406X	0.978612
NODE1532X	NODE971X	GENE624X	0.978593
NODE1533X	NODE1302X	GENE916X	0.978539
NODE1534X	NODE1496X	GENE2485X	0.978532
NODE1535X	GENE2359X	GENE403X	0.978526
NODE1536X	GENE2393X	GENE1110X	0.978525
NODE1537X	GENE199X	GENE575X	0.978522
NODE1538X	NODE1537X	NODE926X	0.978522
NODE1539X	NODE1384X	NODE1538X	0.978522
NODE1540X	NODE1539X	NODE1353X	0.978522
NODE1541X	NODE1529X	NODE1540X	0.978522
NODE1542X	GENE738X	GENE2242X	0.978508
NODE1543X	NODE1542X	GENE1152X	0.978508
NODE1544X	GENE788X	GENE1833X	0.978495
NODE1545X	NODE1541X	GENE2221X	0.978459
NODE1546X	GENE2173X	GENE2895X	0.978454
NODE1547X	NODE1364X	NODE1546X	0.978454
NODE1548X	NODE1547X	GENE2633X	0.978454
NODE1549X	NODE1548X	GENE1944X	0.978454
NODE1550X	NODE1320X	GENE1209X	0.978447
NODE1551X	GENE711X	NODE1550X	0.978447
NODE1552X	GENE583X	NODE1551X	0.978447
NODE1553X	NODE1438X	NODE1552X	0.978447
NODE1554X	NODE1545X	NODE1553X	0.978447
NODE1555X	NODE1554X	NODE1379X	0.978447
NODE1556X	NODE1413X	GENE877X	0.978445
NODE1557X	NODE1556X	NODE1549X	0.978445
NODE1558X	GENE128X	GENE1760X	0.978444
NODE1559X	GENE1704X	GENE789X	0.978423
NODE1560X	NODE1449X	GENE2384X	0.978407
NODE1561X	GENE1255X	GENE1483X	0.978383
NODE1562X	GENE518X	GENE2595X	0.978361
NODE1563X	NODE933X	NODE1543X	0.978361
NODE1564X	NODE1440X	NODE1560X	0.978347
NODE1565X	NODE1555X	NODE1564X	0.978347
NODE1566X	NODE55X	NODE91X	0.978336
NODE1567X	GENE2223X	GENE1809X	0.978334
NODE1568X	NODE1567X	GENE1890X	0.978334
NODE1569X	GENE54X	NODE1568X	0.978334
NODE1570X	NODE1569X	NODE1415X	0.978334
NODE1571X	NODE1565X	NODE1570X	0.978334
NODE1572X	GENE1670X	GENE148X	0.978321
NODE1573X	NODE1572X	GENE2646X	0.978321
NODE1574X	NODE1571X	GENE1358X	0.978272
NODE1575X	GENE438X	GENE889X	0.978271
NODE1576X	GENE637X	NODE1326X	0.978267
NODE1577X	GENE1775X	GENE1396X	0.978257
NODE1578X	NODE1533X	NODE1577X	0.978257
NODE1579X	GENE2933X	NODE1578X	0.978257
NODE1580X	GENE2904X	NODE1513X	0.978256
NODE1581X	GENE2179X	NODE1561X	0.978253
NODE1582X	NODE1264X	GENE2706X	0.978252
NODE1583X	GENE80X	GENE2201X	0.978213
NODE1584X	GENE1309X	GENE2636X	0.978198
NODE1585X	GENE1304X	NODE1584X	0.978198
NODE1586X	NODE1574X	NODE1061X	0.978175
NODE1587X	NODE1461X	NODE1505X	0.978156
NODE1588X	NODE1478X	NODE1587X	0.978156
NODE1589X	NODE1220X	NODE513X	0.978151
NODE1590X	GENE2277X	NODE1589X	0.978151
NODE1591X	GENE180X	GENE2739X	0.978149
NODE1592X	NODE1591X	GENE1511X	0.978149
NODE1593X	NODE1471X	GENE1496X	0.978083
NODE1594X	NODE1593X	NODE1331X	0.978083
NODE1595X	NODE1594X	GENE1153X	0.978083
NODE1596X	NODE1428X	NODE1595X	0.978083
NODE1597X	NODE1596X	GENE462X	0.978083
NODE1598X	NODE1582X	NODE1597X	0.978083
NODE1599X	NODE1598X	GENE1943X	0.978083
NODE1600X	NODE1599X	GENE377X	0.978083
NODE1601X	NODE1482X	NODE1305X	0.978042
NODE1602X	GENE1829X	GENE2903X	0.977992
NODE1603X	GENE2997X	GENE2748X	0.977988
NODE1604X	NODE1491X	NODE1534X	0.977973
NODE1605X	NODE1604X	NODE1411X	0.977973
NODE1606X	NODE1605X	NODE1366X	0.977973
NODE1607X	NODE1586X	NODE1398X	0.977967
NODE1608X	NODE1165X	GENE2133X	0.977967
NODE1609X	NODE1420X	NODE1608X	0.977967
NODE1610X	NODE1609X	GENE1267X	0.977967
NODE1611X	NODE1557X	NODE1610X	0.977967
NODE1612X	NODE1611X	GENE2530X	0.977967
NODE1613X	GENE2157X	NODE1602X	0.977913
NODE1614X	NODE1503X	GENE221X	0.977904
NODE1615X	NODE1614X	GENE1964X	0.977904
NODE1616X	GENE2952X	GENE948X	0.977889
NODE1617X	NODE1488X	GENE927X	0.977845
NODE1618X	NODE1362X	NODE1265X	0.977843
NODE1619X	NODE1612X	GENE1863X	0.977835
NODE1620X	GENE2463X	NODE944X	0.977826
NODE1621X	NODE1600X	NODE1454X	0.977802
NODE1622X	NODE1518X	NODE1621X	0.977802
NODE1623X	GENE2599X	GENE1834X	0.977765
NODE1624X	NODE1606X	GENE1037X	0.977741
NODE1625X	GENE1005X	GENE1477X	0.977696
NODE1626X	NODE1380X	GENE223X	0.977681
NODE1627X	GENE3022X	GENE3071X	0.977678
NODE1628X	GENE2735X	GENE2491X	0.977676
NODE1629X	GENE1905X	GENE2024X	0.977569
NODE1630X	GENE2752X	GENE2925X	0.977564
NODE1631X	GENE2500X	NODE1630X	0.977564
NODE1632X	GENE581X	GENE1414X	0.977555
NODE1633X	NODE1626X	NODE1080X	0.977551
NODE1634X	NODE1615X	NODE1633X	0.977551
NODE1635X	GENE1457X	GENE1226X	0.977534
NODE1636X	GENE2373X	GENE1088X	0.977510
NODE1637X	NODE1601X	NODE1636X	0.977510
NODE1638X	NODE1624X	NODE1637X	0.977510
NODE1639X	NODE1638X	NODE1522X	0.977510
NODE1640X	NODE1259X	GENE2205X	0.977488
NODE1641X	NODE1511X	NODE5X	0.977425
NODE1642X	NODE1607X	NODE1641X	0.977425
NODE1643X	GENE2734X	GENE1409X	0.977420
NODE1644X	GENE52X	GENE2985X	0.977379
NODE1645X	GENE336X	GENE1227X	0.977379
NODE1646X	NODE1645X	GENE1805X	0.977379
NODE1647X	GENE3055X	GENE3043X	0.977371
NODE1648X	GENE282X	GENE1758X	0.977297
NODE1649X	GENE2819X	GENE1390X	0.977256
NODE1650X	NODE1649X	GENE2874X	0.977256
NODE1651X	GENE272X	GENE1694X	0.977228
NODE1652X	NODE1642X	GENE2543X	0.977214
NODE1653X	GENE1108X	GENE2389X	0.977191
NODE1654X	NODE1316X	NODE1459X	0.977163
NODE1655X	GENE634X	NODE1148X	0.977149
NODE1656X	GENE82X	NODE1655X	0.977149
NODE1657X	NODE1652X	GENE735X	0.977145
NODE1658X	NODE1373X	GENE944X	0.977099
NODE1659X	NODE1657X	GENE35X	0.977099
NODE1660X	GENE25X	GENE825X	0.977054
NODE1661X	NODE1580X	NODE1190X	0.977049
NODE1662X	NODE1095X	GENE1369X	0.977046
NODE1663X	NODE1662X	GENE2889X	0.977046
NODE1664X	NODE1663X	NODE1445X	0.977046
NODE1665X	NODE1664X	NODE1408X	0.977046
NODE1666X	NODE1659X	NODE1509X	0.977040
NODE1667X	GENE2658X	NODE1404X	0.977036
NODE1668X	GENE1802X	GENE1778X	0.977034
NODE1669X	NODE694X	GENE1622X	0.977030
NODE1670X	GENE2499X	GENE1092X	0.977019
NODE1671X	NODE1666X	GENE2490X	0.976976
NODE1672X	GENE470X	GENE2522X	0.976973
NODE1673X	NODE1581X	GENE1721X	0.976945
NODE1674X	NODE1673X	GENE1382X	0.976945
NODE1675X	NODE1579X	GENE1324X	0.976938
NODE1676X	NODE1576X	NODE1640X	0.976927
NODE1677X	NODE1515X	GENE2557X	0.976909
NODE1678X	NODE238X	GENE739X	0.976890
NODE1679X	NODE1671X	NODE1338X	0.976884
NODE1680X	GENE150X	GENE2951X	0.976870
NODE1681X	NODE1679X	GENE1603X	0.976867
NODE1682X	NODE1639X	NODE1149X	0.976850
NODE1683X	NODE1681X	NODE1465X	0.976821
NODE1684X	NODE1683X	NODE1514X	0.976785
NODE1685X	GENE1040X	GENE1127X	0.976784
NODE1686X	NODE1618X	GENE2168X	0.976782
NODE1687X	GENE1433X	GENE2079X	0.976748
NODE1688X	NODE1617X	NODE1687X	0.976748
NODE1689X	NODE1469X	NODE1303X	0.976744
NODE1690X	NODE1634X	NODE1650X	0.976674
NODE1691X	NODE1690X	NODE1686X	0.976674
NODE1692X	NODE1691X	NODE1352X	0.976674
NODE1693X	NODE1692X	NODE1688X	0.976674
NODE1694X	NODE1693X	GENE771X	0.976674
NODE1695X	NODE1694X	NODE1563X	0.976674
NODE1696X	NODE1644X	NODE1142X	0.976609
NODE1697X	NODE1682X	NODE1695X	0.976597
NODE1698X	NODE1697X	NODE1325X	0.976597
NODE1699X	NODE1698X	GENE1084X	0.976597
NODE1700X	NODE1699X	NODE1441X	0.976597
NODE1701X	NODE1283X	GENE2892X	0.976593
NODE1702X	NODE1701X	GENE2321X	0.976593
NODE1703X	NODE1676X	NODE1702X	0.976593
NODE1704X	NODE1703X	NODE1396X	0.976593
NODE1705X	GENE2713X	NODE1704X	0.976593
NODE1706X	NODE1588X	GENE2627X	0.976566
NODE1707X	NODE1504X	NODE1646X	0.976545
NODE1708X	NODE1707X	GENE1854X	0.976545
NODE1709X	NODE1708X	GENE2674X	0.976545
NODE1710X	NODE1709X	GENE1649X	0.976545
NODE1711X	NODE1710X	NODE1620X	0.976545
NODE1712X	GENE2306X	NODE1711X	0.976545
NODE1713X	GENE1543X	NODE1332X	0.976536
NODE1714X	GENE2308X	GENE1149X	0.976493
NODE1715X	GENE179X	GENE2921X	0.976466
NODE1716X	GENE2419X	GENE728X	0.976446
NODE1717X	GENE955X	GENE963X	0.976420
NODE1718X	NODE1717X	GENE1230X	0.976420
NODE1719X	NODE1619X	GENE2424X	0.976380
NODE1720X	GENE2541X	NODE1162X	0.976341
NODE1721X	GENE2540X	NODE1536X	0.976313
NODE1722X	GENE602X	NODE1721X	0.976313
NODE1723X	NODE1439X	NODE1705X	0.976290
NODE1724X	GENE402X	GENE644X	0.976275
NODE1725X	GENE389X	GENE1634X	0.976242
NODE1726X	NODE1684X	NODE1725X	0.976242
NODE1727X	NODE1516X	GENE2354X	0.976199
NODE1728X	NODE1727X	NODE1592X	0.976199
NODE1729X	NODE1726X	NODE1728X	0.976199
NODE1730X	GENE1663X	NODE1177X	0.976174
NODE1731X	NODE1675X	GENE900X	0.976171
NODE1732X	NODE1628X	GENE1929X	0.976154
NODE1733X	NODE1337X	GENE1695X	0.976152
NODE1734X	NODE1733X	GENE734X	0.976152
NODE1735X	NODE1696X	NODE1603X	0.976150
NODE1736X	NODE1735X	GENE1950X	0.976150
NODE1737X	NODE1729X	NODE1585X	0.976147
NODE1738X	NODE1573X	GENE2950X	0.976144
NODE1739X	NODE1656X	NODE1731X	0.976127
NODE1740X	NODE1739X	GENE522X	0.976127
NODE1741X	NODE1740X	GENE489X	0.976127
NODE1742X	NODE1741X	GENE781X	0.976127
NODE1743X	GENE5X	GENE2780X	0.976124
NODE1744X	NODE1743X	NODE1734X	0.976124
NODE1745X	NODE1744X	NODE1723X	0.976124
NODE1746X	NODE1745X	GENE2507X	0.976124
NODE1747X	GENE2890X	GENE2525X	0.976121
NODE1748X	GENE57X	NODE1747X	0.976121
NODE1749X	NODE1737X	NODE1685X	0.976115
NODE1750X	NODE1510X	NODE1590X	0.976114
NODE1751X	NODE1750X	GENE1440X	0.976114
NODE1752X	NODE1452X	GENE605X	0.976108
NODE1753X	GENE2X	GENE291X	0.976100
NODE1754X	GENE2237X	GENE2297X	0.976098
NODE1755X	GENE510X	GENE977X	0.976082
NODE1756X	NODE1755X	GENE2556X	0.976082
NODE1757X	GENE61X	NODE1124X	0.976078
NODE1758X	GENE2043X	GENE943X	0.976043
NODE1759X	NODE1622X	NODE1758X	0.976043
NODE1760X	NODE1660X	NODE1378X	0.976012
NODE1761X	NODE1760X	GENE2613X	0.976012
NODE1762X	NODE1761X	NODE1719X	0.976012
NODE1763X	NODE1762X	GENE1880X	0.976012
NODE1764X	NODE1763X	NODE1742X	0.976012
NODE1765X	NODE1764X	NODE1661X	0.976012
NODE1766X	NODE1765X	GENE2521X	0.976012
NODE1767X	GENE1482X	GENE996X	0.975999
NODE1768X	GENE192X	NODE1629X	0.975984
NODE1769X	NODE1749X	NODE1768X	0.975984
NODE1770X	NODE1156X	GENE750X	0.975964
NODE1771X	NODE1665X	NODE1631X	0.975871
NODE1772X	GENE1318X	NODE1771X	0.975871
NODE1773X	NODE1772X	NODE1473X	0.975871
NODE1774X	GENE1029X	GENE2368X	0.975866
NODE1775X	GENE204X	GENE625X	0.975859
NODE1776X	NODE684X	GENE589X	0.975854
NODE1777X	NODE1247X	NODE1776X	0.975854
NODE1778X	GENE303X	GENE1767X	0.975852
NODE1779X	NODE1700X	NODE1424X	0.975849
NODE1780X	GENE386X	GENE3021X	0.975823
NODE1781X	NODE1766X	GENE2469X	0.975806
NODE1782X	GENE639X	GENE888X	0.975750
NODE1783X	NODE1286X	NODE1782X	0.975750
NODE1784X	GENE3058X	GENE3051X	0.975739
NODE1785X	NODE1738X	NODE1653X	0.975695
NODE1786X	NODE1769X	NODE1785X	0.975695
NODE1787X	GENE2526X	GENE1218X	0.975663
NODE1788X	NODE1531X	NODE1632X	0.975662
NODE1789X	GENE616X	GENE954X	0.975619
NODE1790X	NODE1786X	NODE1789X	0.975619
NODE1791X	NODE1651X	GENE1178X	0.975566
NODE1792X	NODE1182X	NODE1718X	0.975564
NODE1793X	GENE1753X	GENE1448X	0.975551
NODE1794X	GENE1154X	GENE1600X	0.975545
NODE1795X	GENE1806X	GENE491X	0.975529
NODE1796X	NODE1223X	GENE2650X	0.975528
NODE1797X	GENE1878X	GENE2855X	0.975525
NODE1798X	GENE26X	GENE1952X	0.975484
NODE1799X	NODE1186X	GENE812X	0.975477
NODE1800X	NODE1746X	NODE1799X	0.975477
NODE1801X	GENE2531X	GENE2920X	0.975445
NODE1802X	GENE2182X	GENE2416X	0.975427
NODE1803X	GENE171X	GENE2080X	0.975350
NODE1804X	NODE1803X	NODE1670X	0.975350
NODE1805X	NODE1804X	NODE1412X	0.975350
NODE1806X	NODE1805X	GENE307X	0.975350
NODE1807X	GENE1612X	NODE1806X	0.975350
NODE1808X	GENE881X	NODE989X	0.975337
NODE1809X	NODE1672X	GENE701X	0.975322
NODE1810X	NODE151X	GENE505X	0.975277
NODE1811X	NODE1757X	NODE1517X	0.975241
NODE1812X	NODE1751X	NODE1466X	0.975189
NODE1813X	NODE1812X	GENE2219X	0.975189
NODE1814X	NODE1813X	GENE830X	0.975189
NODE1815X	NODE1530X	GENE1922X	0.975113
NODE1816X	GENE255X	GENE552X	0.975102
NODE1817X	NODE1781X	NODE1689X	0.975098
NODE1818X	GENE136X	GENE1609X	0.975085
NODE1819X	GENE51X	GENE579X	0.975045
NODE1820X	NODE1790X	NODE1819X	0.975045
NODE1821X	NODE106X	GENE2882X	0.974986
NODE1822X	NODE1736X	NODE1125X	0.974955
NODE1823X	NODE44X	NODE1808X	0.974932
NODE1824X	NODE1823X	NODE1722X	0.974932
NODE1825X	NODE1824X	GENE855X	0.974932
NODE1826X	GENE315X	NODE1787X	0.974931
NODE1827X	NODE1822X	GENE895X	0.974915
NODE1828X	GENE191X	NODE1756X	0.974849
NODE1829X	NODE1712X	NODE1814X	0.974848
NODE1830X	NODE1829X	GENE2632X	0.974848
NODE1831X	NODE1830X	GENE454X	0.974848
NODE1832X	NODE1730X	NODE1472X	0.974838
NODE1833X	NODE1820X	NODE1832X	0.974838
NODE1834X	GENE44X	GENE1143X	0.974799
NODE1835X	NODE1706X	GENE1528X	0.974784
NODE1836X	GENE2341X	GENE1765X	0.974778
NODE1837X	GENE225X	GENE2117X	0.974761
NODE1838X	NODE797X	GENE2433X	0.974717
NODE1839X	NODE1833X	NODE1838X	0.974717
NODE1840X	NODE1654X	GENE2554X	0.974694
NODE1841X	NODE1483X	GENE1881X	0.974651
NODE1842X	GENE1789X	GENE972X	0.974632
NODE1843X	GENE125X	NODE1791X	0.974611
NODE1844X	NODE1843X	GENE882X	0.974611
NODE1845X	NODE1844X	GENE177X	0.974611
NODE1846X	NODE1677X	GENE2213X	0.974573
NODE1847X	NODE1846X	GENE631X	0.974573
NODE1848X	GENE792X	GENE1031X	0.974562
NODE1849X	GENE490X	GENE2400X	0.974518
NODE1850X	GENE12X	NODE1361X	0.974517
NODE1851X	GENE3041X	GENE3005X	0.974465
NODE1852X	NODE1558X	NODE1713X	0.974442
NODE1853X	NODE1800X	NODE1852X	0.974442
NODE1854X	NODE1853X	NODE1363X	0.974442
NODE1855X	NODE1779X	GENE2390X	0.974412
NODE1856X	NODE1507X	GENE2184X	0.974355
NODE1857X	NODE1839X	GENE1068X	0.974354
NODE1858X	NODE1457X	GENE1215X	0.974338
NODE1859X	NODE1855X	GENE479X	0.974327
NODE1860X	GENE858X	GENE2845X	0.974319
NODE1861X	NODE1360X	NODE1453X	0.974318
NODE1862X	NODE1861X	GENE2524X	0.974318
NODE1863X	GENE245X	GENE2590X	0.974277
NODE1864X	GENE1956X	GENE956X	0.974257
NODE1865X	NODE1835X	NODE1864X	0.974257
NODE1866X	GENE201X	GENE1887X	0.974244
NODE1867X	NODE1817X	NODE1866X	0.974244
NODE1868X	GENE685X	GENE2643X	0.974231
NODE1869X	NODE1868X	NODE1494X	0.974231
NODE1870X	NODE1854X	NODE1869X	0.974231
NODE1871X	GENE3056X	GENE3078X	0.974212
NODE1872X	NODE1840X	GENE1051X	0.974207
NODE1873X	GENE10X	NODE1720X	0.974186
NODE1874X	GENE2987X	GENE1588X	0.974141
NODE1875X	NODE631X	GENE1783X	0.974121
NODE1876X	NODE1613X	GENE732X	0.974113
NODE1877X	NODE1876X	GENE1954X	0.974113
NODE1878X	GENE484X	NODE1562X	0.974082
NODE1879X	NODE10X	NODE1878X	0.974082
NODE1880X	NODE1145X	GENE800X	0.973967
NODE1881X	NODE1850X	NODE1815X	0.973954
NODE1882X	NODE1881X	GENE1199X	0.973954
NODE1883X	NODE1623X	GENE2729X	0.973944
NODE1884X	NODE1807X	NODE1811X	0.973909
NODE1885X	NODE1884X	NODE1783X	0.973909
NODE1886X	NODE1885X	NODE1859X	0.973909
NODE1887X	NODE1886X	NODE1559X	0.973909
NODE1888X	GENE2873X	GENE1478X	0.973828
NODE1889X	GENE289X	NODE1535X	0.973825
NODE1890X	NODE1889X	GENE775X	0.973825
NODE1891X	GENE1353X	NODE1890X	0.973825
NODE1892X	NODE1891X	GENE2151X	0.973825
NODE1893X	GENE339X	NODE1794X	0.973796
NODE1894X	GENE3075X	GENE3077X	0.973792
NODE1895X	NODE1870X	NODE1862X	0.973708
NODE1896X	NODE1792X	GENE690X	0.973652
NODE1897X	NODE1847X	GENE1072X	0.973640
NODE1898X	NODE1897X	NODE1810X	0.973640
NODE1899X	NODE1898X	NODE1879X	0.973640
NODE1900X	NODE1857X	NODE1899X	0.973640
NODE1901X	NODE1900X	NODE1668X	0.973640
NODE1902X	GENE2945X	NODE1841X	0.973612
NODE1903X	GENE356X	GENE1337X	0.973606
NODE1904X	GENE190X	NODE1903X	0.973606
NODE1905X	GENE78X	NODE1168X	0.973593
NODE1906X	GENE2229X	GENE1799X	0.973588
NODE1907X	GENE376X	NODE1906X	0.973588
NODE1908X	NODE1867X	NODE1523X	0.973555
NODE1909X	NODE1759X	NODE1788X	0.973538
NODE1910X	NODE1909X	NODE1875X	0.973538
NODE1911X	NODE1910X	NODE1770X	0.973538
NODE1912X	NODE1901X	GENE2153X	0.973517
NODE1913X	GENE198X	GENE2035X	0.973471
NODE1914X	NODE965X	GENE2840X	0.973463
NODE1915X	GENE1434X	GENE2853X	0.973433
NODE1916X	NODE1827X	NODE1915X	0.973433
NODE1917X	NODE1916X	NODE1825X	0.973433
NODE1918X	NODE1887X	NODE1917X	0.973433
NODE1919X	NODE1002X	GENE1117X	0.973431
NODE1920X	NODE1828X	NODE1254X	0.973415
NODE1921X	GENE2226X	GENE1156X	0.973380
NODE1922X	NODE1892X	GENE652X	0.973374
NODE1923X	GENE1947X	GENE1197X	0.973329
NODE1924X	NODE1397X	GENE1150X	0.973325
NODE1925X	NODE7X	GENE2787X	0.973298
NODE1926X	NODE1865X	NODE1237X	0.973290
NODE1927X	GENE520X	GENE2029X	0.973281
NODE1928X	NODE1051X	NODE1658X	0.973270
NODE1929X	NODE1928X	NODE1391X	0.973270
NODE1930X	NODE1922X	GENE2268X	0.973266
NODE1931X	NODE1882X	GENE1471X	0.973243
NODE1932X	NODE1635X	GENE2006X	0.973228
NODE1933X	NODE1919X	NODE1932X	0.973228
NODE1934X	NODE1933X	NODE1489X	0.973228
NODE1935X	GENE119X	NODE1934X	0.973228
NODE1936X	GENE71X	GENE362X	0.973221
NODE1937X	NODE1863X	GENE957X	0.973220
NODE1938X	NODE1669X	GENE797X	0.973217
NODE1939X	NODE1938X	GENE717X	0.973217
NODE1940X	GENE1180X	GENE2487X	0.973216
NODE1941X	GENE2849X	GENE2100X	0.973210
NODE1942X	NODE1918X	GENE1144X	0.973208
NODE1943X	NODE1801X	GENE1307X	0.973188
NODE1944X	NODE1893X	NODE1943X	0.973188
NODE1945X	GENE2072X	GENE1124X	0.973122
NODE1946X	NODE1911X	NODE1945X	0.973122
NODE1947X	NODE1856X	GENE795X	0.973112
NODE1948X	NODE1942X	NODE1732X	0.973049
NODE1949X	GENE1194X	GENE2924X	0.973043
NODE1950X	GENE1509X	GENE1251X	0.973008
NODE1951X	NODE1946X	GENE2570X	0.973008
NODE1952X	NODE1931X	GENE2664X	0.972964
NODE1953X	NODE1952X	GENE2260X	0.972964
NODE1954X	NODE1912X	NODE1953X	0.972964
NODE1955X	NODE1930X	GENE263X	0.972878
NODE1956X	GENE2150X	GENE2754X	0.972851
NODE1957X	NODE1752X	NODE1674X	0.972804
NODE1958X	NODE1949X	GENE1308X	0.972757
NODE1959X	NODE1958X	GENE1897X	0.972757
NODE1960X	NODE1959X	NODE730X	0.972757
NODE1961X	NODE1381X	GENE304X	0.972725
NODE1962X	NODE1961X	GENE1988X	0.972725
NODE1963X	GENE1991X	GENE2077X	0.972723
NODE1964X	GENE464X	GENE2506X	0.972671
NODE1965X	NODE1281X	NODE1964X	0.972671
NODE1966X	NODE1965X	NODE1678X	0.972671
NODE1967X	GENE1862X	NODE1485X	0.972654
NODE1968X	GENE1825X	GENE1978X	0.972594
NODE1969X	NODE1842X	GENE1019X	0.972589
NODE1970X	GENE421X	GENE2423X	0.972515
NODE1971X	GENE1615X	GENE1015X	0.972477
NODE1972X	NODE1532X	NODE1967X	0.972442
NODE1973X	NODE1798X	GENE261X	0.972433
NODE1974X	GENE2808X	GENE1168X	0.972418
NODE1975X	NODE1974X	GENE2095X	0.972418
NODE1976X	NODE1831X	GENE1620X	0.972378
NODE1977X	NODE1973X	GENE2152X	0.972259
NODE1978X	NODE1954X	NODE1955X	0.972244
NODE1979X	NODE1715X	GENE941X	0.972232
NODE1980X	GENE3016X	NODE1780X	0.972226
NODE1981X	NODE1777X	GENE810X	0.972210
NODE1982X	GENE2109X	GENE2197X	0.972209
NODE1983X	GENE1848X	NODE1796X	0.972176
NODE1984X	GENE572X	GENE601X	0.972173
NODE1985X	GENE1859X	NODE1984X	0.972173
NODE1986X	GENE265X	GENE995X	0.972170
NODE1987X	NODE1414X	NODE1986X	0.972170
NODE1988X	NODE1987X	NODE1944X	0.972170
NODE1989X	NODE1948X	NODE1988X	0.972170
NODE1990X	NODE1989X	GENE852X	0.972170
NODE1991X	NODE1802X	GENE571X	0.972167
NODE1992X	GENE31X	NODE1991X	0.972167
NODE1993X	NODE1990X	NODE1992X	0.972167
NODE1994X	GENE1657X	GENE660X	0.972135
NODE1995X	NODE1926X	GENE1727X	0.972124
NODE1996X	NODE1883X	NODE1821X	0.972120
NODE1997X	NODE1957X	GENE1441X	0.972107
NODE1998X	GENE560X	GENE1362X	0.972071
NODE1999X	GENE1263X	GENE450X	0.972060
NODE2000X	NODE1951X	GENE1725X	0.972035
[truncated: 1,079 more rows]
