# Supplementary material for: Characteristics and clustering of human ribosomal protein genes
Source: BMC Genomics. 2006 Feb 28;7:37. doi: 10.1186/1471-2164-7-37 (PMC1459141; doi:10.1186/1471-2164-7-37)
Supplement: Additional File 4 — The data files for the cluster analyses in Gene expression, Amino acid composition and Codon composition. The output file (gene_expression.gtr, amino_acid.gtr, codon.gtr) of Cluster 3.0. To make Figure 1, 4 and 5, these data file were used by the Treeview 1.0.12. [file 1471-2164-7-37-S4.txt]

name	Phe	Leu	Ile	Met	Val	Pro	Thr	Ala	Tyr	His	Gln	Asn	Lys	Asp	Glu	Cys	Trp	Arg	Ser	Gly
G antigen 3	0.008474576	0.008474576	0.008474576	0.025423729	0.033898305	0.152542373	0.042372881	0.06779661	0.025423729	0.008474576	0.101694915	0.016949153	0.033898305	0.059322034	0.169491525	0.025423729	0.008474576	0.050847458	0.050847458	0.101694915
beta-1,3-N-acetylglucosaminyltransferase bGnT-1; beta3gal-T5 gene; beta-1,3-N-acetylglucosaminyltransferase bGnT-2	0.050377834	0.115869018	0.057934509	0.025188917	0.057934509	0.050377834	0.040302267	0.032745592	0.04534005	0.035264484	0.037783375	0.057934509	0.075566751	0.057934509	0.052896725	0.017632242	0.01511335	0.050377834	0.068010076	0.055415617
caldesmon 1 isoform 1; H-CAD; L-CAD	0.016393443	0.044136192	0.029003783	0.015132409	0.041614124	0.030264817	0.049180328	0.079445145	0.005044136	0.00630517	0.0592686	0.026481715	0.131147541	0.044136192	0.215636822	0.001261034	0.00630517	0.109709962	0.054224464	0.035308953
breast cancer membrane protein 11; anterior gradient protein 3	0.024096386	0.138554217	0.060240964	0.048192771	0.048192771	0.048192771	0.048192771	0.060240964	0.042168675	0.024096386	0.060240964	0.042168675	0.072289157	0.048192771	0.06626506	0.012048193	0.012048193	0.048192771	0.060240964	0.036144578
KIAA1138 protein	0.01965602	0.077805078	0.022932023	0.006552007	0.050778051	0.101556102	0.050778051	0.094185094	0.026208026	0.018018018	0.033579034	0.018018018	0.064701065	0.054873055	0.06961507	0.018837019	0.004095004	0.081900082	0.0999181	0.085995086
hypothetical protein BC009231	0.038781163	0.077562327	0.055401662	0.013850416	0.03601108	0.038781163	0.069252078	0.08033241	0.019390582	0.019390582	0.030470914	0.022160665	0.058171745	0.077562327	0.108033241	0.013850416	0.008310249	0.063711911	0.119113573	0.049861496
UV excision repair protein RAD23 homolog B; XP-C repair complementing protein; XP-C repair complementing complex 58 kDa; RAD23, yeast homolog of, B	0.029339853	0.06601467	0.046454768	0.02200489	0.053789731	0.075794621	0.095354523	0.13202934	0.017114914	0.009779951	0.08801956	0.036674817	0.048899756	0.034229829	0.075794621	0.002444988	0	0.02200489	0.078239609	0.06601467
DKFZP564O243 protein	0.033210332	0.184501845	0.018450185	0.014760148	0.073800738	0.073800738	0.04797048	0.081180812	0.025830258	0.051660517	0.055350554	0.033210332	0.018450185	0.022140221	0.040590406	0.014760148	0.014760148	0.051660517	0.062730627	0.081180812
potassium voltage-gated channel, subfamily H, member 1 isoform 1; ether-a-go-go, Drosophila, homolog of; potassium channel, voltage-gated, subfamily H, member 1; ether-a-go-go potassium channel 1	0.049544995	0.089989889	0.061678463	0.022244692	0.077856421	0.042467139	0.052578362	0.067745197	0.029322548	0.021233569	0.037411527	0.038422649	0.061678463	0.057633974	0.060667341	0.019211325	0.015166835	0.057633974	0.079878665	0.057633974
follistatin isoform FST317 precursor	0.015772871	0.082018927	0.022082019	0.015772871	0.050473186	0.041009464	0.050473186	0.063091483	0.025236593	0.009463722	0.034700315	0.05362776	0.082018927	0.047318612	0.066246057	0.119873817	0.015772871	0.05362776	0.072555205	0.078864353
orthodenticle 3 isoform a; paired-like homeobox protein DMBX1-like; homeoprotein MBX	0.018567639	0.103448276	0.01061008	0.018567639	0.031830239	0.084880637	0.042440318	0.140583554	0.029177719	0.039787798	0.074270557	0.029177719	0.047745358	0.034482759	0.061007958	0.00795756	0.00530504	0.058355438	0.095490716	0.066312997
ankyrin 1 isoform 6; ankyrin-1, erythrocytic; ankyrin-R	0.052631579	0.120300752	0.052631579	0.015037594	0.105263158	0.022556391	0.052631579	0.015037594	0	0.022556391	0.07518797	0.030075188	0.067669173	0.037593985	0.097744361	0.015037594	0.007518797	0.067669173	0.060150376	0.082706767
hypothetical protein R29124_1	0.029787234	0.085106383	0.042553191	0.012765957	0.076595745	0.063829787	0.093617021	0.059574468	0.046808511	0.034042553	0.055319149	0.055319149	0.029787234	0.025531915	0.063829787	0.021276596	0.025531915	0.038297872	0.089361702	0.05106383
mitogen-activated protein kinase 8 interacting protein 1; islet-brain 1; PRKM8 interacting protein; JNK-interacting protein 1	0.039381153	0.067510549	0.028129395	0.012658228	0.045007032	0.095639944	0.050632911	0.082981716	0.029535865	0.029535865	0.042194093	0.022503516	0.033755274	0.066104079	0.087201125	0.021097046	0.005625879	0.05907173	0.104078762	0.077355837
conserved helix-loop-helix ubiquitous kinase; IkBKA	0.024161074	0.122147651	0.067114094	0.033557047	0.051006711	0.04295302	0.037583893	0.045637584	0.029530201	0.036241611	0.052348993	0.036241611	0.068456376	0.046979866	0.077852349	0.026845638	0.016107383	0.04295302	0.083221477	0.059060403
zinc finger protein 271; C2H2 (Kruppel-type) zinc finger protein; epstein-barr virus-induced zinc finger protein	0.037825059	0.101654846	0.094562648	0.01891253	0.089834515	0.040189125	0.059101655	0.037825059	0.021276596	0.037825059	0.042553191	0.04964539	0.06855792	0.021276596	0.066193853	0.042553191	0	0.061465721	0.078014184	0.030732861
5-hydroxytryptamine receptor 3 subunit C	0.058165548	0.14541387	0.055928412	0.035794183	0.060402685	0.064876957	0.073825503	0.053691275	0.029082774	0.013422819	0.035794183	0.040268456	0.03803132	0.046979866	0.03803132	0.020134228	0.024608501	0.035794183	0.071588367	0.058165548
sulfotransferase family, cytosolic, 1A, phenol-preferring, member 1 isoform a; phenol-preferring phenol sulfotransferase1; phenol-sulfating phenol sulfotransferase; aryl sulfotransferase; thermostable phenol sulfotransferase1	0.057627119	0.091525424	0.033898305	0.044067797	0.071186441	0.074576271	0.061016949	0.054237288	0.047457627	0.030508475	0.044067797	0.016949153	0.071186441	0.050847458	0.074576271	0.006779661	0.020338983	0.040677966	0.061016949	0.047457627
solute carrier family 31 (copper transporters), member 2; copper transporter 2; hCTR2	0.055944056	0.146853147	0.062937063	0.034965035	0.111888112	0.027972028	0.048951049	0.083916084	0.048951049	0.041958042	0.034965035	0.020979021	0.020979021	0.034965035	0.013986014	0.006993007	0.020979021	0.013986014	0.090909091	0.076923077
lambda-crystallin; crystallin, lamda 1	0.022580645	0.109677419	0.05483871	0.041935484	0.064516129	0.064516129	0.035483871	0.070967742	0.019354839	0.032258065	0.05483871	0.025806452	0.051612903	0.041935484	0.077419355	0.029032258	0.009677419	0.048387097	0.074193548	0.070967742
squamous cell carcinoma antigen recognized by T cells 1; U4/U6.U5 tri-snRNP-associated 110 kDa protein; IgE autoantigen; SART1(259) protein; SART1(800) protein	0.0175	0.0925	0.0275	0.015	0.04875	0.03875	0.04875	0.06875	0.01625	0.0125	0.04875	0.0225	0.095	0.0625	0.13625	0.00375	0.005	0.09125	0.06875	0.08
SMAD in the antisense orientation	0.031578947	0.052631579	0.052631579	0.021052632	0.063157895	0.210526316	0.052631579	0.042105263	0	0.052631579	0.063157895	0.042105263	0.063157895	0	0.042105263	0.010526316	0.021052632	0.010526316	0.136842105	0.031578947
CD22 antigen	0.028335301	0.088547816	0.038961039	0.016528926	0.07201889	0.066115702	0.063754427	0.040141677	0.034238489	0.029515939	0.054309327	0.048406139	0.053128689	0.038961039	0.068476978	0.027154664	0.025974026	0.046044864	0.095631641	0.063754427
thymic stromal lymphopoietin isoform 2	0.016666667	0.1	0.033333333	0.033333333	0.033333333	0.033333333	0.083333333	0.083333333	0.016666667	0	0.116666667	0.05	0.133333333	0	0.033333333	0.033333333	0.033333333	0.1	0.033333333	0.033333333
pleckstrin homology domain containing, family C (with FERM domain) member 1; mitogen inducible 2	0.035294118	0.102941176	0.066176471	0.032352941	0.047058824	0.041176471	0.057352941	0.060294118	0.032352941	0.022058824	0.041176471	0.041176471	0.092647059	0.061764706	0.073529412	0.016176471	0.025	0.033823529	0.069117647	0.048529412
beta catenin-like 1; nuclear associated protein; chromosome 20 open reading frame 33	0.030195382	0.131438721	0.056838366	0.039076377	0.058614565	0.024866785	0.03374778	0.042628774	0.01598579	0.026642984	0.046181172	0.047957371	0.063943162	0.069271758	0.127886323	0.014209591	0.001776199	0.071047957	0.046181172	0.051509769
hypothetical protein DKFZp434K1210	0.007751938	0.108527132	0.03875969	0.015503876	0.108527132	0.124031008	0.023255814	0.085271318	0.023255814	0.031007752	0.023255814	0.007751938	0.023255814	0.023255814	0.046511628	0.031007752	0.023255814	0.062015504	0.100775194	0.093023256
PFTAIRE protein kinase 1	0.042128603	0.106430155	0.037694013	0.019955654	0.062084257	0.059866962	0.057649667	0.055432373	0.035476718	0.037694013	0.037694013	0.044345898	0.077605322	0.044345898	0.057649667	0.017738359	0.011086475	0.044345898	0.088691796	0.062084257
NADPH oxidase 3; NADPH oxidase catalytic subunit-like 3	0.066901408	0.10915493	0.063380282	0.014084507	0.059859155	0.042253521	0.063380282	0.077464789	0.038732394	0.036971831	0.038732394	0.035211268	0.035211268	0.024647887	0.052816901	0.026408451	0.035211268	0.049295775	0.072183099	0.058098592
manic fringe (Drosophila) homolog	0.049844237	0.158878505	0.021806854	0.018691589	0.046728972	0.080996885	0.056074766	0.065420561	0.018691589	0.037383178	0.049844237	0.028037383	0.028037383	0.043613707	0.040498442	0.034267913	0.015576324	0.080996885	0.062305296	0.062305296
hypothetical protein FLJ10326	0.034031414	0.096858639	0.054973822	0.020942408	0.081151832	0.058900524	0.052356021	0.066753927	0.039267016	0.02486911	0.034031414	0.032722513	0.073298429	0.054973822	0.064136126	0.013089005	0.02617801	0.041884817	0.07460733	0.054973822
beta-galactose-3-O-sulfotransferase, 4	0.059670782	0.12962963	0.020576132	0.012345679	0.047325103	0.086419753	0.032921811	0.090534979	0.028806584	0.028806584	0.053497942	0.024691358	0.037037037	0.043209877	0.026748971	0.010288066	0.016460905	0.086419753	0.088477366	0.076131687
CD3E antigen, epsilon polypeptide (TiT3 complex)	0.009661836	0.082125604	0.057971014	0.024154589	0.06763285	0.057971014	0.043478261	0.033816425	0.053140097	0.014492754	0.048309179	0.048309179	0.053140097	0.057971014	0.062801932	0.028985507	0.019323671	0.062801932	0.062801932	0.111111111
peroxisome proliferator-activated receptor binding protein; PPARG binding protein; thyroid receptor interacting protein 2; vitamin D receptor-interacting protein 230 kD; thyroid hormone receptor-associated protein complex component TRAP220; vitamin D receptor-interacting protein complex component DRIP205	0.025300443	0.072738773	0.039215686	0.029095509	0.043643264	0.083491461	0.061986085	0.041113219	0.016445288	0.030360531	0.040480708	0.042378242	0.079696395	0.057558507	0.039215686	0.010752688	0.002530044	0.029095509	0.175838077	0.079063884
tubulin, alpha-like 2; tubulin, alpha 8	0.051224944	0.073496659	0.057906459	0.022271715	0.073496659	0.040089087	0.066815145	0.082405345	0.037861915	0.028953229	0.033407572	0.037861915	0.042316258	0.062360802	0.080178174	0.026726058	0.008908686	0.046770601	0.057906459	0.069042316
F-box only protein 6; F-box protein Fbx6; F-box protein FBG2	0.051194539	0.09556314	0.037542662	0.017064846	0.068259386	0.058020478	0.04778157	0.075085324	0.040955631	0.020477816	0.054607509	0.034129693	0.04778157	0.068259386	0.054607509	0.023890785	0.040955631	0.058020478	0.058020478	0.04778157
butyrate response factor 1; EGF-response factor 1; early response factor Berg36; zinc finger protein, C3H type, 36-like 1	0.059171598	0.103550296	0.023668639	0.014792899	0.014792899	0.091715976	0.062130178	0.073964497	0.017751479	0.032544379	0.029585799	0.026627219	0.032544379	0.053254438	0.041420118	0.023668639	0	0.068047337	0.144970414	0.085798817
hypothetical protein FLJ40243	0.038888889	0.145833333	0.065277778	0.030555556	0.054166667	0.034722222	0.059722222	0.072222222	0.013888889	0.023611111	0.058333333	0.023611111	0.058333333	0.05	0.073611111	0.022222222	0.019444444	0.048611111	0.065277778	0.041666667
protein tyrosine phosphatase, receptor type, U isoform 1 precursor; protein tyrosine phosphatase J; protein tyrosine phosphatase receptor omicron	0.037604457	0.087743733	0.046657382	0.02367688	0.064763231	0.061281337	0.062674095	0.079387187	0.04178273	0.030640669	0.046657382	0.033426184	0.032033426	0.043871866	0.06545961	0.02367688	0.013231198	0.072423398	0.063370474	0.069637883
elongin A3	0.016483516	0.06959707	0.010989011	0.018315018	0.043956044	0.100732601	0.043956044	0.119047619	0.014652015	0.025641026	0.06043956	0.021978022	0.06043956	0.043956044	0.073260073	0.010989011	0.012820513	0.098901099	0.075091575	0.078754579
S100 calcium-binding protein A12; calgranulin C; S100 calcium binding protein A12	0.054347826	0.108695652	0.086956522	0.010869565	0.054347826	0	0.054347826	0.076086957	0.02173913	0.065217391	0.065217391	0.043478261	0.108695652	0.065217391	0.097826087	0	0	0.010869565	0.032608696	0.043478261
homeo box B6 isoform 2; homeo box 2B; homeobox protein Hox-B6; putative homeo box Hu2	0.05	0.042857143	0	0.021428571	0.028571429	0.128571429	0.035714286	0.092857143	0.078571429	0.014285714	0.05	0.021428571	0.035714286	0.042857143	0.064285714	0.035714286	0.007142857	0.035714286	0.114285714	0.1
ariadne homolog, ubiquitin-conjugating enzyme E2 binding protein, 1; ariadne homolog; ariadne, Drosophila, homolog of	0.028725314	0.071813285	0.037701975	0.028725314	0.052064632	0.030520646	0.035906643	0.044883303	0.044883303	0.034111311	0.0502693	0.053859964	0.064631957	0.071813285	0.1005386	0.057450628	0.021543986	0.046678636	0.044883303	0.078994614
cytochrome b5 reductase membrane-bound isoform; diaphorase (NADH)	0.049833887	0.109634551	0.073089701	0.03654485	0.056478405	0.089700997	0.046511628	0.043189369	0.033222591	0.03654485	0.03654485	0.019933555	0.053156146	0.063122924	0.049833887	0.013289037	0.009966777	0.059800664	0.049833887	0.069767442
homolog of yeast mRNA transport regulator 3	0.007352941	0.143382353	0.003676471	0.011029412	0.051470588	0.080882353	0.029411765	0.176470588	0.022058824	0.003676471	0.040441176	0.003676471	0.007352941	0.029411765	0.088235294	0.018382353	0.007352941	0.106617647	0.036764706	0.132352941
epithelial membrane protein 3	0.055214724	0.18404908	0.067484663	0.024539877	0.067484663	0.018404908	0.055214724	0.079754601	0.036809816	0.024539877	0.018404908	0.030674847	0.036809816	0.018404908	0.036809816	0.042944785	0.042944785	0.030674847	0.067484663	0.061349693
hypothetical protein FLJ21742	0.02435312	0.089802131	0.02587519	0.02130898	0.050228311	0.057838661	0.065449011	0.112633181	0.01065449	0.02587519	0.04870624	0.03500761	0.051750381	0.057838661	0.082191781	0.00304414	0.00304414	0.060882801	0.138508371	0.03500761
hypothetical protein FLJ14466	0.054621849	0.12605042	0.046218487	0.029411765	0.071428571	0.058823529	0.054621849	0.113445378	0.016806723	0.050420168	0.037815126	0.029411765	0.037815126	0.029411765	0.042016807	0.012605042	0.012605042	0.042016807	0.088235294	0.046218487
protein phosphatase 1A isoform 1; protein phosphatase 2C alpha isoform	0.031413613	0.073298429	0.047120419	0.028795812	0.081151832	0.044502618	0.034031414	0.054973822	0.023560209	0.034031414	0.031413613	0.052356021	0.060209424	0.073298429	0.083769634	0.028795812	0.010471204	0.04973822	0.073298429	0.083769634
hypothetical protein LOC130576	0.054644809	0.076502732	0.032786885	0.021857923	0.071038251	0.06010929	0.06557377	0.076502732	0.027322404	0.06010929	0.021857923	0.06557377	0.038251366	0.027322404	0.043715847	0.071038251	0.021857923	0.043715847	0.092896175	0.027322404
hypothetical protein LOC255239	0.024836601	0.134640523	0.041830065	0.02745098	0.061437908	0.053594771	0.035294118	0.103267974	0.020915033	0.040522876	0.050980392	0.032679739	0.049673203	0.050980392	0.05751634	0.018300654	0.016993464	0.050980392	0.065359477	0.062745098
kidney ankyrin repeat-containing protein	0.015075377	0.082914573	0.040201005	0.030988275	0.076214405	0.034338358	0.067839196	0.072026801	0.018425461	0.021775544	0.054438861	0.046063652	0.051088777	0.050251256	0.091289782	0.025125628	0.002512563	0.047738693	0.09798995	0.073701843
hypothetical protein MGC35030	0.012345679	0.086419753	0.018518519	0.018518519	0.055555556	0.080246914	0.061728395	0.111111111	0.030864198	0.030864198	0.049382716	0.049382716	0.030864198	0.037037037	0.037037037	0.012345679	0.012345679	0.043209877	0.12962963	0.092592593
galanin receptor 2	0.043927649	0.144702842	0.046511628	0.015503876	0.07751938	0.056847545	0.049095607	0.118863049	0.031007752	0.028423773	0.020671835	0.023255814	0.015503876	0.020671835	0.015503876	0.041343669	0.020671835	0.069767442	0.072351421	0.087855297
TEA domain family member 3; TEA domain family member 5	0.043678161	0.07816092	0.048275862	0.025287356	0.071264368	0.07816092	0.036781609	0.071264368	0.03908046	0.020689655	0.057471264	0.032183908	0.064367816	0.043678161	0.062068966	0.006896552	0.011494253	0.048275862	0.110344828	0.050574713
maternal G10 transcript	0.027777778	0.090277778	0.069444444	0.013888889	0.027777778	0.041666667	0.048611111	0.034722222	0.027777778	0.027777778	0.041666667	0.027777778	0.111111111	0.048611111	0.076388889	0.069444444	0.020833333	0.090277778	0.034722222	0.069444444
hypothetical protein FLJ20808	0.008333333	0.1	0.025	0.058333333	0.075	0.083333333	0.041666667	0.083333333	0.033333333	0	0.033333333	0.016666667	0.058333333	0.025	0.041666667	0.041666667	0.008333333	0.091666667	0.1	0.075
v-maf musculoaponeurotic fibrosarcoma oncogene homolog; Avian musculoaponeurotic fibrosarcoma (MAF) protooncogene; v-maf musculoaponeurotic fibrosarcoma (avian) oncogene homolog	0.032258065	0.069478908	0.019851117	0.019851117	0.049627792	0.05955335	0.032258065	0.126550868	0.024813896	0.049627792	0.049627792	0.022332506	0.042183623	0.032258065	0.064516129	0.007444169	0.004962779	0.049627792	0.104218362	0.138957816
zinedin	0.025232404	0.094289509	0.029216467	0.014608234	0.06374502	0.069057105	0.045152722	0.099601594	0.013280212	0.033200531	0.033200531	0.025232404	0.050464807	0.071713147	0.073041169	0.017264276	0.011952191	0.050464807	0.086321381	0.092961487
homeo box D4; homeobox protein Hox-D4; Hox-4.2, mouse, homolog of homeo box X	0.02745098	0.058823529	0.015686275	0.023529412	0.039215686	0.129411765	0.039215686	0.070588235	0.050980392	0.035294118	0.058823529	0.02745098	0.058823529	0.031372549	0.047058824	0.015686275	0.011764706	0.058823529	0.094117647	0.105882353
neural proliferation, differentiation and control, 1	0.018461538	0.126153846	0.012307692	0.021538462	0.030769231	0.138461538	0.04	0.116923077	0.012307692	0.033846154	0.049230769	0.006153846	0.021538462	0.046153846	0.058461538	0.033846154	0.003076923	0.076923077	0.067692308	0.086153846
kringle-containing transmembrane protein 2 isoform a precursor	0.04009434	0.117924528	0.011792453	0.007075472	0.037735849	0.08490566	0.037735849	0.110849057	0.028301887	0.018867925	0.044811321	0.018867925	0.007075472	0.054245283	0.037735849	0.04245283	0.018867925	0.080188679	0.068396226	0.132075472
hypothetical protein LOC255313	0.006944444	0.069444444	0.017361111	0.013888889	0.059027778	0.076388889	0.03125	0.166666667	0.003472222	0.024305556	0.045138889	0.03125	0.03125	0.052083333	0.177083333	0	0.006944444	0.038194444	0.052083333	0.097222222
glutathione transferase; deafness, X-linked 7; fatty acid ethyl ester synthase III	0.033333333	0.152380952	0.033333333	0.014285714	0.066666667	0.052380952	0.042857143	0.071428571	0.057142857	0.00952381	0.061904762	0.038095238	0.057142857	0.061904762	0.047619048	0.019047619	0.00952381	0.038095238	0.047619048	0.085714286
suppressor of Ty 5 homolog; suppressor of Ty (S.cerevisiae) 5 homolog	0.028518859	0.061637534	0.044158234	0.023919043	0.072677093	0.069917203	0.055197792	0.04599816	0.036798528	0.021159154	0.04875805	0.032198712	0.057037718	0.06899724	0.093836247	0.006439742	0.008279669	0.056117755	0.079116835	0.089236431
karyopherin beta 2; importin beta 2; transportin; M9 region interaction protein	0.039325843	0.129213483	0.074157303	0.029213483	0.056179775	0.056179775	0.040449438	0.060674157	0.024719101	0.02247191	0.056179775	0.047191011	0.049438202	0.071910112	0.069662921	0.029213483	0.013483146	0.039325843	0.052808989	0.038202247
hypothetical protein PRO1483	0.102040816	0.06122449	0.06122449	0.06122449	0.12244898	0	0.040816327	0.06122449	0.040816327	0.040816327	0	0.06122449	0.081632653	0.020408163	0.06122449	0	0.020408163	0.020408163	0.102040816	0.040816327
ELK4 protein isoform a; ETS-domain protein; SRF accessory protein 1	0.03712297	0.109048724	0.053364269	0.016241299	0.048723898	0.120649652	0.067285383	0.048723898	0.018561485	0.011600928	0.039443155	0.048723898	0.07424594	0.041763341	0.048723898	0.004640371	0.009280742	0.020881671	0.139211137	0.041763341
invariant gamma chain; HLA-DR-gamma; Ia-associated invariant chain; gamma chain of class II antigens	0.021551724	0.137931034	0.012931034	0.064655172	0.038793103	0.094827586	0.056034483	0.047413793	0.021551724	0.030172414	0.064655172	0.038793103	0.064655172	0.047413793	0.056034483	0.00862069	0.012931034	0.060344828	0.064655172	0.056034483
SON DNA-binding protein isoform A; NRE-binding protein; chromosome 21 open reading frame 50; SON protein; negative regulatory element-binding protein; Bax antagonist selected in Saccharomyces 1	0.01588785	0.072897196	0.027102804	0.037383178	0.077102804	0.104205607	0.069158879	0.077102804	0.012616822	0.014485981	0.029439252	0.021962617	0.054205607	0.03411215	0.101401869	0.003271028	0.002803738	0.06635514	0.135046729	0.043457944
hypothetical protein MGC3222	0.0575	0.12	0.04	0.0275	0.0775	0.0425	0.0575	0.075	0.03	0.03	0.015	0.0325	0.045	0.045	0.0625	0.0025	0.0175	0.065	0.09	0.0675
deformed epidermal autoregulatory factor 1; suppressin (nuclear deformed epidermal autoregulatory factor-1 (DEAF-1)-related)	0.01814882	0.065335753	0.029038113	0.016333938	0.068965517	0.078039927	0.083484574	0.137931034	0.019963702	0.023593466	0.039927405	0.030852995	0.045372051	0.047186933	0.074410163	0.029038113	0.00907441	0.041742287	0.076225045	0.065335753
fibroblast activation protein, alpha subunit; integral membrane serine protease; seprase	0.044736842	0.073684211	0.069736842	0.017105263	0.067105263	0.044736842	0.053947368	0.060526316	0.078947368	0.018421053	0.039473684	0.05	0.056578947	0.05	0.056578947	0.015789474	0.026315789	0.042105263	0.077631579	0.056578947
amphiphysin isoform 1	0.034532374	0.08057554	0.030215827	0.014388489	0.063309353	0.087769784	0.069064748	0.097841727	0.015827338	0.015827338	0.05323741	0.024460432	0.061870504	0.058992806	0.11942446	0.004316547	0.010071942	0.035971223	0.067625899	0.054676259
enolase 1; phosphopyruvate hydratase; MYC promoter-binding protein 1; non-neural enolase; 2-phospho-D-glycerate hydro-lyase; tau-crystallin	0.039170507	0.082949309	0.062211982	0.020737327	0.076036866	0.036866359	0.041474654	0.099078341	0.025345622	0.013824885	0.025345622	0.055299539	0.087557604	0.059907834	0.066820276	0.013824885	0.006912442	0.039170507	0.059907834	0.087557604
T-box 1 isoform B; brachyury; T-box 1 transcription factor C; Testis-specific T-box protein	0.051075269	0.064516129	0.016129032	0.032258065	0.053763441	0.120967742	0.048387097	0.126344086	0.029569892	0.029569892	0.02688172	0.029569892	0.061827957	0.056451613	0.043010753	0.010752688	0.010752688	0.051075269	0.067204301	0.069892473
cytoplasmic dynein light chain 2A isoform b; bithoraxoid-like protein; dynein-associated protein HKM23	0.047619048	0.079365079	0.095238095	0.047619048	0.047619048	0.063492063	0.095238095	0.047619048	0.031746032	0.015873016	0.047619048	0.063492063	0.063492063	0.095238095	0.031746032	0	0	0.063492063	0.063492063	0
myotubularin	0.044776119	0.096185738	0.063018242	0.021558872	0.061359867	0.046434494	0.049751244	0.048092869	0.04145937	0.033167496	0.031509121	0.053067993	0.056384743	0.053067993	0.067993367	0.014925373	0.018242123	0.071310116	0.086235489	0.04145937
mesoderm development candidate 1	0.024861878	0.11878453	0.013812155	0.019337017	0.080110497	0.049723757	0.044198895	0.140883978	0.005524862	0.016574586	0.046961326	0.016574586	0.033149171	0.038674033	0.052486188	0.038674033	0	0.071823204	0.110497238	0.077348066
kelch-like 2, Mayven; mayven; kelch (Drosophila)-like 2 (Mayven)	0.023608769	0.092748735	0.02698145	0.037099494	0.111298482	0.037099494	0.055649241	0.07925801	0.037099494	0.023608769	0.030354132	0.047217538	0.045531197	0.048903879	0.065767285	0.030354132	0.015177066	0.062394604	0.065767285	0.064080944
ATP synthase 6	0.039823009	0.194690265	0.128318584	0.053097345	0.03539823	0.061946903	0.115044248	0.084070796	0.013274336	0.026548673	0.030973451	0.048672566	0.026548673	0.004424779	0.013274336	0	0.013274336	0.017699115	0.057522124	0.03539823
hypothetical protein FLJ22021	0.032432432	0.126486486	0.018378378	0.008648649	0.076756757	0.087567568	0.054054054	0.082162162	0.00972973	0.021621622	0.047567568	0.017297297	0.031351351	0.064864865	0.055135135	0.020540541	0.019459459	0.065945946	0.086486486	0.073513514
sorting nexin 27; My014 protein	0.064327485	0.076023392	0.049707602	0.026315789	0.064327485	0.029239766	0.058479532	0.058479532	0.049707602	0.026315789	0.043859649	0.040935673	0.067251462	0.043859649	0.102339181	0.029239766	0.01754386	0.064327485	0.046783626	0.040935673
protein phosphatase 3 regulatory subunit B, beta isoform; protein phosphatase 3 (formerly 2B), regulatory subunit B (19kD), beta isoform (calcineurin B, type II); calcineurin B, type II	0.069364162	0.104046243	0.063583815	0.040462428	0.075144509	0.01734104	0.028901734	0.023121387	0.01734104	0.01734104	0.034682081	0.034682081	0.080924855	0.10982659	0.080924855	0.005780347	0.005780347	0.046242775	0.075144509	0.069364162
hypothetical protein FLJ22494	0.013452915	0.147982063	0.02690583	0.022421525	0.094170404	0.085201794	0.058295964	0.076233184	0.00896861	0.035874439	0.071748879	0.013452915	0.02690583	0.040358744	0.049327354	0.022421525	0.01793722	0.058295964	0.067264574	0.062780269
enterokinase precursor; proenterokinase; enteropeptidase	0.052993131	0.091265947	0.05986261	0.012757605	0.058881256	0.049067713	0.063788027	0.052011776	0.030421982	0.021589794	0.042198234	0.07360157	0.040235525	0.056918548	0.054955839	0.035328754	0.017664377	0.030421982	0.078508342	0.077526987
SPRY domain-containing SOCS box protein SSB-3	0.033802817	0.078873239	0.01971831	0.022535211	0.045070423	0.047887324	0.061971831	0.073239437	0.025352113	0.03943662	0.028169014	0.01971831	0.045070423	0.070422535	0.036619718	0.045070423	0.022535211	0.084507042	0.123943662	0.076056338
vanilloid receptor-related osmotically activated channel isoform b; OSM9-like transient receptor potential channel 4; transient receptor potential channel 12; vanilloid receptor-related osmotically activated channel	0.054254007	0.11837238	0.048088779	0.027127004	0.065351418	0.065351418	0.056720099	0.061652281	0.03945746	0.017262639	0.024660912	0.048088779	0.051787916	0.054254007	0.049321825	0.014796547	0.012330456	0.05918619	0.062885327	0.069050555
interleukin 1 family, member 6 (epsilon); Interleukin-1 Superfamily 1; interleukin 1, epsilon; interleukin 1family, member 6 (epsilon)	0.044303797	0.120253165	0.063291139	0.03164557	0.056962025	0.056962025	0.063291139	0.044303797	0.018987342	0.018987342	0.063291139	0.044303797	0.056962025	0.056962025	0.050632911	0.025316456	0.012658228	0.037974684	0.063291139	0.069620253
tubby isoform a	0.028520499	0.069518717	0.03030303	0.023172906	0.051693405	0.055258467	0.058823529	0.085561497	0.023172906	0.017825312	0.060606061	0.035650624	0.067736185	0.053475936	0.065953654	0.007130125	0.008912656	0.083778966	0.094474153	0.078431373
Rho guanine nucleotide exchange factor 10	0.02676182	0.102586976	0.045495094	0.030330062	0.073148974	0.047279215	0.042818912	0.065120428	0.024085638	0.034790366	0.052631579	0.032114184	0.066012489	0.049955397	0.071364853	0.015165031	0.010704728	0.050847458	0.099018733	0.059768064
hypothetical protein DKFZp547J036	0.042735043	0.068376068	0.02991453	0.012820513	0.042735043	0.205128205	0.076923077	0.05982906	0.004273504	0.068376068	0.042735043	0.004273504	0.025641026	0.025641026	0.034188034	0.025641026	0.017094017	0.076923077	0.064102564	0.072649573
cannabinoid receptor 2 (macrophage)	0.041666667	0.158333333	0.044444444	0.030555556	0.077777778	0.044444444	0.047222222	0.088888889	0.030555556	0.030555556	0.016666667	0.019444444	0.041666667	0.041666667	0.030555556	0.036111111	0.022222222	0.044444444	0.094444444	0.058333333
hypothetical protein FLJ40542	0.041176471	0.111764706	0.011764706	0.005882353	0.047058824	0.123529412	0.058823529	0.070588235	0.005882353	0.035294118	0.017647059	0.017647059	0.011764706	0.029411765	0.052941176	0.064705882	0.029411765	0.052941176	0.123529412	0.088235294
hypothetical protein MGC2574	0.011111111	0.083333333	0.011111111	0.008333333	0.030555556	0.141666667	0.030555556	0.066666667	0.005555556	0.011111111	0.091666667	0.016666667	0.097222222	0.019444444	0.102777778	0.005555556	0.005555556	0.105555556	0.088888889	0.066666667
RAN binding protein 3 isoform RANBP3-c; RAN-binding protein-3	0.022624434	0.099547511	0.022624434	0.013574661	0.076923077	0.081447964	0.040723982	0.063348416	0.009049774	0.031674208	0.049773756	0.027149321	0.009049774	0.027149321	0.036199095	0.031674208	0.027149321	0.113122172	0.081447964	0.135746606
hypothetical protein FLJ23306	0.024590164	0.180327869	0.008196721	0.016393443	0.081967213	0.131147541	0.024590164	0.049180328	0	0.040983607	0.057377049	0.008196721	0.016393443	0.024590164	0.049180328	0.016393443	0.032786885	0.016393443	0.131147541	0.090163934
hypothetical protein FLJ11535	0.032171582	0.09383378	0.033512064	0.021447721	0.058981233	0.09383378	0.048257373	0.128686327	0.024128686	0.025469169	0.028150134	0.017426273	0.037533512	0.040214477	0.071045576	0.014745308	0.006702413	0.05227882	0.08310992	0.08847185
hypothetical protein PRO1051	0.109756098	0.109756098	0.073170732	0.06097561	0.097560976	0.048780488	0.012195122	0.036585366	0.073170732	0.036585366	0.024390244	0.012195122	0.024390244	0.048780488	0.024390244	0.06097561	0.012195122	0.036585366	0.036585366	0.06097561
coatomer protein complex, subunit epsilon	0.029220779	0.12987013	0.029220779	0.025974026	0.055194805	0.045454545	0.038961039	0.113636364	0.038961039	0.022727273	0.061688312	0.025974026	0.045454545	0.077922078	0.071428571	0.012987013	0.006493506	0.058441558	0.064935065	0.045454545
hypothetical protein MGC40168	0.041666667	0.125	0.020833333	0.020833333	0.072916667	0.114583333	0.083333333	0.041666667	0	0.03125	0.03125	0.020833333	0.052083333	0.020833333	0.052083333	0.03125	0.020833333	0.0625	0.0625	0.09375
hypothetical protein FLJ39599	0.040816327	0.156462585	0.013605442	0.013605442	0.074829932	0.054421769	0.034013605	0.129251701	0.020408163	0.034013605	0.047619048	0.034013605	0.006802721	0.027210884	0.034013605	0.027210884	0.06122449	0.081632653	0.06122449	0.047619048
zinc finger protein 407	0.030969031	0.066933067	0.035964036	0.022977023	0.048951049	0.033966034	0.058941059	0.056943057	0.022977023	0.05994006	0.030969031	0.04995005	0.077922078	0.047952048	0.096903097	0.042957043	0.002997003	0.048951049	0.086913087	0.075924076
interleukin 24 isoform 2; melanoma differentiation association protein 7; suppression of tumorigenicity 16 (melanoma differentiation)	0.104166667	0.166666667	0.041666667	0.041666667	0.041666667	0	0.041666667	0.104166667	0.020833333	0.020833333	0.041666667	0	0.083333333	0.0625	0.041666667	0	0.020833333	0.104166667	0.041666667	0.020833333
small inducible cytokine A21 precursor; exodus-2; beta chemokine exodus-2; 6Ckine; secondary lymphoid tissue chemokine; small inducible cytokine subfamily A (Cys-Cys), member 21	0.014925373	0.104477612	0.037313433	0.014925373	0.029850746	0.082089552	0.037313433	0.074626866	0.014925373	0.007462687	0.089552239	0	0.119402985	0.037313433	0.029850746	0.044776119	0.007462687	0.074626866	0.089552239	0.089552239
hypothetical protein DKFZp434G1415	0.054208274	0.094151213	0.064194009	0.019971469	0.065620542	0.035663338	0.044222539	0.045649073	0.029957204	0.032810271	0.034236805	0.055634807	0.098430813	0.064194009	0.081312411	0.018544936	0.005706134	0.047075606	0.058487874	0.049928673
tafazzin isoform 3; cardiomyopathy, dilated 3A (X-linked)	0.050359712	0.111510791	0.050359712	0.032374101	0.064748201	0.075539568	0.04676259	0.053956835	0.017985612	0.057553957	0.032374101	0.039568345	0.061151079	0.032374101	0.061151079	0.021582734	0.028776978	0.050359712	0.035971223	0.075539568
tumor-suppressing subtransferable candidate 6 isoform 2; tetraspanin; tumor-suppressing STF cDNA 6; tumor-suppressing subtransferable candidate 6; tumor-suppressing subchromosomal transferable fragment cDNA 6	0.044827586	0.134482759	0.020689655	0.013793103	0.055172414	0.037931034	0.048275862	0.113793103	0.017241379	0.031034483	0.062068966	0.003448276	0.020689655	0.031034483	0.044827586	0.048275862	0.013793103	0.072413793	0.096551724	0.089655172
acid sphingomyelinase-like phosphodiesterase 3A	0.039735099	0.101545254	0.06401766	0.017660044	0.061810155	0.06401766	0.066225166	0.057395143	0.059602649	0.024282561	0.050772627	0.068432671	0.057395143	0.059602649	0.033112583	0.01986755	0.017660044	0.01986755	0.070640177	0.046357616
RP42 homolog; squamous cell carcinoma-related oncogene	0.073359073	0.096525097	0.057915058	0.030888031	0.034749035	0.034749035	0.042471042	0.057915058	0.023166023	0.007722008	0.065637066	0.05019305	0.092664093	0.088803089	0.065637066	0.015444015	0.023166023	0.034749035	0.061776062	0.042471042
nitric oxide synthase 2A isoform 2; NOS, type II; nitric oxide synthase, macrophage	0.043985637	0.102333932	0.035008977	0.02513465	0.067324955	0.062836625	0.052064632	0.061938959	0.030520646	0.035906643	0.052962298	0.032315978	0.059245961	0.043985637	0.067324955	0.024236984	0.018850987	0.057450628	0.069120287	0.057450628
N-methyl-D-aspartate receptor subunit 2A precursor	0.047131148	0.084699454	0.045765027	0.032103825	0.071721311	0.051229508	0.052595628	0.050546448	0.034153005	0.027322404	0.034836066	0.057377049	0.05942623	0.06010929	0.053961749	0.015710383	0.015027322	0.049863388	0.100409836	0.056010929
v-rel reticuloendotheliosis viral oncogene homolog A, nuclear factor of kappa light polypeptide gene enhancer in B-cells 3, p65; v-rel avian reticuloendotheliosis viral oncogene homolog A (nuclear factor of kappa light polypeptide gene enhancer in B-cells 3 (p65))	0.04283054	0.080074488	0.044692737	0.018621974	0.054003724	0.132216015	0.052141527	0.083798883	0.020484171	0.016759777	0.057728119	0.027932961	0.033519553	0.061452514	0.055865922	0.016759777	0.001862197	0.067039106	0.076350093	0.055865922
cysteine-rich protein 2; Cystein-rich intestinal protein	0.033653846	0.043269231	0.024038462	0.004807692	0.052884615	0.100961538	0.0625	0.067307692	0.043269231	0.038461538	0.014423077	0.014423077	0.105769231	0.033653846	0.0625	0.067307692	0.009615385	0.043269231	0.057692308	0.120192308
thymosin, beta 4	0.022727273	0.045454545	0.045454545	0.045454545	0	0.068181818	0.068181818	0.045454545	0	0	0.068181818	0.022727273	0.204545455	0.068181818	0.181818182	0	0	0	0.090909091	0.022727273
hypothetical protein BC026012	0.082969432	0.065502183	0.122270742	0.034934498	0.065502183	0.017467249	0.065502183	0.034934498	0.048034934	0.026200873	0.03930131	0.048034934	0.03930131	0.017467249	0.030567686	0.034934498	0.021834061	0.052401747	0.104803493	0.048034934
regulator of G-protein signalling 3 isoform 5	0.045016077	0.102893891	0.028938907	0.035369775	0.054662379	0.080385852	0.035369775	0.077170418	0.019292605	0.012861736	0.035369775	0.028938907	0.083601286	0.035369775	0.061093248	0.025723473	0.019292605	0.080385852	0.073954984	0.064308682
histone deacetylase 5 isoform 1; antigen NY-CO-9	0.02228164	0.114081996	0.027629234	0.019607843	0.059714795	0.073975045	0.055258467	0.07486631	0.013368984	0.034759358	0.086452763	0.023172906	0.046345811	0.03030303	0.085561497	0.012477718	0.005347594	0.045454545	0.087344029	0.081996435
splicing factor p54; arginine-rich 54 kDa nuclear protein	0.012396694	0.066115702	0.018595041	0.012396694	0.051652893	0.07231405	0.049586777	0.061983471	0.008264463	0.020661157	0.018595041	0.018595041	0.107438017	0.061983471	0.074380165	0.004132231	0	0.128099174	0.140495868	0.07231405
dickkopf homolog 3; RIG-like 7-1; RIG-like 5-6	0.022857143	0.1	0.028571429	0.028571429	0.054285714	0.068571429	0.065714286	0.088571429	0.017142857	0.028571429	0.045714286	0.031428571	0.02	0.048571429	0.111428571	0.06	0.005714286	0.051428571	0.057142857	0.065714286
PDZ domain containing 1	0.02504817	0.08477842	0.036608863	0.021194605	0.100192678	0.044315992	0.044315992	0.048169557	0.026974952	0.026974952	0.04238921	0.040462428	0.08477842	0.069364162	0.088631985	0.009633911	0.001926782	0.038535645	0.080924855	0.08477842
PCTAIRE protein kinase 1 isoform b; serine/threonine-protein kinase	0.037946429	0.133928571	0.060267857	0.022321429	0.040178571	0.051339286	0.060267857	0.051339286	0.03125	0.029017857	0.026785714	0.03125	0.073660714	0.0625	0.075892857	0.008928571	0.006696429	0.066964286	0.075892857	0.053571429
mesothelin isoform 2 precursor; megakaryocyte potentiating factor; mesothelin isoform 1 precursor	0.02866242	0.160828025	0.027070064	0.012738854	0.060509554	0.084394904	0.049363057	0.082802548	0.017515924	0.012738854	0.050955414	0.015923567	0.035031847	0.057324841	0.057324841	0.020700637	0.015923567	0.071656051	0.068471338	0.070063694
copine I	0.05027933	0.087523277	0.039106145	0.014897579	0.081936685	0.065176909	0.048417132	0.080074488	0.029795158	0.022346369	0.063314711	0.03538175	0.04283054	0.065176909	0.046554935	0.020484171	0.011173184	0.046554935	0.072625698	0.076350093
similar to PUTATIVE PROTEIN-TYROSINE PHOSPHATASE TPTE	0.069662921	0.107865169	0.06741573	0.020224719	0.076404494	0.04494382	0.047191011	0.035955056	0.042696629	0.033707865	0.026966292	0.053932584	0.065168539	0.047191011	0.062921348	0.015730337	0.011235955	0.069662921	0.060674157	0.040449438
G protein-coupled receptor 27; super conserved receptor expressed in brain 1	0.053333333	0.170666667	0.016	0.013333333	0.066666667	0.069333333	0.037333333	0.173333333	0.024	0.024	0.018666667	0.013333333	0.018666667	0.029333333	0.026666667	0.037333333	0.016	0.072	0.024	0.096
caspase 7 isoform delta, large subunit; ICE-like apoptotic protease 3; apoptotic protease MCH-3; Lice2 alpha/beta/gamma	0.050595238	0.0625	0.053571429	0.023809524	0.05952381	0.041666667	0.050595238	0.056547619	0.029761905	0.023809524	0.035714286	0.044642857	0.080357143	0.083333333	0.05952381	0.041666667	0.011904762	0.047619048	0.074404762	0.068452381
glucocorticoid modulatory element binding protein 1 isoform 2	0.021314387	0.072824156	0.060390764	0.030195382	0.101243339	0.058614565	0.085257549	0.065719361	0.008880995	0.021314387	0.06749556	0.03374778	0.04973357	0.046181172	0.092362345	0.010657194	0.007104796	0.028419183	0.081705151	0.056838366
RNA binding motif protein 5	0.025766871	0.063803681	0.033128834	0.020858896	0.039263804	0.046625767	0.045398773	0.080981595	0.051533742	0.014723926	0.065030675	0.033128834	0.065030675	0.073619632	0.079754601	0.011042945	0.008588957	0.077300613	0.098159509	0.066257669
hypothetical protein FLJ90440	0.045911047	0.077474892	0.037302726	0.022955524	0.06025825	0.06169297	0.067431851	0.068866571	0.028694405	0.030129125	0.040172166	0.044476327	0.041606887	0.06456241	0.054519369	0.032998565	0.011477762	0.037302726	0.111908178	0.06025825
lipin 2	0.03125	0.079241071	0.050223214	0.015625	0.050223214	0.0703125	0.052455357	0.063616071	0.029017857	0.024553571	0.037946429	0.03125	0.077008929	0.066964286	0.083705357	0.016741071	0.015625	0.034598214	0.111607143	0.058035714
thymosin, beta 4, Y chromosome; thymosin beta-4, Y isoform	0.022727273	0.045454545	0.045454545	0.045454545	0	0.045454545	0.068181818	0.045454545	0	0	0.068181818	0.022727273	0.181818182	0.045454545	0.181818182	0	0	0.022727273	0.113636364	0.045454545
neuroligin 1	0.041312272	0.088699878	0.047387606	0.021871203	0.075334143	0.07654921	0.07290401	0.061968408	0.038882139	0.035236938	0.043742406	0.051032807	0.038882139	0.066828676	0.040097205	0.017010936	0.015795869	0.043742406	0.058323208	0.064398542
hypothetical protein LOC51315	0.030888031	0.054054054	0.034749035	0.015444015	0.042471042	0.038610039	0.057915058	0.011583012	0.034749035	0.046332046	0.061776062	0.027027027	0.135135135	0.05019305	0.115830116	0.027027027	0.007722008	0.084942085	0.088803089	0.034749035
protein phosphatase 3 (formerly 2B), catalytic subunit, beta isoform (calcineurin A beta); Protein phosphatase-3 (formerly 2B), catalytic subunit, beta isoform	0.055343511	0.091603053	0.051526718	0.02480916	0.061068702	0.074427481	0.047709924	0.074427481	0.032442748	0.028625954	0.028625954	0.049618321	0.041984733	0.049618321	0.080152672	0.022900763	0.007633588	0.061068702	0.055343511	0.061068702
hypothetical protein DKFZp434G118	0.015974441	0.05857295	0.02342918	0.005324814	0.020234292	0.09371672	0.04685836	0.029818956	0.018104366	0.073482428	0.051118211	0.020234292	0.057507987	0.021299255	0.062832801	0.017039404	0.006389776	0.15228967	0.186368477	0.039403621
hemochromatosis protein isoform 10 precursor; hereditary haemochromatosis protein	0.023809524	0.136904762	0.071428571	0.029761905	0.089285714	0.083333333	0.05952381	0.053571429	0.029761905	0.023809524	0.053571429	0.017857143	0.041666667	0.029761905	0.047619048	0.011904762	0.017857143	0.05952381	0.035714286	0.083333333
hqp0256 protein	0.043956044	0.101098901	0.068131868	0.024175824	0.059340659	0.03956044	0.068131868	0.085714286	0.017582418	0.01978022	0.046153846	0.030769231	0.081318681	0.054945055	0.065934066	0.010989011	0.002197802	0.061538462	0.052747253	0.065934066
gamma-glutamyl hydrolase precursor; conjugase; folylpolygammaglutamyl hydrolase	0.066037736	0.110062893	0.053459119	0.022012579	0.056603774	0.044025157	0.050314465	0.066037736	0.053459119	0.022012579	0.025157233	0.053459119	0.072327044	0.040880503	0.062893082	0.022012579	0.012578616	0.028301887	0.072327044	0.066037736
cyclin-dependent kinase inhibitor 2A isoform 3; multiple tumor suppressor 1; cyclin-dependent kinase inhibitor p16; cyclin-dependent kinase inhibitor p12, p16INK4a alternatively spliced form; cell cycle negative regulator beta; CDK4 inhibitor p16-INK4	0.017241379	0.077586207	0.017241379	0.017241379	0.034482759	0.077586207	0.025862069	0.155172414	0.00862069	0.00862069	0.00862069	0.025862069	0.034482759	0.025862069	0.112068966	0.00862069	0.025862069	0.103448276	0.077586207	0.137931034
TBP-associated factor 6 isoform gamma; TAF6 RNA polymerase II, TATA box binding protein (TBP)-associated factor, 80 kD; TATA box binding protein (TBP)-associated factor, RNA polymerase II, E, 70/85kD; transcription initiation factor TFIID 70 kD subunit	0.019490255	0.100449775	0.044977511	0.016491754	0.062968516	0.110944528	0.065967016	0.088455772	0.020989505	0.016491754	0.058470765	0.022488756	0.062968516	0.032983508	0.058470765	0.016491754	0.005997001	0.04047976	0.088455772	0.065967016
complement component 3 precursor; acylation-stimulating protein cleavage product	0.036079375	0.096211666	0.049909802	0.021647625	0.087191822	0.049308479	0.063138906	0.058328322	0.034275406	0.017438364	0.054119062	0.036680698	0.067949489	0.054119062	0.073962718	0.016235719	0.010222489	0.049308479	0.064942874	0.058929645
alpha 1 type II collagen isoform 1; collagen II, alpha-1 polypeptide; cartilage collagen; chondrocalcin, included; COL11A3, formerly	0.016812374	0.037659718	0.022864829	0.010759919	0.025554808	0.181573638	0.028917283	0.090114324	0.00672495	0.00537996	0.040349697	0.021519839	0.045057162	0.041694687	0.053127102	0.012777404	0.004707465	0.048419637	0.032952253	0.273032952
C21orf19-like protein; CGI-27 protein	0.037037037	0.080808081	0.060606061	0.03030303	0.047138047	0.04040404	0.04040404	0.070707071	0.057239057	0.043771044	0.050505051	0.033670034	0.043771044	0.043771044	0.057239057	0.023569024	0.016835017	0.050505051	0.114478114	0.057239057
potassium inwardly-rectifying channel J1 isoform a; ATP-regulated potassium channel ROM-K	0.081841432	0.089514066	0.076726343	0.020460358	0.079283887	0.028132992	0.076726343	0.056265985	0.028132992	0.028132992	0.023017903	0.051150895	0.058823529	0.038363171	0.05370844	0.023017903	0.015345269	0.056265985	0.063938619	0.051150895
hypothetical protein FLJ13291	0.009708738	0.080906149	0.019417476	0.006472492	0.067961165	0.045307443	0.03236246	0.071197411	0.038834951	0.012944984	0.048543689	0.042071197	0.025889968	0.084142395	0.13592233	0.012944984	0.012944984	0.093851133	0.110032362	0.048543689
glutaminyl-tRNA synthase (glutamine-hydrolyzing)-like 1	0.039772727	0.102272727	0.047348485	0.018939394	0.077651515	0.049242424	0.049242424	0.085227273	0.03030303	0.013257576	0.041666667	0.045454545	0.056818182	0.053030303	0.058712121	0.022727273	0.007575758	0.039772727	0.087121212	0.073863636
sialyltransferase 4A; CMP-N-acetylneuraminate-beta-galactosamide-alpha-2,3-sialyltransferase; sialyltransferase 4A (beta-galactoside alpha-2,3-sialytransferase); alpha 2,3-ST; Gal-beta-1,3-GalNAc-alpha-2,3-sialyltransferase	0.058823529	0.094117647	0.055882353	0.023529412	0.076470588	0.044117647	0.076470588	0.05	0.029411765	0.038235294	0.023529412	0.052941176	0.061764706	0.05	0.047058824	0.017647059	0.023529412	0.061764706	0.058823529	0.055882353
GA binding protein transcription factor, beta subunit 2 (47kD) isoform gamma 2; GA-binding protein transcription factor, beta subunit 2 (47kD); GA binding protein transcription factor, beta subunit 2 (47kD)	0.014367816	0.086206897	0.07183908	0.020114943	0.094827586	0.048850575	0.083333333	0.103448276	0.00862069	0.034482759	0.051724138	0.037356322	0.031609195	0.051724138	0.074712644	0.00862069	0.005747126	0.028735632	0.074712644	0.068965517
interferon-induced protein with tetratricopeptide repeats 2; Interferon, alpha-inducible protein (MW 54kD); interferon-induced protein 54	0.032608696	0.113043478	0.039130435	0.023913043	0.041304348	0.030434783	0.015217391	0.084782609	0.043478261	0.02826087	0.047826087	0.05	0.093478261	0.045652174	0.115217391	0.02826087	0.015217391	0.054347826	0.047826087	0.05
complement factor H-related 4	0.033232628	0.060422961	0.069486405	0.01510574	0.042296073	0.057401813	0.054380665	0.033232628	0.075528701	0.01510574	0.042296073	0.060422961	0.051359517	0.042296073	0.063444109	0.063444109	0.018126888	0.027190332	0.099697885	0.075528701
phosphodiesterase 4C, cAMP-specific (phosphodiesterase E1 dunce homolog, Drosophila); Phosphodiesterase-4C, cAMP-specific (dunce (Drosophila)-homolog; phosphodiesterase 4C, cAMP-specific (dunce (Drosophila)-homolog phosphodiesterase E1)	0.029494382	0.123595506	0.030898876	0.02247191	0.051966292	0.056179775	0.051966292	0.08005618	0.016853933	0.030898876	0.053370787	0.037921348	0.033707865	0.071629213	0.081460674	0.014044944	0.011235955	0.068820225	0.088483146	0.04494382
immediate early response 5	0.018348624	0.051987768	0.024464832	0.009174312	0.06116208	0.143730887	0.033639144	0.128440367	0.009174312	0.006116208	0.03058104	0.018348624	0.027522936	0.036697248	0.091743119	0.033639144	0.01529052	0.070336391	0.064220183	0.125382263
hypothetical protein FLJ23468	0.028409091	0.142045455	0.051136364	0.028409091	0.039772727	0.022727273	0.039772727	0.056818182	0.034090909	0.022727273	0.085227273	0.051136364	0.119318182	0.045454545	0.096590909	0.005681818	0	0.051136364	0.068181818	0.011363636
potassium voltage-gated channel, Shal-related subfamily, member 3 isoform 2; sha1-related potassium channel Kv4.3; voltage-gated K+ channel; potassium ionic channel Kv4.3; voltage-gated potassium channel Kv4.3	0.055031447	0.086477987	0.059748428	0.029874214	0.058176101	0.059748428	0.078616352	0.070754717	0.036163522	0.022012579	0.025157233	0.044025157	0.040880503	0.033018868	0.061320755	0.025157233	0.007861635	0.064465409	0.092767296	0.048742138
enhancer of invasion 10	0.054151625	0.090252708	0.046931408	0.028880866	0.046931408	0.046931408	0.039711191	0.050541516	0.036101083	0.018050542	0.057761733	0.039711191	0.068592058	0.039711191	0.075812274	0.025270758	0.007220217	0.061371841	0.108303249	0.057761733
acetylcholinesterase hydrophilic form precursor	0.04723127	0.11237785	0.01465798	0.01465798	0.087947883	0.083061889	0.042345277	0.089576547	0.034201954	0.024429967	0.039087948	0.027687296	0.016286645	0.04723127	0.055374593	0.013029316	0.027687296	0.070032573	0.058631922	0.094462541
brain and nasopharyngeal carcinoma susceptibility protein	0.072727273	0.136363636	0.045454545	0.036363636	0.063636364	0.072727273	0.045454545	0.009090909	0.036363636	0.118181818	0.045454545	0.009090909	0.018181818	0.018181818	0.018181818	0.036363636	0.018181818	0.045454545	0.127272727	0.027272727
dedicator of cyto-kinesis 3; presenilin-binding protein; modifier of cell adhesion	0.046305419	0.108866995	0.05270936	0.034975369	0.05862069	0.053694581	0.042364532	0.043842365	0.03546798	0.036945813	0.04679803	0.034482759	0.05320197	0.051231527	0.071428571	0.01773399	0.010837438	0.060591133	0.089655172	0.050246305
apobec-1 complementation factor isoform 2; APOBEC-1 stimulating protein; apo-B RNA editing protein	0.031986532	0.077441077	0.050505051	0.026936027	0.069023569	0.062289562	0.062289562	0.101010101	0.052188552	0.013468013	0.038720539	0.04040404	0.062289562	0.043771044	0.063973064	0.008417508	0.006734007	0.053872054	0.04040404	0.094276094
L1 cell adhesion molecule isoform 2 precursor; L1 cell adhesion molecule; neural cell adhesion molecule L1	0.032721468	0.086193136	0.043894653	0.014365523	0.075019952	0.071029529	0.05905826	0.05905826	0.038308061	0.027134876	0.052673583	0.043096568	0.047885076	0.047885076	0.067837191	0.013567438	0.017557861	0.04868316	0.076616121	0.077414206
Hin-1	0.048275862	0.089655172	0.062068966	0.027586207	0.068965517	0.034482759	0.020689655	0.034482759	0.062068966	0.013793103	0.027586207	0.055172414	0.068965517	0.062068966	0.137931034	0.027586207	0.006896552	0.034482759	0.096551724	0.020689655
nascent-polypeptide-associated complex alpha polypeptide	0.013953488	0.051162791	0.046511628	0.023255814	0.088372093	0.041860465	0.08372093	0.111627907	0.009302326	0	0.08372093	0.037209302	0.074418605	0.046511628	0.134883721	0	0	0.03255814	0.08372093	0.037209302
KIAA1354 protein	0.047001621	0.098865478	0.037277147	0.045380875	0.077795786	0.045380875	0.056726094	0.059967585	0.042139384	0.025931929	0.035656402	0.047001621	0.050243112	0.061588331	0.050243112	0.024311183	0.012965964	0.045380875	0.064829822	0.071312804
hypothetical protein FLJ37712	0.065306122	0.114285714	0.073469388	0.014285714	0.081632653	0.044897959	0.048979592	0.083673469	0.030612245	0.010204082	0.020408163	0.026530612	0.053061224	0.032653061	0.03877551	0.024489796	0.026530612	0.063265306	0.07755102	0.069387755
highly charged protein	0.032051282	0.101648352	0.045787546	0.013736264	0.054029304	0.05952381	0.065018315	0.056776557	0.02014652	0.03021978	0.046703297	0.061355311	0.074175824	0.0503663	0.070512821	0.028388278	0.008241758	0.024725275	0.108058608	0.048534799
nuclear receptor subfamily 2, group C, member 2; Nuclear hormone receptor TR4; TR4 nuclear hormone receptor	0.029268293	0.092682927	0.071544715	0.022764228	0.058536585	0.045528455	0.071544715	0.066666667	0.022764228	0.016260163	0.061788618	0.035772358	0.050406504	0.053658537	0.055284553	0.024390244	0.004878049	0.047154472	0.108943089	0.060162602
hypothetical protein FLJ22774	0.047727273	0.163636364	0.079545455	0.022727273	0.029545455	0.072727273	0.047727273	0.029545455	0.025	0.036363636	0.029545455	0.084090909	0.056818182	0.031818182	0.059090909	0.020454545	0.004545455	0.027272727	0.075	0.056818182
DAZ associated protein 1 isoform a; deleted in azoospermia associated protein 1	0.055555556	0.026455026	0.026455026	0.023809524	0.063492063	0.166666667	0.044973545	0.066137566	0.034391534	0.013227513	0.060846561	0.029100529	0.047619048	0.044973545	0.037037037	0.013227513	0.015873016	0.042328042	0.063492063	0.124338624
protein tyrosine phosphatase, non-receptor type 13 isoform 3; protein tyrosine phosphatase, nonreceptor type 13; protein tyrosine phosphatase 1E; Fas-associated phosphatase-1; protein-tyrosine phosphatase 1, Fas-associated; protein-tyrosine phophatase PTPL1; APO-1/CD95 (Fas)-associated phosphatase	0.030078466	0.098081953	0.053618134	0.02005231	0.06233653	0.053182214	0.058849172	0.045335658	0.026155187	0.026591107	0.053618134	0.040104621	0.066695728	0.06146469	0.071054926	0.015693112	0.006974717	0.046643418	0.10418483	0.059285092
heat shock 27kDa protein 3; heat shock 27kD protein 3	0.04	0.106666667	0.086666667	0.013333333	0.073333333	0.066666667	0.046666667	0.066666667	0.02	0.04	0.046666667	0	0.053333333	0.073333333	0.08	0.013333333	0.006666667	0.066666667	0.04	0.06
laminin, beta 2 precursor; laminin S	0.024471635	0.094549499	0.023915462	0.008898776	0.044493882	0.060066741	0.045606229	0.098998888	0.0189099	0.040600667	0.066740823	0.026140156	0.018353726	0.056173526	0.062847608	0.069521691	0.008898776	0.080645161	0.060622914	0.089543938
hypothetical protein MGC16179	0.025641026	0.025641026	0.076923077	0.102564103	0.128205128	0.153846154	0.025641026	0.128205128	0.025641026	0.025641026	0.025641026	0	0.025641026	0.025641026	0.025641026	0	0.025641026	0.051282051	0.051282051	0.051282051
hypothetical protein FLJ10774; N-acetyltransferase-like	0.035121951	0.131707317	0.051707317	0.023414634	0.066341463	0.045853659	0.045853659	0.071219512	0.030243902	0.022439024	0.049756098	0.03804878	0.071219512	0.049756098	0.070243902	0.016585366	0.006829268	0.057560976	0.064390244	0.051707317
hypothetical protein LOC255330	0.029411765	0.095588235	0.080882353	0.044117647	0.088235294	0.066176471	0.073529412	0.036764706	0.007352941	0.044117647	0.058823529	0.029411765	0.044117647	0.036764706	0.014705882	0	0.022058824	0.036764706	0.080882353	0.110294118
death effector domain-containing protein	0.034591195	0.122641509	0.044025157	0.012578616	0.066037736	0.059748428	0.047169811	0.047169811	0.028301887	0.031446541	0.053459119	0.028301887	0.050314465	0.066037736	0.066037736	0.025157233	0.006289308	0.106918239	0.053459119	0.050314465
family with sequence similarity 13, member A1	0.034433286	0.081779053	0.040172166	0.021520803	0.032998565	0.053084648	0.043041607	0.045911047	0.017216643	0.024390244	0.06025825	0.038737446	0.083213773	0.077474892	0.106169297	0.008608321	0.005738881	0.076040172	0.111908178	0.037302726
hypothetical protein MGC4415	0.040462428	0.173410405	0.01734104	0.023121387	0.075144509	0.075144509	0.028901734	0.12716763	0.046242775	0.034682081	0.052023121	0.011560694	0.023121387	0.01734104	0.011560694	0.034682081	0.01734104	0.063583815	0.040462428	0.086705202
ring finger protein 3	0.028340081	0.113360324	0.056680162	0.024291498	0.044534413	0.032388664	0.056680162	0.044534413	0.028340081	0.048582996	0.032388664	0.04048583	0.097165992	0.056680162	0.08097166	0.048582996	0.012145749	0.060728745	0.056680162	0.036437247
hypothetical protein FLJ12895	0.019607843	0.103921569	0.009803922	0.011764706	0.029411765	0.11372549	0.033333333	0.107843137	0.015686275	0.025490196	0.058823529	0.003921569	0.037254902	0.047058824	0.119607843	0.015686275	0.01372549	0.056862745	0.082352941	0.094117647
putative sialoglycoprotease type 2	0.043280182	0.125284738	0.086560364	0.018223235	0.061503417	0.047835991	0.050113895	0.079726651	0.009111617	0.045558087	0.038724374	0.029612756	0.06833713	0.036446469	0.054669704	0.027334852	0.002277904	0.041002278	0.059225513	0.075170843
4-hydroxyphenylpyruvate dioxygenase	0.050890585	0.081424936	0.053435115	0.027989822	0.076335878	0.043256997	0.045801527	0.055979644	0.040712468	0.03307888	0.048346056	0.043256997	0.083969466	0.048346056	0.083969466	0.007633588	0.012722646	0.040712468	0.050890585	0.071246819
hypothetical protein TCBAP0758; prostate-derived protein 78 kDa	0.029370629	0.088111888	0.023776224	0.015384615	0.06013986	0.146853147	0.048951049	0.107692308	0.022377622	0.018181818	0.071328671	0.023776224	0.036363636	0.018181818	0.037762238	0.016783217	0.018181818	0.039160839	0.076923077	0.100699301
hypothetical protein FLJ33990	0.074175824	0.104395604	0.076923077	0.024725275	0.085164835	0.054945055	0.057692308	0.090659341	0.032967033	0.005494505	0.027472527	0.008241758	0.046703297	0.03021978	0.035714286	0.027472527	0.021978022	0.032967033	0.076923077	0.085164835
NG37 protein	0.049295775	0.132629108	0.026995305	0.011737089	0.064553991	0.100938967	0.055164319	0.084507042	0.01056338	0.036384977	0.052816901	0.021126761	0.012910798	0.049295775	0.050469484	0.007042254	0.011737089	0.063380282	0.078638498	0.079812207
hypothetical protein PRO1843	0.083333333	0.083333333	0.072916667	0.020833333	0.041666667	0.083333333	0.114583333	0.010416667	0.041666667	0.041666667	0.041666667	0.020833333	0.072916667	0.020833333	0.010416667	0.010416667	0.020833333	0.041666667	0.09375	0.072916667
nuclear receptor subfamily 1, group D, member 2; Rev-erb-beta	0.046632124	0.074265976	0.039723661	0.046632124	0.053540587	0.041450777	0.032815199	0.053540587	0.017271157	0.039723661	0.051813472	0.07253886	0.062176166	0.037996546	0.067357513	0.031088083	0.001727116	0.04835924	0.1208981	0.06044905
ATPase, H+/K+ exchanging, alpha polypeptide; ATPase, H+, K+ transporting, alpha; ATPase, H+/K+ transporting, alpha polypeptide	0.047342995	0.097584541	0.070531401	0.025120773	0.072463768	0.046376812	0.057971014	0.090821256	0.028985507	0.012560386	0.044444444	0.032850242	0.046376812	0.052173913	0.057971014	0.028985507	0.010628019	0.049275362	0.055072464	0.072463768
hypothetical protein MGC39350	0.028213166	0.112852665	0.034482759	0.02507837	0.072100313	0.040752351	0.018808777	0.062695925	0.012539185	0.028213166	0.059561129	0.047021944	0.053291536	0.047021944	0.103448276	0.043887147	0.021943574	0.078369906	0.056426332	0.053291536
H1 histone family, member 3; histone H1c	0.004524887	0.045248869	0.018099548	0.004524887	0.054298643	0.099547511	0.063348416	0.208144796	0.004524887	0	0.009049774	0.013574661	0.2760181	0.004524887	0.027149321	0	0	0.018099548	0.07239819	0.076923077
hypothetical protein ET	0.100222717	0.106904232	0.086859688	0.022271715	0.066815145	0.024498886	0.055679287	0.082405345	0.033407572	0.008908686	0.028953229	0.042316258	0.035634744	0.031180401	0.037861915	0.0155902	0.013363029	0.022271715	0.102449889	0.082405345
solute carrier family 25 (mitochondrial deoxynucleotide carrier), member 19; mitochondrial uncoupling protein 1; deoxynucleotide carrier, mitochondrial	0.071875	0.10625	0.034375	0.021875	0.071875	0.04375	0.04375	0.090625	0.040625	0.03125	0.053125	0.025	0.059375	0.025	0.040625	0.021875	0.00625	0.053125	0.06875	0.090625
MURR1	0.042105263	0.115789474	0.063157895	0.021052632	0.036842105	0.042105263	0.047368421	0.068421053	0.015789474	0.021052632	0.063157895	0.031578947	0.068421053	0.031578947	0.094736842	0.005263158	0.015789474	0.042105263	0.1	0.073684211
PKE protein kinase	0.037940379	0.111111111	0.043360434	0.029810298	0.070460705	0.051490515	0.027100271	0.06504065	0.032520325	0.032520325	0.046070461	0.037940379	0.046070461	0.070460705	0.086720867	0.016260163	0.016260163	0.06504065	0.067750678	0.046070461
splicing factor 3a, subunit 2, 66kDa; Spliceosome protein SAP-62; splicing factor 3a, subunit 2, 66kD	0.023706897	0.051724138	0.021551724	0.025862069	0.064655172	0.252155172	0.028017241	0.084051724	0.017241379	0.064655172	0.040948276	0.023706897	0.047413793	0.017241379	0.047413793	0.004310345	0.006465517	0.043103448	0.043103448	0.092672414
hypothetical protein FLJ20584	0.04040404	0.085858586	0.02020202	0.02020202	0.060606061	0.106060606	0.025252525	0.131313131	0.025252525	0.01010101	0.015151515	0.04040404	0.025252525	0.02020202	0.03030303	0.045454545	0.005050505	0.095959596	0.095959596	0.101010101
hypothetical protein FLJ22028	0.045356371	0.075593952	0.062634989	0.023758099	0.060475162	0.032397408	0.062634989	0.079913607	0.023758099	0.032397408	0.034557235	0.032397408	0.090712743	0.051835853	0.073434125	0.025917927	0.019438445	0.032397408	0.060475162	0.079913607
myosin VC; myosin 5C	0.044202067	0.10619977	0.060275545	0.028128588	0.055683123	0.025832377	0.044776119	0.056257176	0.035017222	0.024110218	0.066590126	0.048794489	0.083811711	0.045924225	0.094144661	0.013203215	0.007462687	0.057405281	0.065442021	0.03673938
clock; circadian locomoter output cycles kaput protein	0.040189125	0.08392435	0.044917258	0.029550827	0.053191489	0.054373522	0.076832151	0.043735225	0.022458629	0.035460993	0.120567376	0.033096927	0.041371158	0.039007092	0.054373522	0.010638298	0.005910165	0.043735225	0.124113475	0.042553191
T-LAK cell-originated protein kinase; spermatogenesis-related protein kinase; PDZ-binding kinase; PBK; MAPKK-like protein kinase; serine/threonine protein kinase	0.034161491	0.086956522	0.068322981	0.031055901	0.055900621	0.059006211	0.049689441	0.065217391	0.034161491	0.02484472	0.01552795	0.049689441	0.083850932	0.077639752	0.083850932	0.01863354	0.00931677	0.027950311	0.071428571	0.052795031
trans-prenyltransferase; polyprenyl pyrophosphate synthetase	0.034574468	0.095744681	0.074468085	0.018617021	0.063829787	0.042553191	0.053191489	0.085106383	0.034574468	0.037234043	0.053191489	0.031914894	0.063829787	0.055851064	0.053191489	0.018617021	0.005319149	0.053191489	0.071808511	0.053191489
similar to RIKEN cDNA 4930457P18	0.016746411	0.105263158	0.040669856	0.0215311	0.033492823	0.057416268	0.043062201	0.062200957	0.019138756	0.028708134	0.050239234	0.045454545	0.062200957	0.057416268	0.124401914	0.028708134	0.007177033	0.06937799	0.062200957	0.064593301
intraflagellar transport protein IFT20	0.02027027	0.094594595	0.047297297	0.013513514	0.054054054	0.033783784	0.054054054	0.087837838	0.006756757	0.02027027	0.040540541	0.027027027	0.087837838	0.054054054	0.094594595	0.033783784	0	0.047297297	0.114864865	0.067567568
tectorin alpha precursor; Tectorin, alpha	0.054756381	0.073781903	0.048259861	0.00974478	0.072853828	0.041763341	0.069605568	0.047331787	0.04361949	0.017633411	0.03712297	0.054292343	0.04361949	0.054292343	0.054292343	0.06774942	0.014385151	0.038515081	0.0774942	0.078886311
centromere protein A; centromere protein A (17kD)	0.042857143	0.135714286	0.028571429	0.007142857	0.035714286	0.078571429	0.042857143	0.085714286	0.007142857	0.035714286	0.05	0.007142857	0.05	0.021428571	0.057142857	0.007142857	0.014285714	0.15	0.071428571	0.071428571
hypothetical protein MGC16664	0.017964072	0.071856287	0.041916168	0.011976048	0.053892216	0.095808383	0.089820359	0.089820359	0.047904192	0.017964072	0.023952096	0.017964072	0.023952096	0.02994012	0.05988024	0.065868263	0.005988024	0.047904192	0.089820359	0.095808383
chromosome 1 open reading frame 27	0.037533512	0.101876676	0.064343164	0.024128686	0.067024129	0.029490617	0.067024129	0.064343164	0.021447721	0.029490617	0.037533512	0.048257373	0.067024129	0.064343164	0.072386059	0.024128686	0.010723861	0.042895442	0.08847185	0.037533512
KIAA0373 gene product	0.014294997	0.134502924	0.053931124	0.022092268	0.038336582	0.015594542	0.042235218	0.058479532	0.013645224	0.021442495	0.076023392	0.051332034	0.128654971	0.043534763	0.14619883	0.003898635	0.004548408	0.053931124	0.056530214	0.020792723
cysteinyl leukotriene receptor 2; cysteinyl leukotriene CysLT2 receptor	0.069364162	0.147398844	0.083815029	0.028901734	0.075144509	0.034682081	0.054913295	0.052023121	0.043352601	0.020231214	0.014450867	0.049132948	0.052023121	0.01734104	0.031791908	0.028901734	0.01734104	0.052023121	0.086705202	0.040462428
Williams Beuren syndrome chromosome region 22 protein; Williams-Beuren candidate region putative methyltransferase	0.046263345	0.096085409	0.035587189	0.028469751	0.049822064	0.060498221	0.039145907	0.056939502	0.039145907	0.010676157	0.03202847	0.03202847	0.053380783	0.046263345	0.081850534	0.021352313	0.010676157	0.096085409	0.074733096	0.088967972
X-ray repair cross complementing protein 1; X-ray-repair, complementing defective, repair in Chinese hamster; DNA repair protein XRCC1	0.033175355	0.069510269	0.023696682	0.011058452	0.063191153	0.09478673	0.045813586	0.082148499	0.020537125	0.017377567	0.050552923	0.023696682	0.063191153	0.055292259	0.088467615	0.009478673	0.009478673	0.069510269	0.097946288	0.071090047
delta sleep inducing peptide, immunoreactor; glucocorticoid-induced leucine zipper	0.012987013	0.12987013	0.025974026	0.025974026	0.077922078	0.090909091	0.025974026	0.064935065	0.012987013	0.012987013	0.064935065	0.038961039	0.064935065	0.012987013	0.181818182	0.012987013	0	0.038961039	0.077922078	0.025974026
cellular modulator of immune recognition	0.034364261	0.06185567	0.075601375	0.024054983	0.058419244	0.051546392	0.068728522	0.048109966	0.024054983	0.041237113	0.04467354	0.027491409	0.072164948	0.027491409	0.075601375	0.054982818	0.020618557	0.041237113	0.10652921	0.041237113
arachidonate 5-lipoxygenase-activating protein; five-lipoxygenase activating protein; MK-886-binding protein	0.099378882	0.111801242	0.068322981	0.01863354	0.086956522	0.031055901	0.074534161	0.068322981	0.055900621	0.01242236	0.049689441	0.043478261	0.02484472	0.01863354	0.037267081	0.01242236	0.00621118	0.043478261	0.062111801	0.074534161
potassium inwardly-rectifying channel subfamily J9; G protein-coupled inward rectifier potassium channel; G protein-activated inward rectifier potassium channel 3; inwardly rectifier K+ channel KIR3.3	0.055979644	0.109414758	0.043256997	0.017811705	0.076335878	0.038167939	0.053435115	0.086513995	0.025445293	0.022900763	0.03307888	0.022900763	0.017811705	0.053435115	0.089058524	0.020356234	0.020356234	0.071246819	0.06870229	0.073791349
hypothetical protein MGC16142	0.027777778	0.055555556	0.083333333	0.027777778	0.055555556	0.055555556	0.083333333	0.027777778	0	0.055555556	0.055555556	0.055555556	0.138888889	0.027777778	0.083333333	0	0	0.055555556	0.111111111	0
phosphatidylinositol 4-kinase, catalytic, beta polypeptide	0.033816425	0.106280193	0.055555556	0.024154589	0.06884058	0.051932367	0.04468599	0.060386473	0.024154589	0.027777778	0.049516908	0.038647343	0.049516908	0.054347826	0.073671498	0.015700483	0.008454106	0.060386473	0.096618357	0.055555556
deiodinase, iodothyronine, type II; thyroxine deiodinase, type II	0.054945055	0.120879121	0.036630037	0.010989011	0.080586081	0.043956044	0.032967033	0.073260073	0.021978022	0.021978022	0.043956044	0.04029304	0.054945055	0.047619048	0.058608059	0.021978022	0.014652015	0.058608059	0.091575092	0.062271062
hypothetical protein FLJ25286	0.032786885	0.074941452	0.039812646	0.011709602	0.056206089	0.039812646	0.049180328	0.056206089	0.009367681	0.021077283	0.049180328	0.056206089	0.138173302	0.051522248	0.096018735	0.004683841	0.00234192	0.06088993	0.110070258	0.039812646
hypothetical protein FLJ39176	0.024630542	0.108374384	0.049261084	0.024630542	0.098522167	0.083743842	0.054187192	0.034482759	0.014778325	0.019704433	0.064039409	0.014778325	0.044334975	0.034482759	0.049261084	0.068965517	0.009852217	0.054187192	0.088669951	0.0591133
claudin 3; Clostridium perfringens enterotoxin receptor 2; rat ventral prostate.1-like protein; claudin-3; CPE-receptor 2	0.018181818	0.131818182	0.054545455	0.027272727	0.095454545	0.040909091	0.063636364	0.131818182	0.031818182	0	0.045454545	0.027272727	0.036363636	0.031818182	0.022727273	0.040909091	0.027272727	0.031818182	0.054545455	0.086363636
dipeptidyl peptidase 7 preproprotein; quiescent cell proline dipeptidase; likely ortholog of rat kidney dipeptidyl peptidase II; dipeptidyl-peptidase II precursor; dipeptidyl aminopeptidase II; dipeptidyl arylamidase II; carboxytripeptidase; dipeptidyl peptidase 7	0.06504065	0.109756098	0.024390244	0.014227642	0.048780488	0.056910569	0.048780488	0.119918699	0.030487805	0.018292683	0.044715447	0.032520325	0.018292683	0.06097561	0.046747967	0.016260163	0.022357724	0.077235772	0.048780488	0.095528455
transmembrane inner ear protein	0.025806452	0.090322581	0.038709677	0.019354839	0.103225806	0.083870968	0.058064516	0.077419355	0.012903226	0.006451613	0.012903226	0.019354839	0.141935484	0.038709677	0.083870968	0.032258065	0.019354839	0.038709677	0.025806452	0.070967742
cytokine induced protein 29 kDa	0.050970874	0.106796117	0.02184466	0.031553398	0.058252427	0.065533981	0.031553398	0.09223301	0.019417476	0.019417476	0.048543689	0.031553398	0.053398058	0.04368932	0.060679612	0.019417476	0.031553398	0.089805825	0.048543689	0.075242718
chromodomain helicase DNA binding protein 1-like	0.053742802	0.126679463	0.040307102	0.019193858	0.061420345	0.032629559	0.038387716	0.067178503	0.030710173	0.026871401	0.053742802	0.021113244	0.078694818	0.065259117	0.080614203	0.007677543	0.007677543	0.047984645	0.078694818	0.061420345
cathepsin E isoform a preproprotein; slow-moving proteinase; erythrocyte membrane aspartic proteinase; cathepsin E precursor	0.055555556	0.095959596	0.050505051	0.027777778	0.078282828	0.063131313	0.058080808	0.053030303	0.032828283	0.017676768	0.060606061	0.037878788	0.025252525	0.050505051	0.037878788	0.017676768	0.012626263	0.022727273	0.101010101	0.101010101
Notch homolog 3	0.025420078	0.079276174	0.014218009	0.009909522	0.049978458	0.106419647	0.044377424	0.084877208	0.014648858	0.026281775	0.040499785	0.028866868	0.012063766	0.060318828	0.049547609	0.099526066	0.008616975	0.063334769	0.068074106	0.113744076
cartilage acidic protein 1; chondrocyte expressed protein 68 kDa CEP-68; acidic secreted protein in cartilage	0.038277512	0.09569378	0.033492823	0.026315789	0.06937799	0.081339713	0.043062201	0.088516746	0.019138756	0.028708134	0.016746411	0.045454545	0.0215311	0.066985646	0.052631579	0.007177033	0.009569378	0.066985646	0.090909091	0.098086124
KIAA0352 gene product	0.047752809	0.101123596	0.033707865	0.019662921	0.053370787	0.053370787	0.058988764	0.058988764	0.02247191	0.054775281	0.039325843	0.046348315	0.054775281	0.058988764	0.060393258	0.042134831	0.004213483	0.037921348	0.087078652	0.064606742
filamin B, beta (actin binding protein 278); beta filamin; filamin 1 (actin-binding protein-280)-like; filamin B, beta (actin-binding protein-278); Filamin B, beta	0.033051499	0.053804766	0.051498847	0.014604151	0.100691776	0.076863951	0.064565719	0.069946195	0.034204458	0.022290546	0.027671022	0.034204458	0.066487317	0.059569562	0.06302844	0.014604151	0.006149116	0.03189854	0.068408916	0.106456572
chromosome 4 open reading frame 7; follicular dendritic cell secreted peptide	0.105882353	0.082352941	0.070588235	0.011764706	0.058823529	0.188235294	0.035294118	0.058823529	0.023529412	0	0.023529412	0.011764706	0.047058824	0.035294118	0.058823529	0	0.011764706	0.070588235	0.082352941	0.023529412
protein kinase, AMP-activated, beta 2 non-catalytic subunit; AMPK beta 2	0.040441176	0.084558824	0.047794118	0.022058824	0.069852941	0.077205882	0.047794118	0.044117647	0.025735294	0.040441176	0.033088235	0.036764706	0.073529412	0.066176471	0.0625	0.007352941	0.014705882	0.033088235	0.110294118	0.0625
guanine nucleotide exchange factor p532	0.023040527	0.115202633	0.037852294	0.023863403	0.066447233	0.048138243	0.052664061	0.073853117	0.020983337	0.027154906	0.049783995	0.031063567	0.043200987	0.051224028	0.067270109	0.024891998	0.015634643	0.052252623	0.098539395	0.076938901
very low density lipoprotein receptor	0.021764032	0.065292096	0.058419244	0.012600229	0.054982818	0.042382589	0.051546392	0.059564719	0.021764032	0.019473081	0.034364261	0.050400916	0.051546392	0.09163803	0.065292096	0.07674685	0.024054983	0.041237113	0.081328751	0.075601375
ubiquitously-expressed transcript isoform 2	0.044585987	0.152866242	0.038216561	0.025477707	0.070063694	0.031847134	0.050955414	0.057324841	0.038216561	0.038216561	0.044585987	0.031847134	0.070063694	0.057324841	0.082802548	0.006369427	0	0.070063694	0.050955414	0.038216561
oxysterol-binding protein-like protein 3 isoform d; oxysterol-binding protein-related protein 3; oxysterol-binding protein 3; OSBP-related protein 3	0.045121951	0.087804878	0.043902439	0.020731707	0.056097561	0.042682927	0.032926829	0.042682927	0.029268293	0.035365854	0.041463415	0.047560976	0.063414634	0.054878049	0.082926829	0.020731707	0.019512195	0.056097561	0.129268293	0.047560976
solute carrier family 29 (nucleoside transporters), member 2; equilibrative nucleoside transporter 2 (hydrophobic nucleolar protein, 36kD)	0.085526316	0.175438596	0.043859649	0.028508772	0.057017544	0.063596491	0.061403509	0.083333333	0.026315789	0.010964912	0.037280702	0.028508772	0.024122807	0.028508772	0.032894737	0.021929825	0.013157895	0.028508772	0.092105263	0.057017544
deoxythymidylate kinase (thymidylate kinase); thymidylate kinase	0.042654028	0.137440758	0.018957346	0.014218009	0.071090047	0.042654028	0.037914692	0.090047393	0.014218009	0.023696682	0.042654028	0.018957346	0.075829384	0.052132701	0.085308057	0.009478673	0.018957346	0.075829384	0.066350711	0.061611374
hypothetical protein FLJ12229	0.047794118	0.115808824	0.029411765	0.018382353	0.055147059	0.053308824	0.038602941	0.102941176	0.016544118	0.020220588	0.069852941	0.016544118	0.03125	0.053308824	0.058823529	0.023897059	0.018382353	0.079044118	0.058823529	0.091911765
opioid-binding cell adhesion molecule precursor; opioid-binding protein/cell adhesion molecule-like; opiate binding-cell adhesion molecule	0.031884058	0.084057971	0.060869565	0.020289855	0.101449275	0.049275362	0.07826087	0.060869565	0.034782609	0.011594203	0.028985507	0.052173913	0.046376812	0.052173913	0.046376812	0.026086957	0.017391304	0.049275362	0.07826087	0.069565217
RecQ protein-like 4; RecQ protein 4	0.027317881	0.107615894	0.014900662	0.013245033	0.059602649	0.093543046	0.039735099	0.096854305	0.017384106	0.030629139	0.069536424	0.009933775	0.026490066	0.037251656	0.073675497	0.02897351	0.013245033	0.092715232	0.06705298	0.080298013
BTE-binding protein 5	0.027863777	0.049535604	0.009287926	0.009287926	0.040247678	0.13003096	0.043343653	0.154798762	0.018575851	0.040247678	0.021671827	0.003095975	0.027863777	0.040247678	0.046439628	0.037151703	0.009287926	0.068111455	0.123839009	0.099071207
testis-specific serine/threonine kinase 22C; spermiogenesis associated 3	0.044776119	0.115671642	0.052238806	0.03358209	0.067164179	0.048507463	0.03358209	0.059701493	0.02238806	0.029850746	0.048507463	0.018656716	0.074626866	0.059701493	0.067164179	0.029850746	0.014925373	0.041044776	0.063432836	0.074626866
human immunodeficiency virus type I enhancer binding protein 2; human immunodeficiency virus type I enhancer-binding protein 2	0.0284	0.0788	0.0352	0.0248	0.0424	0.0972	0.0484	0.052	0.024	0.038	0.0572	0.0236	0.062	0.0468	0.0732	0.016	0.0048	0.0472	0.1372	0.0628
cell division cycle 25A; protein-tyrosine-phosphatase	0.04206501	0.103250478	0.028680688	0.026768642	0.04206501	0.078393881	0.040152964	0.040152964	0.026768642	0.028680688	0.030592734	0.04206501	0.072657744	0.057361377	0.084130019	0.022944551	0.003824092	0.059273423	0.10707457	0.063097514
hypothetical protein similar to beta-transducin family	0.026804124	0.105154639	0.035051546	0.008247423	0.07628866	0.041237113	0.059793814	0.088659794	0.018556701	0.028865979	0.04742268	0.01443299	0.045360825	0.070103093	0.041237113	0.018556701	0.032989691	0.063917526	0.096907216	0.080412371
hypothetical protein FLJ10759	0.037894737	0.12	0.044210526	0.008421053	0.050526316	0.042105263	0.056842105	0.08	0.031578947	0.033684211	0.067368421	0.021052632	0.048421053	0.061052632	0.073684211	0.033684211	0.012631579	0.069473684	0.063157895	0.044210526
hypothetical protein FLJ39654	0.037878788	0.083333333	0	0.022727273	0.075757576	0.098484848	0.037878788	0.083333333	0.015151515	0.015151515	0.03030303	0.015151515	0.045454545	0.015151515	0.045454545	0.037878788	0.03030303	0.075757576	0.075757576	0.159090909
hypothetical protein LOC196463	0.039049236	0.120543294	0.03565365	0.025466893	0.066213922	0.062818336	0.037351443	0.081494058	0.042444822	0.015280136	0.042444822	0.0475382	0.037351443	0.0475382	0.040747029	0.013582343	0.032258065	0.0475382	0.083191851	0.081494058
complement component 2 precursor; C3/C5 convertase	0.042553191	0.097074468	0.042553191	0.026595745	0.063829787	0.055851064	0.049202128	0.057180851	0.021276596	0.025265957	0.039893617	0.057180851	0.04787234	0.050531915	0.051861702	0.031914894	0.017287234	0.054521277	0.085106383	0.082446809
hypothetical protein FLJ10287	0.029106029	0.103950104	0.047817048	0.014553015	0.04989605	0.045738046	0.045738046	0.070686071	0.027027027	0.041580042	0.033264033	0.03950104	0.097713098	0.056133056	0.085239085	0.031185031	0.008316008	0.054054054	0.054054054	0.064449064
RAD52B	0.056338028	0.11971831	0.035211268	0.014084507	0.073943662	0.056338028	0.017605634	0.084507042	0.028169014	0.024647887	0.052816901	0.017605634	0.070422535	0.035211268	0.102112676	0.028169014	0.007042254	0.045774648	0.080985915	0.049295775
hypothetical protein MGC30208	0.044247788	0.181415929	0.03539823	0.030973451	0.066371681	0.075221239	0.044247788	0.128318584	0.030973451	0.017699115	0.044247788	0	0.017699115	0.03539823	0.008849558	0.039823009	0.039823009	0.022123894	0.057522124	0.079646018
hexosaminidase A preproprotein; beta-N-acetylhexosaminidase; N-acetyl-beta-glucosaminidase	0.06805293	0.111531191	0.032136106	0.013232514	0.071833648	0.062381853	0.062381853	0.049149338	0.04536862	0.017013233	0.041587902	0.041587902	0.035916824	0.051039698	0.06805293	0.015122873	0.030245747	0.049149338	0.069943289	0.064272212
hepatic leukemia factor	0.030508475	0.105084746	0.040677966	0.027118644	0.023728814	0.13220339	0.023728814	0.071186441	0.020338983	0.023728814	0.037288136	0.040677966	0.081355932	0.074576271	0.06779661	0.006779661	0.006779661	0.06440678	0.084745763	0.037288136
brain protein 16	0.012820513	0.158974359	0.015384615	0.020512821	0.053846154	0.097435897	0.025641026	0.158974359	0.012820513	0.017948718	0.051282051	0.015384615	0.01025641	0.051282051	0.094871795	0.020512821	0.012820513	0.076923077	0.028205128	0.064102564
major histocompatibility complex, class I, B; HLA class I histocompatibility antigen, B alpha chain	0.016574586	0.077348066	0.027624309	0.013812155	0.069060773	0.049723757	0.066298343	0.104972376	0.044198895	0.024861878	0.055248619	0.013812155	0.027624309	0.060773481	0.074585635	0.016574586	0.027624309	0.082872928	0.071823204	0.074585635
Hermansky-Pudlak syndrome 1; Hermansky-Pudlak syndrome gene	0.041428571	0.148571429	0.034285714	0.02	0.054285714	0.061428571	0.051428571	0.06	0.034285714	0.024285714	0.054285714	0.02	0.041428571	0.042857143	0.077142857	0.02	0.017142857	0.057142857	0.084285714	0.055714286
vacuolar protein sorting 18 isoform 2	0.051724138	0.136206897	0.022413793	0.012068966	0.056896552	0.05862069	0.051724138	0.084482759	0.032758621	0.024137931	0.036206897	0.022413793	0.031034483	0.039655172	0.082758621	0.020689655	0.013793103	0.074137931	0.081034483	0.067241379
pro-melanin-concentrating hormone-like 1	0.046511628	0.104651163	0.011627907	0.023255814	0.069767442	0.046511628	0.046511628	0.046511628	0.023255814	0.023255814	0.058139535	0.058139535	0.081395349	0.046511628	0.081395349	0.023255814	0.011627907	0.046511628	0.081395349	0.069767442
taste receptor T2R5; candidate taste receptor T2R5	0.063545151	0.173913043	0.073578595	0.023411371	0.063545151	0.040133779	0.043478261	0.053511706	0.050167224	0.023411371	0.033444816	0.023411371	0.043478261	0.013377926	0.013377926	0.023411371	0.043478261	0.046822742	0.096989967	0.053511706
hypothetical protein FLJ12616	0.022988506	0.149425287	0.028735632	0.005747126	0.08045977	0.097701149	0.040229885	0.057471264	0.022988506	0.028735632	0.051724138	0.005747126	0.028735632	0.028735632	0.028735632	0.022988506	0.011494253	0.08045977	0.103448276	0.103448276
sperm protein associated with the nucleus, X chromosome, family member C; cancer-testis-associated protein CTp11; cancer/testis-associated protein of 11 kD; SPAN-Xc protein	0.010309278	0.041237113	0.041237113	0.06185567	0.072164948	0.092783505	0.06185567	0.041237113	0.010309278	0.010309278	0.030927835	0.06185567	0.072164948	0.041237113	0.144329897	0.010309278	0	0.072164948	0.092783505	0.030927835
CDA02 protein	0.042692939	0.078817734	0.041050903	0.014778325	0.064039409	0.075533662	0.060755337	0.077175698	0.034482759	0.022988506	0.041050903	0.067323481	0.090311987	0.039408867	0.052545156	0.018062397	0.019704433	0.02955665	0.070607553	0.0591133
tumor necrosis factor ligand superfamily, member 13 isoform delta; proliferation inducing ligand APRIl; tumor necrosis factor-related death ligand-1; TNF- and APOL-related leukocyte expressed ligand 2; TNF-related death ligand-1	0.024242424	0.109090909	0.03030303	0.012121212	0.06969697	0.054545455	0.036363636	0.096969697	0.03030303	0.024242424	0.06969697	0.024242424	0.027272727	0.039393939	0.057575758	0.012121212	0.009090909	0.109090909	0.078787879	0.084848485
caudal type homeo box transcription factor 4	0.031690141	0.045774648	0.031690141	0.035211268	0.059859155	0.088028169	0.066901408	0.063380282	0.038732394	0.021126761	0.038732394	0.028169014	0.049295775	0.031690141	0.049295775	0.01056338	0.017605634	0.049295775	0.126760563	0.116197183
UDP-glucose:glycoprotein glucosyltransferase 2	0.051451187	0.110817942	0.069920844	0.028364116	0.059366755	0.036279683	0.051451187	0.060686016	0.036939314	0.022427441	0.040897098	0.053430079	0.080474934	0.06530343	0.06530343	0.007255937	0.015171504	0.04353562	0.058707124	0.042216359
S100 calcium-binding protein A9; calgranulin B	0.043859649	0.096491228	0.052631579	0.052631579	0.026315789	0.035087719	0.061403509	0.026315789	0.00877193	0.070175439	0.043859649	0.061403509	0.096491228	0.052631579	0.122807018	0.00877193	0.00877193	0.026315789	0.035087719	0.070175439
glypican 6 precursor	0.045045045	0.095495495	0.03963964	0.034234234	0.064864865	0.052252252	0.059459459	0.066666667	0.030630631	0.010810811	0.041441441	0.055855856	0.048648649	0.054054054	0.077477477	0.032432432	0.010810811	0.061261261	0.066666667	0.052252252
guanosine monophosphate reductase 2; guanosine monophosphate reductase isolog; GMP reductase 2; guanosine 5'-monophosphate oxidoreductase 2	0.048850575	0.068965517	0.054597701	0.031609195	0.083333333	0.031609195	0.054597701	0.077586207	0.028735632	0.028735632	0.031609195	0.020114943	0.07183908	0.051724138	0.066091954	0.025862069	0.002873563	0.043103448	0.077586207	0.100574713
unc-93 homolog B1; unc93 (C.elegans) homolog B; unc-93 related protein	0.040201005	0.137353434	0.040201005	0.028475712	0.072026801	0.065326633	0.033500838	0.092127303	0.065326633	0.02680067	0.033500838	0.02680067	0.02680067	0.030150754	0.058626466	0.010050251	0.016750419	0.055276382	0.046901173	0.093802345
sarco/endoplasmic reticulum Ca2+ -ATPase isoform a; ATPase, Ca(2+)-transporting, ubiquitous; sarcoplasmic/endoplasmic reticulum calcium ATPase 3; SR Ca(2+)-ATPase 3; calcium pump 3; adenosine triphosphatase, calcium; sarco/endoplasmic reticulum Ca2+ -ATPase; calcium-translocating P-type ATPase	0.036036036	0.101101101	0.056056056	0.028028028	0.092092092	0.05005005	0.063063063	0.1001001	0.018018018	0.014014014	0.031031031	0.03003003	0.037037037	0.045045045	0.073073073	0.025025025	0.013013013	0.06006006	0.061061061	0.066066066
purinergic receptor P2Y11; P2Y purinoceptor 11; P2Y11 receptor	0.037433155	0.139037433	0.024064171	0.018716578	0.072192513	0.072192513	0.029411765	0.152406417	0.040106952	0.026737968	0.026737968	0.024064171	0.026737968	0.024064171	0.024064171	0.040106952	0.018716578	0.064171123	0.072192513	0.06684492
chromosome 5 open reading frame 3	0.02970297	0.100990099	0.055445545	0.011881188	0.059405941	0.033663366	0.075247525	0.073267327	0.007920792	0.01980198	0.037623762	0.037623762	0.081188119	0.037623762	0.132673267	0.00990099	0.007920792	0.027722772	0.108910891	0.051485149
EPM2A interacting protein 1; laforin interacting protein 1	0.05107084	0.125205931	0.044481054	0.019769357	0.075782537	0.032948929	0.046128501	0.060955519	0.029654036	0.026359143	0.039538715	0.041186161	0.042833608	0.05107084	0.095551895	0.018121911	0.014827018	0.082372323	0.054365733	0.047775947
cytoplasmic linker 2 isoform 1; Williams-Beuren syndrome chromosome region 4	0.011472275	0.117590822	0.02581262	0.014340344	0.059273423	0.035372849	0.04206501	0.089866157	0.011472275	0.026768642	0.065965583	0.020076482	0.080305927	0.046845124	0.11376673	0.007648184	0.005736138	0.069789675	0.088910134	0.066921606
hypothetical protein FLJ36991	0.046092184	0.06012024	0.052104208	0.012024048	0.038076152	0.036072144	0.052104208	0.04008016	0.03006012	0.074148297	0.066132265	0.01002004	0.074148297	0.03006012	0.098196393	0.062124248	0.01002004	0.072144289	0.058116232	0.078156313
isocitrate dehydrogenase 3, beta subunit isoform b precursor; isocitric dehydrogenase; NAD+-specific isocitrate dehydrogenase beta precursor; NAD+-specific isocitrate dehydrogenase b subunit; NAD+-specific ICDH; isocitrate dehydrogenase, NAD(+)-specific, mitochondrial, beta subunit	0.031331593	0.08616188	0.046997389	0.041775457	0.091383812	0.039164491	0.039164491	0.114882507	0.031331593	0.036553525	0.028720627	0.041775457	0.060052219	0.033942559	0.07310705	0.015665796	0.005221932	0.046997389	0.062663185	0.07310705
ubiquitin-activating enzyme E1-like; Ubiquitin-activating enzyme-2; ubiquitin-activating enzyme E1, like	0.037586548	0.134520277	0.024727992	0.012858556	0.069238378	0.065281899	0.050445104	0.100890208	0.023738872	0.041543027	0.059347181	0.019782394	0.03066271	0.054401583	0.065281899	0.019782394	0.014836795	0.053412463	0.054401583	0.067260138
Apg3p; PC3-96 protein	0.022292994	0.076433121	0.057324841	0.025477707	0.070063694	0.044585987	0.089171975	0.060509554	0.050955414	0.038216561	0.035031847	0.022292994	0.070063694	0.066878981	0.127388535	0.025477707	0.012738854	0.025477707	0.01910828	0.060509554
replication factor C 3, 38kDa; replication factor C (activator 1) 3 (38kD); replication factor C, 38-kDa subunit; RFC, 38 kD subunit; A1 38 kDa subunit; replication factor C subunit 3	0.019662921	0.123595506	0.053370787	0.033707865	0.064606742	0.042134831	0.050561798	0.06741573	0.036516854	0.030898876	0.056179775	0.028089888	0.06741573	0.036516854	0.075842697	0.039325843	0.005617978	0.064606742	0.058988764	0.04494382
hypothetical protein MGC35558	0.006896552	0.068965517	0.034482759	0.013793103	0.062068966	0.062068966	0.082758621	0.082758621	0.013793103	0.04137931	0.055172414	0.04137931	0.006896552	0.020689655	0.048275862	0.034482759	0.027586207	0.068965517	0.151724138	0.075862069
transcription factor-like 1; transcription factor-like 1 (YL-1)	0.024725275	0.071428571	0.032967033	0.005494505	0.049450549	0.104395604	0.068681319	0.071428571	0.027472527	0.019230769	0.038461538	0.013736264	0.065934066	0.06043956	0.107142857	0.010989011	0.002747253	0.090659341	0.063186813	0.071428571
hypothetical protein DKFZp667B1218	0.03652968	0.102739726	0.025114155	0.006849315	0.084474886	0.063926941	0.043378995	0.089041096	0.043378995	0.025114155	0.038812785	0.02283105	0.059360731	0.0456621	0.075342466	0.02283105	0.00913242	0.057077626	0.093607306	0.054794521
nasal embryonic LHRH factor	0.055045872	0.082568807	0.058103976	0.033639144	0.051987768	0.048929664	0.055045872	0.048929664	0.03058104	0.03058104	0.03058104	0.03058104	0.073394495	0.070336391	0.073394495	0.012232416	0.018348624	0.082568807	0.076452599	0.036697248
period 1; hPER; Period, drosophila, homolog of; circadian pacemaker protein RIGUI	0.024031008	0.088372093	0.020155039	0.013178295	0.047286822	0.117054264	0.052713178	0.087596899	0.019379845	0.024031008	0.048837209	0.017054264	0.028682171	0.045736434	0.062015504	0.020930233	0.005426357	0.059689922	0.130232558	0.087596899
bone morphogenetic protein 4 preproprotein; bone morphogenetic protein 2B	0.031862745	0.095588235	0.041666667	0.019607843	0.068627451	0.058823529	0.044117647	0.058823529	0.026960784	0.056372549	0.046568627	0.044117647	0.034313725	0.036764706	0.071078431	0.019607843	0.014705882	0.090686275	0.073529412	0.066176471
acrosomal vesicle protein 1 isoform e precursor; SP-10	0.028409091	0.090909091	0.039772727	0.045454545	0.011363636	0.056818182	0.039772727	0.017045455	0.017045455	0.022727273	0.113636364	0.051136364	0.028409091	0.017045455	0.090909091	0.056818182	0	0.028409091	0.125	0.119318182
matrix metalloproteinase 12 preproprotein; macrophage metalloelastase; macrophage elastase	0.080851064	0.087234043	0.053191489	0.025531915	0.046808511	0.057446809	0.05106383	0.05106383	0.04893617	0.029787234	0.029787234	0.059574468	0.070212766	0.059574468	0.044680851	0.006382979	0.017021277	0.044680851	0.061702128	0.074468085
HSPC150 protein similar to ubiquitin-conjugating enzyme	0.030456853	0.096446701	0.060913706	0.030456853	0.035532995	0.096446701	0.040609137	0.07106599	0.020304569	0.025380711	0.055837563	0.040609137	0.081218274	0.065989848	0.07106599	0.010152284	0.015228426	0.060913706	0.050761421	0.040609137
integrin alpha L precursor; antigen CD11A (p180), lymphocyte function-associated antigen 1, alpha polypeptide	0.04957265	0.105982906	0.052991453	0.021367521	0.069230769	0.054700855	0.048717949	0.055555556	0.029059829	0.025641026	0.05042735	0.031623932	0.043589744	0.052991453	0.063247863	0.018803419	0.008547009	0.042735043	0.086324786	0.088888889
troponin T3, skeletal, fast; Troponin-T3, skeletal, fast	0.015503876	0.073643411	0.03875969	0.015503876	0.023255814	0.023255814	0.027131783	0.093023256	0.015503876	0.015503876	0.062015504	0.015503876	0.151162791	0.069767442	0.189922481	0	0.007751938	0.096899225	0.031007752	0.034883721
fetal and adult testis expressed transcript protein	0.016393443	0.092896175	0.027322404	0.06010929	0.043715847	0.032786885	0.038251366	0.109289617	0.016393443	0.032786885	0.06557377	0.054644809	0.049180328	0.016393443	0.098360656	0	0.021857923	0.087431694	0.06010929	0.076502732
POU domain, class 3, transcription factor 4	0.027700831	0.094182825	0.027700831	0.013850416	0.049861496	0.083102493	0.063711911	0.069252078	0.013850416	0.058171745	0.066481994	0.030470914	0.055401662	0.047091413	0.049861496	0.016620499	0.013850416	0.038781163	0.110803324	0.069252078
MADS box transcription enhancer factor 2, polypeptide B (myocyte enhancer factor 2B)	0.02739726	0.098630137	0.024657534	0.010958904	0.021917808	0.169863014	0.052054795	0.084931507	0.021917808	0.008219178	0.032876712	0.016438356	0.032876712	0.032876712	0.049315068	0.021917808	0.008219178	0.084931507	0.093150685	0.106849315
progesterone receptor	0.031082529	0.112540193	0.028938907	0.018220793	0.053590568	0.11039657	0.030010718	0.11039657	0.024651661	0.013933548	0.050375134	0.018220793	0.043944266	0.041800643	0.054662379	0.025723473	0.006430868	0.045016077	0.101822079	0.078242229
nitric oxide synthase 1 (neuronal)	0.041143654	0.088563459	0.047419805	0.020920502	0.068340307	0.062064156	0.052998605	0.060669456	0.029288703	0.027196653	0.048117155	0.040446304	0.062761506	0.050906555	0.069735007	0.016736402	0.014644351	0.056485356	0.067642957	0.073919107
ectonucleotide pyrophosphatase/phosphodiesterase 4 (putative function)	0.039735099	0.110375276	0.079470199	0.030905077	0.059602649	0.059602649	0.046357616	0.037527594	0.039735099	0.041942605	0.028697572	0.072847682	0.050772627	0.066225166	0.04415011	0.015452539	0.01986755	0.028697572	0.079470199	0.048565121
hydroxyacid oxidase 2; long-chain L-2-hydroxy acid oxidase; (S)-2-hydroxy-acid oxidase; glycolate oxidase	0.034188034	0.113960114	0.082621083	0.011396011	0.065527066	0.034188034	0.065527066	0.082621083	0.014245014	0.022792023	0.042735043	0.03988604	0.042735043	0.056980057	0.051282051	0.028490028	0.014245014	0.068376068	0.05982906	0.068376068
hypothetical protein MGC39520	0.041493776	0.099585062	0.053941909	0.053941909	0.058091286	0.062240664	0.058091286	0.070539419	0.045643154	0.020746888	0.037344398	0.029045643	0.041493776	0.041493776	0.070539419	0.033195021	0.004149378	0.066390041	0.070539419	0.041493776
ATP-binding cassette, sub-family C, member 9 isoform SUR2A-delta-14; sulfonylurea receptor 2A	0.04957039	0.132848645	0.072703239	0.029742234	0.064771976	0.03172505	0.06741573	0.069398546	0.029081295	0.021810972	0.033707865	0.048909451	0.050231328	0.042300066	0.053536021	0.016523463	0.016523463	0.042300066	0.071381362	0.055518837
procollagen-proline, 2-oxoglutarate 4-dioxygenase (proline 4-hydroxylase), alpha polypeptide I; procollagen-proline, 2-oxoglutarate 4-dioxygenase (proline 4-hydroxylase), alpha polypeptide 1	0.035580524	0.102996255	0.048689139	0.018726592	0.056179775	0.041198502	0.059925094	0.06928839	0.039325843	0.02247191	0.039325843	0.035580524	0.084269663	0.074906367	0.076779026	0.009363296	0.020599251	0.046816479	0.056179775	0.061797753
KIAA1041 protein	0.020900322	0.078778135	0.033762058	0.028938907	0.038585209	0.093247588	0.059485531	0.046623794	0.02733119	0.057877814	0.093247588	0.054662379	0.035369775	0.051446945	0.02733119	0.014469453	0.012861736	0.032154341	0.149517685	0.04340836
interleukin 21	0.037037037	0.086419753	0.061728395	0.037037037	0.049382716	0.055555556	0.037037037	0.030864198	0.012345679	0.037037037	0.055555556	0.055555556	0.086419753	0.043209877	0.061728395	0.030864198	0.00617284	0.074074074	0.104938272	0.037037037
spectrin SH3 domain binding protein 1; eps8 binding protein; interactor protein AblBP4; Abl-interactor protein 1 long; nap1 binding protein	0.011811024	0.057086614	0.062992126	0.021653543	0.05511811	0.131889764	0.07480315	0.072834646	0.043307087	0.019685039	0.043307087	0.053149606	0.041338583	0.049212598	0.047244094	0.003937008	0.005905512	0.051181102	0.088582677	0.06496063
tripartite motif protein TRIM14 isoform alpha; tripartite motif protein TRIM14; tripartite motif protein 14	0.029411765	0.131221719	0.024886878	0.013574661	0.054298643	0.052036199	0.052036199	0.090497738	0.022624434	0.024886878	0.054298643	0.015837104	0.042986425	0.054298643	0.067873303	0.033936652	0.022624434	0.085972851	0.063348416	0.063348416
methyltransferase-like protein 1 isoform c; D1075-like gene product	0.032258065	0.058064516	0.012903226	0.019354839	0.051612903	0.090322581	0.038709677	0.135483871	0.038709677	0.04516129	0.058064516	0.032258065	0.058064516	0.064516129	0.051612903	0.019354839	0.012903226	0.083870968	0.04516129	0.051612903
hypothetical protein FLJ37440	0.036446469	0.079726651	0.025056948	0.018223235	0.066059226	0.079726651	0.050113895	0.063781321	0.020501139	0.027334852	0.063781321	0.041002278	0.022779043	0.036446469	0.047835991	0.06833713	0.002277904	0.06833713	0.088838269	0.093394077
interleukin-23 receptor precursor	0.039745628	0.085850556	0.085850556	0.022257552	0.055643879	0.052464229	0.079491256	0.033386328	0.041335453	0.022257552	0.047694754	0.074721781	0.055643879	0.038155803	0.07154213	0.020667727	0.019077901	0.025437202	0.085850556	0.042925278
hypothetical protein MGC29816	0.026490066	0.136865342	0.017660044	0.017660044	0.079470199	0.050772627	0.037527594	0.070640177	0.013245033	0.008830022	0.055187638	0.028697572	0.066225166	0.057395143	0.101545254	0.011037528	0.015452539	0.068432671	0.086092715	0.050772627
suppressor of cytokine signaling 5; cytokine-inducible SH2 protein 6	0.039179104	0.085820896	0.041044776	0.018656716	0.046641791	0.055970149	0.055970149	0.041044776	0.027985075	0.035447761	0.054104478	0.039179104	0.057835821	0.059701493	0.057835821	0.029850746	0.013059701	0.080223881	0.108208955	0.052238806
copper containing amine oxidase 3 precursor; amine oxidase (copper-containing);copper amine oxidase precursor ;vascular adhesion protein 1; vascular adhesion protein 1	0.061598952	0.100917431	0.030144168	0.017038008	0.074705111	0.076015727	0.047182176	0.083879423	0.03931848	0.036697248	0.049803408	0.034076016	0.018348624	0.044560944	0.04587156	0.01310616	0.018348624	0.053735256	0.070773263	0.083879423
TATA box binding protein; spinocerebellar ataxia 17	0.038348083	0.079646018	0.05899705	0.029498525	0.050147493	0.08259587	0.073746313	0.079646018	0.026548673	0.005899705	0.17699115	0.029498525	0.044247788	0.01179941	0.038348083	0.008849558	0	0.044247788	0.064896755	0.056047198
calcitonin receptor	0.065400844	0.094936709	0.067510549	0.033755274	0.073839662	0.054852321	0.054852321	0.063291139	0.054852321	0.033755274	0.040084388	0.052742616	0.042194093	0.02742616	0.048523207	0.03164557	0.02742616	0.048523207	0.042194093	0.042194093
UDP-N-acteylglucosamine pyrophosphorylase 1; AgX; sperm associated antigen 2; UDP-N-acteylglucosamine pyrophosphorylase 1; Sperm associated antigen 2	0.055445545	0.085148515	0.061386139	0.023762376	0.079207921	0.043564356	0.02970297	0.071287129	0.033663366	0.023762376	0.063366337	0.055445545	0.071287129	0.04950495	0.075247525	0.013861386	0.00990099	0.037623762	0.045544554	0.071287129
hypothetical protein FLJ30317	0.040462428	0.150289017	0.01734104	0.023121387	0.046242775	0.052023121	0.052023121	0.040462428	0.023121387	0.040462428	0.057803468	0.011560694	0.046242775	0.01734104	0.057803468	0.046242775	0.023121387	0.028901734	0.104046243	0.121387283
glutamate receptor 7 precursor; excitatory amino acid receptor 5	0.047878128	0.097932535	0.068552775	0.035908596	0.0609358	0.043525571	0.056583243	0.072905332	0.034820457	0.022850925	0.032644178	0.040261153	0.052230686	0.054406964	0.054406964	0.016322089	0.020674646	0.056583243	0.067464635	0.063112078
homeo box D11; homeo box 4F; Hox-4.6, mouse, homolog of; homeobox protein Hox-D11	0.047337278	0.047337278	0.01183432	0.017751479	0.029585799	0.121301775	0.020710059	0.142011834	0.044378698	0.00591716	0.044378698	0.029585799	0.047337278	0.032544379	0.056213018	0.017751479	0.00591716	0.062130178	0.068047337	0.147928994
apolipoprotein L3 isoform 2; TNF-inducible protein CG12-1; apolipoprotein L-III	0.027190332	0.099697885	0.057401813	0.012084592	0.057401813	0.021148036	0.084592145	0.126888218	0.027190332	0.021148036	0.039274924	0.03021148	0.045317221	0.024169184	0.096676737	0.006042296	0.009063444	0.078549849	0.081570997	0.054380665
peptidylprolyl isomerase-like 1; cyclophilin-related gene 1; rotamase	0.048192771	0.054216867	0.072289157	0.036144578	0.054216867	0.06626506	0.06626506	0.072289157	0.036144578	0.024096386	0.042168675	0.042168675	0.060240964	0.060240964	0.036144578	0.012048193	0.018072289	0.042168675	0.036144578	0.120481928
hypothetical protein MGC18216	0.018181818	0.072727273	0.072727273	0.072727273	0.109090909	0.054545455	0.127272727	0.127272727	0.018181818	0.018181818	0.018181818	0	0	0.018181818	0.072727273	0	0.054545455	0.018181818	0.090909091	0.036363636
H1 histone family, member X	0.009389671	0.056338028	0.014084507	0.009389671	0.051643192	0.061032864	0.051643192	0.150234742	0.018779343	0.009389671	0.037558685	0.03286385	0.192488263	0.018779343	0.046948357	0	0.004694836	0.061032864	0.061032864	0.112676056
calcium activated chloride channel 1 precursor	0.036105033	0.084245077	0.071115974	0.012035011	0.06345733	0.053610503	0.079868709	0.067833698	0.025164114	0.015317287	0.053610503	0.056892779	0.059080963	0.050328228	0.053610503	0.014223195	0.015317287	0.035010941	0.077680525	0.075492341
cathepsin B preproprotein; APP secretase; preprocathepsin B; cathepsin B1; amyloid precursor protein secretase	0.032448378	0.061946903	0.044247788	0.020648968	0.061946903	0.05899705	0.044247788	0.053097345	0.050147493	0.032448378	0.029498525	0.050147493	0.044247788	0.04719764	0.05899705	0.050147493	0.03539823	0.041297935	0.079646018	0.103244838
hypoxia-inducible factor-3 alpha isoform b; inhibitory PAS domain protein	0.033950617	0.13117284	0.030864198	0.016975309	0.040123457	0.106481481	0.052469136	0.087962963	0.020061728	0.032407407	0.041666667	0.013888889	0.021604938	0.055555556	0.054012346	0.020061728	0.007716049	0.060185185	0.101851852	0.070987654
colony stimulating factor 3 isoform a precursor; granulocyte colony stimulating factor; pluripoietin; filgrastim; lenograstim	0.028985507	0.188405797	0.019323671	0.028985507	0.043478261	0.072463768	0.043478261	0.115942029	0.014492754	0.028985507	0.096618357	0	0.024154589	0.019323671	0.053140097	0.024154589	0.019323671	0.024154589	0.082125604	0.072463768
sema domain, immunoglobulin domain (Ig), short basic domain, secreted, (semaphorin) 3F; Semaphorin III/F; Semaphorin IV; semaphorin III/F (symbol provisional); sema domain, immunoglobulin domain (Ig), short basic domain, secreted, 3F	0.039490446	0.082802548	0.030573248	0.021656051	0.066242038	0.080254777	0.056050955	0.084076433	0.040764331	0.026751592	0.050955414	0.033121019	0.034394904	0.059872611	0.047133758	0.026751592	0.014012739	0.084076433	0.056050955	0.064968153
palladin; CGI-151 protein	0.032549729	0.071428571	0.042495479	0.015370705	0.053345389	0.079566004	0.064195298	0.072332731	0.02079566	0.027124774	0.051537071	0.038878843	0.056057866	0.048824593	0.076853526	0.019891501	0.005424955	0.06238698	0.103074141	0.057866184
DEAD/H (Asp-Glu-Ala-Asp/His) box polypeptide 1; DEAD/H box-1	0.041891892	0.082432432	0.056756757	0.021621622	0.071621622	0.041891892	0.048648649	0.059459459	0.025675676	0.033783784	0.047297297	0.037837838	0.083783784	0.063513514	0.064864865	0.022972973	0.012162162	0.040540541	0.051351351	0.091891892
G protein-coupled receptor 14	0.033419023	0.159383033	0.020565553	0.017994859	0.06940874	0.087403599	0.066838046	0.115681234	0.038560411	0.01285347	0.020565553	0.020565553	0.01285347	0.017994859	0.017994859	0.020565553	0.017994859	0.092544987	0.077120823	0.079691517
insulin-like growth factor 1 (somatomedin C); insulin-like growth factor 1 (somatomedia C)	0.058823529	0.098039216	0.013071895	0.039215686	0.039215686	0.045751634	0.065359477	0.078431373	0.032679739	0.026143791	0.032679739	0.026143791	0.071895425	0.039215686	0.032679739	0.065359477	0	0.071895425	0.098039216	0.065359477
testis-specific protein TSP-NY	0.019061584	0.108504399	0.052785924	0.024926686	0.038123167	0.027859238	0.054252199	0.046920821	0.007331378	0.027859238	0.071847507	0.048387097	0.102639296	0.055718475	0.107038123	0.032258065	0.005865103	0.038123167	0.099706745	0.030791789
semaphorin 6D isoform 6 precursor	0.058823529	0.075630252	0.052521008	0.025210084	0.079831933	0.052521008	0.050420168	0.069327731	0.046218487	0.025210084	0.029411765	0.044117647	0.06092437	0.06302521	0.054621849	0.023109244	0.010504202	0.058823529	0.069327731	0.050420168
nucleobindin 2	0.038095238	0.121428571	0.04047619	0.028571429	0.04047619	0.035714286	0.045238095	0.033333333	0.023809524	0.042857143	0.061904762	0.030952381	0.116666667	0.083333333	0.152380952	0.004761905	0.007142857	0.04047619	0.028571429	0.023809524
fibroblast growth factor 7 precursor; keratinocyte growth factor	0.030927835	0.072164948	0.072164948	0.046391753	0.051546392	0.025773196	0.072164948	0.056701031	0.046391753	0.030927835	0.025773196	0.067010309	0.092783505	0.025773196	0.072164948	0.036082474	0.020618557	0.056701031	0.036082474	0.06185567
transient receptor potential cation channel, subfamily V, member 2; vanilloid receptor-like protein 1	0.047120419	0.146596859	0.044502618	0.020942408	0.065445026	0.048429319	0.044502618	0.068062827	0.034031414	0.020942408	0.04973822	0.039267016	0.040575916	0.043193717	0.064136126	0.020942408	0.020942408	0.045811518	0.068062827	0.066753927
hypothetical protein MGC39320	0.023255814	0.096899225	0	0.007751938	0.031007752	0.11627907	0.034883721	0.143410853	0.011627907	0.027131783	0.027131783	0.034883721	0.050387597	0.019379845	0.062015504	0.034883721	0.015503876	0.100775194	0.065891473	0.096899225
interleukin 1 receptor accessory protein isoform 1	0.040350877	0.098245614	0.057894737	0.01754386	0.09122807	0.047368421	0.066666667	0.042105263	0.049122807	0.01754386	0.029824561	0.047368421	0.071929825	0.045614035	0.068421053	0.022807018	0.019298246	0.050877193	0.066666667	0.049122807
translocase of inner mitochondrial membrane 23 (yeast) homolog; translocation of mitochondrial precursor proteins	0.038277512	0.133971292	0.028708134	0.043062201	0.033492823	0.028708134	0.090909091	0.09569378	0.033492823	0.009569378	0.028708134	0.057416268	0.033492823	0.028708134	0.033492823	0.014354067	0.014354067	0.043062201	0.043062201	0.167464115
zinc finger protein of the cerebellum 1	0.053691275	0.049217002	0.020134228	0.024608501	0.044742729	0.07606264	0.049217002	0.105145414	0.029082774	0.078299776	0.033557047	0.03803132	0.051454139	0.029082774	0.049217002	0.022371365	0.006711409	0.040268456	0.105145414	0.093959732
WAS protein family, member 2; suppressor of cyclic-AMP receptor (WASP-family); WASP family Verprolin-homologous protein 2; IMD2	0.036144578	0.06626506	0.030120482	0.012048193	0.052208835	0.196787149	0.050200803	0.052208835	0.022088353	0.008032129	0.03815261	0.036144578	0.0562249	0.064257028	0.062248996	0.008032129	0.006024096	0.054216867	0.09437751	0.054216867
transmembrane protein vezatin	0.038664323	0.151142355	0.052724077	0.008787346	0.059753954	0.042179262	0.0456942	0.065026362	0.0228471	0.031634446	0.063268893	0.036906854	0.068541301	0.043936731	0.082601054	0.017574692	0.019332162	0.04745167	0.073813708	0.028119508
TAR RNA binding protein 2 isoform b; TAR RNA-binding protein 2; trans-activation responsive RNA-binding protein	0.026548673	0.097345133	0.026548673	0.026548673	0.03539823	0.061946903	0.097345133	0.097345133	0.017699115	0.026548673	0.053097345	0.017699115	0.079646018	0.026548673	0.079646018	0.017699115	0	0.026548673	0.07079646	0.115044248
serine racemase	0.020588235	0.085294118	0.073529412	0.014705882	0.105882353	0.058823529	0.058823529	0.097058824	0.026470588	0.017647059	0.044117647	0.038235294	0.061764706	0.041176471	0.058823529	0.023529412	0.008823529	0.029411765	0.070588235	0.064705882
SCAN domain containing protein 1; SCAN-related protein RAZ1	0.022346369	0.078212291	0.039106145	0.011173184	0.044692737	0.134078212	0.044692737	0.173184358	0.005586592	0	0.05027933	0.011173184	0.011173184	0.016759777	0.094972067	0.005586592	0.005586592	0.117318436	0.078212291	0.055865922
START domain containing 13 isoform gamma; similar to RhoGAP; deleted in liver cancer 2	0.030150754	0.106532663	0.029145729	0.022110553	0.068341709	0.066331658	0.048241206	0.050251256	0.017085427	0.035175879	0.050251256	0.042211055	0.054271357	0.058291457	0.067336683	0.019095477	0.013065327	0.062311558	0.096482412	0.063316583
ganglioside-induced differentiation-associated protein 1-like 1	0.038147139	0.128065395	0.046321526	0.027247956	0.051771117	0.057220708	0.04359673	0.081743869	0.035422343	0.035422343	0.032697548	0.024523161	0.065395095	0.049046322	0.084468665	0.016348774	0.021798365	0.051771117	0.0626703	0.046321526
orexin precursor	0	0.175572519	0.022900763	0.015267176	0.022900763	0.091603053	0.038167939	0.152671756	0.007633588	0.022900763	0.045801527	0.022900763	0.022900763	0.007633588	0.015267176	0.045801527	0.007633588	0.083969466	0.076335878	0.122137405
SPR1 protein	0.007352941	0.073529412	0.022058824	0.007352941	0.029411765	0.294117647	0.036764706	0.036764706	0.007352941	0.022058824	0.029411765	0.022058824	0.007352941	0.073529412	0.095588235	0.007352941	0.044117647	0.073529412	0.036764706	0.073529412
hypothetical protein FLJ11275	0.048582996	0.089068826	0.036437247	0.020242915	0.076923077	0.048582996	0.044534413	0.085020243	0.044534413	0.032388664	0.032388664	0.056680162	0.064777328	0.024291498	0.072874494	0.008097166	0.028340081	0.060728745	0.068825911	0.056680162
chemokine (C-X3-C motif) ligand 1; small inducible cytokine subfamily D (Cys-X3-Cys), member-1; small inducible cytokine subfamily D (Cys-X3-Cys), member 1; fractalkine; neurotactin	0.020151134	0.080604534	0.025188917	0.025188917	0.062972292	0.100755668	0.078085642	0.103274559	0.010075567	0.025188917	0.062972292	0.01511335	0.0302267	0.025188917	0.068010076	0.020151134	0.017632242	0.050377834	0.095717884	0.083123426
integrin beta 3 binding protein (beta3-endonexin); beta 3 endonexin	0.033898305	0.124293785	0.04519774	0.04519774	0.02259887	0.033898305	0.06779661	0.028248588	0.011299435	0.028248588	0.033898305	0.050847458	0.124293785	0.028248588	0.107344633	0.011299435	0	0.039548023	0.129943503	0.033898305
hypothetical protein FLJ33620	0.050215208	0.094691535	0.065997131	0.015781923	0.053084648	0.037302726	0.053084648	0.054519369	0.021520803	0.034433286	0.043041607	0.053084648	0.088952654	0.047345768	0.06456241	0.027259684	0.020086083	0.040172166	0.081779053	0.053084648
sodium channel, voltage-gated, type III, alpha; sodium channel, voltage-gated, type III, alpha polypeptide	0.0695	0.1005	0.068	0.0385	0.071	0.038	0.051	0.057	0.029	0.009	0.0285	0.052	0.062	0.051	0.065	0.0185	0.014	0.0415	0.0785	0.0575
tripartite motif-containing 35 isoform 2	0.033980583	0.106796117	0.009708738	0.004854369	0.067961165	0.053398058	0.053398058	0.063106796	0.009708738	0.04368932	0.058252427	0.029126214	0.029126214	0.04368932	0.067961165	0.067961165	0.014563107	0.111650485	0.072815534	0.058252427
hypothetical protein FLJ11700	0.040462428	0.132947977	0.057803468	0.01734104	0.075144509	0.063583815	0.028901734	0.069364162	0.01734104	0.034682081	0.023121387	0.01734104	0.040462428	0.028901734	0.092485549	0.028901734	0.005780347	0.080924855	0.080924855	0.063583815
USH3A protein isoform a; clarin-1	0.107758621	0.11637931	0.060344828	0.034482759	0.073275862	0.034482759	0.056034483	0.081896552	0.034482759	0.025862069	0.030172414	0.025862069	0.060344828	0.017241379	0.038793103	0.030172414	0.00862069	0.017241379	0.060344828	0.086206897
pancreatic lipase-related protein 1	0.059957173	0.083511777	0.055674518	0.014989293	0.055674518	0.053533191	0.074946467	0.062098501	0.032119914	0.021413276	0.034261242	0.047109208	0.062098501	0.057815846	0.059957173	0.027837259	0.017130621	0.032119914	0.064239829	0.083511777
hypothetical protein DKFZp547N043	0.032719836	0.077709611	0.036809816	0.016359918	0.067484663	0.049079755	0.040899796	0.049079755	0.026584867	0.034764826	0.044989775	0.069529652	0.077709611	0.047034765	0.071574642	0.020449898	0.018404908	0.049079755	0.114519427	0.055214724
dipeptidyl peptidase 8 isoform 1; dipeptidyl peptidase 8	0.047619048	0.088435374	0.071428571	0.022675737	0.054421769	0.055555556	0.049886621	0.049886621	0.055555556	0.032879819	0.035147392	0.029478458	0.047619048	0.055555556	0.085034014	0.013605442	0.014739229	0.055555556	0.069160998	0.065759637
RAS p21 protein activator 1 isoform 2; RAS p21 protein activator (GTPase activating protein); GTPase activating protein; triphosphatase-activating protein	0.042528736	0.110344828	0.062068966	0.026436782	0.06091954	0.044827586	0.050574713	0.042528736	0.03908046	0.032183908	0.040229885	0.045977011	0.068965517	0.048275862	0.079310345	0.017241379	0.010344828	0.05862069	0.070114943	0.049425287
laminin, gamma 1 precursor; formerly LAMB2	0.030453698	0.072715973	0.029832194	0.013673089	0.048477315	0.044748291	0.060285892	0.086389062	0.027967682	0.016780609	0.045991299	0.062150404	0.050341827	0.065879428	0.083903045	0.062150404	0.006836544	0.059664388	0.0615289	0.070229956
armadillo repeat protein ALEX2	0.025316456	0.066455696	0.039556962	0.022151899	0.075949367	0.064873418	0.060126582	0.155063291	0.02056962	0.007911392	0.028481013	0.045886076	0.061708861	0.037974684	0.064873418	0.007911392	0.003164557	0.049050633	0.066455696	0.096518987
zinc ribbon domain containing, 1; transcription-associated zinc ribbon protein; RNA polymerase I small specific subunit Rpa12	0.055555556	0.03968254	0.015873016	0.047619048	0.095238095	0.047619048	0.071428571	0.03968254	0.015873016	0.023809524	0.055555556	0.031746032	0.031746032	0.071428571	0.063492063	0.079365079	0	0.055555556	0.079365079	0.079365079
lymphoid-specific protein tyrosine phosphatase isoform 2; lymphoid-specific protein tyrosine phosphatase; protein tyrosine phosphatase homolog	0.04341534	0.07959479	0.056439942	0.023154848	0.053545586	0.060781476	0.056439942	0.047756874	0.041968162	0.020260492	0.040520984	0.041968162	0.083936324	0.052098408	0.075253256	0.015918958	0.01447178	0.037626628	0.121562952	0.033285094
eukaryotic translation initiation factor 3, subunit 1 alpha, 35kDa; eukaryotic translation initiation factor 3, subunit 1 (alpha, 35kD)	0.023255814	0.073643411	0.034883721	0.015503876	0.062015504	0.027131783	0.031007752	0.07751938	0.031007752	0	0.03875969	0.019379845	0.147286822	0.11627907	0.124031008	0.007751938	0.011627907	0.031007752	0.050387597	0.07751938
tripartite motif-containing 39 isoform 1; ring finger protein 23; testis-abundant finger protein	0.036679537	0.111969112	0.040540541	0.007722008	0.05984556	0.05019305	0.065637066	0.065637066	0.025096525	0.028957529	0.036679537	0.023166023	0.071428571	0.046332046	0.102316602	0.034749035	0.015444015	0.081081081	0.055984556	0.040540541
PTPN13-like, Y-linked; Testis-specific PTP-BL-related protein on Y	0.040816327	0.142857143	0.040816327	0.020408163	0.020408163	0.020408163	0.047619048	0.040816327	0.020408163	0.027210884	0.054421769	0.040816327	0.027210884	0.047619048	0.054421769	0.040816327	0.020408163	0.088435374	0.095238095	0.108843537
protocadherin 7 isoform b precursor; BH-pcdh; protocadherin 7; brain-heart protocadherin; BH-protocadherin	0.029850746	0.078358209	0.05130597	0.013992537	0.09141791	0.059701493	0.061567164	0.058768657	0.027985075	0.012126866	0.04011194	0.055970149	0.049440299	0.076492537	0.055970149	0.009328358	0.003731343	0.053171642	0.086753731	0.083955224
RAC/CDC42 exchange factor	0.029535865	0.128691983	0.040084388	0.023206751	0.050632911	0.067510549	0.042194093	0.05907173	0.03164557	0.016877637	0.073839662	0.021097046	0.048523207	0.048523207	0.08649789	0.014767932	0.008438819	0.067510549	0.054852321	0.08649789
transcription factor EC	0.017291066	0.11815562	0.057636888	0.023054755	0.028818444	0.054755043	0.063400576	0.060518732	0.017291066	0.025936599	0.063400576	0.034582133	0.054755043	0.07204611	0.074927954	0.008645533	0.011527378	0.057636888	0.100864553	0.054755043
my048 protein	0.026431718	0.039647577	0.026431718	0.030837004	0.017621145	0.074889868	0.026431718	0.057268722	0.017621145	0.008810573	0.035242291	0.052863436	0.118942731	0.057268722	0.162995595	0.008810573	0.004405286	0.088105727	0.044052863	0.101321586
potassium channel, subfamily K, member 4 isoform 1; potassium inwardly-rectifying channel subfamily K member 4; TWIK-related arachidonic acid-stimulated potassium channel protein; tandem pore domain potassium channel TRAAK; 2P domain potassium channel; two pore K+ channel KT4.1; potassium inwardly-rectifying channel, subfamily K, member 4	0.042959427	0.119331742	0.038186158	0.011933174	0.064439141	0.112171838	0.059665871	0.102625298	0.021479714	0.014319809	0.035799523	0.014319809	0.019093079	0.033412888	0.047732697	0.014319809	0.016706444	0.076372315	0.064439141	0.090692124
dJ467N11.1 protein	0.036036036	0.126126126	0.054054054	0.027027027	0.036036036	0.018018018	0.027027027	0.054054054	0.009009009	0.018018018	0.045045045	0.054054054	0.135135135	0.072072072	0.09009009	0.009009009	0.009009009	0.081081081	0.063063063	0.036036036
hypothetical protein FLJ38377	0.024390244	0.092915215	0.012775842	0.012775842	0.037166086	0.104529617	0.048780488	0.097560976	0.008130081	0.016260163	0.052264808	0.011614402	0.038327526	0.052264808	0.066202091	0.025551684	0.015098722	0.06039489	0.114982578	0.108013937
apical protein 2	0.017709563	0.112160567	0.011806375	0.010625738	0.046044864	0.12514758	0.048406139	0.121605667	0.011806375	0.017709563	0.05785124	0.015348288	0.016528926	0.043683589	0.070838253	0.016528926	0.011806375	0.083825266	0.077922078	0.082644628
radixin	0.032590051	0.085763293	0.048027444	0.024013722	0.044596913	0.042881647	0.044596913	0.084048027	0.024013722	0.02058319	0.070325901	0.044596913	0.114922813	0.044596913	0.145797599	0.003430532	0.012006861	0.061749571	0.024013722	0.027444254
chromosome 14 open reading frame 132	0.052023121	0.173410405	0.034682081	0.023121387	0.052023121	0.092485549	0.028901734	0.104046243	0.005780347	0.034682081	0.063583815	0.01734104	0.046242775	0.028901734	0.046242775	0.011560694	0.011560694	0.057803468	0.052023121	0.063583815
hypothetical protein FLJ90231	0.047770701	0.108280255	0.047770701	0.02866242	0.054140127	0.070063694	0.047770701	0.038216561	0.050955414	0.022292994	0.035031847	0.066878981	0.054140127	0.041401274	0.050955414	0.00955414	0.01910828	0.044585987	0.079617834	0.082802548
hypothetical protein FLJ23560	0.03957382	0.117199391	0.066971081	0.02739726	0.065449011	0.04261796	0.070015221	0.03805175	0.03957382	0.03348554	0.051750381	0.04261796	0.057838661	0.04261796	0.04870624	0.02891933	0.00456621	0.03805175	0.091324201	0.053272451
myeloid/lymphoid or mixed-lineage leukemia (trithorax homolog, Drosophila); translocated to, 4; Myeloid/lymphoid or mixed-lineage leukemia, translocated to, 4; myeloid/lymphoid or mixed-lineage leukemia (trithorax (Drosophila) homolog); translocated to, 4	0.026674938	0.089950372	0.043424318	0.026674938	0.050248139	0.07382134	0.053970223	0.065756824	0.024193548	0.022332506	0.058933002	0.032878412	0.064516129	0.066377171	0.078784119	0.010545906	0.010545906	0.068238213	0.081265509	0.050868486
Toll-interleukin 1 receptor (TIR) domain-containing adapter protein isoform b; MyD88 adapter-like protein; adapter protein wyatt	0.021276596	0.119148936	0.012765957	0.021276596	0.046808511	0.093617021	0.05106383	0.076595745	0.025531915	0.012765957	0.046808511	0.004255319	0.046808511	0.059574468	0.05106383	0.034042553	0.012765957	0.055319149	0.140425532	0.068085106
chloride channel 5; Chloride channel-5	0.056300268	0.116621984	0.073726542	0.025469169	0.075067024	0.042895442	0.064343164	0.072386059	0.030831099	0.021447721	0.016085791	0.032171582	0.042895442	0.040214477	0.054959786	0.022788204	0.024128686	0.045576408	0.067024129	0.075067024
peptidylprolyl isomerase-like protein 3 isoform PPIL3b; cyclophilin-like protein 3; peptidylprolyl cis-trans isomerase-like protein 3; PPIase-like protein 3	0.055900621	0.062111801	0.062111801	0.02484472	0.068322981	0.043478261	0.080745342	0.031055901	0.043478261	0.037267081	0.02484472	0.080745342	0.074534161	0.055900621	0.062111801	0.02484472	0.00621118	0.031055901	0.037267081	0.093167702
hypothetical protein DKFZp586M1120	0.031111111	0.155555556	0.075555556	0.035555556	0.044444444	0.031111111	0.022222222	0.035555556	0.022222222	0.008888889	0.048888889	0.08	0.044444444	0.088888889	0.071111111	0.017777778	0.013333333	0.057777778	0.08	0.035555556
tripartite motif protein TRIM29 isoform alpha; ataxia-telangiectasia group D-associated protein; tripartite motif protein TRIM29	0.037414966	0.078231293	0.028911565	0.025510204	0.042517007	0.047619048	0.047619048	0.06122449	0.028911565	0.023809524	0.049319728	0.049319728	0.079931973	0.049319728	0.090136054	0.020408163	0.008503401	0.056122449	0.100340136	0.074829932
HSPC023 protein	0.01010101	0.060606061	0.03030303	0.02020202	0.060606061	0.060606061	0.03030303	0.171717172	0	0.02020202	0.060606061	0.02020202	0.212121212	0.01010101	0.03030303	0	0	0.060606061	0.080808081	0.060606061
chloride channel 6 isoform ClC-6d; ClC-6	0.064935065	0.136363636	0.035714286	0.012987013	0.097402597	0.045454545	0.032467532	0.045454545	0.022727273	0.016233766	0.029220779	0.019480519	0.038961039	0.029220779	0.071428571	0.061688312	0.022727273	0.061688312	0.061688312	0.094155844
complement C1r-like proteinase precursor	0.032854209	0.0862423	0.026694045	0.016427105	0.075975359	0.071868583	0.049281314	0.065708419	0.032854209	0.032854209	0.059548255	0.039014374	0.034907598	0.04312115	0.045174538	0.026694045	0.028747433	0.049281314	0.080082136	0.102669405
integrin-linked kinase	0.03539823	0.092920354	0.044247788	0.044247788	0.068584071	0.064159292	0.039823009	0.075221239	0.015486726	0.03539823	0.033185841	0.059734513	0.057522124	0.064159292	0.055309735	0.019911504	0.024336283	0.068584071	0.044247788	0.057522124
CGI-01 protein	0.040515654	0.11786372	0.044198895	0.031307551	0.081031308	0.047882136	0.033149171	0.064456722	0.025782689	0.020257827	0.057090239	0.016574586	0.064456722	0.069981584	0.069981584	0.020257827	0.009208103	0.05893186	0.057090239	0.069981584
chromosome 12 open reading frame 5	0.062962963	0.1	0.040740741	0.037037037	0.059259259	0.037037037	0.062962963	0.066666667	0.014814815	0.022222222	0.040740741	0.037037037	0.066666667	0.040740741	0.077777778	0.025925926	0	0.055555556	0.081481481	0.07037037
mitogen-activated protein kinase 8 interacting protein 3; JNK-interacting protein 3; JNK/SAPK-associated protein-1; JNK/stress-activated protein kinase-associated protein 1; homolog of Drosophila Sunday driver 2	0.018628912	0.078986587	0.036512668	0.023845007	0.076751118	0.061847988	0.053651267	0.066318927	0.022354694	0.026080477	0.047690015	0.035022355	0.049180328	0.056631893	0.088673621	0.015648286	0.01266766	0.059612519	0.094634873	0.075260805
chromodomain helicase DNA binding protein 5	0.034288639	0.092118731	0.040429887	0.025588536	0.046571136	0.062947799	0.031729785	0.055783009	0.030194473	0.024053224	0.039406346	0.039406346	0.093654043	0.07062436	0.09825998	0.01432958	0.014841351	0.055783009	0.062436029	0.067553736
CD4 antigen (p55)	0.032751092	0.137554585	0.03930131	0.015283843	0.072052402	0.045851528	0.061135371	0.048034934	0.006550218	0.015283843	0.074235808	0.037117904	0.093886463	0.028384279	0.056768559	0.024017467	0.021834061	0.041484716	0.082969432	0.065502183
NYD-SP28 protein	0.026859504	0.140495868	0.053719008	0.026859504	0.045454545	0.016528926	0.045454545	0.049586777	0.024793388	0.02892562	0.066115702	0.049586777	0.113636364	0.053719008	0.119834711	0.004132231	0.008264463	0.055785124	0.055785124	0.01446281
methyl-CpG binding domain protein 6	0.01894317	0.125623131	0.008973081	0.008973081	0.032901296	0.21335992	0.039880359	0.090727817	0.004985045	0.017946162	0.029910269	0.022931206	0.016949153	0.01894317	0.036889332	0.011964108	0.003988036	0.058823529	0.120638086	0.11665005
chaperonin containing TCP1, subunit 6A (zeta 1); chaperonin containing T-complex subunit 6	0.024482109	0.109227872	0.065913371	0.026365348	0.086629002	0.026365348	0.052730697	0.097928437	0.013182674	0.02259887	0.032015066	0.033898305	0.084745763	0.064030132	0.077212806	0.015065913	0.001883239	0.047080979	0.048964218	0.069679849
testicular acid phosphatase isoform b precursor; testicular acid phosphatase	0.02173913	0.173913043	0	0.02173913	0.054347826	0.217391304	0.054347826	0.108695652	0.010869565	0.043478261	0	0	0	0	0.02173913	0.010869565	0.054347826	0.076086957	0.032608696	0.097826087
jumonji; jumonji (mouse) homolog	0.024077047	0.077046549	0.031300161	0.018459069	0.060995185	0.060192616	0.051364366	0.064205457	0.016853933	0.036918138	0.045746388	0.037720706	0.092295345	0.03611557	0.08105939	0.023274478	0.009630819	0.06741573	0.095505618	0.069823435
guanine nucleotide binding protein (G protein), alpha inhibiting activity polypeptide 1	0.053672316	0.076271186	0.073446328	0.025423729	0.053672316	0.008474576	0.056497175	0.09039548	0.036723164	0.016949153	0.039548023	0.042372881	0.084745763	0.073446328	0.079096045	0.028248588	0.008474576	0.050847458	0.050847458	0.050847458
secretory pathway component Sec31B-1	0.031382528	0.126378287	0.030534351	0.020356234	0.061068702	0.098388465	0.043256997	0.074639525	0.015267176	0.02374894	0.065309584	0.022900763	0.049194232	0.033927057	0.050890585	0.020356234	0.017811705	0.04495335	0.106022053	0.063613232
zinc finger protein 434	0.041666667	0.046296296	0.027777778	0.009259259	0.037037037	0.037037037	0.064814815	0.046296296	0.023148148	0.087962963	0.055555556	0.037037037	0.083333333	0.009259259	0.050925926	0.074074074	0	0.074074074	0.125	0.069444444
tumor susceptibility gene 101; tumor susceptibility gene 10	0.017948718	0.1	0.056410256	0.030769231	0.061538462	0.092307692	0.058974359	0.048717949	0.058974359	0.012820513	0.035897436	0.041025641	0.069230769	0.056410256	0.066666667	0.007692308	0.007692308	0.046153846	0.074358974	0.056410256
leucine-rich repeat LGI family, member 2; leucine-rich, glioma inactivated 2; LGI1-like protein 2	0.069724771	0.102752294	0.069724771	0.018348624	0.064220183	0.031192661	0.047706422	0.049541284	0.031192661	0.022018349	0.040366972	0.040366972	0.062385321	0.071559633	0.044036697	0.022018349	0.018348624	0.047706422	0.100917431	0.04587156
dipeptidylpeptidase 9; dipeptidyl peptidase 9; dipeptidyl peptidase IV-related protein-2	0.054461182	0.089223638	0.040556199	0.018539977	0.070683662	0.06373117	0.045191194	0.057937428	0.045191194	0.040556199	0.044032445	0.031286211	0.050984936	0.044032445	0.077636153	0.01622248	0.018539977	0.048667439	0.073001159	0.069524913
hypothetical protein FLJ22555	0.06185567	0.116838488	0.04467354	0.010309278	0.054982818	0.054982818	0.048109966	0.113402062	0.024054983	0.020618557	0.04467354	0.030927835	0.06185567	0.020618557	0.06185567	0.024054983	0.017182131	0.058419244	0.085910653	0.04467354
transducin-like enhancer protein 2; transducin-like enhancer of split 2; enhancer of split groucho 2	0.022880215	0.092866756	0.036339166	0.012113055	0.069986541	0.080753701	0.043068641	0.080753701	0.0269179	0.030955585	0.056527591	0.02153432	0.041722746	0.047106326	0.052489906	0.028263795	0.01076716	0.044414536	0.126514132	0.074024226
hypothetical protein LOC283248	0.022944551	0.095602294	0.028680688	0.021032505	0.049713193	0.135755258	0.04206501	0.072657744	0.021032505	0.021032505	0.053537285	0.026768642	0.055449331	0.045889101	0.072657744	0.005736138	0.011472275	0.076481836	0.078393881	0.063097514
hypothetical protein FLJ32743	0.01754386	0.100250627	0.037593985	0.030075188	0.032581454	0.012531328	0.022556391	0.07518797	0.012531328	0.01754386	0.120300752	0.032581454	0.135338346	0.037593985	0.177944862	0.015037594	0.002506266	0.09273183	0.022556391	0.005012531
opsin 3 (encephalopsin, panopsin); opsin 3 (encephalopsin)	0.049627792	0.141439206	0.074441687	0.022332506	0.091811414	0.039702233	0.047146402	0.054590571	0.042183623	0.019851117	0.022332506	0.029776675	0.039702233	0.039702233	0.017369727	0.027295285	0.027295285	0.052109181	0.079404467	0.081885856
alpha 1 type XV collagen precursor; collagen XV, alpha-1 polypeptide	0.030979827	0.080691643	0.038904899	0.021613833	0.046829971	0.137608069	0.053314121	0.077089337	0.010086455	0.018011527	0.028818444	0.027377522	0.037463977	0.041786744	0.069884726	0.007204611	0.007204611	0.035302594	0.070605187	0.159221902
islet-specific glucose-6-phosphatase catalytic subunit-related protein	0.084507042	0.126760563	0.073239437	0.028169014	0.070422535	0.045070423	0.064788732	0.050704225	0.036619718	0.042253521	0.03943662	0.03943662	0.030985915	0.022535211	0.022535211	0.028169014	0.033802817	0.028169014	0.067605634	0.064788732
Kv channel interacting protein 2 isoform 6; A-type potassium channel modulatory protein 2; cardiac voltage gated potassium channel modulatory subunit	0.072727273	0.077272727	0.045454545	0.036363636	0.054545455	0.022727273	0.05	0.027272727	0.036363636	0.013636364	0.054545455	0.05	0.054545455	0.095454545	0.095454545	0.018181818	0.004545455	0.054545455	0.077272727	0.059090909
cryptochrome 2 (photolyase-like)	0.043844857	0.101180438	0.037099494	0.018549747	0.053962901	0.077571669	0.038785835	0.096121417	0.032040472	0.018549747	0.032040472	0.030354132	0.043844857	0.042158516	0.069139966	0.021922428	0.028667791	0.07925801	0.075885329	0.059021922
G protein-coupled receptor-associated sorting protein	0.046594982	0.037992832	0.051612903	0.02437276	0.050179211	0.048028674	0.053046595	0.079569892	0.010752688	0.010035842	0.026523297	0.03655914	0.05734767	0.043010753	0.145519713	0.017921147	0.033691756	0.055913978	0.104659498	0.066666667
transcobalamin II precursor	0.032786885	0.161592506	0.037470726	0.028103044	0.051522248	0.049180328	0.049180328	0.077283372	0.032786885	0.042154567	0.053864169	0.018735363	0.042154567	0.044496487	0.058548009	0.018735363	0.009367681	0.051522248	0.06323185	0.077283372
mitogen-activated protein kinase kinase kinase kinase 4 isoform 3; HPK/GCK-like kinase	0.025577558	0.080858086	0.041254125	0.017326733	0.069306931	0.058580858	0.04620462	0.04620462	0.02640264	0.028052805	0.059405941	0.030528053	0.061881188	0.047029703	0.103960396	0.00990099	0.010726073	0.087458746	0.089108911	0.060231023
up-regulated by BCG-CWS	0.080434783	0.134782609	0.063043478	0.026086957	0.052173913	0.045652174	0.054347826	0.093478261	0.019565217	0.02826087	0.034782609	0.045652174	0.039130435	0.02826087	0.05	0.023913043	0.004347826	0.017391304	0.065217391	0.093478261
follistatin isoform FST344 precursor	0.01744186	0.078488372	0.029069767	0.014534884	0.046511628	0.040697674	0.049418605	0.058139535	0.026162791	0.00872093	0.034883721	0.049418605	0.075581395	0.055232558	0.084302326	0.110465116	0.01744186	0.049418605	0.081395349	0.072674419
serum/glucocorticoid regulated kinase-like isoform 2; cytokine-independent survival kinase	0.073047859	0.105793451	0.050377834	0.010075567	0.065491184	0.065491184	0.035264484	0.060453401	0.032745592	0.032745592	0.032745592	0.047858942	0.070528967	0.070528967	0.065491184	0.010075567	0.005037783	0.047858942	0.068010076	0.050377834
matrix metalloproteinase 2 preproprotein; gelatinase A; matrix metalloproteinase 2 (gelatinase A, 72kD gelatinase, 72kD type IV collagenase); 72kD type IV collagenase; gelatinase neutrophil	0.071212121	0.071212121	0.037878788	0.018181818	0.039393939	0.066666667	0.063636364	0.071212121	0.045454545	0.015151515	0.028787879	0.036363636	0.068181818	0.081818182	0.05	0.028787879	0.022727273	0.039393939	0.043939394	0.1
Rab9 effector p40	0.032258065	0.077956989	0.032258065	0.02688172	0.064516129	0.077956989	0.080645161	0.067204301	0.024193548	0.048387097	0.032258065	0.037634409	0.043010753	0.064516129	0.045698925	0.029569892	0.021505376	0.034946237	0.067204301	0.091397849
EH-domain containing 2; EH domain containing 2	0.047882136	0.119705341	0.042357274	0.02946593	0.068139963	0.05893186	0.036832413	0.069981584	0.020257827	0.02946593	0.034990792	0.022099448	0.069981584	0.064456722	0.081031308	0.005524862	0.012891344	0.05893186	0.051565378	0.075506446
hypothetical protein FLJ23467	0.054347826	0.152173913	0.032608696	0.016304348	0.065217391	0.027173913	0.054347826	0.081521739	0.016304348	0.048913043	0.032608696	0.005434783	0.070652174	0.054347826	0.070652174	0.010869565	0	0.065217391	0.076086957	0.065217391
hypothetical protein MGC13047	0.037865749	0.117039587	0.037865749	0.025817556	0.065404475	0.068846816	0.049913941	0.103270224	0.029259897	0.034423408	0.04302926	0.020654045	0.036144578	0.046471601	0.051635112	0.018932874	0.008605852	0.053356282	0.061962134	0.089500861
hypothetical protein FLJ11142	0.054989817	0.082484725	0.070264766	0.025458248	0.051934827	0.047861507	0.056008147	0.044806517	0.034623218	0.015274949	0.032586558	0.040733198	0.070264766	0.066191446	0.102851324	0.016293279	0.012219959	0.038696538	0.071283096	0.065173116
hypothetical protein MGC34079	0.045217391	0.057391304	0.022608696	0.006956522	0.045217391	0.036521739	0.048695652	0.043478261	0.036521739	0.071304348	0.060869565	0.022608696	0.085217391	0.022608696	0.07826087	0.064347826	0.003478261	0.076521739	0.088695652	0.083478261
chromosome 14 open reading frame 104	0.039634146	0.106707317	0.051829268	0.015243902	0.057926829	0.048780488	0.057926829	0.027439024	0.018292683	0.021341463	0.070121951	0.070121951	0.06097561	0.054878049	0.103658537	0.021341463	0.009146341	0.015243902	0.109756098	0.039634146
Sec3-like isoform 1; homolog of yeast exocyst protein Sec3p; exocyst complex component Sec3	0.042505593	0.105145414	0.052572707	0.029082774	0.065995526	0.021252796	0.03803132	0.064876957	0.025727069	0.029082774	0.055928412	0.046979866	0.08836689	0.053691275	0.090604027	0.016778523	0.006711409	0.042505593	0.081655481	0.042505593
alpha glucosidase II alpha subunit; likely ortholog of mouse G2an alpha glucosidase 2, alpha neutral subunit	0.044513458	0.107660455	0.037267081	0.02173913	0.068322981	0.066252588	0.046583851	0.061076605	0.037267081	0.031055901	0.040372671	0.031055901	0.031055901	0.066252588	0.056935818	0.008281573	0.025879917	0.070393375	0.069358178	0.078674948
envoplakin	0.010821446	0.120511559	0.030988687	0.010329562	0.061485489	0.043285785	0.039350713	0.087063453	0.017215937	0.017215937	0.096901131	0.014756517	0.068371864	0.047220856	0.116576488	0.01131333	0.006886375	0.090998524	0.065912445	0.042793901
HERV-H LTR-associating 1	0.030927835	0.072164948	0.025773196	0.020618557	0.033505155	0.090206186	0.113402062	0.095360825	0.020618557	0.023195876	0.054123711	0.020618557	0.046391753	0.015463918	0.06185567	0.030927835	0.030927835	0.06185567	0.108247423	0.043814433
hypothetical protein FLJ32130	0.049382716	0.059259259	0.024691358	0.007407407	0.044444444	0.098765432	0.02962963	0.074074074	0.02962963	0.049382716	0.041975309	0.009876543	0.044444444	0.034567901	0.071604938	0.049382716	0.019753086	0.108641975	0.081481481	0.071604938
DEAD/H (Asp-Glu-Ala-Asp/His) box polypeptide 36	0.031746032	0.095238095	0.069444444	0.02281746	0.061507937	0.041666667	0.041666667	0.049603175	0.036706349	0.028769841	0.046626984	0.04265873	0.069444444	0.057539683	0.075396825	0.016865079	0.011904762	0.064484127	0.061507937	0.074404762
BCL2-like 1 isoform 2	0.052941176	0.082352941	0.017647059	0.023529412	0.058823529	0.035294118	0.058823529	0.094117647	0.029411765	0.017647059	0.047058824	0.047058824	0.029411765	0.041176471	0.094117647	0	0.017647059	0.064705882	0.117647059	0.070588235
RNA binding motif protein 4	0.019125683	0.092896175	0.057377049	0.021857923	0.049180328	0.076502732	0.06010929	0.06284153	0.043715847	0.027322404	0.06010929	0.032786885	0.051912568	0.035519126	0.06284153	0.040983607	0.008196721	0.06284153	0.06284153	0.071038251
HSPC189 protein	0.035532995	0.060913706	0.025380711	0.020304569	0.045685279	0.126903553	0.035532995	0.050761421	0.025380711	0.065989848	0.050761421	0.010152284	0.035532995	0.020304569	0.060913706	0.055837563	0.005076142	0.091370558	0.106598985	0.07106599
testis expressed sequence 12	0.048780488	0.12195122	0.056910569	0.024390244	0.040650407	0.040650407	0.024390244	0.073170732	0.024390244	0.016260163	0.024390244	0.06504065	0.073170732	0.073170732	0.097560976	0.008130081	0	0.06504065	0.105691057	0.016260163
sperm-associated cation channel 2 isoform 4; sperm ion channel	0.060301508	0.175879397	0.090452261	0.020100503	0.075376884	0.040201005	0.035175879	0.050251256	0.005025126	0.025125628	0.065326633	0.025125628	0.040201005	0.025125628	0.060301508	0.010050251	0.035175879	0.075376884	0.065326633	0.020100503
gemin 5	0.029840849	0.107427056	0.041777188	0.012599469	0.058355438	0.055702918	0.057692308	0.069628647	0.024535809	0.036472149	0.046419098	0.031830239	0.061671088	0.046419098	0.076923077	0.027188329	0.023209549	0.045092838	0.084217507	0.062997347
protein predicted by clone 23882	0.039215686	0.071895425	0.032679739	0.045751634	0.006535948	0.058823529	0.019607843	0.091503268	0.006535948	0.019607843	0.026143791	0.026143791	0.032679739	0.071895425	0.124183007	0.013071895	0.006535948	0.117647059	0.137254902	0.052287582
G protein-coupled receptor 80; G protein-coupled receptor 99; P2Y-like nucleotide receptor	0.065281899	0.130563798	0.100890208	0.020771513	0.065281899	0.038575668	0.074183976	0.06231454	0.047477745	0.026706231	0.017804154	0.056379822	0.029673591	0.029673591	0.023738872	0.047477745	0.011869436	0.041543027	0.083086053	0.026706231
pleckstrin homology, Sec7 and coiled/coil domains 3	0.047619048	0.095238095	0.065162907	0.025062657	0.045112782	0.045112782	0.042606516	0.045112782	0.030075188	0.015037594	0.027568922	0.05764411	0.07518797	0.067669173	0.107769424	0.015037594	0.012531328	0.072681704	0.045112782	0.062656642
hypothetical protein MGC4677	0	0.134615385	0.019230769	0.038461538	0.038461538	0.115384615	0.115384615	0.038461538	0	0.038461538	0.019230769	0.038461538	0.019230769	0.057692308	0.019230769	0.057692308	0.019230769	0.057692308	0.115384615	0.057692308
neuronal apoptosis inhibitor protein 10	0.048854962	0.135877863	0.033587786	0.019847328	0.05648855	0.041221374	0.036641221	0.053435115	0.025954198	0.025954198	0.048854962	0.030534351	0.079389313	0.045801527	0.094656489	0.022900763	0.010687023	0.058015267	0.077862595	0.053435115
hypothetical protein BC012187	0.007532957	0.109227872	0.030131827	0.009416196	0.058380414	0.114877589	0.069679849	0.103578154	0.009416196	0.033898305	0.075329567	0.030131827	0.058380414	0.02259887	0.060263653	0.018832392	0.007532957	0.054613936	0.082862524	0.043314501
insulin-like growth factor binding protein, acid labile subunit; INSULIN-LIKE GROWTH FACTOR BINDING PROTEIN COMPLEX ACID LABILE CHAIN PRECURSOR	0.038016529	0.221487603	0.01322314	0.003305785	0.038016529	0.059504132	0.028099174	0.090909091	0.011570248	0.024793388	0.038016529	0.056198347	0.016528926	0.042975207	0.054545455	0.021487603	0.014876033	0.072727273	0.062809917	0.090909091
cadherin EGF LAG seven-pass G-type receptor 1; cadherin EGF LAG seven-pass G-type receptor 1, flamingo (Drosophila) homolog; cadherin, EGF LAG seven-pass G-type receptor 1, flamingo (Drosophila) homolog; protocadherin flamingo 2	0.03649635	0.097876576	0.03516921	0.01526211	0.080291971	0.067684141	0.062043796	0.073656271	0.0265428	0.02388852	0.036828135	0.045454545	0.023556735	0.059057731	0.055076311	0.029528865	0.008958195	0.068347711	0.073656271	0.080623756
N-methyl-D-aspartate receptor subunit 2C precursor	0.041262136	0.100323625	0.030744337	0.021035599	0.08171521	0.084142395	0.049352751	0.091423948	0.023462783	0.028317152	0.037216828	0.022653722	0.025080906	0.035598706	0.044498382	0.021035599	0.023462783	0.065533981	0.085760518	0.087378641
hypothetical protein DJ667H12.2	0.042134831	0.064606742	0.047752809	0.019662921	0.039325843	0.073033708	0.030898876	0.070224719	0.039325843	0.02247191	0.030898876	0.058988764	0.061797753	0.042134831	0.073033708	0.036516854	0.011235955	0.04494382	0.123595506	0.06741573
myosin IC; myosin-I beta	0.045719844	0.111867704	0.049610895	0.008754864	0.068093385	0.041828794	0.05155642	0.070038911	0.035992218	0.022373541	0.04766537	0.041828794	0.064202335	0.042801556	0.070038911	0.013618677	0.013618677	0.08463035	0.062256809	0.053501946
acetyl-CoA synthetase 2-like	0.026124819	0.075471698	0.052249637	0.023222061	0.089985486	0.056603774	0.056603774	0.107402032	0.03628447	0.026124819	0.027576197	0.017416546	0.044992743	0.053701016	0.055152395	0.021770682	0.018867925	0.059506531	0.058055152	0.092888244
hypothetical protein FLJ11220	0.038461538	0.078249337	0.034482759	0.023872679	0.061007958	0.079575597	0.058355438	0.066312997	0.019893899	0.037135279	0.058355438	0.034482759	0.063660477	0.047745358	0.074270557	0.017241379	0.00795756	0.071618037	0.068965517	0.058355438
iroquois homeobox protein 5; iroquois-class homeodomain protein	0.014388489	0.069544365	0.019184652	0.016786571	0.021582734	0.1558753	0.057553957	0.105515588	0.033573141	0.028776978	0.026378897	0.03117506	0.057553957	0.047961631	0.064748201	0.011990408	0.009592326	0.040767386	0.071942446	0.115107914
killer cell immunoglobulin-like receptor, two domains, long cytoplasmic tail, 3; cl-6; nkat2; nkat2a; nkat2b; p58 natural killer cell receptor family; p58.2	0.04398827	0.093841642	0.035190616	0.020527859	0.073313783	0.085043988	0.061583578	0.04398827	0.029325513	0.046920821	0.038123167	0.035190616	0.032258065	0.04398827	0.055718475	0.023460411	0.014662757	0.049853372	0.102639296	0.070381232
hypothetical protein BC016861	0.015873016	0.103174603	0.018518519	0.021164021	0.03968254	0.084656085	0.031746032	0.082010582	0.002645503	0.031746032	0.082010582	0.037037037	0.076719577	0.029100529	0.058201058	0.010582011	0.007936508	0.087301587	0.108465608	0.071428571
cortactin isoform b; oncogene EMS1	0.035087719	0.031189084	0.021442495	0.013645224	0.064327485	0.033138402	0.040935673	0.087719298	0.050682261	0.027290448	0.072124756	0.019493177	0.089668616	0.081871345	0.099415205	0.005847953	0.011695906	0.046783626	0.074074074	0.093567251
KIAA0195 gene product	0.040560472	0.145280236	0.043510324	0.021386431	0.059734513	0.063421829	0.047935103	0.051622419	0.016224189	0.034660767	0.044985251	0.029498525	0.034660767	0.04719764	0.056784661	0.033185841	0.018436578	0.050147493	0.103982301	0.056784661
double homeobox, 3	0.029411765	0.094117647	0.058823529	0.011764706	0.005882353	0.082352941	0.052941176	0.1	0.005882353	0.011764706	0.088235294	0.023529412	0.023529412	0.035294118	0.064705882	0.017647059	0.023529412	0.147058824	0.052941176	0.070588235
discs, large, homolog 3; neuroendocrine-dlg	0.026927785	0.070991432	0.064871481	0.019583843	0.064871481	0.066095471	0.039167687	0.067319461	0.037943696	0.028151775	0.041615667	0.042839657	0.055079559	0.05630355	0.068543452	0.012239902	0.008567931	0.063647491	0.072215422	0.093023256
gonadotropin inducible transcription repressor 1	0.05733945	0.066513761	0.04587156	0.009174312	0.006880734	0.038990826	0.050458716	0.025229358	0.03440367	0.103211009	0.066513761	0.025229358	0.098623853	0.006880734	0.100917431	0.071100917	0.004587156	0.059633028	0.064220183	0.064220183
CD14 antigen precursor	0.026666667	0.165333333	0.010666667	0.016	0.074666667	0.08	0.048	0.114666667	0.005333333	0.018666667	0.037333333	0.04	0.024	0.042666667	0.053333333	0.029333333	0.013333333	0.058666667	0.077333333	0.064
hypothetical protein MGC14844	0.037914692	0.127962085	0.042654028	0.009478673	0.052132701	0.085308057	0.028436019	0.075829384	0.014218009	0.018957346	0.066350711	0.033175355	0.023696682	0.071090047	0.085308057	0.009478673	0	0.090047393	0.090047393	0.037914692
BBP-like protein 2 isoform a	0.052631579	0.097165992	0.044534413	0.020242915	0.060728745	0.060728745	0.08097166	0.052631579	0.036437247	0.008097166	0.036437247	0.032388664	0.036437247	0.044534413	0.024291498	0.068825911	0.020242915	0.056680162	0.068825911	0.097165992
hypothetical protein FLJ12178	0.047619048	0.133928571	0.089285714	0.038690476	0.041666667	0.032738095	0.053571429	0.047619048	0.029761905	0.023809524	0.047619048	0.041666667	0.074404762	0.029761905	0.089285714	0.017857143	0.008928571	0.053571429	0.038690476	0.05952381
activating transcription factor 4	0.028490028	0.113960114	0.022792023	0.028490028	0.045584046	0.085470085	0.051282051	0.062678063	0.01994302	0.014245014	0.031339031	0.022792023	0.091168091	0.085470085	0.088319088	0.014245014	0.005698006	0.031339031	0.094017094	0.062678063
flavin containing monooxygenase 2; Flavin-containing monooxygenase 2 (adult liver)	0.067940552	0.082802548	0.059447983	0.031847134	0.074309979	0.04670913	0.04670913	0.044585987	0.031847134	0.021231423	0.036093418	0.040339703	0.067940552	0.050955414	0.06581741	0.023354565	0.014861996	0.04670913	0.08492569	0.061571125
gamma-aminobutyric acid A receptor, alpha 6 precursor	0.057395143	0.090507726	0.068432671	0.035320088	0.077262693	0.061810155	0.086092715	0.059602649	0.04415011	0.013245033	0.026490066	0.041942605	0.055187638	0.030905077	0.052980132	0.011037528	0.017660044	0.035320088	0.088300221	0.046357616
guanine nucleotide binding protein (G protein), q polypeptide	0.04735376	0.091922006	0.066852368	0.030640669	0.064066852	0.030640669	0.04735376	0.058495822	0.050139276	0.016713092	0.044568245	0.044568245	0.061281337	0.077994429	0.080779944	0.013927577	0.008356546	0.075208914	0.058495822	0.030640669
septin 3 isoform A; neuronal-specific septin 3	0.037681159	0.07826087	0.075362319	0.028985507	0.075362319	0.066666667	0.057971014	0.031884058	0.023188406	0.023188406	0.028985507	0.055072464	0.092753623	0.043478261	0.101449275	0.014492754	0.008695652	0.049275362	0.043478261	0.063768116
diaphanous homolog 3	0.059334298	0.124457308	0.06512301	0.02894356	0.047756874	0.073806078	0.026049204	0.04341534	0.018813314	0.020260492	0.041968162	0.04341534	0.085383502	0.052098408	0.096960926	0.026049204	0.004341534	0.041968162	0.06512301	0.034732272
Est1p-like protein B	0.031496063	0.125984252	0.038385827	0.021653543	0.05019685	0.058070866	0.034448819	0.06988189	0.029527559	0.024606299	0.056102362	0.029527559	0.05019685	0.049212598	0.086614173	0.027559055	0.006889764	0.061023622	0.093503937	0.05511811
hypothetical protein MGC13159	0.09929078	0.120567376	0.085106383	0.021276596	0.070921986	0.04964539	0.078014184	0.063829787	0.056737589	0.021276596	0.007092199	0.021276596	0.04964539	0.014184397	0.042553191	0.028368794	0.035460993	0.007092199	0.070921986	0.056737589
nucleoporin 98kD isoform 1; nucleoporin 98kD; Nup98-Nup96 precursor; GLFG-repeat containing nucleoporin	0.046111111	0.103333333	0.033888889	0.016111111	0.044444444	0.062222222	0.087222222	0.066666667	0.020555556	0.024444444	0.048888889	0.045555556	0.047222222	0.044444444	0.058333333	0.011111111	0.012222222	0.040555556	0.102222222	0.084444444
SWI/SNF-related matrix-associated actin-dependent regulator of chromatin f1 isoform c; brain protein 120; chromosome 1 open reading frame 4; SWI/SNF complex protein p270; BRG1-associated factor 250a; chromatin remodeling factor p250; OSA1 nuclear protein	0.011644833	0.0356623	0.015283843	0.044395924	0.016011645	0.14628821	0.03930131	0.094614265	0.04294032	0.017467249	0.115720524	0.042212518	0.026200873	0.024017467	0.026928675	0.002911208	0.002183406	0.03202329	0.124454148	0.139737991
hypothetical protein MGC45068	0.030534351	0.122137405	0.022900763	0.015267176	0	0.061068702	0.053435115	0.083969466	0.007633588	0	0.045801527	0.022900763	0.045801527	0.030534351	0.045801527	0.053435115	0.045801527	0.091603053	0.152671756	0.06870229
ARG99 protein	0.040310078	0.151937984	0.03875969	0.023255814	0.057364341	0.034108527	0.040310078	0.091472868	0.051162791	0.026356589	0.049612403	0.046511628	0.069767442	0.031007752	0.063565891	0.012403101	0.013953488	0.054263566	0.063565891	0.040310078
hypothetical protein FLJ10462	0.050485437	0.099029126	0.083495146	0.033009709	0.067961165	0.046601942	0.060194175	0.07184466	0.038834951	0.019417476	0.034951456	0.058252427	0.060194175	0.038834951	0.046601942	0.015533981	0.023300971	0.060194175	0.054368932	0.036893204
melusin	0.031700288	0.09221902	0.028818444	0.023054755	0.057636888	0.077809798	0.037463977	0.069164265	0.008645533	0.037463977	0.054755043	0.028818444	0.048991354	0.060518732	0.086455331	0.043227666	0.023054755	0.040345821	0.077809798	0.07204611
zinc finger protein 339; ovo-like 2 (Drosophila)	0.029090909	0.087272727	0.014545455	0.007272727	0.050909091	0.054545455	0.058181818	0.047272727	0.025454545	0.050909091	0.04	0.025454545	0.083636364	0.054545455	0.058181818	0.043636364	0.003636364	0.069090909	0.105454545	0.090909091
faciogenital dysplasia protein	0.027055151	0.098855359	0.032258065	0.016649324	0.05723205	0.115504683	0.036420395	0.067637877	0.018730489	0.033298647	0.042663892	0.027055151	0.047866805	0.044745057	0.090530697	0.021852237	0.007284079	0.071800208	0.079084287	0.063475546
calpain 2, large subunit; calpain, large polypeptide L2; calcium-activated neutral proteinase	0.055714286	0.095714286	0.067142857	0.017142857	0.037142857	0.034285714	0.051428571	0.065714286	0.028571429	0.014285714	0.037142857	0.038571429	0.058571429	0.068571429	0.095714286	0.021428571	0.022857143	0.06	0.057142857	0.072857143
zinc ribbon domain containing, 1; transcription-associated zinc ribbon protein; RNA polymerase I small specific subunit Rpa12	0.055555556	0.03968254	0.015873016	0.047619048	0.095238095	0.047619048	0.071428571	0.03968254	0.015873016	0.023809524	0.055555556	0.031746032	0.031746032	0.071428571	0.063492063	0.079365079	0	0.055555556	0.079365079	0.079365079
archease	0.055865922	0.072625698	0.044692737	0.033519553	0.078212291	0.039106145	0.055865922	0.067039106	0.044692737	0.022346369	0.055865922	0.033519553	0.055865922	0.067039106	0.117318436	0.005586592	0.016759777	0.033519553	0.05027933	0.05027933
chromosome 20 open reading frame 86	0.026706231	0.112759644	0.03264095	0.029673591	0.059347181	0.044510386	0.041543027	0.112759644	0.011869436	0.047477745	0.029673591	0.020771513	0.03264095	0.056379822	0.050445104	0.023738872	0.011869436	0.091988131	0.068249258	0.09495549
G protein-coupled receptor MrgF	0.069970845	0.145772595	0.052478134	0.029154519	0.078717201	0.06122449	0.026239067	0.084548105	0.029154519	0.017492711	0.017492711	0.034985423	0.017492711	0.020408163	0.032069971	0.052478134	0.023323615	0.067055394	0.067055394	0.072886297
calcium/calmodulin-dependent protein kinase kinase 2 beta isoform 5; CAMKK beta protein; calcium/calmodulin-dependent protein kinase beta	0.028142589	0.099437148	0.05065666	0.024390244	0.067542214	0.07879925	0.039399625	0.048780488	0.022514071	0.024390244	0.041275797	0.031894934	0.058161351	0.05065666	0.080675422	0.024390244	0.003752345	0.058161351	0.095684803	0.071294559
ATP-binding cassette, sub-family B (MDR/TAP), member 1; P glycoprotein 1/multiple drug resistance 1; P-glycoprotein-1/multiple drug resistance-1; multidrug resistance 1	0.053948397	0.093041439	0.081313526	0.025019547	0.07505864	0.022673964	0.053948397	0.092259578	0.027365129	0.014855356	0.041438624	0.041438624	0.06645817	0.043784206	0.058639562	0.005473026	0.008600469	0.049257232	0.068021892	0.077404222
general transcription factor IIF, polypeptide 2 (30kD subunit)	0.020080321	0.088353414	0.040160643	0.012048193	0.084337349	0.036144578	0.048192771	0.060240964	0.040160643	0.02811245	0.064257028	0.040160643	0.104417671	0.044176707	0.088353414	0.004016064	0.012048193	0.0562249	0.064257028	0.064257028
haptoglobin	0.019704433	0.07635468	0.044334975	0.012315271	0.088669951	0.051724138	0.054187192	0.073891626	0.051724138	0.032019704	0.041871921	0.051724138	0.086206897	0.061576355	0.061576355	0.02955665	0.019704433	0.022167488	0.044334975	0.07635468
choline kinase	0.057017544	0.125	0.043859649	0.028508772	0.024122807	0.081140351	0.028508772	0.070175439	0.037280702	0.01754386	0.046052632	0.032894737	0.063596491	0.032894737	0.094298246	0.01754386	0.013157895	0.054824561	0.072368421	0.059210526
hypothetical protein FLJ12748	0.025125628	0.050251256	0.025125628	0.005025126	0.055276382	0.115577889	0.070351759	0.120603015	0.020100503	0.010050251	0.045226131	0.015075377	0.035175879	0.055276382	0.020100503	0.015075377	0.025125628	0.090452261	0.090452261	0.110552764
hypothetical protein MGC14425	0.008196721	0.090163934	0.008196721	0.024590164	0.016393443	0.114754098	0.081967213	0.155737705	0.008196721	0.024590164	0.040983607	0.024590164	0.016393443	0.032786885	0.040983607	0.024590164	0.008196721	0.139344262	0.114754098	0.024590164
NG3 protein; chromosome 6 open reading frame 8	0.013651877	0.109215017	0.023890785	0.013651877	0.075085324	0.054607509	0.044368601	0.064846416	0.020477816	0.034129693	0.044368601	0.017064846	0.030716724	0.030716724	0.088737201	0.071672355	0.020477816	0.078498294	0.064846416	0.098976109
chromosome 6 open reading frame 37; retinal expressed gene C6orf37	0.058165548	0.105145414	0.049217002	0.017897092	0.06935123	0.03803132	0.040268456	0.044742729	0.040268456	0.022371365	0.046979866	0.049217002	0.03803132	0.064876957	0.067114094	0.033557047	0.006711409	0.051454139	0.060402685	0.096196868
peptidyl-prolyl isomerase G (cyclophilin G); Clk-associating RS-cyclophilin	0.026525199	0.022546419	0.025198939	0.01193634	0.035809019	0.037135279	0.026525199	0.022546419	0.014588859	0.031830239	0.038461538	0.049071618	0.143236074	0.058355438	0.104774536	0.01193634	0.00265252	0.137931034	0.156498674	0.042440318
calpain small subunit 2	0.056451613	0.100806452	0.044354839	0.032258065	0.048387097	0.02016129	0.040322581	0.068548387	0.028225806	0.012096774	0.064516129	0.040322581	0.048387097	0.068548387	0.060483871	0.012096774	0.012096774	0.064516129	0.068548387	0.108870968
hypothetical protein DKFZp564A176	0.01	0.13	0.01	0.02	0.11	0.07	0.08	0.08	0.01	0.07	0.03	0	0.02	0	0.04	0.03	0.05	0.06	0.1	0.08
CSRP2 binding protein isoform b; CRP2 binding protein; cysteine rich protein 2 binding protein; CRP2 binding partner	0.041284404	0.088685015	0.047400612	0.024464832	0.055045872	0.079510703	0.055045872	0.06116208	0.0382263	0.019877676	0.033639144	0.01529052	0.070336391	0.059633028	0.068807339	0.013761468	0.013761468	0.073394495	0.084097859	0.056574924
suppression of tumorigenicity 7-like isoform 4; tumor suppressor ST7 like	0.045045045	0.117117117	0.05045045	0.023423423	0.048648649	0.055855856	0.064864865	0.097297297	0.037837838	0.030630631	0.036036036	0.032432432	0.043243243	0.028828829	0.072072072	0.01981982	0.016216216	0.064864865	0.064864865	0.05045045
potassium channel-interacting protein 4 isoform 3; calsenilin-like protein	0.079787234	0.074468085	0.063829787	0.042553191	0.053191489	0.026595745	0.058510638	0.04787234	0.037234043	0.021276596	0.04787234	0.053191489	0.085106383	0.069148936	0.095744681	0.015957447	0.005319149	0.031914894	0.042553191	0.04787234
hypothetical protein FLJ25082	0.055214724	0.125766871	0.067484663	0.049079755	0.070552147	0.042944785	0.067484663	0.024539877	0.036809816	0.036809816	0.024539877	0.024539877	0.042944785	0.052147239	0.036809816	0.036809816	0.024539877	0.052147239	0.067484663	0.061349693
malignant cell expression-enhanced gene/tumor progression-enhanc	0.05720339	0.156779661	0.031779661	0.025423729	0.042372881	0.076271186	0.048728814	0.112288136	0.052966102	0.019067797	0.023305085	0.006355932	0.027542373	0.023305085	0.036016949	0.025423729	0.033898305	0.059322034	0.06779661	0.074152542
hypothetical protein MGC20255	0.032069971	0.093294461	0.017492711	0.011661808	0.040816327	0.069970845	0.043731778	0.093294461	0.029154519	0.026239067	0.058309038	0.014577259	0.026239067	0.078717201	0.145772595	0.017492711	0.005830904	0.084548105	0.055393586	0.055393586
guanine nucleotide binding protein, alpha z polypeptide; transducin alpha	0.047887324	0.095774648	0.087323944	0.016901408	0.036619718	0.022535211	0.056338028	0.073239437	0.03943662	0.016901408	0.036619718	0.053521127	0.05915493	0.056338028	0.078873239	0.025352113	0.008450704	0.078873239	0.064788732	0.045070423
GDNF family receptor alpha 3 preproprotein; glial cell line-derived neurotrophic factor receptor alpha-3; GPI-linked receptor	0.03	0.1425	0.02	0.0325	0.0425	0.095	0.05	0.0775	0.015	0.0325	0.0375	0.0475	0.0275	0.04	0.045	0.0725	0.0125	0.0675	0.0775	0.035
glutathione S-transferase A2; glutathione S-transferase 2; GST, class alpha, 2; liver GST2; glutathione S-alkyltransferase A2; glutathione S-aryltransferase A2; S-(hydroxyalkyl)glutathione lyase A2; glutathione S-aralkyltransferase A2; GST-gamma; HA subunit 2	0.045045045	0.135135135	0.072072072	0.036036036	0.040540541	0.04954955	0.022522523	0.063063063	0.045045045	0.013513514	0.036036036	0.031531532	0.103603604	0.054054054	0.09009009	0	0.004504505	0.04954955	0.063063063	0.045045045
alpha 1 type III collagen; Collagen III, alpha-1 polypeptide; collagen, fetal	0.01568895	0.032742156	0.024556617	0.01159618	0.024556617	0.191678035	0.021145975	0.078444748	0.010231924	0.009549795	0.029331514	0.027967258	0.042291951	0.037517053	0.05047749	0.015006821	0.004774898	0.040927694	0.049795362	0.281718963
hypothetical protein MGC41924	0.057971014	0.106280193	0.096618357	0.024154589	0.077294686	0.043478261	0.062801932	0.048309179	0.06763285	0.024154589	0.043478261	0.024154589	0.019323671	0.038647343	0.048309179	0.033816425	0.033816425	0.028985507	0.053140097	0.06763285
ceroid-lipofuscinosis, neuronal 5	0.071253071	0.085995086	0.041769042	0.027027027	0.041769042	0.073710074	0.056511057	0.076167076	0.044226044	0.017199017	0.034398034	0.039312039	0.054054054	0.039312039	0.056511057	0.01965602	0.031941032	0.054054054	0.051597052	0.083538084
longevity assurance gene 1; upstream of gdf1; upstream of growth and differentiation factor 1	0.068571429	0.151428571	0.025714286	0.02	0.048571429	0.057142857	0.042857143	0.12	0.057142857	0.034285714	0.02	0.014285714	0.04	0.042857143	0.025714286	0.017142857	0.031428571	0.054285714	0.062857143	0.065714286
amyloid beta precursor protein-binding, family B, member 3 isoform c; FE65-like protein 2; amyloid precursor interacting protein	0.024439919	0.099796334	0.036659878	0.030549898	0.061099796	0.071283096	0.034623218	0.101832994	0.016293279	0.024439919	0.044806517	0.016293279	0.038696538	0.057026477	0.046843177	0.030549898	0.028513238	0.054989817	0.089613035	0.091649695
achalasia, adrenocortical insufficiency, alacrimia (Allgrove, triple-A); aladin; adracalin	0.038461538	0.111721612	0.038461538	0.007326007	0.06959707	0.097069597	0.062271062	0.06959707	0.009157509	0.032967033	0.031135531	0.025641026	0.025641026	0.032967033	0.047619048	0.027472527	0.038461538	0.054945055	0.097069597	0.082417582
beta-1,3-N-acetylglucosaminyltransferase protein	0.0546875	0.130208333	0.013020833	0.018229167	0.049479167	0.09375	0.03125	0.114583333	0.0234375	0.036458333	0.0390625	0.010416667	0.015625	0.044270833	0.059895833	0.026041667	0.018229167	0.091145833	0.057291667	0.072916667
frataxin; Friedreich ataxia (frataxin); Friedreich's ataxia protein	0.019047619	0.133333333	0.019047619	0.00952381	0.047619048	0.052380952	0.080952381	0.080952381	0.038095238	0.014285714	0.033333333	0.033333333	0.061904762	0.061904762	0.047619048	0.00952381	0.023809524	0.061904762	0.09047619	0.080952381
small CTD phosphatase 3	0.044117647	0.094117647	0.035294118	0.014705882	0.076470588	0.108823529	0.026470588	0.067647059	0.023529412	0.017647059	0.023529412	0.026470588	0.038235294	0.058823529	0.061764706	0.026470588	0.008823529	0.102941176	0.067647059	0.076470588
hypothetical protein LOC147912	0.012658228	0.164556962	0.006329114	0.018987342	0.050632911	0.164556962	0.069620253	0.132911392	0	0.012658228	0.03164557	0.006329114	0.018987342	0.025316456	0.101265823	0	0.006329114	0.006329114	0.075949367	0.094936709
hypothetical protein FLJ20793	0.055016181	0.087378641	0.061488673	0.025889968	0.093851133	0.029126214	0.048543689	0.035598706	0.055016181	0.012944984	0.048543689	0.038834951	0.058252427	0.074433657	0.097087379	0.006472492	0.003236246	0.038834951	0.067961165	0.061488673
myxovirus resistance protein 1; interferon-regulated resistance GTP-binding protein; interferon inducible protein p78	0.03776435	0.101208459	0.077039275	0.019637462	0.063444109	0.031722054	0.048338369	0.063444109	0.02265861	0.02265861	0.064954683	0.031722054	0.078549849	0.058912387	0.098187311	0.010574018	0.006042296	0.054380665	0.060422961	0.048338369
secretory carrier membrane protein 3 isoform 1; propin 1	0.080691643	0.097982709	0.031700288	0.020172911	0.057636888	0.09221902	0.04610951	0.123919308	0.028818444	0.008645533	0.051873199	0.043227666	0.028818444	0.023054755	0.051873199	0.020172911	0.017291066	0.048991354	0.074927954	0.051873199
transglutaminase 5; transglutaminase X	0.040752351	0.090909091	0.056426332	0.018808777	0.073667712	0.048589342	0.048589342	0.05015674	0.036050157	0.017241379	0.064263323	0.05799373	0.056426332	0.062695925	0.047021944	0.023510972	0.018808777	0.042319749	0.086206897	0.059561129
proteasome activator subunit 1 isoform 2; proteasome activator subunit-1; 29-kD MCP activator subunit; interferon-gamma-inducible protein 5111; activator of multicatalytic protease subunit 1; 11S regulator complex alpha subunit; interferon-gamma IEF SSP 5111; interferon gamma up-regulated I-5111 protein	0.028	0.104	0.04	0.02	0.072	0.052	0.04	0.06	0.02	0.02	0.072	0.04	0.1	0.06	0.108	0.012	0.004	0.06	0.032	0.056
aldo-keto reductase family 7, member A3 (aflatoxin aldehyde reductase)	0.045317221	0.111782477	0.027190332	0.033232628	0.045317221	0.045317221	0.054380665	0.099697885	0.039274924	0.039274924	0.045317221	0.03021148	0.036253776	0.036253776	0.072507553	0.021148036	0.018126888	0.063444109	0.054380665	0.081570997
calcium-regulated heat-stable protein (24kD); calcium regulated heat stable protein 1 (24kD)	0.027210884	0.047619048	0.040816327	0.013605442	0.102040816	0.136054422	0.074829932	0.040816327	0.020408163	0.040816327	0.027210884	0.013605442	0.047619048	0.034013605	0.06122449	0.027210884	0.006802721	0.06122449	0.102040816	0.074829932
hypothetical protein MGC35274	0.023255814	0.097674419	0.037209302	0.009302326	0.051162791	0.093023256	0.046511628	0.08372093	0.018604651	0.013953488	0.041860465	0.03255814	0.051162791	0.046511628	0.102325581	0.004651163	0	0.069767442	0.125581395	0.051162791
nucleolar protein ANKT	0.018181818	0.075	0.038636364	0.009090909	0.040909091	0.056818182	0.070454545	0.065909091	0.018181818	0.034090909	0.054545455	0.054545455	0.122727273	0.031818182	0.084090909	0.006818182	0.002272727	0.065909091	0.095454545	0.054545455
hypothetical protein DKFZp434I1916	0.021582734	0.09352518	0.021582734	0.014388489	0.050359712	0.100719424	0.057553957	0.071942446	0	0	0.057553957	0.021582734	0.028776978	0.028776978	0.064748201	0.050359712	0.035971223	0.021582734	0.107913669	0.151079137
hypothetical protein 628	0.059440559	0.087412587	0.066433566	0.013986014	0.06993007	0.055944056	0.052447552	0.06993007	0.027972028	0.031468531	0.031468531	0.048951049	0.073426573	0.048951049	0.041958042	0.038461538	0.006993007	0.034965035	0.083916084	0.055944056
hypothetical protein FLJ11637	0.035087719	0.048245614	0.015350877	0.013157895	0.048245614	0.039473684	0.057017544	0.050438596	0.026315789	0.061403509	0.037280702	0.028508772	0.131578947	0.01754386	0.057017544	0.061403509	0.013157895	0.074561404	0.103070175	0.081140351
KIAA1838 protein	0.036263736	0.093406593	0.041758242	0.027472527	0.065934066	0.068131868	0.054945055	0.041758242	0.038461538	0.021978022	0.058241758	0.026373626	0.046153846	0.045054945	0.086813187	0.03956044	0.014285714	0.06043956	0.075824176	0.057142857
hypothetical protein DKFZp434N035	0.08125	0.125	0.08125	0.025	0.05	0.05625	0.05	0.075	0.025	0.025	0.01875	0.06875	0.05625	0.0375	0.025	0.0125	0.01875	0.025	0.1125	0.03125
interleukin 30; IL-27 p28 subunit	0.037037037	0.218106996	0.004115226	0.016460905	0.04526749	0.074074074	0.037037037	0.061728395	0.008230453	0.028806584	0.065843621	0.012345679	0.012345679	0.020576132	0.090534979	0.004115226	0.028806584	0.086419753	0.065843621	0.082304527
mitogen-activated protein kinase kinase 5 isoform D; dual specificity mitogen-activated protein kinase kinase 5; MAP kinase kinase MEK5b; MAPK/ERK kinase 5	0.050387597	0.096899225	0.069767442	0.042635659	0.085271318	0.058139535	0.031007752	0.042635659	0.034883721	0.019379845	0.058139535	0.031007752	0.042635659	0.042635659	0.073643411	0.023255814	0.011627907	0.046511628	0.069767442	0.069767442
trace amine receptor 3	0.083333333	0.091954023	0.063218391	0.020114943	0.097701149	0.037356322	0.060344828	0.08908046	0.054597701	0.014367816	0.022988506	0.040229885	0.043103448	0.025862069	0.045977011	0.040229885	0.017241379	0.022988506	0.08908046	0.040229885
hypothetical protein FLJ14351	0.036231884	0.108695652	0.028985507	0.036231884	0.072463768	0.050724638	0.079710145	0.050724638	0	0.050724638	0.057971014	0.02173913	0.057971014	0.02173913	0.028985507	0.057971014	0.014492754	0.057971014	0.065217391	0.101449275
TFIIA alpha, p55	0.018617021	0.069148936	0.053191489	0.018617021	0.085106383	0.063829787	0.058510638	0.085106383	0.013297872	0.031914894	0.162234043	0.039893617	0.034574468	0.071808511	0.069148936	0.002659574	0.007978723	0.015957447	0.045212766	0.053191489
chromosome 6 open reading frame 60	0.020299145	0.131410256	0.038461538	0.025641026	0.032051282	0.018162393	0.033119658	0.068376068	0.007478632	0.037393162	0.10042735	0.036324786	0.094017094	0.044871795	0.152777778	0.004273504	0.004273504	0.063034188	0.06517094	0.022435897
hypothetical protein FLJ22313	0.036945813	0.086206897	0.027093596	0.039408867	0.051724138	0.081280788	0.054187192	0.071428571	0.034482759	0.027093596	0.086206897	0.064039409	0.022167488	0.044334975	0.056650246	0.004926108	0.017241379	0.034482759	0.100985222	0.0591133
SRp25 nuclear protein; HSVI binding protein	0.004587156	0.041284404	0.027522936	0.018348624	0.032110092	0.027522936	0.041284404	0.055045872	0.004587156	0.013761468	0.04587156	0.009174312	0.146788991	0.04587156	0.077981651	0.009174312	0.009174312	0.137614679	0.188073394	0.064220183
F-box and leucine-rich repeat protein 11; F-box protein FBL11	0.0232358	0.103270224	0.043889845	0.026678141	0.056798623	0.056798623	0.055938038	0.04130809	0.025817556	0.024956971	0.038726334	0.035283993	0.061101549	0.061101549	0.077452668	0.037005164	0.018072289	0.080034423	0.074010327	0.058519793
membrane metallo-endopeptidase; NEP; neprilysin	0.037333333	0.088	0.068	0.022666667	0.053333333	0.032	0.045333333	0.070666667	0.045333333	0.012	0.044	0.076	0.072	0.057333333	0.073333333	0.016	0.02	0.048	0.062666667	0.056
interferon regulatory factor 7 isoform d	0.031007752	0.102713178	0.011627907	0.009689922	0.050387597	0.124031008	0.048449612	0.108527132	0.021317829	0.019379845	0.040697674	0.007751938	0.027131783	0.042635659	0.069767442	0.027131783	0.023255814	0.073643411	0.065891473	0.09496124
Fanconi anemia, complementation group C	0.044883303	0.149012567	0.055655296	0.026929982	0.0502693	0.044883303	0.048473968	0.08438061	0.019748654	0.028725314	0.064631957	0.023339318	0.037701975	0.041292639	0.070017953	0.026929982	0.023339318	0.052064632	0.064631957	0.043087971
zinc finger protein 193	0.025380711	0.096446701	0.043147208	0.012690355	0.04822335	0.045685279	0.040609137	0.027918782	0.015228426	0.063451777	0.083756345	0.025380711	0.063451777	0.025380711	0.11928934	0.045685279	0.015228426	0.076142132	0.07106599	0.055837563
CS box-containing WD protein; CRC differentiation-related gene	0.042079208	0.118811881	0.042079208	0.017326733	0.061881188	0.064356436	0.056930693	0.056930693	0.017326733	0.034653465	0.037128713	0.014851485	0.054455446	0.051980198	0.042079208	0.032178218	0.037128713	0.04950495	0.106435644	0.061881188
amyotrophic lateral sclerosis 2 (juvenile) chromosome region, candidate 7	0.049479167	0.130208333	0.0390625	0.020833333	0.0546875	0.065104167	0.036458333	0.067708333	0.033854167	0.044270833	0.0546875	0.028645833	0.049479167	0.036458333	0.065104167	0.010416667	0.020833333	0.049479167	0.078125	0.065104167
eukaryotic translation initiation factor 4E binding protein 3; eukaryotic initiation factor 4E-binding protein 3	0.02	0.08	0.07	0.02	0.01	0.14	0.13	0.04	0.03	0	0.04	0.01	0.04	0.06	0.09	0.05	0	0.04	0.06	0.07
zinc finger protein 26 (KOX 20)	0.035175879	0.045226131	0.030150754	0.010050251	0.020100503	0.040201005	0.060301508	0.050251256	0.035175879	0.075376884	0.055276382	0.025125628	0.110552764	0.005025126	0.085427136	0.08040201	0.010050251	0.055276382	0.085427136	0.085427136
hypothetical protein BC001339	0.034246575	0.113013699	0.054794521	0.01369863	0.04109589	0.061643836	0.047945205	0.058219178	0.02739726	0.006849315	0.054794521	0.047945205	0.116438356	0.044520548	0.071917808	0.034246575	0	0.068493151	0.082191781	0.020547945
nucleoporin 50kDa isoform b; nuclear pore-associated protein 60L	0.044871795	0.076923077	0.025641026	0.012820513	0.061965812	0.061965812	0.064102564	0.074786325	0.010683761	0.012820513	0.027777778	0.068376068	0.102564103	0.053418803	0.074786325	0.014957265	0.004273504	0.023504274	0.098290598	0.085470085
periphilin 1	0.026200873	0.052401747	0.024017467	0.015283843	0.03930131	0.082969432	0.056768559	0.045851528	0.03930131	0.028384279	0.050218341	0.030567686	0.063318777	0.054585153	0.096069869	0.004366812	0.010917031	0.104803493	0.122270742	0.048034934
hypothetical protein FLJ20619	0.037634409	0.142473118	0.02688172	0.02688172	0.029569892	0.061827957	0.02688172	0.13172043	0.032258065	0.02688172	0.048387097	0.02688172	0.032258065	0.056451613	0.088709677	0.024193548	0.01344086	0.075268817	0.021505376	0.069892473
eyes absent 4 isoform a; deafness, autosomal dominant 10	0.028169014	0.090766823	0.031298905	0.026604069	0.043818466	0.059467919	0.090766823	0.067292645	0.050078247	0.015649452	0.057902973	0.046948357	0.03599374	0.051643192	0.045383412	0.012519562	0.009389671	0.03286385	0.131455399	0.07198748
hypothetical protein MGC16212	0.014705882	0.132352941	0.029411765	0.058823529	0.073529412	0.058823529	0.029411765	0.044117647	0.014705882	0.073529412	0.073529412	0.029411765	0.014705882	0.014705882	0.058823529	0.044117647	0	0.058823529	0.058823529	0.117647059
interferon, alpha 5	0.058201058	0.126984127	0.042328042	0.052910053	0.052910053	0.031746032	0.058201058	0.052910053	0.026455026	0.015873016	0.068783069	0.037037037	0.047619048	0.052910053	0.068783069	0.031746032	0.010582011	0.058201058	0.079365079	0.026455026
chromosome 21 open reading frame 41	0.025	0.2	0.05	0.025	0.025	0.05	0.125	0.025	0.025	0.05	0.025	0.05	0	0	0.05	0.025	0.025	0.075	0.075	0.075
tubby like protein 3	0.031674208	0.083710407	0.040723982	0.029411765	0.067873303	0.056561086	0.047511312	0.067873303	0.031674208	0.024886878	0.049773756	0.052036199	0.058823529	0.06561086	0.061085973	0.015837104	0.004524887	0.070135747	0.083710407	0.056561086
beta-site APP-cleaving enzyme 1 isoform A preproprotein; beta-site amyloid beta A4 precursor protein-cleaving enzyme; APP beta-secretase; aspartyl protease 2; beta-site amyloid precursor protein cleaving enzyme; memapsin-2; membrane-associated aspartic protease 2; transmembrane aspartic proteinase Asp2; beta-secretase	0.043912176	0.097804391	0.055888224	0.027944112	0.073852295	0.055888224	0.055888224	0.067864271	0.03992016	0.01996008	0.043912176	0.02994012	0.031936128	0.053892216	0.055888224	0.021956088	0.01996008	0.051896208	0.065868263	0.085828343
gonadotropin-releasing hormone 1 (leutinizing-releasing hormone); gonadotropin-releasing hormone 1 (lutienizing hormone-releasing hormone)	0.02173913	0.130434783	0.065217391	0.010869565	0.032608696	0.043478261	0.054347826	0.043478261	0.010869565	0.02173913	0.076086957	0.010869565	0.076086957	0.032608696	0.108695652	0.032608696	0.010869565	0.054347826	0.076086957	0.086956522
proteasome beta 10 subunit proprotein; proteasome subunit MECL1; proteasome MECl-1; macropain subunit MECl-1; multicatalytic endopeptidase complex subunit MECl-1; proteasome catalytic subunit 2i; proteasome subunit beta 7i	0.029304029	0.10989011	0.032967033	0.021978022	0.095238095	0.051282051	0.091575092	0.102564103	0.018315018	0.025641026	0.036630037	0.018315018	0.04029304	0.036630037	0.058608059	0.018315018	0	0.058608059	0.051282051	0.102564103
general transcription factor IIF, polypeptide 1, 74kDa; general transcription factor IIF, polypeptide 1 (74kD subunit)	0.030947776	0.054158607	0.01934236	0.021276596	0.036750484	0.058027079	0.050290135	0.067698259	0.017408124	0.00967118	0.042553191	0.036750484	0.117988395	0.063829787	0.125725338	0.001934236	0.007736944	0.071566731	0.100580271	0.065764023
fibroblast growth factor receptor 2 isoform 5 precursor; keratinocyte growth factor receptor; K-sam protein; protein tyrosine kinase, receptor like 14; FGF receptor; bacteria-expressed kinase; fibroblast growth factor receptor BEK; tyrosylprotein kinase; hydroxyaryl-protein kinase	0.025547445	0.082725061	0.04622871	0.03406326	0.081508516	0.065693431	0.064476886	0.062043796	0.042579075	0.020681265	0.025547445	0.04379562	0.062043796	0.058394161	0.070559611	0.02189781	0.015815085	0.047445255	0.069343066	0.059610706
G4 protein	0.016025641	0.144230769	0.006410256	0.019230769	0.048076923	0.08974359	0.032051282	0.067307692	0.006410256	0.025641026	0.019230769	0.006410256	0.038461538	0.041666667	0.067307692	0.012820513	0.025641026	0.108974359	0.099358974	0.125
CCAAT/enhancer binding protein gamma	0.006666667	0.086666667	0.033333333	0.02	0.06	0.04	0.046666667	0.08	0.006666667	0.026666667	0.093333333	0.073333333	0.1	0.046666667	0.06	0	0	0.053333333	0.1	0.066666667
killer cell lectin-like receptor subfamily D, member 1 isoform 2; CD94 antigen	0.054054054	0.087837838	0.047297297	0.013513514	0.006756757	0.033783784	0.047297297	0.054054054	0.047297297	0.013513514	0.074324324	0.074324324	0.054054054	0.040540541	0.081081081	0.060810811	0.033783784	0.02027027	0.121621622	0.033783784
LIV-1 protein, estrogen regulated	0.048064085	0.097463284	0.052069426	0.025367156	0.053404539	0.038718291	0.044058745	0.068090788	0.02670227	0.086782377	0.032042724	0.044058745	0.056074766	0.050734312	0.064085447	0.010680908	0.008010681	0.036048064	0.097463284	0.060080107
xanthine dehydrogenase; xanthine oxidase; xanthine oxidoreductase	0.048012003	0.087021755	0.048762191	0.024006002	0.070517629	0.054763691	0.072018005	0.074268567	0.024006002	0.022505626	0.03375844	0.038259565	0.064516129	0.04276069	0.066016504	0.030007502	0.007501875	0.048762191	0.062265566	0.080270068
hypothetical protein MGC15407	0.026315789	0.090643275	0.055555556	0.038011696	0.052631579	0.040935673	0.046783626	0.055555556	0.014619883	0.026315789	0.061403509	0.026315789	0.093567251	0.043859649	0.16374269	0.00877193	0.005847953	0.046783626	0.058479532	0.043859649
p21-activated kinase 4; protein kinase related to S. cerevisiae STE20, effector for Cdc42Hs	0.027072758	0.081218274	0.037225042	0.023688663	0.0642978	0.106598985	0.037225042	0.087986464	0.013536379	0.025380711	0.040609137	0.025380711	0.049069374	0.045685279	0.059221658	0.008460237	0.00676819	0.087986464	0.081218274	0.091370558
interferon gamma receptor 1; Immune interferon, receptor for	0.028629857	0.075664622	0.073619632	0.016359918	0.09406953	0.065439673	0.053169734	0.032719836	0.036809816	0.024539877	0.028629857	0.044989775	0.059304703	0.049079755	0.09202454	0.024539877	0.010224949	0.024539877	0.118609407	0.047034765
neuromedin U	0.057471264	0.137931034	0.028735632	0.028735632	0.040229885	0.074712644	0.022988506	0.068965517	0.011494253	0.022988506	0.08045977	0.028735632	0.040229885	0.034482759	0.057471264	0.028735632	0.011494253	0.08045977	0.091954023	0.051724138
syndecan 1	0.019354839	0.087096774	0.016129032	0.012903226	0.041935484	0.087096774	0.106451613	0.119354839	0.012903226	0.022580645	0.067741935	0.016129032	0.029032258	0.051612903	0.087096774	0.006451613	0.009677419	0.035483871	0.074193548	0.096774194
ATP synthase, H+ transporting, mitochondrial F1 complex, O subunit (oligomycin sensitivity conferring protein); ATP synthase, H+ transporting, mitochondrial F1 complex, O subunit; human ATP synthase OSCP subunit, oligomycin sensitivity conferring protein; mitochondrial ATP synthase, O subunit	0.023474178	0.107981221	0.046948357	0.028169014	0.112676056	0.046948357	0.061032864	0.084507042	0.023474178	0.004694836	0.042253521	0.03286385	0.084507042	0.014084507	0.0657277	0.009389671	0	0.061032864	0.098591549	0.051643192
brain specific protein; CGI-38 protein	0.022988506	0.051724138	0.028735632	0.017241379	0.045977011	0.034482759	0.057471264	0.103448276	0.022988506	0.011494253	0.017241379	0.022988506	0.126436782	0.074712644	0.051724138	0.017241379	0.011494253	0.057471264	0.114942529	0.109195402
ubiquitin-conjugating enzyme E2H (UBC8 homolog, yeast); ubiquitin-conjugating enzyme E2H (homologous to yeast UBC8)	0.043715847	0.076502732	0.054644809	0.032786885	0.054644809	0.071038251	0.049180328	0.049180328	0.049180328	0.016393443	0.038251366	0.038251366	0.071038251	0.071038251	0.098360656	0.005464481	0.010928962	0.021857923	0.081967213	0.06557377
CD86 antigen isoform 2 precursor; CD28 antigen ligand 2; B7-2 antigen; B-lymphocyte activation antigen B7-2; CTLA-4 counter-receptor B7.2	0.043343653	0.089783282	0.077399381	0.030959752	0.058823529	0.052631579	0.061919505	0.027863777	0.027863777	0.024767802	0.046439628	0.052631579	0.077399381	0.049535604	0.06501548	0.027863777	0.015479876	0.034055728	0.108359133	0.027863777
protein phosphatase 1, regulatory subunit 3D; protein phosphatase 1, regulatory subunit 6, spinophilin	0.043478261	0.100334448	0.02006689	0.006688963	0.073578595	0.100334448	0.030100334	0.093645485	0.013377926	0.026755853	0.026755853	0.02006689	0.016722408	0.050167224	0.053511706	0.043478261	0.013377926	0.100334448	0.086956522	0.080267559
paired box gene 8 isoform PAX8B; paired domain gene 8	0.018087855	0.07751938	0.043927649	0.015503876	0.054263566	0.098191214	0.062015504	0.056847545	0.043927649	0.036175711	0.041343669	0.033591731	0.033591731	0.046511628	0.036175711	0.015503876	0.005167959	0.059431525	0.134366925	0.087855297
hypothetical protein FLJ22415	0.010723861	0.107238606	0.037533512	0.010723861	0.077747989	0.050938338	0.067024129	0.061662198	0.037533512	0.021447721	0.040214477	0.032171582	0.056300268	0.029490617	0.08847185	0.016085791	0.010723861	0.067024129	0.109919571	0.067024129
serine (or cysteine) proteinase inhibitor, clade F (alpha-2 antiplasmin, pigment epithelium derived factor), member 1; pigment epithelium-derived factor	0.043227666	0.13832853	0.060518732	0.017291066	0.054755043	0.063400576	0.077809798	0.051873199	0.023054755	0.020172911	0.040345821	0.023054755	0.07204611	0.057636888	0.060518732	0.002881844	0.008645533	0.04610951	0.086455331	0.051873199
fasting-inducible integral membrane protein TM6P1	0.041284404	0.133027523	0.041284404	0.013761468	0.087155963	0.055045872	0.073394495	0.123853211	0.032110092	0.032110092	0.032110092	0.018348624	0.009174312	0.018348624	0.02293578	0.036697248	0.018348624	0.032110092	0.105504587	0.073394495
hypothetical protein DKFZp434A1022	0.051851852	0.10617284	0.039506173	0.022222222	0.066666667	0.04691358	0.04691358	0.037037037	0.059259259	0.024691358	0.034567901	0.044444444	0.044444444	0.04691358	0.069135802	0.017283951	0.012345679	0.066666667	0.086419753	0.07654321
protein geranylgeranyltransferase type I, beta subunit	0.042440318	0.111405836	0.047745358	0.029177719	0.045092838	0.031830239	0.045092838	0.055702918	0.037135279	0.026525199	0.029177719	0.045092838	0.045092838	0.058355438	0.058355438	0.039787798	0.015915119	0.063660477	0.092838196	0.079575597
smooth muscle and non-muscle myosin alkali light chain isoform 3	0.050955414	0.089171975	0.031847134	0.044585987	0.089171975	0.025477707	0.063694268	0.050955414	0.025477707	0.025477707	0.038216561	0.050955414	0.057324841	0.076433121	0.108280255	0.01910828	0	0.031847134	0.031847134	0.089171975
DKFZP434J214 protein	0.065140845	0.063380282	0.056338028	0.028169014	0.065140845	0.063380282	0.056338028	0.031690141	0.045774648	0.040492958	0.051056338	0.051056338	0.049295775	0.056338028	0.061619718	0.021126761	0.014084507	0.052816901	0.084507042	0.042253521
guanine nucleotide-binding protein, beta-5 subunit isoform b; G protein, beta-5 subunit; transducin beta chain 5; guanine nucleotide-binding protein, beta subunit 5L; G protein, beta subunit 5L	0.043037975	0.081012658	0.027848101	0.027848101	0.073417722	0.017721519	0.058227848	0.083544304	0.025316456	0.027848101	0.030379747	0.035443038	0.060759494	0.06835443	0.053164557	0.048101266	0.020253165	0.04556962	0.101265823	0.070886076
GTP cyclohydrolase 1 (dopa-responsive dystonia); GTP cyclohydrolase 1; GTP cyclohydrolase I	0.032	0.076	0.044	0.04	0.076	0.084	0.044	0.08	0.016	0.02	0.04	0.032	0.06	0.044	0.084	0.012	0.008	0.08	0.064	0.064
caspase 8 isoform D; Mch5 isoform alpha; FADD-homologous ICE/CED-3-like protease; MACH-alpha-1/2/3 protein; MACH-beta-1/2/3/4 protein	0.039855072	0.134057971	0.06884058	0.032608696	0.028985507	0.028985507	0.025362319	0.028985507	0.028985507	0.010869565	0.047101449	0.043478261	0.083333333	0.06884058	0.112318841	0.014492754	0	0.076086957	0.09057971	0.036231884
hypothetical protein FLJ10706	0.055710306	0.155988858	0.051532033	0.022284123	0.058495822	0.043175487	0.057103064	0.077994429	0.01810585	0.033426184	0.064066852	0.022284123	0.054317549	0.04178273	0.072423398	0.029247911	0.013927577	0.027855153	0.075208914	0.025069638
branched chain aminotransferase 2, mitochondrial	0.040816327	0.130102041	0.038265306	0.033163265	0.081632653	0.071428571	0.040816327	0.058673469	0.025510204	0.022959184	0.051020408	0.025510204	0.045918367	0.035714286	0.058673469	0.017857143	0.028061224	0.066326531	0.043367347	0.084183673
fucosyltransferase 4 (alpha (1,3) fucosyltransferase, myeloid-specific)	0.032075472	0.088679245	0.01509434	0.005660377	0.058490566	0.101886792	0.030188679	0.122641509	0.032075472	0.033962264	0.032075472	0.016981132	0.01509434	0.037735849	0.043396226	0.01509434	0.049056604	0.10754717	0.073584906	0.088679245
F-box only protein 11 isoform 3; F-box protein Fbx11; vitiligo-associated protein VIT-1	0.037606838	0.042735043	0.082051282	0.018803419	0.064957265	0.042735043	0.047863248	0.061538462	0.051282051	0.051282051	0.035897436	0.068376068	0.042735043	0.044444444	0.068376068	0.025641026	0.01025641	0.051282051	0.054700855	0.097435897
matrix metalloproteinase 17; membrane-type-4 matrix metalloproteinase; membrane-type matrix metalloproteinase 4	0.044554455	0.095709571	0.01650165	0.01650165	0.052805281	0.102310231	0.047854785	0.103960396	0.034653465	0.037953795	0.03630363	0.01320132	0.024752475	0.075907591	0.03960396	0.00990099	0.02640264	0.072607261	0.064356436	0.084158416
PCDH18 gene product	0.035242291	0.086343612	0.070484581	0.018502203	0.066079295	0.056387665	0.059030837	0.049339207	0.027312775	0.030837004	0.043171806	0.055506608	0.03876652	0.068722467	0.068722467	0.013215859	0.003524229	0.04845815	0.107488987	0.052863436
hypothetical protein FLJ11164	0.027149321	0.14479638	0.009049774	0.015837104	0.058823529	0.058823529	0.045248869	0.115384615	0.020361991	0.033936652	0.06561086	0.022624434	0.013574661	0.029411765	0.070135747	0.018099548	0.022624434	0.088235294	0.045248869	0.095022624
AXIN1 up-regulated 1; TGF-beta induced apotosis protein 3	0.0475382	0.091680815	0.020373514	0.018675722	0.040747029	0.081494058	0.03565365	0.078098472	0.008488964	0.018675722	0.037351443	0.020373514	0.018675722	0.069609508	0.084889643	0.040747029	0.006791171	0.067911715	0.132427844	0.079796265
solute carrier family 17 (anion/sugar transporter), member 5; solute carrier family 17, member 5	0.062626263	0.117171717	0.076767677	0.02020202	0.062626263	0.050505051	0.062626263	0.086868687	0.04040404	0.024242424	0.024242424	0.038383838	0.032323232	0.028282828	0.03030303	0.016161616	0.03030303	0.034343434	0.076767677	0.084848485
slit homolog 3; slit2	0.028890348	0.112278398	0.047275115	0.010505581	0.058437295	0.059093894	0.051871307	0.053184504	0.021011162	0.028233749	0.043992121	0.062376888	0.04990151	0.050558109	0.047931714	0.069599475	0.005909389	0.0558109	0.074195666	0.068942876
hypothetical protein DKFZp564B1162	0.035114504	0.085496183	0.030534351	0.032061069	0.054961832	0.050381679	0.059541985	0.038167939	0.019847328	0.016793893	0.051908397	0.06870229	0.07480916	0.051908397	0.07480916	0.016793893	0.00610687	0.05648855	0.116030534	0.059541985
WASP-interacting protein	0.023856859	0.059642147	0.017892644	0.005964215	0.02584493	0.27833002	0.039761431	0.041749503	0.005964215	0.011928429	0.021868787	0.03777336	0.031809145	0.031809145	0.023856859	0.001988072	0.001988072	0.087475149	0.121272366	0.129224652
g20 protein	0.030864198	0.098765432	0.037037037	0.030864198	0.055555556	0.067901235	0.104938272	0.104938272	0.012345679	0.018518519	0.049382716	0.024691358	0.030864198	0.049382716	0.067901235	0	0.00617284	0.061728395	0.080246914	0.067901235
sex comb on midleg-like 1	0.028846154	0.105769231	0.028846154	0.009615385	0.057692308	0.086538462	0.057692308	0.052884615	0.052884615	0.033653846	0.019230769	0.043269231	0.048076923	0.052884615	0.076923077	0.028846154	0.004807692	0.043269231	0.120192308	0.048076923
endogenous retroviral family W, env(C7), member 1; envelope protein; syncytin; HERV-W Env glycoprotein	0.039033457	0.111524164	0.05204461	0.024163569	0.063197026	0.074349442	0.092936803	0.044609665	0.033457249	0.022304833	0.040892193	0.050185874	0.031598513	0.024163569	0.042750929	0.033457249	0.016728625	0.053903346	0.083643123	0.065055762
hypothetical protein FLJ31338	0.022099448	0.104972376	0.016574586	0.038674033	0.082872928	0.093922652	0.027624309	0.08839779	0.011049724	0.044198895	0.066298343	0	0.016574586	0.016574586	0.027624309	0.104972376	0.022099448	0.033149171	0.08839779	0.093922652
T-cell activation leucine repeat-rich protein	0.04109589	0.178082192	0.059775841	0.01494396	0.061021171	0.04483188	0.03985056	0.03985056	0.03985056	0.02988792	0.04483188	0.056039851	0.067247821	0.0373599	0.066002491	0.02615193	0.01494396	0.02739726	0.085927771	0.0249066
menin isoform 2; menin; endocrine adenomatosis, multiple; Wermer syndrome; Zollinger-Ellison syndrome, included	0.03442623	0.108196721	0.031147541	0.014754098	0.068852459	0.072131148	0.045901639	0.091803279	0.032786885	0.019672131	0.047540984	0.02295082	0.050819672	0.044262295	0.080327869	0.01147541	0.014754098	0.063934426	0.063934426	0.080327869
tryptase beta 2 precursor; mast cell protease I; mast cell tryptase; skin tryptase; lung tryptase; pituitary tryptase; tryptase II; beta III	0.014545455	0.101818182	0.04	0.018181818	0.098181818	0.094545455	0.04	0.076363636	0.04	0.043636364	0.054545455	0.021818182	0.032727273	0.054545455	0.032727273	0.029090909	0.032727273	0.050909091	0.04	0.083636364
chromosome 21 open reading frame 88	0.006896552	0.110344828	0.013793103	0.013793103	0.075862069	0.082758621	0.04137931	0.055172414	0.006896552	0.055172414	0.089655172	0.034482759	0.006896552	0.013793103	0.034482759	0.034482759	0.04137931	0.075862069	0.075862069	0.131034483
vesicle transport-related protein	0.037617555	0.10815047	0.053291536	0.031347962	0.065830721	0.043887147	0.056426332	0.072100313	0.037617555	0.017241379	0.045454545	0.053291536	0.067398119	0.070532915	0.062695925	0.007836991	0.006269592	0.05015674	0.067398119	0.045454545
histone deacetylase 9 isoform 1; histone deacetylase 7B; histone deacetylase 7; MEF-2 interacting transcription repressor (MITR) protein; histone deacetylase 4/5-related protein	0.021760633	0.113748764	0.039564787	0.022749753	0.057368942	0.069238378	0.047477745	0.066271019	0.014836795	0.040553907	0.084075173	0.03165183	0.055390702	0.042532146	0.071216617	0.010880317	0.003956479	0.046488625	0.09297725	0.067260138
spectrin, beta, non-erythrocytic 4; spectrin beta 4	0.020320438	0.127002735	0.021492771	0.016803439	0.058225869	0.037905432	0.028135991	0.121141071	0.012895662	0.028135991	0.071512309	0.020711215	0.040250098	0.042594764	0.115279406	0.008206331	0.019148105	0.094177413	0.05314576	0.062915201
zinc finger protein 146	0.061643836	0.044520548	0.047945205	0.003424658	0.030821918	0.030821918	0.061643836	0.030821918	0.023972603	0.089041096	0.058219178	0.04109589	0.126712329	0.006849315	0.085616438	0.068493151	0	0.02739726	0.085616438	0.075342466
hypothetical protein BC009264	0.041666667	0.09375	0.052083333	0.010416667	0.0625	0.145833333	0.052083333	0.0625	0.010416667	0.03125	0.072916667	0	0.03125	0.010416667	0.03125	0.052083333	0.010416667	0.09375	0.104166667	0.03125
tripartite motif-containing 51	0.054607509	0.105802048	0.037542662	0.023890785	0.058020478	0.04778157	0.04778157	0.037542662	0.030716724	0.034129693	0.044368601	0.030716724	0.040955631	0.064846416	0.085324232	0.040955631	0.020477816	0.058020478	0.075085324	0.061433447
ataxia telangiectasia mutated protein isoform 2; AT protein; AT mutated; human phosphatidylinositol 3-kinase homolog; serine-protein kinase ATM; AT complementation group A; AT complementation group C; AT complementation group D; AT complementation group E	0.038056206	0.120608899	0.057377049	0.026932084	0.06206089	0.033372365	0.055620609	0.054449649	0.032201405	0.023419204	0.051522248	0.041569087	0.069086651	0.053864169	0.076112412	0.026346604	0.013466042	0.052693208	0.069086651	0.042154567
speckle-type POZ protein	0.050802139	0.096256684	0.032085561	0.037433155	0.072192513	0.045454545	0.026737968	0.085561497	0.024064171	0.016042781	0.029411765	0.042780749	0.077540107	0.056149733	0.082887701	0.034759358	0.016042781	0.042780749	0.090909091	0.040106952
cholinergic receptor, muscarinic 2; muscarinic acetylcholine receptor M2	0.038626609	0.075107296	0.079399142	0.027896996	0.092274678	0.051502146	0.081545064	0.068669528	0.034334764	0.012875536	0.025751073	0.075107296	0.066523605	0.036480687	0.032188841	0.027896996	0.019313305	0.030042918	0.081545064	0.042918455
PKCI-1-related HIT protein	0.018404908	0.110429448	0.049079755	0.006134969	0.09202454	0.061349693	0.030674847	0.153374233	0.018404908	0.030674847	0.079754601	0.012269939	0.042944785	0.049079755	0.036809816	0.006134969	0.006134969	0.061349693	0.024539877	0.110429448
oxysterol-binding protein-like protein 11; oxysterol-binding protein-related protein 11; OSBP-related protein 11	0.033467202	0.082998661	0.040160643	0.022757697	0.064257028	0.046854083	0.072289157	0.057563588	0.029451138	0.040160643	0.042838019	0.040160643	0.061579652	0.036144578	0.081659973	0.017402945	0.016064257	0.048192771	0.100401606	0.065595716
hormonally upregulated Neu-associated kinase; hormonally upregulated neu tumor-associated kinase	0.028011204	0.107843137	0.043417367	0.026610644	0.051820728	0.086834734	0.037815126	0.06022409	0.029411765	0.030812325	0.035014006	0.043417367	0.072829132	0.050420168	0.058823529	0.018207283	0.005602241	0.06442577	0.084033613	0.06442577
gamma-aminobutyric acid (GABA) A receptor, epsilon isoform 2	0.083969466	0.071246819	0.055979644	0.030534351	0.066157761	0.048346056	0.073791349	0.045801527	0.040712468	0.022900763	0.03307888	0.048346056	0.040712468	0.03307888	0.050890585	0.043256997	0.022900763	0.063613232	0.089058524	0.03562341
WIRE protein; WASP-binding protein	0.015909091	0.063636364	0.022727273	0.011363636	0.025	0.265909091	0.040909091	0.077272727	0.015909091	0.022727273	0.031818182	0.034090909	0.045454545	0.031818182	0.031818182	0.002272727	0	0.084090909	0.095454545	0.081818182
hypothetical protein MGC17919	0.029296875	0.0859375	0.04296875	0.017578125	0.0625	0.044921875	0.03515625	0.10546875	0.029296875	0.033203125	0.03515625	0.025390625	0.041015625	0.0703125	0.068359375	0.041015625	0.00390625	0.0546875	0.111328125	0.0625
HCR (a-helix coiled-coil rod homologue)	0.00511509	0.147058824	0.015345269	0.014066496	0.058823529	0.034526854	0.039641944	0.095907928	0.006393862	0.011508951	0.118925831	0.014066496	0.043478261	0.02685422	0.130434783	0.006393862	0.008951407	0.097186701	0.089514066	0.035805627
methyl-CpG binding domain protein 3-like 2	0.019230769	0.110576923	0.024038462	0.033653846	0.038461538	0.100961538	0.038461538	0.110576923	0.004807692	0.024038462	0.057692308	0.009615385	0.048076923	0.024038462	0.052884615	0.024038462	0.004807692	0.139423077	0.072115385	0.0625
KIAA1018 protein	0.034414946	0.111111111	0.042281219	0.020648968	0.065880039	0.044247788	0.042281219	0.067846608	0.015732547	0.025565388	0.048180924	0.036381514	0.07079646	0.055063913	0.074729597	0.031465093	0.013765978	0.058013766	0.09439528	0.04719764
non-canonical ubquitin conjugating enzyme 1	0.04	0.089230769	0.055384615	0.021538462	0.033846154	0.067692308	0.061538462	0.083076923	0.024615385	0.036923077	0.055384615	0.027692308	0.049230769	0.058461538	0.055384615	0.012307692	0.009230769	0.055384615	0.101538462	0.061538462
NCK adaptor protein 1; NCK tyrosine kinase; non-catalytic region of tyrosine kinase	0.034482759	0.076923077	0.029177719	0.026525199	0.092838196	0.053050398	0.031830239	0.045092838	0.039787798	0.018567639	0.034482759	0.063660477	0.090185676	0.058355438	0.082228117	0.01061008	0.023872679	0.039787798	0.082228117	0.066312997
kinesin family member C1; kinesin-like protein 2; kinesin-related protein HSET	0.019316493	0.121842496	0.022288262	0.014858841	0.05794948	0.068350669	0.059435364	0.069836553	0.011887073	0.014858841	0.077265973	0.029717682	0.049034175	0.028231798	0.086181278	0.014858841	0.002971768	0.08320951	0.08320951	0.084695394
T-box 5 isoform 3; Holt-Oram syndrome	0.038461538	0.064102564	0.027777778	0.036324786	0.057692308	0.094017094	0.05982906	0.049145299	0.042735043	0.053418803	0.05982906	0.038461538	0.051282051	0.032051282	0.055555556	0.017094017	0.010683761	0.044871795	0.106837607	0.05982906
hypothetical protein FLJ20580	0.04375	0.06875	0.0625	0.025	0.05625	0.025	0.04375	0.06875	0.03125	0.00625	0.05	0.05	0.08125	0.05625	0.1	0.0375	0.01875	0.0375	0.0625	0.075
GDP-fucose transporter 1	0.056980057	0.162393162	0.037037037	0.025641026	0.085470085	0.037037037	0.076923077	0.082621083	0.037037037	0.005698006	0.022792023	0.034188034	0.037037037	0.025641026	0.034188034	0.025641026	0.022792023	0.025641026	0.082621083	0.082621083
potent brain type organic ion transporter isoform a	0.050185874	0.169144981	0.044609665	0.016728625	0.057620818	0.065055762	0.046468401	0.105947955	0.016728625	0.022304833	0.033457249	0.027881041	0.011152416	0.033457249	0.033457249	0.029739777	0.018587361	0.055762082	0.06133829	0.100371747
trophinin isoform 3; magphinin; MAGE superfamily protein	0.035211268	0.091549296	0.052816901	0.024647887	0.073943662	0.045774648	0.031690141	0.063380282	0.049295775	0.024647887	0.052816901	0.028169014	0.080985915	0.045774648	0.080985915	0.003521127	0.024647887	0.088028169	0.056338028	0.045774648
protein (peptidyl-prolyl cis/trans isomerase) NIMA-interacting 1; dod; peptidyl-prolyl cis/trans isomerase, NIMA-interacting	0.042944785	0.055214724	0.049079755	0.024539877	0.024539877	0.042944785	0.036809816	0.061349693	0.018404908	0.024539877	0.049079755	0.030674847	0.061349693	0.036809816	0.09202454	0.012269939	0.018404908	0.085889571	0.141104294	0.09202454
GDP-mannose pyrophosphorylase B isoform 1; mannose-1-phosphate guanylyltransferase	0.031007752	0.108527132	0.062015504	0.031007752	0.100775194	0.062015504	0.028423773	0.059431525	0.018087855	0.023255814	0.046511628	0.025839793	0.03875969	0.03875969	0.072351421	0.031007752	0.012919897	0.059431525	0.062015504	0.087855297
KIAA0977 protein	0.022298456	0.066037736	0.050600343	0.022298456	0.054888508	0.096054889	0.065180103	0.066037736	0.016295026	0.024013722	0.048885077	0.054888508	0.080617496	0.057461407	0.074614065	0.010291595	0.000857633	0.036020583	0.120926244	0.031732419
hypothetical protein FLJ32734	0.028481013	0.110759494	0.060126582	0.050632911	0.044303797	0.003164557	0.034810127	0.066455696	0.022151899	0.028481013	0.091772152	0.034810127	0.107594937	0.034810127	0.126582278	0.003164557	0.015822785	0.075949367	0.041139241	0.018987342
HZFw1 protein isoform 1; HZFw1 protein; LTP (long-term potentiation) induced RING finger protein	0.021428571	0.1	0.019047619	0.011904762	0.05952381	0.092857143	0.045238095	0.111904762	0.011904762	0.011904762	0.014285714	0.00952381	0.028571429	0.052380952	0.071428571	0.038095238	0.023809524	0.114285714	0.061904762	0.1
prickle-like 1	0.032490975	0.086642599	0.028880866	0.022864019	0.031287605	0.055354994	0.031287605	0.055354994	0.039711191	0.032490975	0.056558363	0.032490975	0.058965102	0.062575211	0.083032491	0.040914561	0.012033694	0.06377858	0.111913357	0.061371841
hypothetical protein MGC57211	0.077348066	0.132596685	0.102209945	0.035911602	0.05801105	0.024861878	0.046961326	0.049723757	0.027624309	0.019337017	0.035911602	0.044198895	0.052486188	0.033149171	0.052486188	0.016574586	0.024861878	0.049723757	0.074585635	0.041436464
gycosyltransferase	0.037249284	0.114613181	0.074498567	0.022922636	0.065902579	0.051575931	0.042979943	0.05730659	0.034383954	0.042979943	0.031518625	0.05730659	0.063037249	0.05730659	0.05730659	0.011461318	0.025787966	0.042979943	0.05730659	0.051575931
HT014	0.047393365	0.075829384	0.056872038	0.018957346	0.037914692	0.042654028	0.056872038	0.042654028	0.033175355	0.047393365	0.028436019	0.042654028	0.037914692	0.061611374	0.104265403	0.018957346	0.009478673	0.08056872	0.075829384	0.08056872
zinc finger protein 256; bone marrow zinc finger 3	0.054852321	0.054852321	0.029535865	0.008438819	0.044303797	0.025316456	0.056962025	0.012658228	0.037974684	0.08649789	0.040084388	0.023206751	0.069620253	0.014767932	0.073839662	0.071729958	0.006329114	0.084388186	0.135021097	0.069620253
alpha 1 type XIII collagen isoform 17	0.00761035	0.070015221	0.02283105	0.01826484	0.02283105	0.168949772	0.02283105	0.070015221	0.00456621	0.01674277	0.04261796	0.0152207	0.066971081	0.03196347	0.066971081	0.01217656	0.00304414	0.04414003	0.03196347	0.260273973
protocadherin alpha 10 isoform 1 precursor; ortholog to mouse CNR8; KIAA0345-like 4	0.026371308	0.106540084	0.037974684	0.008438819	0.102320675	0.062236287	0.044303797	0.075949367	0.025316456	0.017932489	0.034810127	0.043248945	0.047468354	0.062236287	0.068565401	0.014767932	0.009493671	0.047468354	0.097046414	0.067510549
protein tyrosine phosphatase, receptor type, M precursor; protein tyrosine phosphatase, receptor type, mu polypeptide; protein tyrosine phosphatase mu precursor	0.037878788	0.070936639	0.055785124	0.022727273	0.075757576	0.061294766	0.075068871	0.056473829	0.04476584	0.026170799	0.04476584	0.049586777	0.04476584	0.048209366	0.062672176	0.021349862	0.01446281	0.054407713	0.068181818	0.064738292
mitochondrial solute carrier protein	0.025806452	0.058064516	0.032258065	0.070967742	0.064516129	0.038709677	0.051612903	0.096774194	0.038709677	0.038709677	0.025806452	0.038709677	0.04516129	0.051612903	0.038709677	0.006451613	0.012903226	0.058064516	0.096774194	0.109677419
function unknown protein 1	0.041463415	0.107317073	0.046341463	0.031707317	0.051219512	0.03902439	0.053658537	0.07804878	0.041463415	0.024390244	0.041463415	0.034146341	0.048780488	0.056097561	0.075609756	0.026829268	0.002439024	0.056097561	0.092682927	0.051219512
mitogen-activated protein kinase 9 isoform 2; Jun kinase; MAP kinase 9; c-Jun kinase 2; c-Jun N-terminal kinase 2; stress-activated protein kinase JNK2	0.034031414	0.086387435	0.068062827	0.036649215	0.081151832	0.04973822	0.041884817	0.054973822	0.041884817	0.02617801	0.057591623	0.034031414	0.073298429	0.060209424	0.073298429	0.023560209	0.015706806	0.044502618	0.054973822	0.041884817
dopamine receptor D3 isoform a	0.0425	0.1225	0.045	0.02	0.1025	0.05	0.075	0.075	0.0425	0.02	0.0375	0.04	0.0325	0.02	0.03	0.04	0.0125	0.055	0.0825	0.055
granzyme B precursor; Granzyme B (cytotoxic T-lymphocyte-associated serine esterase-1; cathepsin G-like 1); fragmentin 2	0.028340081	0.089068826	0.056680162	0.028340081	0.056680162	0.072874494	0.048582996	0.064777328	0.028340081	0.036437247	0.056680162	0.036437247	0.085020243	0.04048583	0.04048583	0.028340081	0.016194332	0.052631579	0.060728745	0.072874494
zinc finger protein 337	0.057256991	0.066577896	0.025299601	0.00665779	0.041278296	0.037283622	0.050599201	0.029294274	0.023968043	0.06391478	0.058588549	0.026631158	0.091877497	0.018641811	0.074567244	0.054593875	0.010652463	0.090545939	0.090545939	0.081225033
gap junction protein, beta 1, 32kDa (connexin 32, Charcot-Marie-Tooth neuropathy, X-linked); Gap junction protein, beta-1, 32kD (connexin 32); gap junction protein, beta 1, 32kD (connexin 32, Charcot-Marie-Tooth neuropathy, X-linked)	0.045936396	0.109540636	0.060070671	0.024734982	0.102473498	0.042402827	0.042402827	0.060070671	0.035335689	0.035335689	0.028268551	0.03180212	0.042402827	0.028268551	0.045936396	0.035335689	0.021201413	0.067137809	0.081272085	0.060070671
hypothetical protein FLJ25078	0.037174721	0.185873606	0.048327138	0.011152416	0.066914498	0.055762082	0.044609665	0.07063197	0.022304833	0.029739777	0.055762082	0.026022305	0.018587361	0.048327138	0.044609665	0.029739777	0.011152416	0.044609665	0.089219331	0.059479554
acyl-Coenzyme A oxidase 3, pristanoyl	0.051428571	0.128571429	0.032857143	0.015714286	0.07	0.048571429	0.032857143	0.094285714	0.032857143	0.027142857	0.038571429	0.027142857	0.048571429	0.05	0.057142857	0.018571429	0.012857143	0.058571429	0.081428571	0.072857143
zinc finger protein 432	0.042944785	0.062883436	0.047546012	0.021472393	0.042944785	0.029141104	0.07208589	0.01993865	0.030674847	0.06595092	0.042944785	0.047546012	0.098159509	0.016871166	0.09202454	0.055214724	0.004601227	0.053680982	0.075153374	0.078220859
UDP glycosyltransferase 2 family, polypeptide B28	0.077504726	0.098298677	0.062381853	0.037807183	0.071833648	0.047258979	0.047258979	0.058601134	0.028355388	0.030245747	0.034026465	0.037807183	0.075614367	0.049149338	0.043478261	0.020793951	0.030245747	0.034026465	0.060491493	0.054820416
gamma isoform of regulatory subunit B56, protein phosphatase 2A isoform b; B' alpha regulatory subunit; PP2A, B subunit, B' gamma isoform; PP2A, B subunit, B56 gamma isoform; PP2A, B subunit, PR61 gamma isoform; PP2A, B subunit, R5 gamma isoform; Serine/threonine protein phosphatase 2A, 56 kDa regulatory subunit, gamma isoform	0.057731959	0.121649485	0.055670103	0.026804124	0.057731959	0.065979381	0.032989691	0.065979381	0.032989691	0.032989691	0.041237113	0.045360825	0.086597938	0.04742268	0.088659794	0.01443299	0.012371134	0.045360825	0.04742268	0.020618557
opticin; oculoglycan; opticin, oculoglycan	0.036144578	0.165662651	0.051204819	0.015060241	0.039156627	0.084337349	0.054216867	0.054216867	0.024096386	0.015060241	0.036144578	0.051204819	0.027108434	0.06626506	0.060240964	0.018072289	0	0.078313253	0.081325301	0.042168675
tissue non-specific alkaline phosphatase precursor; tissue-nonspecific ALP; alkaline phosphomonoesterase; glycerophosphatase	0.028625954	0.09351145	0.034351145	0.028625954	0.074427481	0.049618321	0.066793893	0.091603053	0.040076336	0.041984733	0.028625954	0.051526718	0.053435115	0.055343511	0.055343511	0.011450382	0.009541985	0.040076336	0.059160305	0.085877863
basic helix-loop-helix domain containing, class B, 3; bHLH protein DEC2	0.029045643	0.116182573	0.024896266	0.008298755	0.026970954	0.109958506	0.039419087	0.170124481	0.020746888	0.031120332	0.049792531	0.010373444	0.053941909	0.041493776	0.060165975	0.018672199	0.002074689	0.045643154	0.060165975	0.080912863
hypothetical protein FLJ10252	0.026515152	0.060606061	0.028409091	0.03030303	0.041666667	0.0625	0.051136364	0.051136364	0.009469697	0.037878788	0.043560606	0.053030303	0.068181818	0.064393939	0.068181818	0.013257576	0.015151515	0.085227273	0.100378788	0.089015152
vesicle-associated soluble NSF attachment protein receptor (v-SN; vesicle-associated soluble NSF attachment protein receptor (v-SNARE; homolog of S. cerevisiae VTI1)	0.025862069	0.129310345	0.056034483	0.034482759	0.025862069	0.021551724	0.060344828	0.060344828	0.025862069	0.030172414	0.043103448	0.038793103	0.064655172	0.030172414	0.11637931	0	0	0.094827586	0.086206897	0.056034483
cyclin B3 isoform 1	0.034364261	0.140893471	0.048109966	0.030927835	0.058419244	0.051546392	0.037800687	0.065292096	0.058419244	0.034364261	0.037800687	0.034364261	0.085910653	0.041237113	0.065292096	0.027491409	0.003436426	0.027491409	0.096219931	0.020618557
type I hair keratin 4; hard keratin, type I, 4	0.016055046	0.123853211	0.04587156	0.006880734	0.048165138	0.036697248	0.055045872	0.050458716	0.025229358	0.013761468	0.077981651	0.066513761	0.041284404	0.03440367	0.107798165	0.05733945	0.004587156	0.061926606	0.098623853	0.027522936
ferredoxin reductase isoform 1 precursor; adrenodoxin reductase	0.030549898	0.103869654	0.030549898	0.014256619	0.089613035	0.087576375	0.054989817	0.083503055	0.016293279	0.022403259	0.042769857	0.014256619	0.036659878	0.046843177	0.061099796	0.016293279	0.022403259	0.079429735	0.054989817	0.091649695
aspartate beta-hydroxylase isoform b; junctin isoform 1; junctate; aspartyl/asparaginyl-beta-hydroxylase; peptide-aspartate beta-dioxygenase; humbug	0.030100334	0.060200669	0.026755853	0.023411371	0.10367893	0.063545151	0.053511706	0.050167224	0.023411371	0.036789298	0.056856187	0.023411371	0.033444816	0.096989967	0.183946488	0.003344482	0.010033445	0.016722408	0.050167224	0.053511706
KIAA0690 protein	0.037008481	0.119506554	0.033924441	0.023130301	0.070161912	0.047031611	0.052428682	0.098689283	0.01619121	0.029298381	0.037779491	0.018504241	0.074016962	0.037779491	0.080956052	0.019275251	0.00848111	0.062451812	0.076329992	0.057054742
tripartite motif-containing 10 isoform 1; hematopoietic RING finger 1; tripartite motif protein 10; ring finger protein 9	0.047817048	0.103950104	0.043659044	0.012474012	0.064449064	0.051975052	0.056133056	0.06029106	0.012474012	0.024948025	0.06029106	0.020790021	0.037422037	0.043659044	0.0997921	0.041580042	0.014553015	0.085239085	0.066528067	0.051975052
hypothetical protein FLJ10945	0.02173913	0.094202899	0.007246377	0.007246377	0.043478261	0.210144928	0.043478261	0.166666667	0	0.036231884	0.02173913	0.02173913	0	0	0.007246377	0.02173913	0.036231884	0.130434783	0.065217391	0.065217391
hypothetical protein MGC35338	0.006134969	0.073619632	0.036809816	0.036809816	0.049079755	0.036809816	0.061349693	0.073619632	0.030674847	0.030674847	0.067484663	0.049079755	0.110429448	0.012269939	0.055214724	0.030674847	0.018404908	0.061349693	0.122699387	0.036809816
KIAA1985 protein	0.033333333	0.16	0.02	0.033333333	0.04	0.033333333	0.033333333	0.086666667	0.06	0.026666667	0.06	0.006666667	0.026666667	0.046666667	0.06	0.04	0.02	0.066666667	0.093333333	0.053333333
hypothetical protein FLJ20668	0.040441176	0.080882353	0.051470588	0.022058824	0.095588235	0.047794118	0.077205882	0.040441176	0.025735294	0.018382353	0.044117647	0.044117647	0.069852941	0.036764706	0.047794118	0.0625	0.025735294	0.047794118	0.080882353	0.040441176
zinc finger protein 208	0.044558698	0.046272494	0.050556984	0.010282776	0.029991431	0.035132819	0.070265638	0.045415596	0.04798629	0.068551842	0.011139674	0.023993145	0.167952014	0.006855184	0.10454156	0.063410454	0.015424165	0.017137961	0.073693231	0.066838046
HZFw1 protein isoform 3; HZFw1 protein; LTP (long-term potentiation) induced RING finger protein	0.03187251	0.099601594	0.023904382	0.015936255	0.055776892	0.107569721	0.051792829	0.087649402	0.003984064	0.035856574	0.007968127	0.03187251	0.03187251	0.015936255	0.047808765	0.043824701	0.019920319	0.09561753	0.107569721	0.083665339
striatin, calmodulin binding protein; striatin, calmodulin-binding protein	0.032051282	0.091025641	0.041025641	0.017948718	0.056410256	0.043589744	0.053846154	0.091025641	0.023076923	0.026923077	0.041025641	0.042307692	0.064102564	0.075641026	0.078205128	0.01025641	0.014102564	0.046153846	0.085897436	0.065384615
PTK9 protein tyrosine kinase 9; protein tyrosine kinase 9	0.037142857	0.091428571	0.077142857	0.014285714	0.045714286	0.04	0.045714286	0.062857143	0.045714286	0.034285714	0.057142857	0.031428571	0.077142857	0.06	0.082857143	0.008571429	0.008571429	0.057142857	0.071428571	0.051428571
NADH dehydrogenase (ubiquinone) 1 alpha subcomplex, 7, 14.5kDa; NADH dehydrogenase (ubiquinone) 1 alpha subcomplex, 7 (14.5kD, B14.5a)	0	0.084745763	0.042372881	0.025423729	0.042372881	0.101694915	0.042372881	0.084745763	0.033898305	0.016949153	0.059322034	0.025423729	0.084745763	0.025423729	0.042372881	0.008474576	0.016949153	0.093220339	0.118644068	0.050847458
protein tyrosine phosphatase, non-receptor type 11 isoform 2; protein-tyrosine phosphatase 2C; Noonan syndrome 1; protein tyrosine phosphatase, non-receptor type 11	0.034782609	0.080434783	0.030434783	0.019565217	0.080434783	0.039130435	0.063043478	0.034782609	0.036956522	0.039130435	0.041304348	0.054347826	0.082608696	0.054347826	0.089130435	0.015217391	0.015217391	0.058695652	0.056521739	0.073913043
hypothetical protein MGC24047	0.017751479	0.082840237	0.017751479	0.017751479	0.071005917	0.106508876	0.088757396	0.106508876	0.00591716	0.023668639	0.035502959	0.017751479	0.059171598	0.029585799	0.035502959	0.041420118	0.017751479	0.047337278	0.088757396	0.088757396
solute carrier family 21 (prostaglandin transporter), member 2	0.062208398	0.130637636	0.071539658	0.024883359	0.055987558	0.055987558	0.043545879	0.080870918	0.032659409	0.0155521	0.034214619	0.035769829	0.034214619	0.023328149	0.023328149	0.037325039	0.01244168	0.043545879	0.107309487	0.074650078
zinc finger protein 217	0.032442748	0.073473282	0.020992366	0.020992366	0.051526718	0.085877863	0.059160305	0.065839695	0.025763359	0.034351145	0.044847328	0.04389313	0.085877863	0.052480916	0.060114504	0.03148855	0.002862595	0.045801527	0.099236641	0.062977099
fucosyltransferase 3 (galactoside 3(4)-L-fucosyltransferase, Lewis blood group included); Fucosyltransferase 3 (galactoside 3(4)-L-fucosyltransferase, Lewis	0.04432133	0.105263158	0.027700831	0.016620499	0.049861496	0.094182825	0.049861496	0.08033241	0.04432133	0.030470914	0.041551247	0.024930748	0.038781163	0.058171745	0.03601108	0.019390582	0.047091413	0.08033241	0.083102493	0.027700831
nuclear factor, interleukin 3 regulated	0.023809524	0.075757576	0.036796537	0.025974026	0.075757576	0.041125541	0.045454545	0.054112554	0.023809524	0.028138528	0.051948052	0.045454545	0.088744589	0.047619048	0.086580087	0.006493506	0.006493506	0.038961039	0.155844156	0.041125541
dodecenoyl-Coenzyme A delta isomerase (3,2 trans-enoyl-Coenzyme A isomerase)	0.029801325	0.125827815	0.043046358	0.023178808	0.079470199	0.049668874	0.039735099	0.125827815	0.01986755	0.009933775	0.049668874	0.029801325	0.039735099	0.043046358	0.056291391	0.016556291	0.013245033	0.069536424	0.059602649	0.07615894
dynein, axonemal, heavy polypeptide 11; dynein, axonemal, heavy chain 11	0.051514482	0.120053062	0.057041786	0.024320141	0.064558921	0.039133319	0.055494141	0.070307318	0.029405262	0.024099049	0.046871545	0.039133319	0.066548751	0.051735574	0.082246297	0.01613973	0.017024099	0.053504311	0.050187928	0.040680964
pleiotropic regulator 1 (PRL1homolog, Arabidopsis); pleiotropic regulator 1 (PRL1, Arabidopsis homolog)	0.023346304	0.068093385	0.044747082	0.019455253	0.079766537	0.060311284	0.079766537	0.079766537	0.027237354	0.048638132	0.036964981	0.038910506	0.06614786	0.052529183	0.044747082	0.011673152	0.023346304	0.054474708	0.077821012	0.062256809
proline rich 4 (lacrimal); lacrimal proline rich protein	0.044776119	0.097014925	0.007462687	0.007462687	0.044776119	0.186567164	0.02238806	0.029850746	0.007462687	0.037313433	0.111940299	0.029850746	0.007462687	0.074626866	0.037313433	0	0.007462687	0.097014925	0.089552239	0.059701493
hypothetical protein FLJ90734	0.033112583	0.152317881	0.013245033	0.013245033	0.026490066	0.145695364	0.046357616	0.112582781	0.006622517	0.033112583	0.033112583	0.006622517	0.046357616	0.039735099	0.033112583	0.039735099	0.026490066	0.039735099	0.072847682	0.079470199
coagulation factor IX; Coagulation factor IX (plasma thromboplastic component); Factor 9; Factor IX; Christmas factor	0.045553145	0.060737527	0.054229935	0.013015184	0.080260304	0.032537961	0.067245119	0.047722343	0.034707158	0.021691974	0.030368764	0.069414317	0.060737527	0.041214751	0.093275488	0.052060738	0.015184382	0.043383948	0.05856833	0.078091106
fibroblast growth factor receptor 4 isoform 1 precursor; tyrosine kinase related to fibroblast growth factor receptor; tyrosylprotein kinase; protein-tyrosine kinase; hydroxyaryl-protein kinase	0.027431421	0.12967581	0.03117207	0.016209476	0.072319202	0.074812968	0.036159601	0.078553616	0.03117207	0.027431421	0.033665835	0.024937656	0.03117207	0.048628429	0.059850374	0.019950125	0.016209476	0.068578554	0.089775561	0.082294264
dual-specificity tyrosine-(Y)-phosphorylation regulated kinase 1B isoform b; minibrain-related kinase	0.027164686	0.110356537	0.040747029	0.020373514	0.042444822	0.106960951	0.0475382	0.073005093	0.03565365	0.032258065	0.045840407	0.032258065	0.045840407	0.0475382	0.042444822	0.016977929	0.006791171	0.067911715	0.086587436	0.071307301
PAP-1 binding protein	0.005830904	0.104956268	0.014577259	0.020408163	0.034985423	0.113702624	0.040816327	0.087463557	0.011661808	0.029154519	0.049562682	0.017492711	0.069970845	0.026239067	0.093294461	0.020408163	0.005830904	0.087463557	0.064139942	0.102040816
hypothetical protein MGC34800	0.011560694	0.069364162	0	0.005780347	0.034682081	0.225433526	0.028901734	0.208092486	0.005780347	0.01734104	0.057803468	0.005780347	0	0.023121387	0.034682081	0.011560694	0.023121387	0.075144509	0.075144509	0.086705202
defensin, alpha 1, preproprotein; myeloid-related sequence	0.010638298	0.095744681	0.074468085	0.021276596	0.053191489	0.063829787	0.021276596	0.20212766	0.031914894	0.010638298	0.053191489	0.010638298	0.021276596	0.031914894	0.063829787	0.063829787	0.021276596	0.074468085	0.031914894	0.042553191
hypothetical protein MGC15912	0.04	0.2	0.04	0.013333333	0.12	0.026666667	0.04	0.053333333	0.013333333	0.04	0.04	0.013333333	0.04	0.04	0.04	0.013333333	0.04	0.04	0.04	0.106666667
POMZP3 fusion protein isoform 2; POM-ZP3 fusion protein; POM121/ZP3 fusion protein	0.052173913	0.069565217	0.043478261	0.017391304	0.069565217	0.086956522	0.060869565	0.069565217	0	0.008695652	0.034782609	0.034782609	0.069565217	0.07826087	0.060869565	0.026086957	0	0.069565217	0.12173913	0.026086957
keratin associated protein 2-4; keratin associated protein 2.4	0	0.0234375	0.015625	0.0078125	0.0703125	0.140625	0.1171875	0.015625	0.0078125	0	0.046875	0	0	0.015625	0.015625	0.2734375	0.0078125	0.0859375	0.1015625	0.0546875
Nogo-66 receptor homolog 2	0.040816327	0.14739229	0.027210884	0.009070295	0.040816327	0.072562358	0.045351474	0.072562358	0.022675737	0.052154195	0.0430839	0.045351474	0.038548753	0.038548753	0.038548753	0.031746032	0.015873016	0.070294785	0.063492063	0.083900227
glioma-amplified sequence-41; NuMA binding protein 1	0.052863436	0.074889868	0.061674009	0.030837004	0.061674009	0.039647577	0.074889868	0.052863436	0.044052863	0.022026432	0.035242291	0.030837004	0.110132159	0.044052863	0.110132159	0.004405286	0.008810573	0.052863436	0.035242291	0.052863436
transmembrane 4 superfamily member 1; membrane component, chromosome 3, surface marker 1; tumor-associated antigen L6	0.04950495	0.143564356	0.074257426	0.014851485	0.054455446	0.01980198	0.02970297	0.074257426	0.034653465	0.024752475	0.034653465	0.034653465	0.01980198	0.024752475	0.04950495	0.089108911	0.01980198	0.014851485	0.069306931	0.123762376
Langerhans cell specific c-type lectin; langerin	0.036585366	0.097560976	0.051829268	0.018292683	0.070121951	0.057926829	0.057926829	0.067073171	0.027439024	0.009146341	0.051829268	0.057926829	0.076219512	0.039634146	0.06097561	0.015243902	0.027439024	0.033536585	0.088414634	0.054878049
mitochondrial carrier homolog 1; CGI-64 protein; presenilin-associated protein	0.048387097	0.110215054	0.032258065	0.043010753	0.083333333	0.064516129	0.032258065	0.099462366	0.029569892	0.02688172	0.02688172	0.021505376	0.045698925	0.032258065	0.032258065	0.016129032	0.010752688	0.053763441	0.080645161	0.110215054
related RAS viral (r-ras) oncogene homolog 2; oncogene TC21	0.053921569	0.058823529	0.058823529	0.029411765	0.073529412	0.029411765	0.049019608	0.06372549	0.034313725	0.014705882	0.083333333	0.009803922	0.06372549	0.073529412	0.083333333	0.019607843	0.004901961	0.078431373	0.039215686	0.078431373
zinc finger protein 12	0.048165138	0.059633028	0.025229358	0.009174312	0.038990826	0.038990826	0.059633028	0.041284404	0.032110092	0.064220183	0.04587156	0.027522936	0.096330275	0.02293578	0.068807339	0.064220183	0.009174312	0.091743119	0.080275229	0.075688073
Ras association domain family 1 isoform C; Ras association domain family protein 1; tumor suppressor protein RDA32; pancreas-specific ras association domain family 1 protein; cardiac-specific ras association domain family 1 protein	0.040740741	0.114814815	0.02962963	0.014814815	0.051851852	0.055555556	0.037037037	0.062962963	0.02962963	0.022222222	0.055555556	0.025925926	0.059259259	0.055555556	0.092592593	0.011111111	0.011111111	0.096296296	0.092592593	0.040740741
hypothetical protein DKFZp547A023	0.018779343	0.10172144	0.026604069	0.018779343	0.045383412	0.076682316	0.070422535	0.070422535	0.012519562	0.018779343	0.061032864	0.040688576	0.081377152	0.031298905	0.097026604	0.012519562	0	0.051643192	0.118935837	0.045383412
hypothetical protein MGC13008	0.035087719	0.070175439	0.01754386	0.01754386	0.105263158	0	0.122807018	0.035087719	0.035087719	0.035087719	0.035087719	0.087719298	0.01754386	0.01754386	0.035087719	0	0.01754386	0.052631579	0.157894737	0.105263158
gamma-butyrobetaine hydroxylase; gamma-butyrobetaine,2-oxoglutarate dioxygenase 1	0.054263566	0.095607235	0.049095607	0.015503876	0.069767442	0.033591731	0.049095607	0.059431525	0.041343669	0.028423773	0.046511628	0.03875969	0.074935401	0.080103359	0.056847545	0.023255814	0.023255814	0.051679587	0.051679587	0.056847545
hypothetical protein LOC51321	0.048387097	0.102150538	0.064516129	0.016129032	0.048387097	0.043010753	0.037634409	0.048387097	0.043010753	0.043010753	0.02688172	0.032258065	0.075268817	0.059139785	0.059139785	0.037634409	0.02688172	0.043010753	0.080645161	0.064516129
KIAA0809 protein; likely ortholog of mouse steroid receptor-interacting SNF2 domain protein	0.036055923	0.098601913	0.038999264	0.019131714	0.070640177	0.079470199	0.048565121	0.063281825	0.025754231	0.023546726	0.04415011	0.041942605	0.050772627	0.049300957	0.068432671	0.015452539	0.008094187	0.06401766	0.090507726	0.063281825
N-myc and STAT interactor; N-myc interactor	0.039087948	0.06514658	0.081433225	0.022801303	0.087947883	0.03257329	0.055374593	0.029315961	0.026058632	0.022801303	0.068403909	0.039087948	0.104234528	0.061889251	0.110749186	0.009771987	0	0.029315961	0.06514658	0.048859935
melanoma-associated antigen H1; restin; MAGE-H1 antigen	0.03196347	0.050228311	0.03652968	0.02739726	0.063926941	0.077625571	0.03652968	0.095890411	0.02283105	0.01369863	0.02739726	0.04109589	0.063926941	0.0456621	0.086757991	0.00913242	0.01826484	0.086757991	0.109589041	0.054794521
ATPase, H+ transporting, lysosomal 42kDa, V1 subunit C isoform 2; V-ATPase C2 subunit	0.052493438	0.125984252	0.041994751	0.023622047	0.089238845	0.031496063	0.060367454	0.052493438	0.034120735	0.015748031	0.036745407	0.039370079	0.083989501	0.062992126	0.081364829	0	0.01312336	0.044619423	0.078740157	0.031496063
glucose phosphate isomerase; neuroleukin; glucose-6-phosphate isomerase; autocrine motility factor; sperm antigen-36; phosphoglucose isomerase; phosphohexose isomerase; phosphohexomutase; hexosephosphate isomerase; hexose monophosphate isomerase; phosphosaccharomutase; oxoisomerase	0.050179211	0.094982079	0.05734767	0.02688172	0.05734767	0.039426523	0.066308244	0.071684588	0.025089606	0.037634409	0.051971326	0.050179211	0.062724014	0.048387097	0.05734767	0.007168459	0.021505376	0.048387097	0.051971326	0.073476703
chromosome 21 open reading frame 2; nuclear encoded mitochondrial protein, cDNA A2-YF5	0.0078125	0.15234375	0.02734375	0.015625	0.046875	0.05078125	0.0625	0.07421875	0.01171875	0.01953125	0.0390625	0.0234375	0.03125	0.02734375	0.10546875	0.02734375	0.0078125	0.1015625	0.10546875	0.0625
amyloid beta (A4) precursor-like protein 1	0.021538462	0.107692308	0.024615385	0.024615385	0.055384615	0.093846154	0.035384615	0.078461538	0.016923077	0.033846154	0.070769231	0.015384615	0.021538462	0.04	0.103076923	0.018461538	0.006153846	0.087692308	0.066153846	0.078461538
hypothetical protein FLJ39426	0.012269939	0.141104294	0.024539877	0.055214724	0.030674847	0.09202454	0.030674847	0.042944785	0.018404908	0.024539877	0.049079755	0.012269939	0.079754601	0.018404908	0.104294479	0.036809816	0.012269939	0.128834356	0.061349693	0.024539877
argininosuccinate synthetase	0.036407767	0.082524272	0.065533981	0.02184466	0.072815534	0.048543689	0.04368932	0.067961165	0.046116505	0.024271845	0.041262136	0.038834951	0.080097087	0.038834951	0.084951456	0.012135922	0.012135922	0.048543689	0.058252427	0.075242718
zinc finger protein 155 (pHZ-96)	0.055762082	0.065055762	0.029739777	0.013011152	0.044609665	0.035315985	0.048327138	0.026022305	0.029739777	0.06133829	0.057620818	0.033457249	0.092936803	0.042750929	0.079925651	0.06133829	0.007434944	0.06133829	0.079925651	0.074349442
UDP glycosyltransferase 2 family, polypeptide B10	0.075757576	0.100378788	0.058712121	0.037878788	0.071969697	0.049242424	0.045454545	0.058712121	0.028409091	0.026515152	0.03219697	0.047348485	0.077651515	0.045454545	0.047348485	0.015151515	0.026515152	0.037878788	0.068181818	0.049242424
kelch-like 6; kelch-like protein KLHL6	0.032786885	0.106557377	0.055737705	0.019672131	0.08852459	0.040983607	0.052459016	0.062295082	0.03442623	0.029508197	0.032786885	0.044262295	0.059016393	0.049180328	0.080327869	0.029508197	0.016393443	0.050819672	0.062295082	0.052459016
polo-like kinase; polo (Drosophia)-like kinase	0.03814262	0.11774461	0.051409619	0.016583748	0.061359867	0.063018242	0.046434494	0.066334992	0.03814262	0.026533997	0.021558872	0.036484245	0.066334992	0.048092869	0.069651741	0.021558872	0.006633499	0.07628524	0.071310116	0.056384743
ventral anterior homeobox 2	0.020689655	0.106896552	0.013793103	0.006896552	0.034482759	0.082758621	0.044827586	0.096551724	0.013793103	0.010344828	0.034482759	0.020689655	0.037931034	0.051724138	0.062068966	0.017241379	0.006896552	0.106896552	0.124137931	0.106896552
axin 1 isoform a; axis inhibition protein 1; axis inhibitor 1; fused, mouse, homolog of	0.025522042	0.067285383	0.030162413	0.015081206	0.059164733	0.083526682	0.042923434	0.077726218	0.027842227	0.03712297	0.040603248	0.018561485	0.055684455	0.051044084	0.093967517	0.018561485	0.009280742	0.080046404	0.087006961	0.078886311
hypothetical protein FLJ21551	0.035040431	0.102425876	0.061994609	0.005390836	0.075471698	0.086253369	0.091644205	0.045822102	0.021563342	0.021563342	0.026954178	0.04851752	0.105121294	0.029649596	0.051212938	0.013477089	0.010781671	0.029649596	0.083557951	0.053908356
relaxin 1 preproprotein; relaxin H1; preprorelaxin H1; prorelaxin	0.048648649	0.135135135	0.059459459	0.016216216	0.037837838	0.064864865	0.032432432	0.081081081	0.021621622	0.010810811	0.048648649	0.032432432	0.081081081	0.037837838	0.075675676	0.037837838	0.010810811	0.064864865	0.081081081	0.021621622
cholinergic receptor, nicotinic, alpha polypeptide 9; nicotinic acetylcholine receptor alpha 9 subunit (NACHRA9 gene)	0.043841336	0.096033403	0.070981211	0.029227557	0.077244259	0.039665971	0.050104384	0.075156576	0.045929019	0.018789144	0.027139875	0.048016701	0.058455115	0.070981211	0.043841336	0.025052192	0.025052192	0.045929019	0.075156576	0.033402923
general transcription factor II, i isoform 3; BTK-associated protein, 135kD; Williams-Beuren syndrome chromosome region 6; Bruton tyrosine kinase-associated protein 135	0.048106448	0.065506653	0.057318321	0.018423746	0.082906858	0.084953941	0.051177073	0.058341863	0.024564995	0.009211873	0.034800409	0.040941658	0.087001024	0.038894575	0.103377687	0.009211873	0.008188332	0.055271238	0.068577277	0.053224156
DKFZP564O1863 protein	0.019762846	0.114624506	0.063241107	0.039525692	0.031620553	0.011857708	0.035573123	0.079051383	0.007905138	0.035573123	0.086956522	0.039525692	0.067193676	0.051383399	0.130434783	0.007905138	0	0.083003953	0.071146245	0.023715415
neurotrophic factor artemin isoform 2, precursor; neublastin; enovin	0.016877637	0.126582278	0.004219409	0.008438819	0.042194093	0.156118143	0.025316456	0.147679325	0.004219409	0.016877637	0.025316456	0.004219409	0	0.016877637	0.025316456	0.033755274	0.012658228	0.126582278	0.101265823	0.105485232
TAL1 (SCL) interrupting locus; SCL interrupting locus	0.034188034	0.097125097	0.045066045	0.021756022	0.057498057	0.083916084	0.050505051	0.046620047	0.02020202	0.034188034	0.052836053	0.063714064	0.055944056	0.045066045	0.067599068	0.027195027	0.004662005	0.036519037	0.114996115	0.04040404
hypothetical protein FLJ10276	0.025581395	0.076744186	0.03255814	0.018604651	0.060465116	0.081395349	0.065116279	0.079069767	0.01627907	0.013953488	0.039534884	0.013953488	0.060465116	0.058139535	0.13255814	0.011627907	0.020930233	0.030232558	0.102325581	0.060465116
potassium voltage-gated channel, shaker-related subfamily, beta member 1 isoform 2; voltage-gated potassium channel beta-1 subunit; potassium channel beta 3 chain; potassium channel beta3 subunit; potassium channel shaker chain beta 1a	0.014705882	0.095588235	0.056372549	0.029411765	0.071078431	0.046568627	0.046568627	0.075980392	0.036764706	0.019607843	0.044117647	0.031862745	0.071078431	0.019607843	0.078431373	0.022058824	0.022058824	0.058823529	0.080882353	0.078431373
wingless-type MMTV integration site family, member 3; WNT-3 proto-oncogene protein precursor	0.036619718	0.081690141	0.042253521	0.014084507	0.050704225	0.045070423	0.056338028	0.061971831	0.025352113	0.042253521	0.025352113	0.030985915	0.050704225	0.050704225	0.064788732	0.067605634	0.025352113	0.067605634	0.067605634	0.092957746
membrane component, chromosome 11, surface marker 1; likely ortholog of mouse GPI-anchored membrane protein 1	0.027439024	0.070121951	0.019817073	0.025914634	0.06554878	0.079268293	0.054878049	0.056402439	0.036585366	0.018292683	0.118902439	0.056402439	0.041158537	0.044207317	0.083841463	0.004573171	0.00304878	0.051829268	0.080792683	0.06097561
Shaw-related voltage-gated potassium channel protein 4 isoform a; voltage-gated potassium channel protein KV3.4	0.050393701	0.096062992	0.045669291	0.020472441	0.062992126	0.05984252	0.064566929	0.078740157	0.026771654	0.022047244	0.012598425	0.02519685	0.037795276	0.050393701	0.066141732	0.028346457	0.014173228	0.074015748	0.066141732	0.097637795
delta-like homolog	0.031331593	0.096605744	0.033942559	0.010443864	0.060052219	0.065274151	0.065274151	0.049608355	0.020887728	0.020887728	0.041775457	0.052219321	0.044386423	0.052219321	0.054830287	0.09921671	0.007832898	0.036553525	0.057441253	0.09921671
solute carrier family 22 member 6 isoform a; renal organic anion transporter 1; para-aminohippurate transporter	0.046181172	0.140319716	0.044404973	0.035523979	0.069271758	0.053285968	0.056838366	0.094138544	0.031971581	0.017761989	0.058614565	0.030195382	0.023090586	0.023090586	0.03374778	0.023090586	0.017761989	0.053285968	0.063943162	0.08348135
sarco/endoplasmic reticulum Ca2+ -ATPase isoform c; ATPase, Ca(2+)-transporting, ubiquitous; sarcoplasmic/endoplasmic reticulum calcium ATPase 3; SR Ca(2+)-ATPase 3; calcium pump 3; adenosine triphosphatase, calcium; sarco/endoplasmic reticulum Ca2+ -ATPase; calcium-translocating P-type ATPase	0.034985423	0.103984451	0.054421769	0.026239067	0.090379009	0.051506317	0.066083576	0.100097182	0.018464529	0.014577259	0.031098154	0.029154519	0.036929057	0.044703596	0.068999028	0.02526725	0.014577259	0.060252672	0.062196307	0.066083576
ATP-binding cassette, sub-family A, member 12 isoform b	0.051383399	0.119016249	0.072463768	0.029863856	0.057971014	0.041282389	0.063241107	0.052261748	0.04040404	0.023276241	0.035133948	0.052700922	0.058410189	0.041721563	0.054896794	0.015810277	0.01010101	0.037768994	0.087395696	0.054896794
phosphomannomutase 2	0.06504065	0.085365854	0.069105691	0.020325203	0.052845528	0.040650407	0.044715447	0.040650407	0.040650407	0.012195122	0.044715447	0.036585366	0.085365854	0.077235772	0.069105691	0.024390244	0.004065041	0.056910569	0.040650407	0.089430894
phospholipase A2, group IB (pancreas)	0.033783784	0.081081081	0.040540541	0.013513514	0.040540541	0.040540541	0.047297297	0.081081081	0.060810811	0.02027027	0.027027027	0.060810811	0.094594595	0.067567568	0.027027027	0.094594595	0.006756757	0.02027027	0.087837838	0.054054054
hypothetical protein MGC5347	0.029216467	0.13811421	0.035856574	0.011952191	0.079681275	0.081009296	0.04249668	0.100929615	0.006640106	0.011952191	0.033200531	0.02124834	0.039840637	0.051792829	0.059760956	0.019920319	0.006640106	0.077025232	0.070385126	0.082337317
cytochrome P450, family 4, subfamily A, polypeptide 11; cytochrome P450, subfamily IVA, polypeptide 11; fatty acid omega-hydroxylase; P450HL-omega; alkane-1 monooxygenase; lauric acid omega-hydroxylase	0.038535645	0.144508671	0.057803468	0.02504817	0.048169557	0.061657033	0.040462428	0.055876686	0.02504817	0.046242775	0.061657033	0.026974952	0.048169557	0.052023121	0.040462428	0.015414258	0.023121387	0.05973025	0.071290944	0.057803468
polycystic kidney and hepatic disease 1 isoform 1; TIG multiple domains-1; polyductin; tigmin; fibrocystin; TIG multiple domains 1	0.041728031	0.100392734	0.058419244	0.017182131	0.085910653	0.052773687	0.06431026	0.056455572	0.023809524	0.028227786	0.044918999	0.047619048	0.031173294	0.039027982	0.051055474	0.024545901	0.015709377	0.045655376	0.091801669	0.07928326
ankyrin repeat domain 3; putative gene, ankirin like, possible dual-specificity Ser/Thr/Tyr kinase domain; ortholog of mouse protien kinase C-associated kinase	0.024234694	0.132653061	0.031887755	0.017857143	0.073979592	0.048469388	0.045918367	0.089285714	0.014030612	0.047193878	0.034438776	0.025510204	0.053571429	0.056122449	0.066326531	0.015306122	0.014030612	0.0625	0.077806122	0.068877551
interphotoreceptor matrix proteoglycan 1	0.048933501	0.094102886	0.04642409	0.022584693	0.050188206	0.058971142	0.070263488	0.062735257	0.026348808	0.017565872	0.056461731	0.035131744	0.058971142	0.062735257	0.089084065	0.015056462	0.006273526	0.038895859	0.094102886	0.045169385
putative G protein-coupled receptor 92	0.040322581	0.177419355	0.016129032	0.018817204	0.094086022	0.056451613	0.048387097	0.110215054	0.034946237	0.02688172	0.021505376	0.029569892	0.008064516	0.034946237	0.016129032	0.02688172	0.01344086	0.099462366	0.086021505	0.040322581
sorting nexin 26	0.029307282	0.111900533	0.01598579	0.014209591	0.046181172	0.143872114	0.034635879	0.078152753	0.021314387	0.023978686	0.043516874	0.01598579	0.019538188	0.031971581	0.053285968	0.017761989	0.011545293	0.087033748	0.101243339	0.098579041
RNASE6PL gene product	0.0234375	0.11328125	0.04296875	0.01171875	0.046875	0.078125	0.02734375	0.05859375	0.03125	0.02734375	0.05859375	0.0390625	0.07421875	0.05859375	0.07421875	0.04296875	0.03515625	0.0546875	0.04296875	0.05859375
MD-1, RP105-associated; RP105 is associated with MD-1	0.067901235	0.104938272	0.061728395	0.018518519	0.049382716	0.049382716	0.049382716	0.055555556	0.037037037	0.00617284	0.043209877	0.037037037	0.055555556	0.030864198	0.061728395	0.049382716	0.012345679	0.030864198	0.092592593	0.086419753
homeo box B5; homeo box 2A; homeobox protein Hox-B5	0.040892193	0.059479554	0.026022305	0.029739777	0.011152416	0.07063197	0.048327138	0.111524164	0.040892193	0.026022305	0.044609665	0.040892193	0.037174721	0.033457249	0.055762082	0.011152416	0.011152416	0.07063197	0.171003717	0.059479554
glutathione transferase A5	0.040540541	0.144144144	0.058558559	0.036036036	0.04954955	0.040540541	0.027027027	0.067567568	0.040540541	0.013513514	0.031531532	0.031531532	0.099099099	0.054054054	0.094594595	0.004504505	0.009009009	0.054054054	0.067567568	0.036036036
PTH-responsive osteosarcoma B1 protein	0.046134663	0.128428928	0.044887781	0.019950125	0.074812968	0.042394015	0.058603491	0.052369077	0.021197007	0.024937656	0.067331671	0.034912718	0.051122195	0.057356608	0.063591022	0.023690773	0.00872818	0.042394015	0.081047382	0.056109726
stimulated by retinoic acid gene 6	0.035982009	0.179910045	0.025487256	0.019490255	0.062968516	0.064467766	0.053973013	0.100449775	0.03898051	0.032983508	0.044977511	0.016491754	0.023988006	0.025487256	0.031484258	0.020989505	0.020989505	0.055472264	0.07946027	0.065967016
endomucin; endomucin-2; likely ortholog of mouse Emcn	0.011494253	0.091954023	0.0651341	0.01532567	0.084291188	0.061302682	0.16091954	0.042145594	0.007662835	0.007662835	0.038314176	0.053639847	0.068965517	0.026819923	0.049808429	0.007662835	0.003831418	0.011494253	0.137931034	0.053639847
gonadotropin-releasing hormone (type 2) receptor 2	0.061643836	0.157534247	0.044520548	0.023972603	0.047945205	0.058219178	0.075342466	0.085616438	0.023972603	0.020547945	0.037671233	0.020547945	0.02739726	0.023972603	0.030821918	0.02739726	0.02739726	0.061643836	0.071917808	0.068493151
signal sequence receptor, delta; translocon-associated protein delta	0.034682081	0.098265896	0.057803468	0.01734104	0.080924855	0.034682081	0.063583815	0.10982659	0.046242775	0.023121387	0.040462428	0.028901734	0.028901734	0.040462428	0.052023121	0.01734104	0.01734104	0.046242775	0.10982659	0.052023121
component of oligomeric golgi complex 8; dependent on RIC1	0.050653595	0.12745098	0.055555556	0.019607843	0.055555556	0.068627451	0.052287582	0.099673203	0.022875817	0.014705882	0.058823529	0.029411765	0.019607843	0.039215686	0.08496732	0.017973856	0.004901961	0.075163399	0.050653595	0.052287582
hypothetical protein LOC91942	0.029585799	0.047337278	0.053254438	0.017751479	0.035502959	0.071005917	0.059171598	0.047337278	0.041420118	0.023668639	0.053254438	0.029585799	0.106508876	0.035502959	0.118343195	0	0.035502959	0.065088757	0.071005917	0.059171598
KIAA0872 protein	0.029250457	0.129798903	0.018281536	0.016453382	0.058500914	0.07678245	0.045703839	0.129798903	0.02559415	0.027422303	0.038391225	0.010968921	0.02559415	0.049360146	0.067641682	0.014625229	0.010968921	0.073126143	0.08226691	0.069469835
hypothetical protein FLJ36031	0.038961039	0.069264069	0.012987013	0.017316017	0.056277056	0.12987013	0.043290043	0.134199134	0.012987013	0.008658009	0.017316017	0.004329004	0.034632035	0.034632035	0.051948052	0.017316017	0.012987013	0.173160173	0.069264069	0.060606061
hypothetical protein FLJ25168	0.006369427	0.063694268	0.01910828	0.012738854	0.025477707	0.082802548	0.082802548	0.082802548	0.025477707	0.038216561	0.038216561	0.038216561	0.063694268	0.012738854	0.070063694	0.038216561	0.031847134	0.063694268	0.063694268	0.140127389
tubulin, gamma complex associated protein 5; gamma-tubulin complex component GCP5	0.04296875	0.114257813	0.048828125	0.02734375	0.069335938	0.037109375	0.048828125	0.051757813	0.032226563	0.036132813	0.053710938	0.036132813	0.05859375	0.060546875	0.080078125	0.014648438	0.01953125	0.048828125	0.08203125	0.037109375
nuclear receptor subfamily 4, group A, member 2 isoform d; nur related protein-1 (mouse), human homolog of; transcriptionally inducible nuclear receptor related 1; intermediate-early receptor protein; T-cell nuclear receptor NOT; orphan nuclear receptor NURR1; NGFI-B/nur77 beta-type transcription factor homolog	0.044859813	0.091588785	0.037383178	0.029906542	0.065420561	0.093457944	0.039252336	0.046728972	0.029906542	0.03364486	0.061682243	0.046728972	0.052336449	0.048598131	0.041121495	0.031775701	0.005607477	0.052336449	0.08411215	0.063551402
retinoblastoma binding protein 2; retinoblastoma-binding protein 2	0.035423926	0.100464576	0.029036005	0.029616725	0.073170732	0.058072009	0.039488966	0.06329849	0.021486643	0.018002323	0.041231127	0.025551684	0.085946574	0.051684088	0.099303136	0.030197445	0.015098722	0.059233449	0.078977933	0.044715447
thioredoxin-like; PKC-interacting cousin of thioredoxin	0.044776119	0.119402985	0.041791045	0.023880597	0.065671642	0.050746269	0.029850746	0.080597015	0.023880597	0.020895522	0.044776119	0.032835821	0.086567164	0.029850746	0.119402985	0.014925373	0.011940299	0.026865672	0.068656716	0.062686567
ALEX3 protein; arm protein lost in epithelial cancers, X chromosome, 3	0.039577836	0.10817942	0.047493404	0.023746702	0.068601583	0.029023747	0.039577836	0.092348285	0.023746702	0.01055409	0.036939314	0.071240106	0.068601583	0.055408971	0.068601583	0.015831135	0.013192612	0.065963061	0.060686016	0.060686016
hypothetical protein FLJ90022	0.014184397	0.125295508	0.01891253	0.01891253	0.047281324	0.056737589	0.042553191	0.111111111	0.021276596	0.033096927	0.040189125	0.011820331	0.054373522	0.044917258	0.094562648	0.01891253	0.007092199	0.06855792	0.078014184	0.092198582
v-ets erythroblastosis virus E26 oncogene homolog 1; Avian erythroblastosis virus E26 (v-ets) oncogene homolog-1; v-ets avian erythroblastosis virus E2 oncogene homolog 1; v-ets avian erythroblastosis virus E26 oncogene homolog 1; v-ets erythroblastosis virus E26 oncogene homolog 1 (avian)	0.045351474	0.095238095	0.038548753	0.022675737	0.049886621	0.065759637	0.049886621	0.054421769	0.047619048	0.015873016	0.045351474	0.029478458	0.072562358	0.081632653	0.068027211	0.020408163	0.020408163	0.040816327	0.0861678	0.049886621
hypothetical protein MGC10731	0.054263566	0.112403101	0.027131783	0.023255814	0.096899225	0.069767442	0.042635659	0.100775194	0.011627907	0.027131783	0.031007752	0.019379845	0.042635659	0.050387597	0.058139535	0.011627907	0.019379845	0.069767442	0.054263566	0.07751938
glutamyl aminopeptidase (aminopeptidase A); gp160	0.042842215	0.096133751	0.047021944	0.020898642	0.065830721	0.048066876	0.065830721	0.061650993	0.044932079	0.017763845	0.039707419	0.059561129	0.0553814	0.053291536	0.071055381	0.009404389	0.027168234	0.043887147	0.077324974	0.052246604
hypothetical protein FLJ10876	0.028282828	0.074747475	0.038383838	0.02020202	0.046464646	0.096969697	0.058585859	0.072727273	0.026262626	0.026262626	0.078787879	0.048484848	0.066666667	0.050505051	0.068686869	0.004040404	0.012121212	0.056565657	0.070707071	0.054545455
CGI-31 protein	0.054054054	0.114864865	0.060810811	0.030405405	0.064189189	0.057432432	0.057432432	0.057432432	0.040540541	0.006756757	0.030405405	0.047297297	0.067567568	0.050675676	0.057432432	0.02027027	0.016891892	0.060810811	0.060810811	0.043918919
cytosine-5-methyltransferase 3-like protein isoform 1; cytosine-5-methyltransferase 3-like protein; human cytosine-5-methyltransferase 3-like protein	0.046511628	0.11369509	0.033591731	0.015503876	0.072351421	0.069767442	0.03875969	0.049095607	0.031007752	0.020671835	0.033591731	0.028423773	0.046511628	0.059431525	0.064599483	0.043927649	0.023255814	0.056847545	0.095607235	0.056847545
bile acid beta-glucosidase	0.035598706	0.090614887	0.029126214	0.034519957	0.065803668	0.057173679	0.055016181	0.070118662	0.046386192	0.020496224	0.06364617	0.028047465	0.03236246	0.058252427	0.052858684	0.024811219	0.031283711	0.059331176	0.053937433	0.090614887
pleckstrin homology, Sec7 and coiled/coil domains 2 isoform 1; pleckstrin homology, Sec7 and coiled/coil domains 2; cytohesin 2	0.045	0.1075	0.05	0.03	0.05	0.0525	0.04	0.05	0.03	0.0125	0.0375	0.0625	0.0675	0.055	0.1125	0.015	0.0125	0.0775	0.0325	0.06
DKFZP564D116 protein	0.060606061	0.1002331	0.046620047	0.013986014	0.067599068	0.055944056	0.065268065	0.062937063	0.027972028	0.016317016	0.074592075	0.053613054	0.041958042	0.027972028	0.032634033	0.032634033	0.011655012	0.03962704	0.1002331	0.067599068
Tax1 (human T-cell leukemia virus type I) binding protein 1; tax1-binding protein	0.039290241	0.091254753	0.020278834	0.020278834	0.064638783	0.041825095	0.059569075	0.060836502	0.02661597	0.029150824	0.067173638	0.049429658	0.097591888	0.062103929	0.114068441	0.024081115	0.007604563	0.036755387	0.055766793	0.031685678
cell division cycle 2-like 2 isoform 5; cell division cycle 2-like 3; p58GTA protein kinase; PITSLRE protein kinase beta; galactosyltransferase associated protein kinase; PITSLRE A	0.024358974	0.079487179	0.032051282	0.024358974	0.041025641	0.051282051	0.038461538	0.046153846	0.021794872	0.025641026	0.038461538	0.023076923	0.084615385	0.055128205	0.166666667	0.005128205	0.012820513	0.094871795	0.078205128	0.056410256
allograft inflammatory factor 1 isoform 3; interferon gamma responsive transcript; ionized calcium-binding adapter molecule	0.040816327	0.129251701	0.047619048	0.054421769	0.013605442	0.054421769	0.027210884	0.040816327	0.027210884	0.006802721	0.034013605	0.020408163	0.129251701	0.068027211	0.108843537	0	0	0.040816327	0.074829932	0.081632653
hypothetical protein FLJ37131	0.03030303	0.106060606	0.015151515	0.007575758	0.022727273	0.045454545	0.075757576	0.121212121	0.007575758	0.068181818	0.098484848	0.03030303	0.03030303	0.045454545	0.037878788	0.015151515	0.015151515	0.075757576	0.075757576	0.075757576
phosphatidylinositol polyphosphate 5-phosphatase isoform a	0.052164262	0.105438402	0.057713651	0.025527192	0.063263041	0.058823529	0.036625971	0.042175361	0.02663707	0.022197558	0.055493896	0.048834628	0.064372919	0.056603774	0.07991121	0.024417314	0.012208657	0.061043285	0.063263041	0.043285239
pyrin-domain containing protein 1; pyrin-only protein 1	0.02247191	0.157303371	0.033707865	0.04494382	0.078651685	0.033707865	0.04494382	0.112359551	0.033707865	0	0.02247191	0.011235955	0.078651685	0.056179775	0.112359551	0	0	0.08988764	0.011235955	0.056179775
super conserved receptor expressed in brain 3	0.064343164	0.115281501	0.040214477	0.048257373	0.075067024	0.053619303	0.045576408	0.131367292	0.037533512	0.032171582	0.018766756	0.021447721	0.042895442	0.018766756	0.029490617	0.040214477	0.024128686	0.050938338	0.048257373	0.061662198
hypothetical protein MGC955	0.020100503	0.100502513	0.045226131	0.020100503	0.050251256	0.070351759	0.050251256	0.110552764	0.035175879	0.045226131	0.070351759	0.030150754	0.050251256	0.055276382	0.070351759	0.015075377	0.010050251	0.035175879	0.045226131	0.070351759
interferon regulatory factor 3	0.035128806	0.110070258	0.021077283	0.016393443	0.070257611	0.098360656	0.049180328	0.049180328	0.018735363	0.021077283	0.044496487	0.028103044	0.032786885	0.06557377	0.06088993	0.014051522	0.032786885	0.06088993	0.070257611	0.100702576
dimethylarginine dimethylaminohydrolase 2; dimethylarginine dimethylaminohydrolase II	0.024561404	0.150877193	0.021052632	0.010526316	0.073684211	0.077192982	0.052631579	0.098245614	0.003508772	0.024561404	0.028070175	0.010526316	0.024561404	0.059649123	0.052631579	0.01754386	0.007017544	0.066666667	0.070175439	0.126315789
putative nucleic acid binding protein RY-1	0.025806452	0.025806452	0.025806452	0.032258065	0.019354839	0.038709677	0.04516129	0.025806452	0.019354839	0.012903226	0.019354839	0.025806452	0.090322581	0.038709677	0.116129032	0	0	0.251612903	0.141935484	0.04516129
viperin; similar to inflammatory response protein 6	0.063711911	0.119113573	0.041551247	0.016620499	0.063711911	0.038781163	0.030470914	0.041551247	0.024930748	0.011080332	0.030470914	0.041551247	0.08033241	0.047091413	0.096952909	0.030470914	0.024930748	0.077562327	0.058171745	0.060941828
HSPC065 protein	0.015915119	0.119363395	0.050397878	0.034482759	0.053050398	0.013262599	0.034482759	0.074270557	0.023872679	0.021220159	0.055702918	0.037135279	0.108753316	0.053050398	0.127320955	0.00265252	0.00795756	0.082228117	0.058355438	0.026525199
testis-specific transcript, Y-linked 6; testis transcript Y 6	0.010526316	0.147368421	0.031578947	0.031578947	0.073684211	0.084210526	0.021052632	0.021052632	0.021052632	0.063157895	0.021052632	0.021052632	0.021052632	0.031578947	0.042105263	0.073684211	0.021052632	0.063157895	0.105263158	0.094736842
HMBA-inducible; likely ortholog of mouse cardiac lineage protein 1	0.027855153	0.091922006	0.005571031	0.019498607	0.013927577	0.072423398	0.033426184	0.069637883	0.022284123	0.019498607	0.069637883	0.025069638	0.064066852	0.066852368	0.142061281	0.013927577	0.011142061	0.075208914	0.072423398	0.08356546
glycine receptor, beta; glycine receptor, beta subunit	0.058350101	0.106639839	0.058350101	0.018108652	0.076458753	0.054325956	0.054325956	0.064386318	0.040241449	0.004024145	0.032193159	0.050301811	0.078470825	0.054325956	0.042253521	0.024144869	0.016096579	0.044265594	0.072434608	0.050301811
hypothetical protein MGC10974	0.031674208	0.122171946	0.045248869	0.013574661	0.049773756	0.07239819	0.036199095	0.076923077	0.022624434	0.027149321	0.027149321	0	0.013574661	0.031674208	0.095022624	0.013574661	0.018099548	0.108597285	0.099547511	0.095022624
leukocyte immunoglobulin-like receptor, subfamily A (with TM domain), member 2; leukocyte immunoglobulin-like receptor 7	0.025751073	0.115879828	0.027896996	0.008583691	0.077253219	0.08583691	0.042918455	0.055793991	0.042918455	0.040772532	0.064377682	0.025751073	0.021459227	0.030042918	0.0472103	0.021459227	0.019313305	0.049356223	0.115879828	0.081545064
hypothetical protein MGC3123	0.033222591	0.119601329	0.029900332	0.016611296	0.109634551	0.07641196	0.049833887	0.079734219	0.019933555	0.023255814	0.029900332	0.029900332	0.019933555	0.03986711	0.066445183	0.009966777	0.006644518	0.043189369	0.086378738	0.109634551
acetylcholinesterase collagen-like tail subunit isoform VII precursor; collagenic tail of endplate acetylcholinesterase; single strand of homotrimeric collagen-like tail subunit of asymmetric acetylcholinesterase; AChE Q subunit; acetylcholinesterase-associated collagen	0.03202847	0.081850534	0.021352313	0.042704626	0.021352313	0.195729537	0.021352313	0.021352313	0.007117438	0.007117438	0.042704626	0.010676157	0.071174377	0.021352313	0.039145907	0.014234875	0.003558719	0.049822064	0.060498221	0.234875445
apolipoprotein B mRNA editing enzyme, catalytic polypeptide-like 3B; phorbolin-1-related; phorbolin 3; phorbolin 2	0.070680628	0.09947644	0.034031414	0.028795812	0.044502618	0.044502618	0.044502618	0.060209424	0.073298429	0.018324607	0.052356021	0.04973822	0.023560209	0.052356021	0.065445026	0.039267016	0.036649215	0.078534031	0.036649215	0.047120419
myosin regulatory light chain interacting protein	0.029213483	0.112359551	0.047191011	0.024719101	0.076404494	0.026966292	0.049438202	0.06741573	0.038202247	0.031460674	0.051685393	0.04494382	0.051685393	0.029213483	0.076404494	0.04494382	0.004494382	0.051685393	0.092134831	0.049438202
CGI-41 protein	0.027368421	0.174736842	0.023157895	0.016842105	0.069473684	0.069473684	0.04	0.08	0.023157895	0.029473684	0.054736842	0.016842105	0.031578947	0.029473684	0.075789474	0.025263158	0.010526316	0.08	0.054736842	0.067368421
glucan (1,4-alpha-), branching enzyme 1 (glycogen branching enzyme); Glycogen branching enzyme	0.055555556	0.095441595	0.04985755	0.024216524	0.048433048	0.047008547	0.032763533	0.066951567	0.062678063	0.042735043	0.024216524	0.041310541	0.048433048	0.065527066	0.061253561	0.00997151	0.021367521	0.051282051	0.071225071	0.07977208
tumor-related protein	0.012121212	0.04040404	0.022222222	0.006060606	0.052525253	0.028282828	0.119191919	0.064646465	0.01010101	0.036363636	0.141414141	0.022222222	0.022222222	0.032323232	0.088888889	0.008080808	0.008080808	0.070707071	0.096969697	0.117171717
follicle stimulating hormone, beta polypeptide; Follicle-stimulating hormone, beta polypeptide	0.054263566	0.054263566	0.054263566	0.015503876	0.046511628	0.03875969	0.100775194	0.054263566	0.054263566	0.023255814	0.023255814	0.023255814	0.069767442	0.046511628	0.062015504	0.124031008	0.015503876	0.03875969	0.054263566	0.046511628
a disintegrin and metalloproteinase domain 23 preproprotein	0.028846154	0.078125	0.045673077	0.016826923	0.051682692	0.052884615	0.049278846	0.060096154	0.034855769	0.033653846	0.049278846	0.049278846	0.060096154	0.050480769	0.054086538	0.054086538	0.013221154	0.049278846	0.080528846	0.087740385
centromere protein B; centromere protein B (80kD); centromere autoantigen B	0.028380634	0.085141903	0.025041736	0.011686144	0.051752922	0.048414023	0.041736227	0.111853088	0.016694491	0.020033389	0.041736227	0.016694491	0.038397329	0.063439065	0.146911519	0.011686144	0.010016694	0.065108514	0.066777963	0.098497496
K562 cell-derived leucine-zipper-like protein 1; K562 cells-derived leucine-zipper-like protein 1	0.024271845	0.150485437	0	0.024271845	0.101941748	0.058252427	0.024271845	0.150485437	0.009708738	0.014563107	0.004854369	0.009708738	0.024271845	0.024271845	0.048543689	0.014563107	0.029126214	0.101941748	0.048543689	0.13592233
similar to DNA-binding protein; zinc finger protein 253	0.043478261	0.130434783	0.054347826	0.043478261	0.065217391	0.054347826	0.043478261	0.032608696	0.02173913	0.032608696	0.054347826	0.054347826	0.043478261	0.043478261	0.076086957	0.02173913	0.010869565	0.054347826	0.086956522	0.032608696
podocalyxin-like; podocalyxin	0.007575758	0.089015152	0.028409091	0.020833333	0.054924242	0.083333333	0.149621212	0.077651515	0.009469697	0.022727273	0.049242424	0.03030303	0.049242424	0.045454545	0.054924242	0.015151515	0.005681818	0.024621212	0.134469697	0.047348485
zinc finger, imprinted 2	0.039672544	0.054156171	0.04093199	0.017002519	0.044080605	0.051007557	0.044080605	0.057934509	0.0302267	0.04093199	0.044080605	0.037153652	0.066120907	0.059823678	0.124055416	0.024559194	0.00440806	0.066120907	0.095717884	0.057934509
nucleoporin 214kDa isoform 1; nuclear pore complex protein Nup214; CAN protein, putative oncogene; p250	0.048826291	0.071830986	0.023474178	0.014084507	0.05915493	0.094366197	0.081690141	0.107981221	0.009859155	0.015492958	0.046478873	0.025352113	0.046948357	0.026760563	0.045070423	0.007042254	0.006103286	0.028169014	0.157746479	0.083568075
heme A:farnesyltransferase; cytochrome c oxidase subunit X; cytochrome c oxidase assembly protein; COX10 (yeast) homolog, cytochrome c oxidase assembly protein (heme A: farnesyltransferase); heme A: farnesyltransferase	0.0496614	0.133182844	0.045146727	0.022573363	0.060948081	0.074492099	0.058690745	0.081264108	0.027088036	0.020316027	0.0248307	0.033860045	0.040632054	0.029345372	0.036117381	0.027088036	0.022573363	0.058690745	0.083521445	0.069977427
TG-interacting factor isoform c; homeobox protein TGIF; 5'-TG-3' interacting factor; TALE homeobox TG-interacting factor; transforming growth factor-beta-induced factor	0.033088235	0.095588235	0.036764706	0.025735294	0.047794118	0.080882353	0.073529412	0.066176471	0.014705882	0.014705882	0.051470588	0.044117647	0.058823529	0.055147059	0.051470588	0.018382353	0.007352941	0.055147059	0.106617647	0.0625
phospholipase A2, group X	0.018181818	0.151515152	0.036363636	0.018181818	0.036363636	0.084848485	0.03030303	0.054545455	0.042424242	0.024242424	0.042424242	0.024242424	0.036363636	0.036363636	0.060606061	0.103030303	0.012121212	0.048484848	0.042424242	0.096969697
hypothetical protein FLJ25333	0.028985507	0.108695652	0.057971014	0.028985507	0.048309179	0.02173913	0.048309179	0.043478261	0.014492754	0.031400966	0.082125604	0.057971014	0.108695652	0.043478261	0.103864734	0.007246377	0.004830918	0.041062802	0.082125604	0.036231884
transmembrane gamma-carboxyglutamic acid protein 3	0.025974026	0.082251082	0.03030303	0.021645022	0.086580087	0.082251082	0.043290043	0.082251082	0.047619048	0.025974026	0.034632035	0.021645022	0.038961039	0.021645022	0.108225108	0.012987013	0.008658009	0.069264069	0.108225108	0.047619048
retinoid binding protein 7; putative cellular retinol-binding protein CRBP IV	0.059701493	0.097014925	0.052238806	0.02238806	0.037313433	0.014925373	0.059701493	0.037313433	0.014925373	0.02238806	0.044776119	0.059701493	0.097014925	0.074626866	0.067164179	0.029850746	0.029850746	0.052238806	0.052238806	0.074626866
platelet glycoprotein Ib alpha polypeptide precursor	0.03514377	0.174121406	0.019169329	0.009584665	0.051118211	0.107028754	0.111821086	0.041533546	0.022364217	0.023961661	0.03514377	0.036741214	0.041533546	0.038338658	0.049520767	0.014376997	0.015974441	0.036741214	0.079872204	0.055910543
calreticulin precursor; Sicca syndrome antigen A (autoantigen Ro; calreticulin); autoantigen Ro	0.043165468	0.06235012	0.045563549	0.011990408	0.045563549	0.064748201	0.035971223	0.038369305	0.033573141	0.016786571	0.035971223	0.038369305	0.100719424	0.131894484	0.129496403	0.007194245	0.026378897	0.019184652	0.047961631	0.064748201
interleukin 5 receptor, alpha isoform 3 precursor; interleukin 5 receptor type 3; interleukin-5 receptor; interleukin-5 receptor alpha subunit; interleukin-5 receptor alpha chain; CD125 antigen	0.032835821	0.104477612	0.074626866	0.008955224	0.062686567	0.050746269	0.068656716	0.065671642	0.03880597	0.026865672	0.047761194	0.047761194	0.041791045	0.050746269	0.059701493	0.020895522	0.026865672	0.044776119	0.08358209	0.041791045
cytochrome P450, subfamily XIB polypeptide 2 precursor; aldosterone synthase; cytochrome P450, subfamily XIB (steroid 11-beta-hydroxylase), polypeptide 2; steroid 11-beta-monooxygenase; Steroid 11-beta/18-hydroxylase	0.051689861	0.149105368	0.035785288	0.029821074	0.06361829	0.061630219	0.03777336	0.085487078	0.023856859	0.03777336	0.053677932	0.033797217	0.033797217	0.02584493	0.061630219	0.013916501	0.017892644	0.081510934	0.051689861	0.049701789
zinc finger protein 278 long B isoform; POZ-AT hook-zinc finger protein; MAZ-related factor; BTB-POZ domain zinc finger transcription factor	0.033519553	0.087523277	0.033519553	0.024208566	0.054003724	0.074487896	0.031657356	0.087523277	0.020484171	0.037243948	0.040968343	0.029795158	0.040968343	0.048417132	0.046554935	0.037243948	0.003724395	0.078212291	0.087523277	0.102420857
protein phosphatase 1, regulatory subunit 7; sds22	0.019444444	0.161111111	0.069444444	0.025	0.044444444	0.013888889	0.038888889	0.033333333	0.013888889	0.016666667	0.047222222	0.083333333	0.069444444	0.061111111	0.127777778	0.005555556	0.005555556	0.058333333	0.061111111	0.044444444
RNA guanylyltransferase and 5'-phosphatase; RNA guanylyltransferase and 5' phosphatase	0.055276382	0.083752094	0.055276382	0.028475712	0.050251256	0.075376884	0.048576214	0.036850921	0.02680067	0.020100503	0.035175879	0.048576214	0.08040201	0.061976549	0.073701843	0.02680067	0.011725293	0.065326633	0.046901173	0.068676717
transcription factor AP-2 beta-like 1; AP-2 like; activating enhancer binding protein 2 beta-like 1	0.028761062	0.121681416	0.026548673	0.015486726	0.037610619	0.046460177	0.07079646	0.079646018	0.033185841	0.053097345	0.050884956	0.03539823	0.046460177	0.042035398	0.055309735	0.024336283	0	0.059734513	0.092920354	0.079646018
WD repeat domain 9 isoform A; cAMP response element binding and beta-tranducin family-like	0.029741379	0.074137931	0.047844828	0.020258621	0.048706897	0.048275862	0.053448276	0.053448276	0.022844828	0.027155172	0.038362069	0.046982759	0.071982759	0.063362069	0.075862069	0.020689655	0.0125	0.079741379	0.113793103	0.050862069
6-phosphofructo-2-kinase/fructose-2,6-biphosphatase 2; Fructose-2,6-bisphosphatase, cardiac isozyme	0.037623762	0.087128713	0.051485149	0.025742574	0.077227723	0.04950495	0.053465347	0.04950495	0.053465347	0.015841584	0.041584158	0.059405941	0.067326733	0.051485149	0.079207921	0.017821782	0.007920792	0.069306931	0.063366337	0.041584158
hypothetical protein FLJ21125	0.0330033	0.092409241	0.00660066	0.01650165	0.062706271	0.145214521	0.04950495	0.089108911	0.01980198	0.01980198	0.052805281	0.01320132	0.02640264	0.04950495	0.082508251	0.01980198	0.00990099	0.04620462	0.092409241	0.072607261
H1 histone family, member T, testis-specific; H1 histone family, member T (testis-specific)	0.004830918	0.077294686	0.024154589	0.014492754	0.082125604	0.043478261	0.06763285	0.120772947	0.004830918	0.009661836	0.028985507	0.028985507	0.193236715	0.009661836	0.028985507	0	0	0.06763285	0.1352657	0.057971014
olfactory receptor, family 1, subfamily D, member 5	0.064102564	0.16025641	0.054487179	0.051282051	0.070512821	0.044871795	0.080128205	0.054487179	0.054487179	0.028846154	0.032051282	0.03525641	0.025641026	0.028846154	0.012820513	0.032051282	0.012820513	0.03525641	0.076923077	0.044871795
autoimmune regulator AIRE isoform 2; AIRE protein; autoimmune regulator; autoimmune regulator (automimmune polyendocrinopathy candidiasis ectodermal dystrophy); APECED protein	0.022988506	0.086206897	0.017241379	0.017241379	0.054597701	0.123563218	0.043103448	0.094827586	0.005747126	0.028735632	0.040229885	0.00862069	0.011494253	0.040229885	0.051724138	0.066091954	0.020114943	0.07183908	0.074712644	0.120689655
F-box only protein 4 isoform 2; F-box protein Fbx4	0.045602606	0.091205212	0.048859935	0.022801303	0.058631922	0.058631922	0.052117264	0.055374593	0.039087948	0.026058632	0.039087948	0.039087948	0.039087948	0.048859935	0.06514658	0.016286645	0.022801303	0.068403909	0.110749186	0.052117264
UV radiation resistance associated gene	0.035765379	0.113018598	0.050071531	0.008583691	0.054363376	0.050071531	0.04148784	0.064377682	0.030042918	0.030042918	0.058655222	0.048640916	0.067238913	0.040057225	0.074391989	0.020028612	0.004291845	0.057224607	0.084406295	0.067238913
mitogen-activated protein kinase kinase kinase kinase 3; germinal center kinase-related protein kinase; germinal center kinase-like kinase	0.041387025	0.097315436	0.051454139	0.025727069	0.058165548	0.074944072	0.05033557	0.044742729	0.027964206	0.03803132	0.046979866	0.044742729	0.064876957	0.052572707	0.063758389	0.023489933	0.011185682	0.051454139	0.072706935	0.058165548
zinc finger, MYND domain-containing 10	0.029545455	0.145454545	0.027272727	0.018181818	0.063636364	0.047727273	0.043181818	0.068181818	0.018181818	0.034090909	0.068181818	0.025	0.052272727	0.036363636	0.1	0.034090909	0.025	0.056818182	0.061363636	0.045454545
histone deacetylase 9 isoform 4; histone deacetylase 7B; histone deacetylase 7; MEF-2 interacting transcription repressor (MITR) protein; histone deacetylase 4/5-related protein	0.020637899	0.11163227	0.037523452	0.022514071	0.060037523	0.069418386	0.048780488	0.071294559	0.015009381	0.038461538	0.083489681	0.030018762	0.053470919	0.042213884	0.075984991	0.011257036	0.004690432	0.046904315	0.090056285	0.066604128
hypothetical protein MGC41943	0.039617486	0.102459016	0.034153005	0.021857923	0.030054645	0.077868852	0.040983607	0.058743169	0.023224044	0.021857923	0.046448087	0.045081967	0.076502732	0.053278689	0.118852459	0.013661202	0.005464481	0.054644809	0.083333333	0.051912568
DVS27-related protein	0.044444444	0.092592593	0.040740741	0.02962963	0.051851852	0.033333333	0.062962963	0.051851852	0.037037037	0.037037037	0.033333333	0.040740741	0.122222222	0.048148148	0.07037037	0.033333333	0.007407407	0.025925926	0.096296296	0.040740741
ring finger protein 144; likely ortholog of mouse ubiquitin conjugating enzyme 7 interacting protein 4	0.04109589	0.102739726	0.04109589	0.030821918	0.047945205	0.068493151	0.058219178	0.071917808	0.023972603	0.020547945	0.058219178	0.010273973	0.065068493	0.051369863	0.065068493	0.102739726	0.017123288	0.037671233	0.037671233	0.047945205
putative lysophosphatidic acid acyltransferase	0.052631579	0.109649123	0.072368421	0.037280702	0.076754386	0.035087719	0.052631579	0.057017544	0.039473684	0.021929825	0.021929825	0.035087719	0.065789474	0.041666667	0.054824561	0.01754386	0.01754386	0.061403509	0.063596491	0.065789474
zinc finger protein 257	0.039252336	0.052336449	0.048598131	0.014953271	0.026168224	0.03364486	0.065420561	0.042990654	0.041121495	0.069158879	0.037383178	0.046728972	0.128971963	0.022429907	0.091588785	0.071028037	0.005607477	0.05046729	0.063551402	0.048598131
aprataxin isoform d; ataxia 1, early onset with hypoalbuminemia	0.029761905	0.113095238	0.041666667	0.035714286	0.089285714	0.053571429	0.029761905	0.041666667	0.029761905	0.071428571	0.05952381	0.017857143	0.089285714	0.041666667	0.06547619	0.017857143	0.023809524	0.047619048	0.071428571	0.029761905
nuclear receptor co-repressor/HDAC3 complex subunit; TBL1-related protein 1	0.03307393	0.070038911	0.058365759	0.015564202	0.062256809	0.035019455	0.062256809	0.097276265	0.017509728	0.03307393	0.046692607	0.062256809	0.044747082	0.068093385	0.042801556	0.021400778	0.025291829	0.029182879	0.095330739	0.079766537
Smith-Magenis syndrome chromosome region, candidate 5	0.021428571	0.128571429	0.028571429	0.014285714	0.028571429	0.085714286	0.035714286	0.078571429	0.007142857	0.035714286	0.071428571	0.035714286	0.014285714	0.007142857	0.035714286	0.05	0.007142857	0.107142857	0.142857143	0.064285714
cytochrome oxidase deficient homolog 2	0.033834586	0.127819549	0.026315789	0.015037594	0.060150376	0.063909774	0.045112782	0.082706767	0.033834586	0.033834586	0.07518797	0.007518797	0.026315789	0.060150376	0.045112782	0.011278195	0.015037594	0.090225564	0.052631579	0.093984962
hyaluronoglucosaminidase 2; lysosomal hyaluronidase; PH-20 homolog; hyaluronidase 2	0.040169133	0.099365751	0.021141649	0.010570825	0.080338266	0.059196617	0.059196617	0.095137421	0.040169133	0.038054968	0.050739958	0.029598309	0.016913319	0.048625793	0.042283298	0.021141649	0.040169133	0.082452431	0.063424947	0.061310782
arginine-glutamic acid dipeptide (RE) repeats; atrophin 1-like; arginine glutamic acid dipeptide RE repeats	0.022988506	0.071519796	0.026181354	0.017241379	0.031289911	0.143039591	0.053001277	0.081736909	0.022349936	0.047254151	0.051724138	0.027458493	0.050446999	0.051085568	0.068326948	0.013409962	0.003831418	0.068965517	0.093231162	0.054916986
germ cell-less	0.043726236	0.102661597	0.057034221	0.02661597	0.051330798	0.036121673	0.038022814	0.045627376	0.039923954	0.015209125	0.05513308	0.041825095	0.060836502	0.051330798	0.068441065	0.030418251	0.019011407	0.060836502	0.089353612	0.066539924
pleckstrin homology domain containing, family A (phosphoinositide binding specific) member 4; phosphoinositol 3-phosphate binding protein-1; pleckstrin homology domain-containing, family A (phosphoinositide binding specific) member 4	0.011553273	0.114249037	0.010269576	0.011553273	0.033376123	0.136071887	0.059050064	0.059050064	0.011553273	0.023106547	0.053915276	0.011553273	0.019255456	0.038510911	0.062901155	0.005134788	0.020539153	0.116816431	0.106546855	0.094993582
GREB1 protein isoform c; gene regulated by estrogen in breast cancer protein	0.041564792	0.102689487	0.024449878	0.014669927	0.061124694	0.100244499	0.039119804	0.080684597	0.014669927	0.019559902	0.041564792	0.053789731	0.058679707	0.029339853	0.058679707	0.031784841	0.004889976	0.031784841	0.090464548	0.100244499
aldehyde dehydrogenase 1A2 isoform 3; retinaldehyde dehydrogenase 2; retinaldehyde-specific dehydrogenase type 2	0.059241706	0.068720379	0.073459716	0.023696682	0.071090047	0.047393365	0.052132701	0.090047393	0.026066351	0.009478673	0.04028436	0.042654028	0.059241706	0.045023697	0.068720379	0.016587678	0.009478673	0.047393365	0.047393365	0.101895735
ral guanine nucleotide dissociation stimulator-like 1	0.03237858	0.095890411	0.053549191	0.02864259	0.053549191	0.04234122	0.068493151	0.0498132	0.02117061	0.01992528	0.052303861	0.04483188	0.066002491	0.04732254	0.089663761	0.02117061	0.0124533	0.0498132	0.109589041	0.04109589
cytoplasmic polyadenylation element-binding protein	0.042402827	0.100706714	0.033568905	0.019434629	0.054770318	0.0795053	0.040636042	0.060070671	0.019434629	0.026501767	0.03180212	0.037102473	0.042402827	0.067137809	0.038869258	0.026501767	0.021201413	0.065371025	0.128975265	0.06360424
interleukin 8 receptor beta; chemokine (CXC) receptor 2; high affinity interleukin-8 receptor B; GRO/MGSA receptor; interleukin 8 receptor B; interleukin 8 receptor; CXCR2 gene for IL8 receptor type B; interleukin 8 receptor type 2	0.061111111	0.180555556	0.069444444	0.025	0.069444444	0.036111111	0.05	0.061111111	0.038888889	0.022222222	0.016666667	0.038888889	0.036111111	0.038888889	0.033333333	0.025	0.016666667	0.05	0.083333333	0.047222222
Toll-interleukin 1 receptor (TIR) domain-containing adapter protein isoform a; MyD88 adapter-like protein; adapter protein wyatt	0.022624434	0.117647059	0.013574661	0.022624434	0.045248869	0.099547511	0.054298643	0.076923077	0.031674208	0.013574661	0.049773756	0.004524887	0.045248869	0.054298643	0.040723982	0.031674208	0.013574661	0.054298643	0.14479638	0.063348416
ephrin-A5; eph-related receptor tyrosine kinase ligand 7	0.070175439	0.096491228	0.030701754	0.026315789	0.078947368	0.065789474	0.039473684	0.048245614	0.043859649	0.030701754	0.01754386	0.048245614	0.043859649	0.070175439	0.057017544	0.030701754	0.013157895	0.065789474	0.078947368	0.043859649
v-src sarcoma (Schmidt-Ruppin A-2) viral oncogene homolog; Protooncogene SRC, Rous sarcoma; v-src avian sarcoma (Schmidt-Ruppin A-2) viral oncogene homolog	0.039179104	0.09141791	0.029850746	0.020522388	0.055970149	0.059701493	0.067164179	0.082089552	0.042910448	0.016791045	0.042910448	0.03358209	0.057835821	0.039179104	0.078358209	0.016791045	0.016791045	0.059701493	0.069029851	0.080223881
transforming, acidic coiled-coil containing protein 2; anti zuai-1	0.024366472	0.073099415	0.028265107	0.016569201	0.049707602	0.104288499	0.061403509	0.088693957	0.016569201	0.009746589	0.048732943	0.027290448	0.083820663	0.058479532	0.107212476	0.007797271	0.003898635	0.040935673	0.110136452	0.038986355
activating transcription factor 3 long isoform	0.027624309	0.093922652	0.049723757	0.022099448	0.060773481	0.049723757	0.038674033	0.077348066	0.005524862	0.027624309	0.055248619	0.049723757	0.093922652	0.022099448	0.121546961	0.027624309	0	0.071823204	0.077348066	0.027624309
calcium channel, alpha 1A subunit isoform 2; calcium channel, L type, alpha-1 polypeptide, isoform 4; brain calcium channel 1	0.0499002	0.083033932	0.046307385	0.032734531	0.051896208	0.068263473	0.04750499	0.075449102	0.02994012	0.02754491	0.041916168	0.041916168	0.044311377	0.04750499	0.063872255	0.011976048	0.01237525	0.080239521	0.065868263	0.07744511
splicing factor 3b, subunit 1, 155kDa; spliceosome-associated factor 155; splicing factor 3b, subunit 1, 155kD	0.020705521	0.093558282	0.064417178	0.030674847	0.05904908	0.065184049	0.062883436	0.084355828	0.036042945	0.024539877	0.039877301	0.029141104	0.064417178	0.059815951	0.069785276	0.009969325	0.012269939	0.059815951	0.045245399	0.068251534
fast skeletal myosin alkali light chain 1 isoform 1f; A1 catalytic; A2 catalytic	0.046391753	0.072164948	0.046391753	0.036082474	0.06185567	0.067010309	0.036082474	0.134020619	0.010309278	0.010309278	0.036082474	0.051546392	0.097938144	0.051546392	0.113402062	0.005154639	0	0.025773196	0.041237113	0.056701031
adaptor-related protein complex 2, alpha 1 subunit isoform 1; adaptin, alpha A; clathrin-associated/assembly/adaptor protein, large, alpha 1; 100 kDa coated vesicle protein A	0.038894575	0.121801433	0.047082907	0.019447288	0.072671443	0.062436029	0.042988741	0.09825998	0.027635619	0.016376663	0.048106448	0.046059365	0.05629478	0.050153531	0.057318321	0.019447288	0.005117707	0.048106448	0.069600819	0.052200614
hypothetical protein MGC32020	0.03255814	0.130232558	0.046511628	0.023255814	0.097674419	0.065116279	0.037209302	0.060465116	0.018604651	0.013953488	0.088372093	0.041860465	0.069767442	0.027906977	0.060465116	0.013953488	0.004651163	0.046511628	0.055813953	0.065116279
hypothetical protein FLJ22173	0.018181818	0.127272727	0.018181818	0.012121212	0.03030303	0.145454545	0.060606061	0.084848485	0	0.012121212	0.048484848	0.012121212	0.018181818	0	0.054545455	0.036363636	0.012121212	0.060606061	0.139393939	0.109090909
amisyn; syntaxin binding protein 6	0.052380952	0.076190476	0.047619048	0.023809524	0.042857143	0.023809524	0.066666667	0.095238095	0.014285714	0.023809524	0.071428571	0.038095238	0.09047619	0.038095238	0.071428571	0.023809524	0.00952381	0.052380952	0.085714286	0.052380952
myosin, heavy polypeptide 13, skeletal muscle; extraocular muscle myosin heavy chain	0.030959752	0.106811146	0.044891641	0.030443756	0.044891641	0.016511868	0.045923633	0.075851393	0.019091847	0.018059856	0.068627451	0.044891641	0.103199174	0.052115583	0.131578947	0.010319917	0.004643963	0.05624355	0.058307534	0.036635707
Williams Beuren syndrome chromosome region 21 isoform 4	0.03960396	0.118811881	0.01980198	0.01980198	0.03960396	0.089108911	0.02970297	0.118811881	0.00990099	0.01980198	0.03960396	0.01980198	0.01980198	0.01980198	0.02970297	0.00990099	0.01980198	0.099009901	0.099009901	0.138613861
WD repeat and FYVE domain containing 3 isoform 1	0.042257516	0.112592172	0.04849688	0.023823029	0.069483834	0.051616563	0.055870675	0.063811685	0.027509926	0.030629609	0.04622802	0.040555871	0.048213273	0.043959161	0.066364152	0.022404991	0.012478729	0.051049348	0.087918321	0.054736245
putative lymphocyte G0/G1 switch gene	0.019417476	0.145631068	0.009708738	0.048543689	0.087378641	0.019417476	0.038834951	0.13592233	0.009708738	0.009708738	0.106796117	0.009708738	0.077669903	0.019417476	0.077669903	0.009708738	0	0.067961165	0.038834951	0.067961165
vesicular membrane protein p24; vesicular membrain protein p24	0.061538462	0.076923077	0.041025641	0.020512821	0.102564103	0.041025641	0.056410256	0.087179487	0.035897436	0.015384615	0.061538462	0.020512821	0.056410256	0.035897436	0.051282051	0.025641026	0.015384615	0.035897436	0.082051282	0.076923077
hypothetical protein DKFZp564A022	0.073643411	0.124031008	0.081395349	0.031007752	0.07751938	0.034883721	0.042635659	0.058139535	0.03875969	0.027131783	0.062015504	0.023255814	0.007751938	0.058139535	0.046511628	0.031007752	0.011627907	0.069767442	0.050387597	0.050387597
phosphatidylinositol transfer protein, membrane-associated 2; PYK2 N-terminal domain-interacting receptor 3; likely ortholog of mouse retinal degeneration B2 homolog (Drosophila) (Rdgb2); retinal degeneration B alpha 2 (Drosophila)	0.034840623	0.086730912	0.043736101	0.022238695	0.062268347	0.067457376	0.04966642	0.074870274	0.030392884	0.033358043	0.045218681	0.026686434	0.041512231	0.054114159	0.057079318	0.014825797	0.013343217	0.064492216	0.100815419	0.076352854
DnaJ (Hsp40) homolog, subfamily C, member 1	0.02166065	0.11732852	0.032490975	0.012635379	0.046931408	0.061371841	0.057761733	0.070397112	0.027075812	0.010830325	0.064981949	0.019855596	0.09566787	0.059566787	0.097472924	0.010830325	0.019855596	0.07400722	0.059566787	0.039711191
neurotensin precursor	0.023529412	0.129411765	0.058823529	0.047058824	0.041176471	0.035294118	0.041176471	0.058823529	0.041176471	0.035294118	0.029411765	0.047058824	0.082352941	0.041176471	0.094117647	0.023529412	0.017647059	0.047058824	0.076470588	0.029411765
epidermal growth factor receptor pathway substrate 8-related protein 1 isoform a; EPS8-related protein 1	0.020746888	0.096818811	0.017980636	0.012448133	0.074688797	0.095435685	0.033195021	0.091286307	0.017980636	0.017980636	0.052558783	0.020746888	0.033195021	0.051175657	0.095435685	0.006915629	0.015214385	0.096818811	0.088520055	0.060857538
intermediate filament-like protein MGC:2625 isoform 3; HOM-TES-103 tumor antigen-like	0.020100503	0.08040201	0.025125628	0.050251256	0.025125628	0.045226131	0.060301508	0.065326633	0.020100503	0.010050251	0.045226131	0.020100503	0.045226131	0.095477387	0.16080402	0.015075377	0.010050251	0.070351759	0.095477387	0.040201005
DKFZP586M0622 protein	0.087591241	0.087591241	0.00729927	0.03649635	0.051094891	0.153284672	0.03649635	0.02189781	0.03649635	0.058394161	0.065693431	0.051094891	0.00729927	0.01459854	0.03649635	0.02189781	0.00729927	0.02919708	0.138686131	0.051094891
E2F transcription factor 4; p107/p130-binding protein	0.014527845	0.11622276	0.043583535	0.00968523	0.062953995	0.104116223	0.050847458	0.065375303	0.012106538	0.012106538	0.046004843	0.031476998	0.04842615	0.050847458	0.082324455	0.014527845	0.007263923	0.031476998	0.133171913	0.062953995
G protein-coupled receptor 40	0.05	0.183333333	0.016666667	0.003333333	0.066666667	0.07	0.04	0.143333333	0.033333333	0.016666667	0.013333333	0.03	0.02	0.013333333	0.01	0.033333333	0.026666667	0.05	0.066666667	0.113333333
sorting nexin 3 isoform a; sorting nexin 3A	0.061728395	0.086419753	0.061728395	0.012345679	0.061728395	0.067901235	0.055555556	0.043209877	0.024691358	0.018518519	0.043209877	0.049382716	0.061728395	0.061728395	0.080246914	0.00617284	0.00617284	0.092592593	0.049382716	0.055555556
FK506-binding protein 7 isoform 2 precursor; FK506-binding protein; FK506-binding protein 7; peptidyl-prolyl cis-trans isomerase; rotamase	0.063063063	0.072072072	0.058558559	0.022522523	0.04954955	0.04954955	0.040540541	0.045045045	0.04954955	0.027027027	0.040540541	0.031531532	0.108108108	0.076576577	0.09009009	0.013513514	0.009009009	0.040540541	0.045045045	0.067567568
basic transcription factor 3	0.030864198	0.098765432	0.043209877	0.024691358	0.061728395	0.030864198	0.080246914	0.098765432	0	0.018518519	0.055555556	0.074074074	0.098765432	0.061728395	0.074074074	0	0	0.037037037	0.049382716	0.061728395
guanine nucleotide binding protein, alpha transducing activity polypeptide 1; guanine nucleotide-binding protein G(T), alpha-1 subunit; transducin, rod-specific; transducin alpha-1 chain	0.051428571	0.085714286	0.08	0.034285714	0.054285714	0.014285714	0.057142857	0.065714286	0.037142857	0.025714286	0.037142857	0.037142857	0.074285714	0.074285714	0.08	0.022857143	0.005714286	0.048571429	0.06	0.054285714
LOC115209	0.059160305	0.124045802	0.062977099	0.02480916	0.061068702	0.049618321	0.040076336	0.057251908	0.017175573	0.034351145	0.045801527	0.049618321	0.070610687	0.030534351	0.055343511	0.022900763	0.02480916	0.049618321	0.074427481	0.045801527
hypothetical protein FLJ20281	0.027624309	0.116022099	0.008287293	0.008287293	0.052486188	0.102209945	0.013812155	0.107734807	0.011049724	0.033149171	0.024861878	0.013812155	0.016574586	0.041436464	0.091160221	0.024861878	0.005524862	0.104972376	0.082872928	0.113259669
T-cell activation Rho GTPase-activating protein isoform c	0.030075188	0.157894737	0.056390977	0.026315789	0.041353383	0.045112782	0.026315789	0.063909774	0.007518797	0.018796992	0.030075188	0.052631579	0.07518797	0.067669173	0.086466165	0.026315789	0.007518797	0.052631579	0.097744361	0.030075188
UDP-Gal:betaGlcNAc beta 1,3-galactosyltransferase 5; GlcNAc-beta-1,3-galactosyltransferase 5; beta-1,3-GALTase5; B3Gal-T5; beta-3-Gx-T; UDP-galactose:beta-N-acetylglucosamine; beta-3-galactosyltransferase 5; beta-3-GALT5	0.083870968	0.116129032	0.035483871	0.032258065	0.067741935	0.05483871	0.058064516	0.035483871	0.041935484	0.016129032	0.041935484	0.029032258	0.070967742	0.048387097	0.051612903	0.029032258	0.016129032	0.058064516	0.064516129	0.048387097
DNA directed RNA polymerase II polypeptide J-related gene isoform 3; RPB11b1alpha protein; RPB11b1beta; DNA-directed RNA polymerase II subunit 11	0.060869565	0.147826087	0.086956522	0.008695652	0.034782609	0.086956522	0.07826087	0.052173913	0.017391304	0.026086957	0.034782609	0.052173913	0.069565217	0.043478261	0.07826087	0.017391304	0	0.034782609	0.043478261	0.026086957
non-kinase Cdc42 effector protein SPEC2	0.047619048	0.035714286	0.047619048	0.071428571	0.05952381	0.047619048	0.035714286	0.047619048	0.011904762	0.023809524	0.083333333	0.05952381	0.035714286	0.035714286	0.035714286	0.035714286	0.011904762	0.05952381	0.095238095	0.119047619
hypothetical protein FLJ20265	0.049230769	0.142564103	0.045128205	0.018461538	0.088205128	0.052307692	0.053333333	0.075897436	0.028717949	0.032820513	0.026666667	0.022564103	0.04	0.037948718	0.047179487	0.019487179	0.018461538	0.042051282	0.088205128	0.070769231
hypothetical protein FLJ10737	0.039355993	0.1019678	0.050089445	0.019677996	0.071556351	0.035778175	0.053667263	0.069767442	0.033989267	0.021466905	0.051878354	0.030411449	0.059033989	0.048300537	0.080500894	0.008944544	0.008944544	0.076923077	0.071556351	0.066189624
myeloid/lymphoid or mixed-lineage leukemia (trithorax (Drosophil; ALL1 fused gene from chromosome 10; myeloid/lymphoid or mixed-lineage leukemia (trithorax (Drosophila) homolog); translocated to, 10	0.022395326	0.074001947	0.028237585	0.014605648	0.06037001	0.066212269	0.066212269	0.063291139	0.016553067	0.035053554	0.073028238	0.050632911	0.051606621	0.033106134	0.044790652	0.020447907	0.003894839	0.037000974	0.155793574	0.082765336
folylpolyglutamate synthase; folylpolyglutamate synthetase	0.028735632	0.091954023	0.022988506	0.034482759	0.045977011	0.057471264	0.08045977	0.114942529	0.022988506	0.011494253	0.051724138	0.017241379	0.022988506	0.022988506	0.040229885	0.017241379	0.011494253	0.091954023	0.126436782	0.086206897
T cell activation, increased late expression; CD96 antigen; tactile protein	0.038664323	0.072056239	0.063268893	0.017574692	0.075571178	0.066783831	0.094903339	0.035149385	0.035149385	0.024604569	0.033391916	0.056239016	0.059753954	0.035149385	0.061511424	0.024604569	0.021089631	0.033391916	0.103690685	0.04745167
interleukin 17B precursor; interleukin 20; cytokine-like protein ZCYTO7; neuronal interleukin-17 related factor; interleukin-17 beta	0.027777778	0.1	0.038888889	0.044444444	0.072222222	0.116666667	0.027777778	0.038888889	0.016666667	0.016666667	0.05	0.038888889	0.033333333	0.027777778	0.055555556	0.044444444	0.016666667	0.1	0.077777778	0.055555556
Williams Beuren syndrome chromosome region 21 isoform 3	0.027586207	0.124137931	0.020689655	0.027586207	0.048275862	0.075862069	0.034482759	0.096551724	0.006896552	0.04137931	0.055172414	0.020689655	0.013793103	0.04137931	0.04137931	0.006896552	0.020689655	0.089655172	0.089655172	0.117241379
similar to RIKEN cDNA 2410003C20 gene	0.022988506	0.07183908	0.043103448	0.00862069	0.054597701	0.051724138	0.040229885	0.074712644	0.00862069	0.014367816	0.054597701	0.028735632	0.097701149	0.077586207	0.135057471	0.00862069	0.011494253	0.066091954	0.083333333	0.045977011
latrophilin 3; latrophilin homolog 3 (cow); lectomedin 3	0.038709677	0.093548387	0.062903226	0.023387097	0.062903226	0.044354839	0.073387097	0.065322581	0.04516129	0.023387097	0.034677419	0.053225806	0.044354839	0.051612903	0.048387097	0.027419355	0.016935484	0.05	0.082258065	0.058064516
adenylate cyclase 3; adenylyl cyclase, type III; ATP pyrophosphate-lyase	0.048951049	0.111013986	0.048076923	0.038461538	0.085664336	0.038461538	0.050699301	0.070804196	0.034965035	0.020104895	0.037587413	0.043706294	0.048951049	0.046328671	0.065559441	0.018356643	0.011363636	0.053321678	0.070804196	0.056818182
retinol dehydrogenase 13 (all-trans and 9-cis); retinol dehydrogenase 13	0.034615385	0.123076923	0.046153846	0.011538462	0.057692308	0.042307692	0.053846154	0.111538462	0.015384615	0.042307692	0.026923077	0.038461538	0.053846154	0.042307692	0.084615385	0.011538462	0.015384615	0.061538462	0.065384615	0.061538462
Ras protein-specific guanine nucleotide-releasing factor 1 isoform 2; Ras-specific guanine nucleotide-releasing factor, CDC25 homolog; guanine nucleotide exchange factor; guanine nucleotide-releasing factor, 55 kD; Ras-specific nucleotide exchange factor CDC25	0.040899796	0.081799591	0.059304703	0.028629857	0.047034765	0.047034765	0.067484663	0.069529652	0.026584867	0.018404908	0.038854806	0.059304703	0.075664622	0.055214724	0.09202454	0.012269939	0.008179959	0.049079755	0.08997955	0.032719836
pyrimidinergic receptor P2Y6; P2Y6 receptor; G-coupled nucleotide receptor; P2 purinoceptor; P2Y purinoceptor 6	0.054878049	0.137195122	0.039634146	0.012195122	0.06097561	0.067073171	0.070121951	0.137195122	0.045731707	0.021341463	0.039634146	0.024390244	0.027439024	0.021341463	0.018292683	0.045731707	0.018292683	0.073170732	0.030487805	0.054878049
hypothetical protein MGC8974	0.042056075	0.123831776	0.035046729	0.01635514	0.046728972	0.042056075	0.046728972	0.060747664	0.028037383	0.03271028	0.035046729	0.039719626	0.081775701	0.051401869	0.086448598	0.030373832	0.007009346	0.056074766	0.088785047	0.049065421
vacuolar protein sorting 45A; leucocyte vacuolar protein sorting 45; vacuolar protein sorting 45B (yeast)	0.035087719	0.114035088	0.054385965	0.026315789	0.08245614	0.035087719	0.047368421	0.052631579	0.042105263	0.021052632	0.047368421	0.050877193	0.071929825	0.042105263	0.080701754	0.012280702	0.003508772	0.057894737	0.075438596	0.047368421
galanin receptor 1; Galanin receptor	0.071633238	0.114613181	0.06017192	0.014326648	0.091690544	0.06017192	0.051575931	0.083094556	0.031518625	0.040114613	0.017191977	0.042979943	0.05730659	0.017191977	0.028653295	0.028653295	0.020057307	0.037249284	0.085959885	0.045845272
arylhydrocarbon receptor repressor; dioxin receptor repressor	0.029370629	0.102097902	0.018181818	0.025174825	0.048951049	0.109090909	0.047552448	0.088111888	0.015384615	0.030769231	0.055944056	0.00979021	0.037762238	0.047552448	0.044755245	0.034965035	0.00979021	0.081118881	0.083916084	0.07972028
cystatin-like 1 precursor	0.034482759	0.131034483	0.062068966	0.034482759	0.04137931	0.020689655	0.055172414	0.027586207	0.04137931	0.013793103	0.062068966	0.089655172	0.068965517	0.013793103	0.034482759	0.034482759	0.034482759	0.062068966	0.089655172	0.048275862
sarcomeric mitochondrial creatine kinase precursor; creatine kinase, mitochondrial 2; basic-type mitochondrial creatine kinase	0.035799523	0.097852029	0.054892601	0.023866348	0.069212411	0.052505967	0.057279236	0.052505967	0.031026253	0.021479714	0.033412888	0.040572792	0.059665871	0.066825776	0.064439141	0.021479714	0.011933174	0.081145585	0.047732697	0.076372315
citrate lyase beta like	0.044117647	0.117647059	0.055882353	0.020588235	0.073529412	0.044117647	0.035294118	0.108823529	0.014705882	0.014705882	0.047058824	0.026470588	0.079411765	0.047058824	0.070588235	0.011764706	0.005882353	0.052941176	0.064705882	0.064705882
yeast Sec31p homolog	0.031147541	0.090163934	0.05	0.022131148	0.05	0.08852459	0.054918033	0.083606557	0.02295082	0.026229508	0.073770492	0.043442623	0.053278689	0.046721311	0.046721311	0.013934426	0.013114754	0.032786885	0.090163934	0.066393443
light ear protein isoform a	0.029661017	0.124293785	0.032485876	0.014124294	0.050847458	0.077683616	0.052259887	0.087570621	0.02259887	0.032485876	0.052259887	0.029661017	0.036723164	0.046610169	0.072033898	0.025423729	0.008474576	0.042372881	0.096045198	0.066384181
small nuclear RNA activating complex, polypeptide 3, 50kDa; small nuclear RNA activating complex, polypeptide 3, 50kD	0.053527981	0.092457421	0.04379562	0.01703163	0.0486618	0.051094891	0.0486618	0.058394161	0.03892944	0.03406326	0.0243309	0.02919708	0.04622871	0.077858881	0.085158151	0.04136253	0.01216545	0.065693431	0.055961071	0.075425791
hypothetical protein FLJ21908	0.036090226	0.088721805	0.055639098	0.015037594	0.040601504	0.046616541	0.045112782	0.082706767	0.033082707	0.009022556	0.055639098	0.054135338	0.112781955	0.064661654	0.096240602	0.007518797	0.004511278	0.046616541	0.067669173	0.037593985
lecithin retinol acyltransferase (phosphatidylcholine--retinol O-acyltransferase); phosphatidylcholine--retinol O-acyltransferase	0.047826087	0.134782609	0.060869565	0.026086957	0.086956522	0.034782609	0.060869565	0.065217391	0.034782609	0.026086957	0.017391304	0.043478261	0.052173913	0.047826087	0.047826087	0.017391304	0.008695652	0.052173913	0.073913043	0.060869565
hepatocyte nuclear factor 4, gamma	0.031862745	0.100490196	0.068627451	0.026960784	0.056372549	0.041666667	0.039215686	0.056372549	0.024509804	0.031862745	0.068627451	0.044117647	0.056372549	0.06127451	0.044117647	0.034313725	0.004901961	0.066176471	0.080882353	0.06127451
alanine aminotransferase 2; glutamic-pyruvate transaminase 2	0.034416826	0.082217973	0.059273423	0.026768642	0.076481836	0.063097514	0.03250478	0.086042065	0.038240918	0.017208413	0.047801147	0.038240918	0.055449331	0.038240918	0.072657744	0.026768642	0.005736138	0.059273423	0.06500956	0.07456979
propionyl Coenzyme A carboxylase, beta polypeptide	0.050092764	0.066790353	0.064935065	0.022263451	0.092764378	0.044526902	0.050092764	0.109461967	0.024118738	0.020408163	0.027829314	0.038961039	0.044526902	0.059369202	0.046382189	0.020408163	0.003710575	0.063079777	0.063079777	0.087198516
sarco/endoplasmic reticulum Ca2+ -ATPase isoform f; ATPase, Ca(2+)-transporting, ubiquitous; sarcoplasmic/endoplasmic reticulum calcium ATPase 3; SR Ca(2+)-ATPase 3; calcium pump 3; adenosine triphosphatase, calcium; sarco/endoplasmic reticulum Ca2+ -ATPase; calcium-translocating P-type ATPase	0.036072144	0.101202405	0.056112224	0.028056112	0.092184369	0.0501002	0.063126253	0.100200401	0.018036072	0.014028056	0.031062124	0.03006012	0.037074148	0.04509018	0.072144289	0.0250501	0.013026052	0.06012024	0.061122244	0.066132265
polymerase (RNA) III (DNA directed) (32kD)	0.034334764	0.051502146	0.034334764	0.042918455	0.034334764	0.068669528	0.042918455	0.0472103	0.042918455	0.004291845	0.030042918	0.030042918	0.115879828	0.094420601	0.154506438	0.004291845	0.012875536	0.060085837	0.025751073	0.068669528
hypothetical protein FLJ23878	0.034615385	0.15	0.011538462	0.015384615	0.053846154	0.092307692	0.042307692	0.061538462	0.011538462	0.042307692	0.053846154	0.015384615	0.038461538	0.034615385	0.080769231	0.015384615	0.007692308	0.073076923	0.076923077	0.088461538
SPO11 meiotic protein covalently bound to DSB-like	0.04040404	0.108585859	0.080808081	0.032828283	0.058080808	0.045454545	0.058080808	0.060606061	0.025252525	0.017676768	0.027777778	0.042929293	0.068181818	0.063131313	0.04040404	0.02020202	0.012626263	0.058080808	0.090909091	0.047979798
amiloride-sensitive cation channel 2, neuronal isoform b; hBNaC2; Cation channel, amiloride-sensitive, neuronal, 2	0.056818182	0.098484848	0.045454545	0.024621212	0.054924242	0.043560606	0.045454545	0.071969697	0.045454545	0.028409091	0.041666667	0.03219697	0.060606061	0.058712121	0.079545455	0.041666667	0.005681818	0.047348485	0.053030303	0.064393939
KIAA0009 gene product	0.022292994	0.095541401	0.044585987	0.01910828	0.054140127	0.098726115	0.044585987	0.089171975	0.00955414	0.015923567	0.054140127	0.035031847	0.082802548	0.044585987	0.085987261	0.00955414	0.00955414	0.057324841	0.089171975	0.038216561
choline/ethanolamine kinase isoform a	0.04556962	0.124050633	0.027848101	0.027848101	0.048101266	0.058227848	0.037974684	0.065822785	0.050632911	0.025316456	0.058227848	0.020253165	0.035443038	0.037974684	0.093670886	0.015189873	0.017721519	0.063291139	0.081012658	0.065822785
killer cell lectin-like receptor subfamily C, member 2	0.025974026	0.0995671	0.077922078	0.012987013	0.043290043	0.047619048	0.047619048	0.043290043	0.021645022	0.034632035	0.056277056	0.064935065	0.077922078	0.025974026	0.069264069	0.038961039	0.017316017	0.038961039	0.108225108	0.047619048
hypothetical protein MGC33302	0.044401544	0.121621622	0.096525097	0.028957529	0.077220077	0.044401544	0.054054054	0.069498069	0.040540541	0.013513514	0.038610039	0.034749035	0.028957529	0.025096525	0.046332046	0.015444015	0.028957529	0.038610039	0.071428571	0.081081081
hypothetical protein FLJ36878	0.025590551	0.135826772	0.015748031	0.00984252	0.061023622	0.096456693	0.039370079	0.137795276	0.017716535	0.025590551	0.035433071	0.003937008	0.019685039	0.045275591	0.062992126	0.021653543	0.023622047	0.06496063	0.072834646	0.084645669
a disintegrin-like and metalloprotease with thrombospondin type 1 motif, 12	0.028248588	0.072190835	0.041431262	0.018832392	0.05210295	0.072818581	0.065285625	0.041431262	0.02259887	0.032015066	0.047080979	0.042059008	0.060263653	0.041431262	0.063402385	0.054613936	0.023854363	0.054613936	0.084118016	0.081607031
tumor necrosis factor receptor superfamily, member 6 isoform 5 precursor; apoptosis antigen 1; Fas antigen; APO-1 cell surface antigen	0.015151515	0.083333333	0.015151515	0.015151515	0.068181818	0.060606061	0.075757576	0.053030303	0.007575758	0.045454545	0.03030303	0.045454545	0.075757576	0.060606061	0.068181818	0.060606061	0.007575758	0.068181818	0.083333333	0.060606061
tumor endothelial marker 8 isoform 2 precursor; anthrax toxin receptor; tumor endothelial marker 8, isoform 3 precursor	0.054347826	0.111413043	0.078804348	0.016304348	0.0625	0.035326087	0.046195652	0.073369565	0.029891304	0.024456522	0.038043478	0.029891304	0.04076087	0.046195652	0.076086957	0.027173913	0.013586957	0.051630435	0.070652174	0.073369565
pre-alpha (globulin) inhibitor, H3 polypeptide; Inter-alpha (globulin) inhibitor, H3 polypeptide	0.051977401	0.085875706	0.047457627	0.024858757	0.083615819	0.04180791	0.06779661	0.058757062	0.032768362	0.024858757	0.038418079	0.053107345	0.06779661	0.063276836	0.071186441	0.006779661	0.005649718	0.042937853	0.058757062	0.072316384
brother of CDO	0.016157989	0.078096948	0.043985637	0.023339318	0.077199282	0.1005386	0.063734291	0.068222621	0.032315978	0.021543986	0.052064632	0.031418312	0.031418312	0.039497307	0.05475763	0.022441652	0.015260323	0.058348294	0.087073609	0.082585278
hypothetical protein FLJ30213	0.039370079	0.078740157	0.031496063	0.023622047	0.047244094	0.05511811	0.05511811	0.05511811	0.047244094	0.05511811	0.031496063	0.023622047	0.070866142	0.039370079	0.05511811	0.062992126	0.015748031	0.047244094	0.086614173	0.078740157
type I transmembrane protein Fn14	0.03875969	0.170542636	0.023255814	0.015503876	0.03875969	0.069767442	0.03875969	0.11627907	0	0.007751938	0.015503876	0	0.015503876	0.031007752	0.03875969	0.062015504	0.031007752	0.108527132	0.07751938	0.100775194
sperm associated antigen 4-like; testis and spermatogenesis related gene 4	0.042216359	0.089709763	0.055408971	0.039577836	0.047493404	0.068601583	0.039577836	0.060686016	0.023746702	0.029023747	0.073878628	0.055408971	0.052770449	0.044854881	0.047493404	0.026385224	0.021108179	0.052770449	0.071240106	0.058047493
alpha 1 type XXI collagen precursor; collagen XXI	0.03030303	0.068965517	0.056426332	0.012539185	0.0553814	0.1107628	0.035527691	0.041797283	0.022988506	0.011494253	0.053291536	0.027168234	0.071055381	0.05015674	0.052246604	0.014629049	0.004179728	0.039707419	0.052246604	0.189132706
Rho GDP dissociation inhibitor (GDI) alpha	0.024509804	0.078431373	0.049019608	0.019607843	0.073529412	0.049019608	0.049019608	0.06372549	0.044117647	0.014705882	0.039215686	0.029411765	0.093137255	0.073529412	0.107843137	0.004901961	0.014705882	0.044117647	0.073529412	0.053921569
hypothetical protein FLJ39827	0.032338308	0.060945274	0.008706468	0.023631841	0.037313433	0.085820896	0.058457711	0.089552239	0.024875622	0.021144279	0.042288557	0.018656716	0.053482587	0.052238806	0.125621891	0.018656716	0.006218905	0.060945274	0.093283582	0.085820896
JTV1	0.03125	0.125	0.04375	0.025	0.075	0.059375	0.05	0.075	0.021875	0.025	0.053125	0.05625	0.0625	0.04375	0.046875	0.01875	0.015625	0.0375	0.071875	0.0625
ancient ubiquitous protein 1	0.06302521	0.140756303	0.021008403	0.014705882	0.079831933	0.088235294	0.06092437	0.071428571	0.010504202	0.018907563	0.052521008	0.018907563	0.023109244	0.031512605	0.06092437	0.018907563	0.012605042	0.075630252	0.086134454	0.050420168
Arg/Abl-interacting protein 2 isoform 1; Arg binding protein 2	0.034534535	0.048048048	0.039039039	0.015015015	0.04954955	0.112612613	0.06006006	0.045045045	0.045045045	0.024024024	0.036036036	0.037537538	0.064564565	0.069069069	0.057057057	0.001501502	0.009009009	0.073573574	0.12012012	0.058558559
small inducible cytokine A16 precursor; new CC chemokine 4; IL-10-inducible chemokine; chemokine LEC; liver-expressed chemokine; monotactin-1; chemokine CC-4; lymphocyte and monocyte chemoattractant; liver CC chemokine-1 precursor; small inducible cytokine subfamily A (Cys-Cys), member 16	0.008333333	0.133333333	0.066666667	0.008333333	0.091666667	0.083333333	0.066666667	0.05	0.033333333	0.008333333	0.041666667	0.075	0.075	0.025	0.041666667	0.033333333	0.016666667	0.058333333	0.066666667	0.016666667
phosphatidic acid phosphatase type 2C isoform 2; phosphatidic acid phosphohydrolase type 2c; type-2 phosphatidic acid phosphatase-gamma; phosphatidic acid phosphatase type 2	0.051724138	0.125	0.017241379	0.017241379	0.103448276	0.034482759	0.051724138	0.094827586	0.068965517	0.030172414	0.025862069	0.025862069	0.034482759	0.043103448	0.034482759	0.030172414	0.017241379	0.056034483	0.081896552	0.056034483
hypothetical protein FLJ30313	0.02238806	0.104477612	0.014925373	0.02238806	0.014925373	0.126865672	0.044776119	0.067164179	0.007462687	0.082089552	0.044776119	0.007462687	0.02238806	0.007462687	0.029850746	0.007462687	0.014925373	0.104477612	0.111940299	0.141791045
elongation of very long chain fatty acids (FEN1/Elo2, SUR4/Elo3, yeast)-like 4; Stargardt disease 3 (autosomal dominant)	0.070063694	0.105095541	0.066878981	0.038216561	0.063694268	0.035031847	0.047770701	0.057324841	0.060509554	0.025477707	0.035031847	0.050955414	0.070063694	0.025477707	0.031847134	0.00955414	0.050955414	0.02866242	0.063694268	0.063694268
axin 2; axil	0.028469751	0.081850534	0.024911032	0.020166074	0.046263345	0.080664294	0.06168446	0.066429419	0.03202847	0.039145907	0.043890866	0.023724792	0.06168446	0.041518387	0.081850534	0.021352313	0.008303677	0.06405694	0.097271649	0.074733096
hypothetical protein MGC42174	0.031446541	0.106918239	0.031446541	0.031446541	0.081761006	0.050314465	0.044025157	0.075471698	0.025157233	0.025157233	0.06918239	0.012578616	0.06918239	0.044025157	0.113207547	0.012578616	0.006289308	0.037735849	0.081761006	0.050314465
TBP-associated factor 4; TATA box binding protein (TBP)-associated factor, RNA polymerase II, C1, 130kD; TAF4 RNA polymerase II, TATA box binding protein (TBP)-associated factor, 135 kD; TAF4A RNA polymerase II, TATA box binding protein (TBP)-associated factor, 135 kD; transcription initiation factor TFIID 135 kD subunit	0.014773777	0.081255771	0.025854109	0.012927054	0.061865189	0.144044321	0.0710988	0.166204986	0.005540166	0.012927054	0.078485688	0.024930748	0.039704524	0.022160665	0.037857802	0.004616805	0	0.047091413	0.065558633	0.083102493
sarco/endoplasmic reticulum Ca2+ -ATPase isoform d; ATPase, Ca(2+)-transporting, ubiquitous; sarcoplasmic/endoplasmic reticulum calcium ATPase 3; SR Ca(2+)-ATPase 3; calcium pump 3; adenosine triphosphatase, calcium; sarco/endoplasmic reticulum Ca2+ -ATPase; calcium-translocating P-type ATPase	0.034482759	0.100574713	0.053639847	0.025862069	0.08908046	0.050766284	0.066091954	0.100574713	0.018199234	0.014367816	0.031609195	0.028735632	0.036398467	0.045019157	0.070881226	0.026819923	0.014367816	0.062260536	0.064176245	0.066091954
deltex 2	0.020900322	0.080385852	0.030546624	0.022508039	0.064308682	0.09807074	0.07073955	0.078778135	0.033762058	0.036977492	0.059485531	0.02733119	0.036977492	0.030546624	0.036977492	0.02733119	0.01607717	0.046623794	0.099678457	0.081993569
proliferating cell nuclear antigen	0.030651341	0.111111111	0.053639847	0.038314176	0.08045977	0.026819923	0.045977011	0.072796935	0.026819923	0.011494253	0.030651341	0.045977011	0.061302682	0.068965517	0.088122605	0.022988506	0.003831418	0.030651341	0.095785441	0.053639847
hypothetical protein MGC5442	0.032520325	0.170731707	0.020325203	0.016260163	0.048780488	0.12601626	0.077235772	0.081300813	0.016260163	0.024390244	0.056910569	0.012195122	0.008130081	0.032520325	0.044715447	0.020325203	0.012195122	0.044715447	0.069105691	0.085365854
hypothetical protein FLJ22104	0.07860262	0.1069869	0.076419214	0.032751092	0.03930131	0.03930131	0.058951965	0.07860262	0.050218341	0.030567686	0.021834061	0.021834061	0.063318777	0.021834061	0.048034934	0.030567686	0.008733624	0.063318777	0.06768559	0.061135371
myelin protein zero (Charcot-Marie-Tooth neuropathy 1B); myelin protein zero	0.031007752	0.093023256	0.042635659	0.015503876	0.100775194	0.062015504	0.042635659	0.07751938	0.03875969	0.023255814	0.031007752	0.011627907	0.069767442	0.054263566	0.034883721	0.011627907	0.023255814	0.065891473	0.089147287	0.081395349
translocase of inner mitochondrial membrane 44 homolog; mitochondrial inner membrane translocase	0.037610619	0.103982301	0.039823009	0.026548673	0.064159292	0.028761062	0.037610619	0.07300885	0.022123894	0.013274336	0.044247788	0.030973451	0.090707965	0.059734513	0.090707965	0.013274336	0.013274336	0.07079646	0.075221239	0.064159292
homeobox protein A13; homeobox protein HOXA13; homeo box 1J; transcription factor HOXA13	0.025773196	0.048969072	0.015463918	0.025773196	0.033505155	0.095360825	0.030927835	0.239690722	0.041237113	0.028350515	0.033505155	0.033505155	0.048969072	0.020618557	0.043814433	0.015463918	0.012886598	0.041237113	0.074742268	0.090206186
pyrroline-5-carboxylate reductase 1 isoform 1; P5C reductase	0.028213166	0.112852665	0.053291536	0.028213166	0.081504702	0.05015674	0.056426332	0.131661442	0.006269592	0.034482759	0.031347962	0.012539185	0.053291536	0.05015674	0.047021944	0.012539185	0	0.043887147	0.078369906	0.087774295
hypothetical protein P1 p373c6; p373c6.1 (novel C2H2 type zinc finger protein)	0.020183486	0.093577982	0.027522936	0.012844037	0.044036697	0.051376147	0.051376147	0.051376147	0.020183486	0.051376147	0.080733945	0.023853211	0.064220183	0.029357798	0.102752294	0.042201835	0.009174312	0.069724771	0.078899083	0.075229358
desmocollin 3 isoform Dsc3a preproprotein; desmocollin 4	0.035714286	0.0859375	0.056919643	0.013392857	0.071428571	0.049107143	0.074776786	0.061383929	0.03125	0.020089286	0.032366071	0.060267857	0.051339286	0.0625	0.069196429	0.025669643	0.0078125	0.0625	0.0625	0.065848214
pre T-cell antigen receptor alpha; pre-T-cell receptor alpha precursor	0.024911032	0.153024911	0.007117438	0.014234875	0.035587189	0.128113879	0.074733096	0.096085409	0.010676157	0.021352313	0.024911032	0.007117438	0.010676157	0.035587189	0.03202847	0.03202847	0.028469751	0.060498221	0.09252669	0.110320285
apolipoprotein L1 isoform b precursor; apolipoprotein L; apolipoprotein L1; apolipoprotein L-I	0.028985507	0.123188406	0.04589372	0.024154589	0.070048309	0.033816425	0.048309179	0.086956522	0.016908213	0.016908213	0.038647343	0.04589372	0.062801932	0.048309179	0.084541063	0.004830918	0.016908213	0.057971014	0.074879227	0.070048309
adenosine monophosphate deaminase 1 (isoform M); Adenosine monophosphate deaminase-1 (muscle)	0.060240964	0.09103079	0.049531459	0.03480589	0.052208835	0.0562249	0.049531459	0.058902276	0.048192771	0.033467202	0.036144578	0.049531459	0.074966533	0.058902276	0.070950469	0.016064257	0.008032129	0.045515395	0.066934404	0.038821954
sialic acid binding Ig-like lectin 6; CD33 antigen-like 1	0.040909091	0.1	0.040909091	0.013636364	0.075	0.079545455	0.065909091	0.075	0.025	0.031818182	0.056818182	0.031818182	0.034090909	0.034090909	0.052272727	0.022727273	0.022727273	0.052272727	0.075	0.070454545
U5 snRNP-specific protein, 200-KD	0.036443954	0.118166759	0.063500828	0.029265599	0.068470458	0.044174489	0.05466593	0.059083379	0.034235229	0.02981778	0.047487576	0.039204859	0.061844285	0.054113749	0.077305356	0.014356709	0.010491441	0.053561568	0.057979017	0.045831033
amphiphysin isoform 2	0.036753446	0.081163859	0.032159265	0.013782542	0.061255743	0.084226646	0.068912711	0.091883614	0.016845329	0.016845329	0.055130168	0.026033691	0.06431853	0.059724349	0.113323124	0.004594181	0.010719755	0.036753446	0.070444104	0.055130168
ATPase, Cu++ transporting, alpha polypeptide	0.028666667	0.09	0.086	0.029333333	0.094666667	0.041333333	0.066666667	0.070666667	0.02	0.023333333	0.036	0.044666667	0.058666667	0.044	0.060666667	0.017333333	0.006	0.032	0.088666667	0.061333333
transportin-SR; importin 12	0.040086674	0.141928494	0.045503792	0.024918743	0.082340195	0.041170098	0.057421452	0.067172264	0.021668472	0.032502709	0.054171181	0.033586132	0.037919827	0.049837486	0.073672806	0.034669556	0.01191766	0.048754063	0.057421452	0.043336945
CGI-14 protein	0.038724374	0.109339408	0.043280182	0.011389522	0.077448747	0.061503417	0.047835991	0.109339408	0.011389522	0.043280182	0.038724374	0.013667426	0.018223235	0.059225513	0.050113895	0.022779043	0.006833713	0.075170843	0.0523918	0.109339408
hypothetical protein FLJ20309	0.033980583	0.101941748	0.026699029	0.014563107	0.036407767	0.089805825	0.067961165	0.072815534	0.012135922	0.041262136	0.087378641	0.014563107	0.060679612	0.04368932	0.063106796	0.033980583	0.007281553	0.07038835	0.09223301	0.029126214
G antigen, family D, 2 isoform 1d; XAGE-1 protein	0.028985507	0.101449275	0.043478261	0.043478261	0.028985507	0.014492754	0.028985507	0	0	0.028985507	0.115942029	0.043478261	0.101449275	0.057971014	0.072463768	0	0	0.101449275	0.072463768	0.115942029
synaptophysin; major synaptic vesicle protein P38	0.073482428	0.079872204	0.015974441	0.025559105	0.083067093	0.067092652	0.047923323	0.086261981	0.051118211	0.003194888	0.057507987	0.03514377	0.038338658	0.047923323	0.041533546	0.015974441	0.019169329	0.022364217	0.063897764	0.124600639
prolactin regulatory element binding	0.038369305	0.139088729	0.028776978	0.004796163	0.074340528	0.055155875	0.055155875	0.086330935	0.021582734	0.033573141	0.06235012	0.021582734	0.043165468	0.040767386	0.052757794	0.023980815	0.011990408	0.055155875	0.057553957	0.09352518
F-box only protein 2; F-box protein 2; F-box gene 1	0.033783784	0.094594595	0.010135135	0.006756757	0.081081081	0.054054054	0.023648649	0.077702703	0.027027027	0.02027027	0.050675676	0.013513514	0.030405405	0.067567568	0.141891892	0.023648649	0.040540541	0.050675676	0.060810811	0.091216216
carnitine/acylcarnitine translocase; Carnitine-acylcarnitine translocase; carnitine-acylcarnitine carrier	0.073089701	0.099667774	0.053156146	0.03654485	0.063122924	0.079734219	0.059800664	0.07641196	0.033222591	0.006644518	0.03654485	0.026578073	0.059800664	0.029900332	0.03654485	0.019933555	0.009966777	0.046511628	0.043189369	0.109634551
hypothetical protein FLJ21901	0.059031877	0.14403778	0.066115702	0.030696576	0.053128689	0.043683589	0.037780401	0.051948052	0.024793388	0.029515939	0.049586777	0.043683589	0.064935065	0.047225502	0.063754427	0.021251476	0.008264463	0.048406139	0.07674144	0.035419126
epithelial V-like antigen 1 precursor	0.051162791	0.093023256	0.065116279	0.013953488	0.102325581	0.041860465	0.051162791	0.069767442	0.037209302	0.023255814	0.03255814	0.027906977	0.055813953	0.060465116	0.060465116	0.013953488	0.023255814	0.060465116	0.060465116	0.055813953
hypothetical protein FLJ13263	0.081300813	0.130081301	0.06504065	0.008130081	0.048780488	0.032520325	0.089430894	0.073170732	0.06504065	0.040650407	0.06504065	0.016260163	0.040650407	0.008130081	0.008130081	0.016260163	0.048780488	0.032520325	0.048780488	0.081300813
SWI/SNF related, matrix associated, actin dependent regulator of chromatin, subfamily b, member 1; sucrose nonfermenting, yeast, homolog-like 1; integrase interactor 1; SWI/SNF related, matrix associated, actin dependent regulator of	0.033766234	0.090909091	0.057142857	0.036363636	0.046753247	0.054545455	0.07012987	0.05974026	0.025974026	0.020779221	0.038961039	0.046753247	0.067532468	0.067532468	0.077922078	0.012987013	0.018181818	0.062337662	0.07012987	0.041558442
glutathione S-transferase subunit 13 homolog	0.030973451	0.146017699	0.053097345	0.048672566	0.039823009	0.07079646	0.039823009	0.079646018	0.022123894	0.030973451	0.03539823	0.039823009	0.057522124	0.030973451	0.07079646	0.008849558	0.022123894	0.053097345	0.053097345	0.066371681
transmembrane protease, serine 3 isoform 2; serine protease TADG12; Transmembrane protease, serine 3	0.024464832	0.097859327	0.04587156	0.018348624	0.082568807	0.051987768	0.042813456	0.06116208	0.036697248	0.039755352	0.036697248	0.036697248	0.039755352	0.051987768	0.039755352	0.042813456	0.027522936	0.036697248	0.088685015	0.097859327
gamma-aminobutyric acid (GABA) A receptor, delta	0.042035398	0.099557522	0.059734513	0.033185841	0.077433628	0.037610619	0.048672566	0.10840708	0.046460177	0.022123894	0.033185841	0.03539823	0.030973451	0.050884956	0.042035398	0.008849558	0.019911504	0.068584071	0.079646018	0.055309735
wingless-type MMTV integration site family, member 9B precursor; wingless-type MMTV integration site family, member 15	0.030812325	0.120448179	0.00280112	0.011204482	0.047619048	0.042016807	0.053221289	0.106442577	0.025210084	0.025210084	0.047619048	0.016806723	0.050420168	0.030812325	0.047619048	0.070028011	0.016806723	0.084033613	0.084033613	0.086834734
forkhead box E1; forkhead (Drosophila)-like 15; thyroid transcription factor-2; Forkhead, drosophila, homolog-like 15	0.037533512	0.048257373	0.026809651	0.013404826	0.029490617	0.126005362	0.040214477	0.201072386	0.053619303	0.013404826	0.018766756	0.021447721	0.026809651	0.024128686	0.037533512	0.013404826	0.00536193	0.072386059	0.056300268	0.134048257
glia maturation factor, gamma	0.063380282	0.084507042	0.035211268	0.042253521	0.091549296	0.049295775	0.049295775	0.035211268	0.035211268	0.007042254	0.049295775	0.021126761	0.077464789	0.063380282	0.112676056	0.021126761	0.007042254	0.070422535	0.063380282	0.021126761
retinoschisis (X-linked, juvenile) 1	0.03125	0.098214286	0.066964286	0.013392857	0.035714286	0.044642857	0.053571429	0.044642857	0.044642857	0.008928571	0.053571429	0.040178571	0.049107143	0.053571429	0.0625	0.044642857	0.040178571	0.053571429	0.084821429	0.075892857
KIAA0753 gene product	0.019648397	0.093071355	0.041365047	0.015511892	0.054808687	0.064115822	0.042399173	0.081695967	0.016546019	0.031023785	0.066184074	0.023784902	0.081695967	0.056876939	0.093071355	0.016546019	0.009307135	0.069286453	0.091003102	0.032057911
SEX gene	0.037413148	0.115446285	0.041688936	0.015499733	0.073757349	0.058257616	0.06039551	0.068412614	0.029930518	0.027792624	0.048102619	0.028861571	0.040619989	0.052912881	0.05130946	0.032602886	0.009620524	0.061998931	0.082843399	0.061998931
interleukin enhancer binding factor 3 isoform c; double-stranded RNA-binding protein, 76 kD; M-phase phosphoprotein 4; nuclear factor associated with dsRNA; nuclear factor of activated T-cells, 90 kD; translational control protein 80	0.01884058	0.086956522	0.030434783	0.033333333	0.072463768	0.075362319	0.047826087	0.097101449	0.01884058	0.023188406	0.034782609	0.033333333	0.082608696	0.052173913	0.076811594	0.010144928	0.005797101	0.052173913	0.056521739	0.091304348
TTK protein kinase	0.029171529	0.089848308	0.060676779	0.023337223	0.050175029	0.052508751	0.045507585	0.047841307	0.03033839	0.019836639	0.067677946	0.064177363	0.093348891	0.053675613	0.066511085	0.019836639	0.009334889	0.035005834	0.102683781	0.038506418
BTB (POZ) domain containing 1	0.062240664	0.093360996	0.053941909	0.01659751	0.056016598	0.066390041	0.064315353	0.099585062	0.024896266	0.014522822	0.039419087	0.033195021	0.041493776	0.043568465	0.066390041	0.022821577	0.006224066	0.056016598	0.062240664	0.076763485
betaine-homocysteine methyltransferase	0.041871921	0.07635468	0.041871921	0.022167488	0.071428571	0.0591133	0.039408867	0.098522167	0.02955665	0.024630542	0.041871921	0.027093596	0.07635468	0.032019704	0.098522167	0.019704433	0.017241379	0.04679803	0.044334975	0.091133005
pre-B-cell leukemia transcription factor 2; homeobox 12	0.023255814	0.06744186	0.039534884	0.034883721	0.046511628	0.065116279	0.039534884	0.072093023	0.025581395	0.025581395	0.046511628	0.039534884	0.051162791	0.034883721	0.074418605	0.011627907	0.004651163	0.058139535	0.111627907	0.127906977
hypothetical protein BC014127	0.066037736	0.132075472	0.018867925	0.009433962	0.066037736	0.04245283	0.028301887	0.080188679	0.014150943	0.004716981	0.056603774	0.023584906	0.033018868	0.089622642	0.089622642	0.018867925	0.009433962	0.094339623	0.037735849	0.08490566
nuclear factor of activated T-cells, cytosolic component 1 isoform C; NFAT transcription complex cytosolic component	0.022580645	0.088172043	0.027956989	0.008602151	0.056989247	0.13655914	0.058064516	0.072043011	0.032258065	0.037634409	0.043010753	0.027956989	0.032258065	0.044086022	0.05483871	0.022580645	0.006451613	0.049462366	0.117204301	0.061290323
growth arrest and DNA-damage-inducible, beta; myeloid differentiation primary response; myeloid differentiation primary response gene	0.01863354	0.118012422	0.043478261	0.01863354	0.086956522	0.031055901	0.055900621	0.099378882	0.01863354	0.02484472	0.068322981	0.049689441	0.01863354	0.068322981	0.099378882	0.037267081	0.01242236	0.043478261	0.049689441	0.037267081
heat shock protein hsp70-related protein	0.035363458	0.100196464	0.062868369	0.015717092	0.076620825	0.033398821	0.047151277	0.094302554	0.017681729	0.015717092	0.033398821	0.047151277	0.060903733	0.058939096	0.068762279	0.023575639	0	0.04518664	0.086444008	0.076620825
fibroblast growth factor 23 precursor; tumor-derived hypophophatemia inducing factor; Hypophosphatemia vitamin D-resistant rickets-2 (autosomal dominant)	0.043824701	0.087649402	0.039840637	0.03187251	0.051792829	0.083665339	0.039840637	0.075697211	0.039840637	0.047808765	0.027888446	0.047808765	0.015936255	0.039840637	0.035856574	0.027888446	0.007968127	0.087649402	0.087649402	0.079681275
aquaporin 5; Aquaporin-5	0.064150943	0.135849057	0.064150943	0.018867925	0.083018868	0.049056604	0.056603774	0.128301887	0.022641509	0.011320755	0.030188679	0.041509434	0.026415094	0.011320755	0.041509434	0.011320755	0.01509434	0.037735849	0.064150943	0.086792453
chromosome 20 open reading frame 96	0.03030303	0.110192837	0.044077135	0.035812672	0.060606061	0.052341598	0.05785124	0.035812672	0.016528926	0.024793388	0.096418733	0.027548209	0.093663912	0.041322314	0.104683196	0.011019284	0.011019284	0.066115702	0.068870523	0.011019284
fibroblast growth factor 12 isoform 1; fibroblast growth factor homologous factor 1; myocyte-activating factor; fibroblast growth factor 12B; fibroblast growth factor FGF-12b	0.041152263	0.061728395	0.041152263	0.024691358	0.0781893	0.049382716	0.041152263	0.041152263	0.041152263	0.016460905	0.049382716	0.037037037	0.0781893	0.032921811	0.057613169	0.016460905	0.004115226	0.090534979	0.115226337	0.082304527
parvin, alpha; alpha-parvin; actopaxin	0.040322581	0.137096774	0.045698925	0.018817204	0.088709677	0.061827957	0.048387097	0.043010753	0.016129032	0.018817204	0.048387097	0.045698925	0.086021505	0.059139785	0.088709677	0.002688172	0.005376344	0.043010753	0.064516129	0.037634409
keratin 16; keratin, type I cytoskeletal 16; cytokeratin 16	0.027484144	0.105708245	0.040169133	0.023255814	0.040169133	0.012684989	0.042283298	0.065539112	0.029598309	0.006342495	0.067653277	0.029598309	0.035940803	0.042283298	0.095137421	0.012684989	0.00422833	0.069767442	0.128964059	0.1205074
transmembrane 4 superfamily member 5; tetraspan transmembrane protein L6H	0.030456853	0.131979695	0.040609137	0.025380711	0.086294416	0.035532995	0.050761421	0.081218274	0.015228426	0.015228426	0.015228426	0.050761421	0.020304569	0.020304569	0.025380711	0.091370558	0.025380711	0.055837563	0.050761421	0.131979695
EDAR-associated death domain isoform A; ectodysplasin A receptor associated adapter protein; ectodysplasia A receptor associated death domain; EDAR-associated death domain protein; crinkled homolog	0.027906977	0.097674419	0.03255814	0.027906977	0.037209302	0.074418605	0.065116279	0.023255814	0.013953488	0.023255814	0.041860465	0.051162791	0.060465116	0.088372093	0.08372093	0.041860465	0.018604651	0.074418605	0.069767442	0.046511628
placental-like alkaline phosphatase preproprotein; Nagao isozyme; germ cell alkaline phosphatase; testicular and thymus alkaline phosphatase	0.033834586	0.103383459	0.031954887	0.022556391	0.065789474	0.060150376	0.069548872	0.110902256	0.031954887	0.030075188	0.041353383	0.028195489	0.037593985	0.058270677	0.05075188	0.009398496	0.009398496	0.052631579	0.056390977	0.095864662
calpain 3 isoform e; calpain, large polypeptide L3; calpain p94, large [catalytic] subunit; muscle-specific calcium-activated neutral protease 3 large subunit	0.064102564	0.096153846	0.070512821	0.051282051	0.038461538	0	0.051282051	0.057692308	0.032051282	0.051282051	0.032051282	0.070512821	0.083333333	0.08974359	0.044871795	0.025641026	0.019230769	0.032051282	0.038461538	0.051282051
breast cancer 1, early onset; breast-ovarian cancer, included	0.026301664	0.08373591	0.041331186	0.01610306	0.054213634	0.051529791	0.05958132	0.045088567	0.016639828	0.026301664	0.052066559	0.064949007	0.073537305	0.045625335	0.106280193	0.023617821	0.005367687	0.040794418	0.120236178	0.046698873
KIAA0013 gene product	0.032258065	0.094819159	0.043010753	0.019550342	0.059628543	0.054740958	0.05083089	0.04398827	0.014662757	0.028347996	0.03714565	0.059628543	0.088954057	0.038123167	0.078201369	0.018572825	0.004887586	0.053763441	0.124144673	0.054740958
integral membrane protein 2A	0.053231939	0.11026616	0.076045627	0.02661597	0.064638783	0.049429658	0.049429658	0.060836502	0.030418251	0.007604563	0.02661597	0.045627376	0.053231939	0.057034221	0.076045627	0.02661597	0.003802281	0.068441065	0.053231939	0.060836502
PTK2 protein tyrosine kinase 2 isoform b; focal adhesion kinase 1	0.027932961	0.095903166	0.055865922	0.032588454	0.054003724	0.065176909	0.047486034	0.063314711	0.037243948	0.025139665	0.05027933	0.034450652	0.059590317	0.051210428	0.079143389	0.014897579	0.013035382	0.058659218	0.078212291	0.055865922
cyclin-dependent kinase inhibitor 2C; cyclin-dependent kinase 6 inhibitor p18; cyclin-dependent kinase 4 inhibitor C; cyclin-dependent inhibitor; CDK6 inhibitor p18	0.029761905	0.142857143	0.017857143	0.017857143	0.06547619	0.023809524	0.047619048	0.130952381	0.005952381	0.035714286	0.047619048	0.095238095	0.029761905	0.053571429	0.05952381	0.005952381	0.005952381	0.06547619	0.023809524	0.095238095
acid phosphatase 1 isoform c; acid phosphatase of erythrocyte; red cell acid phosphatase 1; low molecular weight phosphotyrosine protein phosphatase; cytoplasmic phosphotyrosyl protein phosphatase; protein tyrosine phosphatase; adipocyte acid phosphatase	0.037974684	0.063291139	0.063291139	0.025316456	0.056962025	0.037974684	0.044303797	0.069620253	0.044303797	0.018987342	0.056962025	0.050632911	0.063291139	0.069620253	0.063291139	0.050632911	0.006329114	0.063291139	0.069620253	0.044303797
karyopherin alpha 1; importin alpha 5; importin-alpha-S1	0.037174721	0.105947955	0.07063197	0.022304833	0.059479554	0.042750929	0.046468401	0.078066914	0.018587361	0.00929368	0.063197026	0.053903346	0.05204461	0.046468401	0.087360595	0.024163569	0.013011152	0.048327138	0.072490706	0.048327138
bridging integrator 1 isoform 5; amphiphysin II; amphiphysin-like; box dependant MYC interacting protein 1	0.032818533	0.075289575	0.021235521	0.017374517	0.065637066	0.083011583	0.05984556	0.094594595	0.015444015	0.019305019	0.063706564	0.042471042	0.079150579	0.048262548	0.1003861	0.005791506	0.011583012	0.027027027	0.067567568	0.069498069
hypothetical protein FLJ37478	0.044776119	0.104477612	0.02238806	0.037313433	0.119402985	0.02238806	0.029850746	0.104477612	0.052238806	0.044776119	0.02238806	0.02238806	0.044776119	0.037313433	0.067164179	0.007462687	0.007462687	0.082089552	0.052238806	0.074626866
hypothetical protein FLJ32820	0.028490028	0.111111111	0.037037037	0.011396011	0.048433048	0.0997151	0.051282051	0.056980057	0.014245014	0.031339031	0.082621083	0.008547009	0.085470085	0.028490028	0.088319088	0.014245014	0.005698006	0.056980057	0.091168091	0.048433048
voltage-dependent calcium channel gamma-5 subunit isoform b; neuronal voltage-gated calcium channel gamma-5 subunit	0.064189189	0.114864865	0.054054054	0.033783784	0.067567568	0.077702703	0.050675676	0.057432432	0.030405405	0.023648649	0.023648649	0.030405405	0.02027027	0.02027027	0.040540541	0.027027027	0.02027027	0.054054054	0.118243243	0.070945946
ubiquitin-like 5	0.01369863	0.095890411	0.082191781	0.02739726	0.082191781	0	0.068493151	0.02739726	0.054794521	0.02739726	0.02739726	0.054794521	0.123287671	0.095890411	0.04109589	0.02739726	0.02739726	0.04109589	0.01369863	0.068493151
alveolar soft part sarcoma chromosome region, candidate 1; ASPL protein; renal cell carcinoma gene on chromosome 17; renal cell carcinoma, papillary, 17 gene; ASPSCR1/TFE3 fusion gene, included	0.034358047	0.108499096	0.012658228	0.009041591	0.063291139	0.108499096	0.047016275	0.090415913	0.014466546	0.016274864	0.05244123	0.014466546	0.045207957	0.048824593	0.079566004	0.016274864	0.007233273	0.075949367	0.081374322	0.074141049
zinc finger protein 177	0.037383178	0.059190031	0.031152648	0.021806854	0.040498442	0.031152648	0.074766355	0.040498442	0.031152648	0.059190031	0.052959502	0.040498442	0.099688474	0.040498442	0.07165109	0.056074766	0.012461059	0.040498442	0.090342679	0.068535826
hypothetical protein FLJ12671	0.02266289	0.084985836	0.036827195	0.016997167	0.050991501	0.079320113	0.053824363	0.073654391	0.016997167	0.042492918	0.039660057	0.050991501	0.124645892	0.042492918	0.045325779	0.014164306	0.011331445	0.045325779	0.093484419	0.053824363
BUB1 budding uninhibited by benzimidazoles 1 homolog beta; budding uninhibited by benzimidazoles 1 (yeast homolog), beta; hBUBR1	0.038095238	0.099047619	0.055238095	0.017142857	0.046666667	0.054285714	0.051428571	0.064761905	0.025714286	0.017142857	0.066666667	0.041904762	0.062857143	0.042857143	0.103809524	0.021904762	0.015238095	0.04952381	0.083809524	0.041904762
nuclear cap binding protein subunit 1, 80kDa; nuclear cap binding protein, 80kD; nuclear cap binding protein 1, 80kD; nuclear cap binding protein subunit 1, 80kD	0.050632911	0.110126582	0.051898734	0.025316456	0.06835443	0.051898734	0.043037975	0.059493671	0.027848101	0.037974684	0.049367089	0.040506329	0.060759494	0.056962025	0.079746835	0.024050633	0.017721519	0.05443038	0.065822785	0.024050633
osteoclast stimulating factor 1	0.02764977	0.096774194	0.041474654	0.01843318	0.041474654	0.046082949	0.059907834	0.101382488	0.032258065	0.01843318	0.032258065	0.055299539	0.078341014	0.082949309	0.064516129	0.013824885	0.023041475	0.041474654	0.046082949	0.078341014
barren	0.039136302	0.089068826	0.033738192	0.024291498	0.045883941	0.064777328	0.068825911	0.072874494	0.018893387	0.026990553	0.043184885	0.044534413	0.068825911	0.087719298	0.076923077	0.018893387	0.008097166	0.04048583	0.076923077	0.049932524
homeo box (H6 family) 1	0.018766756	0.069705094	0.00536193	0.00536193	0.024128686	0.131367292	0.048257373	0.123324397	0.008042895	0.013404826	0.021447721	0.008042895	0.024128686	0.018766756	0.048257373	0.026809651	0.026809651	0.150134048	0.061662198	0.166219839
chromatin-specific transcription elongation factor large subunit	0.044890162	0.069723018	0.05921681	0.027698185	0.063992359	0.032473734	0.043935053	0.06017192	0.033428844	0.019102197	0.028653295	0.054441261	0.102196753	0.05730659	0.11747851	0.009551098	0.007640879	0.046800382	0.066857689	0.054441261
transmembrane trafficking protein	0.063926941	0.132420091	0.059360731	0.02739726	0.0456621	0.03652968	0.0456621	0.059360731	0.03196347	0.02283105	0.01369863	0.02283105	0.077625571	0.050228311	0.091324201	0.01369863	0.00456621	0.063926941	0.068493151	0.068493151
hypothetical protein MGC3195	0.023323615	0.139941691	0.067055394	0.011661808	0.064139942	0.026239067	0.058309038	0.072886297	0.020408163	0.026239067	0.052478134	0.06122449	0.049562682	0.037900875	0.067055394	0.017492711	0.008746356	0.043731778	0.069970845	0.081632653
Ste20-related serine/threonine kinase; Ste20-like kinase	0.022569444	0.081597222	0.064236111	0.020833333	0.050347222	0.030381944	0.059027778	0.050347222	0.010416667	0.018229167	0.073784722	0.050347222	0.099826389	0.061631944	0.143229167	0.008680556	0.006076389	0.049479167	0.067708333	0.03125
adaptor-related protein complex 4, beta 1 subunit; beta 4 subunit of AP-4	0.031123139	0.133964817	0.047361299	0.027063599	0.085250338	0.050067659	0.040595399	0.064952639	0.031123139	0.02165088	0.051420839	0.033829499	0.048714479	0.048714479	0.074424899	0.032476319	0.01082544	0.052774019	0.063599459	0.050067659
chromosome 21 open reading frame 109	0.039215686	0.117647059	0.039215686	0.117647059	0	0	0.078431373	0	0	0.019607843	0.039215686	0.098039216	0.078431373	0.019607843	0.078431373	0.058823529	0.039215686	0.039215686	0.078431373	0.058823529
Sjogren's syndrome/scleroderma autoantigen 1; centromeric autoantigen (27kD)	0.005025126	0.125628141	0.025125628	0.020100503	0.035175879	0.075376884	0.050251256	0.140703518	0.015075377	0.015075377	0.08040201	0.020100503	0.030150754	0.055276382	0.070351759	0.040201005	0.010050251	0.065326633	0.065326633	0.055276382
myogenin; Myogenic factor-4; myogenin; myogenic factor 4	0.026785714	0.111607143	0.022321429	0.008928571	0.049107143	0.09375	0.049107143	0.0625	0.035714286	0.026785714	0.035714286	0.035714286	0.040178571	0.044642857	0.098214286	0.026785714	0.008928571	0.071428571	0.089285714	0.0625
taste receptor, type 2, member 49	0.074433657	0.15210356	0.110032362	0.025889968	0.080906149	0.019417476	0.055016181	0.061488673	0.019417476	0.038834951	0.03236246	0.051779935	0.071197411	0.006472492	0.012944984	0.019417476	0.035598706	0.01618123	0.084142395	0.03236246
tripartite motif-containing 33 protein; transcriptional intermediary factor 1 gamma; ret-fused gene 7	0.026126126	0.078378378	0.038738739	0.016216216	0.058558559	0.082882883	0.053153153	0.077477477	0.014414414	0.028828829	0.069369369	0.043243243	0.055855856	0.043243243	0.07027027	0.034234234	0.004504505	0.045945946	0.089189189	0.069369369
hypothetical protein FLJ20758	0.051771117	0.108991826	0.068119891	0.032697548	0.035422343	0.049046322	0.040871935	0.076294278	0.024523161	0.027247956	0.051771117	0.032697548	0.0626703	0.076294278	0.057220708	0.016348774	0.013623978	0.051771117	0.092643052	0.029972752
solute carrier family 2 (facilitated glucose transporter), member 3; GLUCOSE TRANSPORTER TYPE 3, BRAIN	0.080645161	0.108870968	0.086693548	0.030241935	0.080645161	0.04233871	0.064516129	0.074596774	0.018145161	0.006048387	0.038306452	0.036290323	0.032258065	0.018145161	0.052419355	0.016129032	0.010080645	0.038306452	0.066532258	0.098790323
transgelin 2; SM22-alpha homolog	0.035175879	0.08040201	0.055276382	0.040201005	0.040201005	0.045226131	0.050251256	0.070351759	0.025125628	0	0.105527638	0.065326633	0.060301508	0.050251256	0.055276382	0.015075377	0.020100503	0.055276382	0.035175879	0.095477387
cytosolic sialic acid 9-O-acetylesterase homolog	0.040983607	0.090163934	0.045081967	0.028688525	0.06557377	0.06352459	0.067622951	0.06557377	0.034836066	0.030737705	0.05942623	0.036885246	0.051229508	0.045081967	0.040983607	0.024590164	0.028688525	0.032786885	0.077868852	0.069672131
hypothetical protein FLJ23469	0.031674208	0.167420814	0.031674208	0.027149321	0.081447964	0.07239819	0.036199095	0.081447964	0.018099548	0.018099548	0.076923077	0.013574661	0.027149321	0.040723982	0.045248869	0.022624434	0	0.063348416	0.076923077	0.067873303
fructose-1,6-bisphosphatase 1; fructose-bisphosphatase 1; liver fructose-bisphosphatase	0.032544379	0.088757396	0.050295858	0.032544379	0.091715976	0.047337278	0.050295858	0.088757396	0.044378698	0.014792899	0.020710059	0.038461538	0.079881657	0.071005917	0.050295858	0.020710059	0	0.038461538	0.059171598	0.079881657
calpain 3 isoform c; calpain, large polypeptide L3; calpain p94, large [catalytic] subunit; muscle-specific calcium-activated neutral protease 3 large subunit	0.061728395	0.072702332	0.060356653	0.024691358	0.056241427	0.04526749	0.046639232	0.057613169	0.032921811	0.028806584	0.043895748	0.048010974	0.065843621	0.065843621	0.074074074	0.021947874	0.023319616	0.050754458	0.060356653	0.058984911
OPA3 protein; Optic atrophy 3 (Iraqi-Jewish 'optic atrophy plus')	0.027932961	0.117318436	0.039106145	0.027932961	0.061452514	0.05027933	0.027932961	0.145251397	0.022346369	0.027932961	0.067039106	0.022346369	0.05027933	0.005586592	0.100558659	0.016759777	0.016759777	0.078212291	0.027932961	0.067039106
IL2-inducible T-cell kinase; homolog of mouse T-cell itk/tsk; tyrosine-protein kinase ITK/TSK; tyrosine-protein kinase LYK	0.043548387	0.091935484	0.041935484	0.019354839	0.074193548	0.048387097	0.04516129	0.05	0.05	0.025806452	0.033870968	0.04516129	0.067741935	0.04516129	0.083870968	0.025806452	0.020967742	0.062903226	0.072580645	0.051612903
hypothetical protein FLJ12875	0.036931818	0.113636364	0.039772727	0.014204545	0.09375	0.042613636	0.051136364	0.048295455	0.028409091	0.025568182	0.065340909	0.022727273	0.065340909	0.034090909	0.076704545	0.042613636	0.005681818	0.059659091	0.079545455	0.053977273
scavenger receptor class B, member 1; CD36 antigen-like 1; scavenger receptor class B type 1; CD36 antigen (collagen type I receptor, thrombospondin receptor)-like 1	0.057971014	0.106884058	0.043478261	0.041666667	0.074275362	0.06884058	0.048913043	0.070652174	0.028985507	0.023550725	0.030797101	0.043478261	0.043478261	0.025362319	0.045289855	0.025362319	0.019927536	0.038043478	0.081521739	0.081521739
PHD-like zinc finger protein	0.044871795	0.057692308	0.038461538	0.022435897	0.032051282	0.032051282	0.054487179	0.054487179	0.025641026	0.057692308	0.032051282	0.028846154	0.108974359	0.038461538	0.073717949	0.057692308	0	0.064102564	0.118589744	0.057692308
cadherin 22 precursor; ortholog of rat PB-cadherin	0.037439614	0.089371981	0.04589372	0.013285024	0.076086957	0.066425121	0.059178744	0.088164251	0.024154589	0.024154589	0.041062802	0.02173913	0.02173913	0.086956522	0.059178744	0.006038647	0.006038647	0.059178744	0.080917874	0.092995169
dachshund homolog isoform a	0.015580737	0.082152975	0.038243626	0.031161473	0.04815864	0.087818697	0.065155807	0.090651558	0.008498584	0.021246459	0.036827195	0.041076487	0.04815864	0.029745042	0.056657224	0.011331445	0	0.04674221	0.141643059	0.099150142
Golgi autoantigen, golgin subfamily a, 5; golgin-84; ret-fused gene 5	0.020519836	0.106703146	0.039671683	0.023255814	0.04377565	0.021887825	0.05745554	0.068399453	0.020519836	0.023255814	0.083447332	0.05745554	0.068399453	0.049247606	0.105335157	0.001367989	0.004103967	0.061559508	0.108071135	0.035567715
hypothetical protein FLJ20666	0.045643154	0.095435685	0.082987552	0.024896266	0.029045643	0.049792531	0.053941909	0.041493776	0.029045643	0.041493776	0.053941909	0.049792531	0.037344398	0.070539419	0.091286307	0.004149378	0.01659751	0.078838174	0.037344398	0.066390041
translin-associated factor X interacting protein 1	0.054644809	0.109289617	0.032786885	0.038251366	0.054644809	0.049180328	0.049180328	0.049180328	0.021857923	0.013661202	0.068306011	0.035519126	0.06557377	0.054644809	0.131147541	0.00273224	0.016393443	0.040983607	0.057377049	0.054644809
L1 cell adhesion molecule isoform 1 precursor; L1 cell adhesion molecule; neural cell adhesion molecule L1	0.032617343	0.086714399	0.043754972	0.014319809	0.074781225	0.0708035	0.058870326	0.058870326	0.038186158	0.027048528	0.052505967	0.042959427	0.047732697	0.047732697	0.068416866	0.013524264	0.017501989	0.049323787	0.07716786	0.07716786
vasoactive intestinal peptide receptor 2	0.054794521	0.132420091	0.068493151	0.011415525	0.070776256	0.047945205	0.054794521	0.050228311	0.03652968	0.02283105	0.029680365	0.03196347	0.038812785	0.034246575	0.04109589	0.047945205	0.02739726	0.047945205	0.098173516	0.052511416
retinoblastoma binding protein 9; retinoblastoma-binding protein 9; retinoma-binding protein 9; B5T overexpressed gene protein; Bog protein	0.043010753	0.064516129	0.064516129	0.021505376	0.064516129	0.059139785	0.069892473	0.075268817	0.032258065	0.037634409	0.032258065	0.02688172	0.069892473	0.048387097	0.080645161	0.021505376	0.032258065	0.032258065	0.053763441	0.069892473
lysophospholipase 3 (lysosomal phospholipase A2); LCAT-like lysophospholipase; likely ortholog of bovine lysosomal phospholipase A2; 1-O-acylceramide synthase; lysosomal phospholipase A2; lysophospholipase 3	0.041262136	0.133495146	0.033980583	0.024271845	0.075242718	0.075242718	0.053398058	0.050970874	0.050970874	0.019417476	0.04368932	0.031553398	0.038834951	0.053398058	0.048543689	0.012135922	0.024271845	0.055825243	0.050970874	0.082524272
hypothetical protein MGC5590	0.035294118	0.047058824	0.094117647	0.011764706	0.047058824	0.047058824	0.035294118	0.094117647	0.023529412	0.035294118	0.070588235	0	0.023529412	0.058823529	0.082352941	0.023529412	0.023529412	0.070588235	0.117647059	0.058823529
killer cell immunoglobulin-like receptor, two domains, short cytoplasmic tail, 4 isoform KIR1D	0.045045045	0.103603604	0.040540541	0.040540541	0.072072072	0.094594595	0.063063063	0.058558559	0.027027027	0.045045045	0.040540541	0.022522523	0.022522523	0.027027027	0.045045045	0.027027027	0.013513514	0.031531532	0.099099099	0.081081081
Ras association domain family 1 isoform A; Ras association domain family protein 1; tumor suppressor protein RDA32; pancreas-specific ras association domain family 1 protein; cardiac-specific ras association domain family 1 protein	0.035294118	0.117647059	0.032352941	0.008823529	0.058823529	0.061764706	0.035294118	0.073529412	0.020588235	0.029411765	0.044117647	0.029411765	0.055882353	0.05	0.076470588	0.035294118	0.014705882	0.105882353	0.05	0.064705882
sulfotransferase family, cytosolic, 1A, phenol-preferring, member 1 isoform a; phenol-preferring phenol sulfotransferase1; phenol-sulfating phenol sulfotransferase; aryl sulfotransferase; thermostable phenol sulfotransferase1	0.057627119	0.091525424	0.033898305	0.044067797	0.071186441	0.074576271	0.061016949	0.054237288	0.047457627	0.030508475	0.044067797	0.016949153	0.071186441	0.050847458	0.074576271	0.006779661	0.020338983	0.040677966	0.061016949	0.047457627
basigin; OK blood group; emmprin; collagenase stimulatory factor; M6 antigen; extracellular matrix metalloproteinase inducer	0.033457249	0.096654275	0.040892193	0.018587361	0.078066914	0.040892193	0.055762082	0.078066914	0.014869888	0.026022305	0.033457249	0.037174721	0.059479554	0.063197026	0.066914498	0.014869888	0.018587361	0.040892193	0.096654275	0.085501859
unknown	0.035714286	0.071428571	0.05	0.064285714	0.107142857	0.035714286	0.057142857	0.05	0.071428571	0.021428571	0.021428571	0.064285714	0.057142857	0.064285714	0.05	0.021428571	0	0.05	0.078571429	0.028571429
KIAA0889 protein	0.025096525	0.081081081	0.025096525	0.017374517	0.073359073	0.071428571	0.052123552	0.061776062	0.015444015	0.017374517	0.034749035	0.030888031	0.061776062	0.05019305	0.054054054	0.017374517	0.015444015	0.065637066	0.138996139	0.090733591
neuronal pentraxin I precursor	0.025581395	0.106976744	0.039534884	0.01627907	0.051162791	0.046511628	0.079069767	0.079069767	0.020930233	0.013953488	0.058139535	0.044186047	0.058139535	0.039534884	0.074418605	0.020930233	0.018604651	0.048837209	0.065116279	0.093023256
similar to BcDNA:GH11415 gene product	0.040899796	0.108384458	0.057259714	0.028629857	0.059304703	0.051124744	0.038854806	0.069529652	0.028629857	0.030674847	0.040899796	0.040899796	0.067484663	0.071574642	0.055214724	0.022494888	0.016359918	0.051124744	0.075664622	0.044989775
acyl-Coenzyme A oxidase 2, branched chain; Peroxisomal branched chain acyl-CoA oxidase	0.038179148	0.117474302	0.04845815	0.02349486	0.054331865	0.042584435	0.061674009	0.091042584	0.041116006	0.033773862	0.066079295	0.027900147	0.033773862	0.04845815	0.049926579	0.020558003	0.013215859	0.064610866	0.067547724	0.055800294
chromosome 21 open reading frame 84	0.025974026	0.064935065	0.012987013	0.012987013	0.025974026	0.103896104	0.077922078	0.090909091	0	0.012987013	0.025974026	0.012987013	0.077922078	0.051948052	0.077922078	0.077922078	0.038961039	0.064935065	0.090909091	0.051948052
RAB27B, member RAS oncogene family	0.055045872	0.091743119	0.041284404	0.027522936	0.055045872	0.036697248	0.068807339	0.064220183	0.036697248	0.004587156	0.055045872	0.064220183	0.068807339	0.073394495	0.059633028	0.018348624	0.009174312	0.050458716	0.041284404	0.077981651
Ras family member Ris	0.052631579	0.12406015	0.022556391	0.015037594	0.067669173	0.04887218	0.063909774	0.097744361	0.022556391	0.033834586	0.037593985	0.026315789	0.056390977	0.037593985	0.067669173	0.015037594	0.003759398	0.071428571	0.090225564	0.045112782
leucine-rich repeats and immunoglobulin-like domains 1; ortholog of mouse integral membrane glycoprotein LIG-1	0.030164534	0.118829982	0.035648995	0.014625229	0.063071298	0.062157221	0.066727605	0.074954296	0.016453382	0.036563071	0.036563071	0.044789762	0.042047532	0.046617916	0.054844607	0.026508227	0.010968921	0.053016453	0.095978062	0.069469835
hypothetical protein FLJ30707	0.041237113	0.08419244	0.030927835	0.006872852	0.046391753	0.108247423	0.056701031	0.06185567	0.018900344	0.041237113	0.048109966	0.020618557	0.034364261	0.056701031	0.056701031	0.024054983	0.020618557	0.063573883	0.113402062	0.065292096
TFIIA-alpha/beta-like factor isoform 2; TFIIA large subunit isoform ALF; GTF2A1-like factor	0.028697572	0.086092715	0.061810155	0.008830022	0.08388521	0.066225166	0.06401766	0.04415011	0.013245033	0.030905077	0.070640177	0.057395143	0.030905077	0.068432671	0.075055188	0.008830022	0.004415011	0.028697572	0.114790287	0.052980132
origin recognition complex, subunit 3 (yeast homolog)-like	0.049226442	0.135021097	0.054852321	0.021097046	0.053445851	0.037974684	0.053445851	0.049226442	0.030942335	0.033755274	0.052039381	0.047819972	0.080168776	0.036568214	0.084388186	0.026722925	0.008438819	0.042194093	0.078762307	0.023909986
phosphatidylinositol polyphosphate 5-phosphotase isoform b	0.051511758	0.105263158	0.058230683	0.025755879	0.063829787	0.059350504	0.036954087	0.042553191	0.0268757	0.022396417	0.055991041	0.049272116	0.063829787	0.055991041	0.077267637	0.024636058	0.012318029	0.061590146	0.062709966	0.043673012
membrane cofactor protein isoform 8 precursor; CD46 antigen; complement membrane cofactor protein; measles virus receptor; trophoblast leucocyte common antigen	0.038961039	0.05974026	0.054545455	0.012987013	0.075324675	0.098701299	0.054545455	0.062337662	0.062337662	0.012987013	0.015584416	0.020779221	0.072727273	0.046753247	0.067532468	0.046753247	0.015584416	0.033766234	0.075324675	0.072727273
natural killer cell group 7 sequence	0.066666667	0.133333333	0.048484848	0.03030303	0.066666667	0.066666667	0.066666667	0.096969697	0.024242424	0.042424242	0.024242424	0	0	0.018181818	0.024242424	0.03030303	0.036363636	0.018181818	0.109090909	0.096969697
melanoma antigen recognized by T cells 2	0.060851927	0.162271805	0.026369168	0.034482759	0.068965517	0.034482759	0.058823529	0.064908722	0.058823529	0.028397566	0.038539554	0.014198783	0.022312373	0.022312373	0.046653144	0.028397566	0.052738337	0.042596349	0.068965517	0.064908722
S100 calcium-binding protein A8; cystic fibrosis antigen; calgranulin A	0.043010753	0.107526882	0.075268817	0.021505376	0.064516129	0.010752688	0.032258065	0.064516129	0.043010753	0.053763441	0.021505376	0.043010753	0.129032258	0.064516129	0.096774194	0.010752688	0.010752688	0.021505376	0.043010753	0.043010753
dermatopontin precursor	0.039800995	0.049751244	0.029850746	0.044776119	0.049751244	0.039800995	0.049751244	0.039800995	0.099502488	0.009950249	0.064676617	0.039800995	0.019900498	0.054726368	0.069651741	0.049751244	0.049751244	0.059701493	0.069651741	0.069651741
androgen receptor; dihydrotestosterone receptor	0.030434783	0.094565217	0.025	0.023913043	0.043478261	0.080434783	0.040217391	0.088043478	0.035869565	0.020652174	0.077173913	0.02173913	0.043478261	0.040217391	0.059782609	0.029347826	0.008695652	0.044565217	0.088043478	0.104347826
hypothetical protein FLJ36874	0.028708134	0.127591707	0.035087719	0.031897927	0.051036683	0.111642743	0.043062201	0.059011164	0.023923445	0.027113238	0.074960128	0.031897927	0.049441786	0.046251994	0.046251994	0.007974482	0.003189793	0.076555024	0.079744817	0.044657097
hypothetical protein FLJ40941	0.036363636	0.116363636	0.069090909	0.029090909	0.043636364	0.054545455	0.050909091	0.050909091	0.025454545	0.025454545	0.069090909	0.021818182	0.061818182	0.054545455	0.072727273	0.025454545	0.010909091	0.043636364	0.094545455	0.043636364
myocardin	0.034115139	0.098081023	0.029850746	0.020255864	0.044776119	0.093816631	0.045842217	0.060767591	0.008528785	0.026652452	0.07782516	0.042643923	0.059701493	0.0554371	0.052238806	0.011727079	0.004264392	0.036247335	0.149253731	0.047974414
Src-like-adaptor 2 isoform b; Src-like adapter protein-2	0.019047619	0.119047619	0.028571429	0.00952381	0.057142857	0.085714286	0.047619048	0.066666667	0.033333333	0.023809524	0.033333333	0.014285714	0.019047619	0.033333333	0.071428571	0.014285714	0.033333333	0.076190476	0.123809524	0.09047619
interleukin 1, beta proprotein; preinterleukin 1 beta; interleukin 1; catabolin	0.074349442	0.089219331	0.033457249	0.044609665	0.063197026	0.055762082	0.033457249	0.048327138	0.029739777	0.014869888	0.066914498	0.044609665	0.074349442	0.074349442	0.078066914	0.018587361	0.007434944	0.022304833	0.078066914	0.048327138
adenylate kinase 7	0.038727524	0.094052559	0.070539419	0.02351314	0.062240664	0.038727524	0.037344398	0.078838174	0.029045643	0.020746888	0.035961272	0.045643154	0.067773167	0.059474412	0.136929461	0.012448133	0.008298755	0.047026279	0.047026279	0.045643154
ubiquitin B precursor; polyubiquitin B	0.026200873	0.11790393	0.091703057	0.013100437	0.052401747	0.03930131	0.091703057	0.026200873	0.013100437	0.013100437	0.07860262	0.026200873	0.091703057	0.065502183	0.07860262	0.004366812	0	0.052401747	0.03930131	0.07860262
wingless-type MMTV integration site family, member 10B precursor; WNT-10B protein	0.038560411	0.11311054	0.017994859	0.015424165	0.043701799	0.061696658	0.038560411	0.06940874	0.005141388	0.035989717	0.035989717	0.033419023	0.041131105	0.035989717	0.051413882	0.064267352	0.017994859	0.102827763	0.079691517	0.097686375
calcium activated chloride channel 3 precursor	0.049618321	0.091603053	0.061068702	0.019083969	0.06870229	0.045801527	0.080152672	0.053435115	0.057251908	0.022900763	0.041984733	0.057251908	0.064885496	0.045801527	0.053435115	0.022900763	0.007633588	0.045801527	0.064885496	0.045801527
hypotetical protein FLJ39378	0.016574586	0.121546961	0.046961326	0.033149171	0.077348066	0.044198895	0.024861878	0.052486188	0.008287293	0.033149171	0.069060773	0.024861878	0.066298343	0.05801105	0.154696133	0.002762431	0.002762431	0.085635359	0.041436464	0.035911602
methyl-CpG binding domain protein 5	0.017467249	0.104803493	0.030567686	0.043668122	0.03930131	0.087336245	0.052401747	0.061135371	0.008733624	0.034934498	0.082969432	0.074235808	0.030567686	0.021834061	0.017467249	0.021834061	0	0.03930131	0.165938865	0.065502183
zinc finger protein 161	0.023255814	0.063953488	0.042635659	0.029069767	0.063953488	0.087209302	0.112403101	0.071705426	0.011627907	0.044573643	0.060077519	0.036821705	0.069767442	0.01744186	0.03875969	0.034883721	0.007751938	0.03875969	0.112403101	0.032945736
neurotrophic tyrosine kinase, receptor, type 2	0.039379475	0.089498807	0.064439141	0.025059666	0.068019093	0.053699284	0.054892601	0.057279236	0.029832936	0.038186158	0.034606205	0.062052506	0.052505967	0.054892601	0.052505967	0.026252983	0.020286396	0.03699284	0.072792363	0.066825776
hypothetical protein FLJ20276	0.016605166	0.109778598	0.045202952	0.025830258	0.045202952	0.019372694	0.057195572	0.052583026	0.014760148	0.018450185	0.081180812	0.052583026	0.121771218	0.044280443	0.121771218	0.007380074	0.003690037	0.050738007	0.093173432	0.018450185
hypothetical protein MGC33951	0.059090909	0.077272727	0.072727273	0.022727273	0.05	0.045454545	0.040909091	0.068181818	0.040909091	0.040909091	0.05	0.05	0.077272727	0.05	0.068181818	0.013636364	0.013636364	0.040909091	0.068181818	0.05
RAD17 homolog isoform 1; Rad17-like protein; cell cycle checkpoint protein (RAD17); RF-C activator 1 homolog	0.046268657	0.110447761	0.059701493	0.02238806	0.040298507	0.055223881	0.046268657	0.046268657	0.023880597	0.023880597	0.049253731	0.047761194	0.065671642	0.055223881	0.074626866	0.01641791	0.010447761	0.053731343	0.092537313	0.059701493
musashi 1	0.060773481	0.055248619	0.027624309	0.044198895	0.063535912	0.085635359	0.082872928	0.091160221	0.033149171	0.022099448	0.035911602	0.016574586	0.046961326	0.041436464	0.052486188	0.011049724	0.005524862	0.049723757	0.069060773	0.104972376
retinoid X receptor, gamma	0.030237581	0.099352052	0.045356371	0.034557235	0.05399568	0.066954644	0.056155508	0.069114471	0.032397408	0.028077754	0.028077754	0.034557235	0.05399568	0.045356371	0.062634989	0.028077754	0.004319654	0.056155508	0.097192225	0.073434125
hypothetical protein BC001096	0.01598579	0.097690941	0.03374778	0.023090586	0.062166963	0.04973357	0.065719361	0.097690941	0.008880995	0.021314387	0.04973357	0.037300178	0.071047957	0.051509769	0.122557726	0.010657194	0.007104796	0.023090586	0.088809947	0.062166963
interleukin 5 receptor, alpha isoform 3 precursor; interleukin 5 receptor type 3; interleukin-5 receptor; interleukin-5 receptor alpha subunit; interleukin-5 receptor alpha chain; CD125 antigen	0.032835821	0.104477612	0.074626866	0.008955224	0.062686567	0.050746269	0.068656716	0.065671642	0.03880597	0.026865672	0.047761194	0.047761194	0.041791045	0.050746269	0.059701493	0.020895522	0.026865672	0.044776119	0.08358209	0.041791045
solute carrier family 4, sodium bicarbonate cotransporter, member 8	0.048850575	0.114942529	0.067049808	0.028735632	0.073754789	0.054597701	0.053639847	0.058429119	0.024904215	0.038314176	0.031609195	0.02394636	0.054597701	0.045977011	0.068007663	0.022988506	0.01532567	0.045019157	0.064176245	0.0651341
protein phosphatase 1, regulatory (inhibitor) subunit 2	0.004878049	0.073170732	0.03902439	0.048780488	0.009756098	0.043902439	0.053658537	0.082926829	0.024390244	0.024390244	0.048780488	0.03902439	0.082926829	0.092682927	0.126829268	0.004878049	0.004878049	0.043902439	0.107317073	0.043902439
RAB27A, member RAS oncogene family	0.049773756	0.090497738	0.054298643	0.027149321	0.054298643	0.018099548	0.054298643	0.067873303	0.036199095	0.013574661	0.045248869	0.040723982	0.054298643	0.07239819	0.07239819	0.022624434	0.013574661	0.058823529	0.067873303	0.085972851
eukaryotic translation initiation factor 2B, subunit 2 beta, 39kDa; eukaryotic translation initiation factor 2B, subunit 2 (beta, 39kD)	0.042735043	0.094017094	0.071225071	0.034188034	0.065527066	0.042735043	0.05982906	0.085470085	0.017094017	0.042735043	0.025641026	0.037037037	0.03988604	0.028490028	0.102564103	0.011396011	0.002849003	0.05982906	0.071225071	0.065527066
NG5 protein	0.022875817	0.068627451	0.039215686	0.016339869	0.055555556	0.199346405	0.075163399	0.140522876	0.032679739	0.045751634	0.039215686	0.009803922	0.006535948	0.016339869	0.026143791	0.016339869	0.006535948	0.035947712	0.058823529	0.088235294
GTP-binding protein RHO6	0.021551724	0.120689655	0.043103448	0.021551724	0.060344828	0.060344828	0.064655172	0.060344828	0.038793103	0.012931034	0.038793103	0.012931034	0.073275862	0.047413793	0.068965517	0.047413793	0.00862069	0.056034483	0.112068966	0.030172414
F-box only protein 3 isoform 2; F-box protein FBX3	0.05060241	0.086746988	0.060240964	0.021686747	0.060240964	0.053012048	0.060240964	0.062650602	0.057831325	0.026506024	0.03373494	0.024096386	0.048192771	0.062650602	0.057831325	0.03373494	0.014457831	0.060240964	0.072289157	0.053012048
thyroid transcription factor 1; NK-2 (Drosophila) homolog A (thyroid nuclear factor); Thyroid transcription factor 1 (NK-2, Drosophila, homolog of, A)	0.016172507	0.067385445	0.013477089	0.040431267	0.043126685	0.078167116	0.032345013	0.137466307	0.029649596	0.043126685	0.102425876	0.02425876	0.037735849	0.02425876	0.021563342	0.010781671	0.008086253	0.043126685	0.09703504	0.129380054
HSPC049 protein	0.033738192	0.117408907	0.024291498	0.018893387	0.047233468	0.070175439	0.059379217	0.076923077	0.021592443	0.028340081	0.066126856	0.026990553	0.052631579	0.039136302	0.068825911	0.021592443	0.018893387	0.064777328	0.078272605	0.064777328
Dvl-binding protein IDAX (inhibition of the Dvl and Axin complex	0.035353535	0.070707071	0.035353535	0.025252525	0.04040404	0.080808081	0.04040404	0.111111111	0	0.03030303	0.025252525	0.050505051	0.070707071	0.015151515	0.050505051	0.065656566	0.005050505	0.060606061	0.106060606	0.080808081
Rac GTPase activating protein 1; GTPase activating protein	0.034810127	0.098101266	0.050632911	0.026898734	0.071202532	0.058544304	0.069620253	0.047468354	0.007911392	0.017405063	0.047468354	0.039556962	0.07278481	0.056962025	0.066455696	0.018987342	0.007911392	0.071202532	0.088607595	0.047468354
interleukin 4 receptor precursor; CD124	0.026666667	0.095757576	0.027878788	0.015757576	0.061818182	0.107878788	0.046060606	0.065454545	0.023030303	0.025454545	0.042424242	0.031515152	0.037575758	0.035151515	0.08	0.042424242	0.023030303	0.032727273	0.109090909	0.07030303
keratin, hair, basic, 3; hHb3; hard keratin, type II, 3	0.026369168	0.089249493	0.044624746	0.012170385	0.06693712	0.026369168	0.040567951	0.079107505	0.028397566	0.00811359	0.046653144	0.046653144	0.048681542	0.034482759	0.103448276	0.064908722	0.002028398	0.070993915	0.079107505	0.081135903
hypothetical protein FLJ90652	0.028688525	0.118852459	0.016393443	0.016393443	0.036885246	0.147540984	0.045081967	0.053278689	0.028688525	0.004098361	0.024590164	0.016393443	0.073770492	0.081967213	0.049180328	0.008196721	0	0.06557377	0.110655738	0.073770492
TRAF interacting protein TANK isoform b; TRAF family member-associated NF-KAPPA-B activator	0.008403361	0.109243697	0.067226891	0.016806723	0.042016807	0.025210084	0.042016807	0.058823529	0.025210084	0	0.117647059	0.067226891	0.084033613	0.075630252	0.092436975	0.016806723	0	0.050420168	0.075630252	0.025210084
chromosome 6 open reading frame 4 isoform 2; chromosome 6 open reading frame 6; chromosome 6 open reading frame 5; connection to IKK and SAPK/JNK; NFkB-activating protein ACT1	0.030088496	0.084955752	0.038938053	0.02300885	0.05840708	0.130973451	0.031858407	0.061946903	0.030088496	0.037168142	0.069026549	0.038938053	0.03539823	0.047787611	0.065486726	0.014159292	0.010619469	0.063716814	0.081415929	0.046017699
MGC16028 similar to RIKEN cDNA 1700019E19 gene	0.009389671	0.122065728	0.03286385	0.018779343	0.046948357	0.037558685	0.0657277	0.079812207	0.018779343	0.03286385	0.061032864	0.03286385	0.051643192	0.089201878	0.098591549	0.009389671	0.018779343	0.051643192	0.0657277	0.056338028
hypothetical protein FLJ23790	0.038590604	0.137583893	0.040268456	0.020134228	0.065436242	0.046979866	0.062080537	0.058724832	0.018456376	0.035234899	0.041946309	0.045302013	0.041946309	0.05704698	0.055369128	0.013422819	0.010067114	0.040268456	0.112416107	0.058724832
microsomal glutathione S-transferase 2; microsomal GST-2; microsomal GST-II	0.074829932	0.142857143	0.068027211	0.013605442	0.054421769	0.027210884	0.040816327	0.108843537	0.06122449	0.006802721	0.047619048	0.034013605	0.047619048	0.013605442	0.034013605	0.020408163	0.020408163	0.054421769	0.054421769	0.074829932
hypothetical protein FLJ10525	0.072874494	0.178137652	0.044534413	0.032388664	0.052631579	0.056680162	0.052631579	0.093117409	0.04048583	0.024291498	0.044534413	0.036437247	0.024291498	0.020242915	0.020242915	0.024291498	0.004048583	0.064777328	0.085020243	0.028340081
synaptopodin	0.02189781	0.075912409	0.018978102	0.018978102	0.055474453	0.143065693	0.058394161	0.100729927	0.020437956	0.01459854	0.048175182	0.032116788	0.042335766	0.024817518	0.065693431	0.00729927	0.00729927	0.067153285	0.132846715	0.04379562
megakaryocyte-associated tyrosine kinase isoform b; Csk-homologous kinase; tyrosine-protein kinase CTK; protein kinase HYL; hematopoietic consensus tyrosine-lacking kinase; tyrosylprotein kinase; hydroxyaryl-protein kinase; Csk-type protein tyrosine kinase; HYL tyrosine kinase; tyrosine kinase MATK; leukocyte carboxyl-terminal src kinase related gene	0.033464567	0.108267717	0.021653543	0.023622047	0.076771654	0.059055118	0.037401575	0.086614173	0.019685039	0.039370079	0.041338583	0.017716535	0.062992126	0.035433071	0.078740157	0.017716535	0.017716535	0.078740157	0.062992126	0.080708661
tocopherol (alpha) transfer protein (ataxia (Friedreich-like) with vitamin E deficiency); Tocopherol (alpha) transfer protein	0.053956835	0.118705036	0.079136691	0.017985612	0.04676259	0.064748201	0.032374101	0.079136691	0.028776978	0.035971223	0.039568345	0.025179856	0.050359712	0.050359712	0.064748201	0.007194245	0.017985612	0.064748201	0.075539568	0.04676259
amyloid beta A4 precursor protein-binding, family B, member 2; Fe65-like	0.03030303	0.078787879	0.045454545	0.039393939	0.109090909	0.057575758	0.048484848	0.06969697	0.015151515	0.018181818	0.033333333	0.054545455	0.060606061	0.066666667	0.057575758	0.033333333	0.012121212	0.063636364	0.063636364	0.042424242
zinc finger, BED domain containing 3; hypothetical protein MGC15435	0.008547009	0.094017094	0.004273504	0.012820513	0.025641026	0.111111111	0.025641026	0.153846154	0.008547009	0.025641026	0.038461538	0	0.008547009	0.038461538	0.094017094	0.025641026	0.021367521	0.136752137	0.047008547	0.11965812
solute carrier family 16 (monocarboxylic acid transporters), member 5; monocarboxylate transporter 5	0.069306931	0.142574257	0.047524752	0.031683168	0.065346535	0.057425743	0.047524752	0.097029703	0.023762376	0.017821782	0.03960396	0.023762376	0.01980198	0.021782178	0.027722772	0.02970297	0.025742574	0.041584158	0.081188119	0.089108911
asialoglycoprotein receptor 2 isoform a; asialoglycoprotein receptor H2; hepatic lectin H2	0.045016077	0.093247588	0.025723473	0.009646302	0.064308682	0.041800643	0.041800643	0.061093248	0.01607717	0.048231511	0.07073955	0.051446945	0.045016077	0.054662379	0.064308682	0.035369775	0.035369775	0.045016077	0.077170418	0.073954984
hypothetical protein FLJ23259	0.030612245	0.171428571	0.036734694	0.028571429	0.044897959	0.024489796	0.048979592	0.048979592	0.006122449	0.016326531	0.051020408	0.051020408	0.081632653	0.051020408	0.075510204	0.026530612	0.014285714	0.030612245	0.112244898	0.048979592
melan-A	0.016949153	0.084745763	0.042372881	0.016949153	0.050847458	0.093220339	0.042372881	0.076271186	0.059322034	0.042372881	0.033898305	0.025423729	0.050847458	0.033898305	0.06779661	0.042372881	0.008474576	0.06779661	0.059322034	0.084745763
mal, T-cell differentiation protein 2; MAL proteolipid protein 2	0.102272727	0.130681818	0.039772727	0.028409091	0.079545455	0.079545455	0.056818182	0.107954545	0.028409091	0.017045455	0.022727273	0.045454545	0	0.028409091	0.011363636	0.022727273	0.022727273	0.028409091	0.073863636	0.073863636
S-arrestin; S-antigen	0.039506173	0.091358025	0.044444444	0.014814815	0.096296296	0.064197531	0.064197531	0.069135802	0.034567901	0.019753086	0.037037037	0.034567901	0.086419753	0.064197531	0.071604938	0.007407407	0.002469136	0.039506173	0.069135802	0.049382716
J-type co-chaperone HSC20	0.055319149	0.089361702	0.046808511	0.025531915	0.029787234	0.055319149	0.038297872	0.072340426	0.029787234	0.017021277	0.05106383	0.025531915	0.068085106	0.059574468	0.089361702	0.025531915	0.021276596	0.085106383	0.068085106	0.046808511
protocadherin gamma subfamily B, 4 isoform 2 precursor; cadherin 20; fibroblast cadherin FIB2	0.04109589	0.114570361	0.03985056	0.00996264	0.083437111	0.057285181	0.052303861	0.079701121	0.02615193	0.02117061	0.04358655	0.04483188	0.02864259	0.063511831	0.069738481	0.01618929	0.00249066	0.04483188	0.103362391	0.057285181
keratin associated protein 8-1	0.079365079	0.047619048	0	0.015873016	0.047619048	0.079365079	0.015873016	0.047619048	0.19047619	0	0	0.031746032	0	0.015873016	0	0.063492063	0.015873016	0.031746032	0.079365079	0.238095238
calcium activated chloride channel 2	0.047720042	0.080593849	0.069989396	0.018027572	0.066808059	0.056203606	0.065747614	0.067868505	0.028632025	0.029692471	0.042417815	0.06892895	0.048780488	0.045599152	0.046659597	0.014846235	0.010604454	0.037115589	0.085896076	0.067868505
UDP glycosyltransferase 1 family, polypeptide A6	0.056497175	0.11299435	0.04519774	0.033898305	0.086629002	0.054613936	0.041431262	0.058380414	0.047080979	0.030131827	0.024482109	0.04519774	0.064030132	0.047080979	0.052730697	0.020715631	0.013182674	0.047080979	0.064030132	0.054613936
progesterone-induced blocking factor 1	0.014511873	0.131926121	0.04353562	0.019788918	0.040897098	0.015831135	0.058047493	0.050131926	0.030343008	0.021108179	0.080474934	0.047493404	0.101583113	0.04353562	0.142480211	0.007915567	0.001319261	0.067282322	0.071240106	0.009234828
hypothetical zinc finger protein MGC2647	0.037974684	0.080168776	0.029535865	0.021097046	0.071729958	0.097046414	0.029535865	0.084388186	0.029535865	0.037974684	0.05907173	0.033755274	0.054852321	0.037974684	0.042194093	0.071729958	0.004219409	0.046413502	0.088607595	0.042194093
potassium voltage-gated channel, Isk-related family, member 1-like; KCNE1-like; AMMECR2 protein; potassium voltage-gated channel subfamily E member 1-like protein	0.014084507	0.133802817	0.028169014	0.028169014	0.042253521	0.049295775	0.028169014	0.154929577	0.028169014	0.021126761	0.035211268	0.014084507	0.021126761	0.035211268	0.077464789	0.021126761	0.007042254	0.077464789	0.070422535	0.112676056
MAD, mothers against decapentaplegic homolog 4; MAD (mothers against decapentaplegic, Drosophila) homolog 4; Mothers against decapentaplegic, Drosophila, homolog of, 4	0.023550725	0.074275362	0.052536232	0.018115942	0.059782609	0.081521739	0.057971014	0.086956522	0.032608696	0.054347826	0.057971014	0.03442029	0.036231884	0.047101449	0.045289855	0.025362319	0.014492754	0.043478261	0.081521739	0.072463768
dual specificity phosphatase 1; serine/threonine specific protein phosphatase	0.051771117	0.103542234	0.046321526	0.021798365	0.059945504	0.046321526	0.04359673	0.119891008	0.024523161	0.027247956	0.029972752	0.035422343	0.027247956	0.040871935	0.046321526	0.032697548	0.002724796	0.057220708	0.10626703	0.076294278
zinc finger protein, Y-linked	0.028714107	0.052434457	0.057428215	0.027465668	0.079900125	0.041198502	0.04619226	0.056179775	0.024968789	0.06866417	0.036204744	0.028714107	0.083645443	0.084893883	0.088639201	0.041198502	0.001248439	0.034956305	0.072409488	0.04494382
tumor necrosis factor ligand superfamily, member 14 isoform 1 precursor; delta transmembrane LIGHT; tumor necrosis factor superfamily member LIGHT; herpesvirus entry mediator A; tumor necrosis factor receptor-like 2; ligand for herpesvirus entry mediator	0.029166667	0.145833333	0.016666667	0.016666667	0.1	0.041666667	0.05	0.058333333	0.033333333	0.029166667	0.041666667	0.008333333	0.016666667	0.029166667	0.054166667	0.0125	0.025	0.083333333	0.0875	0.120833333
chromosome 6 open reading frame 130; hypothetical 9.7 kDa protein dJ34B21.3	0.026315789	0.098684211	0.059210526	0.032894737	0.059210526	0.026315789	0.052631579	0.065789474	0.039473684	0.019736842	0.032894737	0.032894737	0.098684211	0.052631579	0.072368421	0.032894737	0.006578947	0.046052632	0.072368421	0.072368421
hypothetical protein FLJ11526	0.043715847	0.06557377	0.043715847	0.010928962	0.049180328	0.049180328	0.038251366	0.06010929	0.032786885	0.027322404	0.054644809	0.049180328	0.098360656	0.06557377	0.06557377	0.021857923	0	0.081967213	0.081967213	0.06010929
hypothetical protein FLJ20420	0.017621145	0.079295154	0.026431718	0.017621145	0.04845815	0.008810573	0.04845815	0.105726872	0.035242291	0.022026432	0.066079295	0.026431718	0.0969163	0.035242291	0.140969163	0.022026432	0	0.092511013	0.074889868	0.035242291
McKusick-Kaufman syndrome protein; Hydrometrocolpos (McKusick-Kaufman syndrome); McKusick-Kaufman syndrome gene; Bardet-Biedl syndrome 6 gene	0.022807018	0.157894737	0.063157895	0.014035088	0.064912281	0.040350877	0.080701754	0.050877193	0.015789474	0.033333333	0.036842105	0.035087719	0.049122807	0.038596491	0.052631579	0.045614035	0.00877193	0.036842105	0.092982456	0.059649123
polyamine oxidase isoform 1; polyamine oxidase; flavin-containing spermine oxidase; putative cyclin G1 interacting protein; flavin containing amine oxidase	0.034234234	0.079279279	0.046846847	0.014414414	0.068468468	0.055855856	0.05045045	0.066666667	0.032432432	0.036036036	0.036036036	0.027027027	0.034234234	0.046846847	0.099099099	0.01981982	0.018018018	0.066666667	0.073873874	0.093693694
PEX26 protein	0.036065574	0.160655738	0.019672131	0.013114754	0.085245902	0.059016393	0.013114754	0.114754098	0.019672131	0.026229508	0.059016393	0.013114754	0.039344262	0.036065574	0.078688525	0.019672131	0.019672131	0.059016393	0.085245902	0.042622951
hypothetical protein FLJ20321	0.039272031	0.073754789	0.024904215	0.017241379	0.040229885	0.090996169	0.069923372	0.100574713	0.028735632	0.035440613	0.036398467	0.030651341	0.070881226	0.042145594	0.05651341	0.021072797	0.002873563	0.034482759	0.111111111	0.072796935
nuclear factor of activated T-cells, cytosolic component 1 isoform E; NFAT transcription complex cytosolic component	0.025862069	0.086206897	0.028325123	0.009852217	0.057881773	0.126847291	0.056650246	0.075123153	0.035714286	0.03817734	0.044334975	0.028325123	0.035714286	0.043103448	0.051724138	0.019704433	0.007389163	0.049261084	0.11453202	0.065270936
vesicle-associated membrane protein 1 isoform VAMP-1A; synaptobrevin 1	0.025423729	0.059322034	0.06779661	0.042372881	0.084745763	0.076271186	0.042372881	0.110169492	0.016949153	0	0.06779661	0.033898305	0.059322034	0.050847458	0.059322034	0.016949153	0.016949153	0.050847458	0.050847458	0.06779661
novel 58.3 KDA protein	0.046816479	0.121722846	0.050561798	0.016853933	0.063670412	0.041198502	0.037453184	0.058052434	0.031835206	0.020599251	0.052434457	0.04494382	0.080524345	0.06928839	0.061797753	0.014981273	0.009363296	0.054307116	0.082397004	0.041198502
hypothetical protein MGC27466	0.054455446	0.044554455	0.054455446	0.00990099	0.034653465	0.02970297	0.064356436	0.03960396	0.034653465	0.084158416	0.054455446	0.03960396	0.128712871	0.00990099	0.059405941	0.069306931	0.004950495	0.03960396	0.074257426	0.069306931
proteasome beta 5 subunit; proteasome subunit, beta type, 5; proteasome subunit X; proteasome epsilon chain; macropain epsilon chain; multicatalytic endopeptidase complex epsilon chain; proteasome chain 6; proteasome subunit MB1; PSX large multifunctional protease X; proteasome catalytic subunit 3	0.022813688	0.095057034	0.041825095	0.030418251	0.068441065	0.034220532	0.038022814	0.11026616	0.064638783	0.015209125	0.022813688	0.02661597	0.030418251	0.053231939	0.049429658	0.011406844	0.015209125	0.068441065	0.079847909	0.121673004
smoothened	0.047013977	0.10292249	0.041931385	0.01905972	0.067344346	0.082592122	0.054637865	0.094027954	0.022871665	0.01905972	0.033036849	0.031766201	0.036848793	0.036848793	0.047013977	0.033036849	0.024142313	0.062261753	0.066073698	0.07750953
kinesin family member 23 isoform 1; mitotic kinesin-like 1; kinesin-like 5 (mitotic kinesin-like protein 1)	0.027083333	0.073958333	0.044791667	0.027083333	0.067708333	0.054166667	0.061458333	0.046875	0.026041667	0.019791667	0.063541667	0.053125	0.077083333	0.045833333	0.09375	0.01875	0.007291667	0.076041667	0.064583333	0.051041667
hypothetical protein FLJ23749	0.04467354	0.113402062	0.037800687	0.027491409	0.065292096	0.054982818	0.048109966	0.037800687	0.04467354	0.027491409	0.04467354	0.030927835	0.058419244	0.054982818	0.075601375	0.048109966	0.013745704	0.075601375	0.058419244	0.037800687
hypothetical protein MGC26707	0.046040516	0.053406998	0.036832413	0.020257827	0.040515654	0.044198895	0.068139963	0.036832413	0.044198895	0.064456722	0.044198895	0.02946593	0.092081031	0.025782689	0.073664825	0.055248619	0.009208103	0.069981584	0.086556169	0.05893186
dipeptidylpeptidase III isoform 2; dipeptidylpeptidase III	0.03785489	0.135646688	0.028391167	0.012618297	0.047318612	0.05362776	0.05362776	0.094637224	0.044164038	0.012618297	0.044164038	0.018927445	0.034700315	0.044164038	0.09148265	0.012618297	0.009463722	0.082018927	0.066246057	0.075709779
hypothetical protein FLJ20477	0.079107505	0.182555781	0.026369168	0.020283976	0.068965517	0.073022312	0.042596349	0.079107505	0.040567951	0.032454361	0.038539554	0.026369168	0.024340771	0.022312373	0.032454361	0.024340771	0.028397566	0.036511156	0.060851927	0.060851927
tapasin isoform 3 precursor; TAP-binding protein; TAP-associated protein	0.02184466	0.13592233	0.014563107	0.016990291	0.058252427	0.118932039	0.046116505	0.121359223	0.019417476	0.031553398	0.04368932	0.007281553	0.02184466	0.026699029	0.055825243	0.014563107	0.026699029	0.050970874	0.075242718	0.09223301
ubiquitin-like, containing PHD and RING finger domains 2 isoform b; Np95-like ring finger protein; transcription factor ICBP90; nuclear zinc finger protein NP97	0.029925187	0.071072319	0.048628429	0.012468828	0.063591022	0.06234414	0.044887781	0.05361596	0.032418953	0.02244389	0.034912718	0.043640898	0.073566085	0.063591022	0.064837905	0.038653367	0.016209476	0.069825436	0.07605985	0.077306733
hypothetical protein DKFZp761O0113	0.037383178	0.118380062	0.037383178	0.028037383	0.031152648	0.021806854	0.040498442	0.105919003	0.074766355	0.024922118	0.043613707	0.031152648	0.074766355	0.049844237	0.087227414	0.021806854	0.009345794	0.049844237	0.037383178	0.074766355
transmembrane protein 1; epilepsy holoprosencephaly candidate-1 protein	0.04050834	0.113582208	0.038919778	0.021445592	0.073868149	0.054805401	0.055599682	0.058776807	0.030976966	0.032565528	0.049245433	0.034154091	0.051628276	0.048451152	0.074662431	0.023828435	0.015091342	0.043685465	0.096902303	0.041302621
neuregulin 2 isoform 4; neural- and thymus-derived activator for ErbB kinases	0.018779343	0.070422535	0.022300469	0.011737089	0.050469484	0.090375587	0.044600939	0.09741784	0.031690141	0.024647887	0.039906103	0.030516432	0.04342723	0.041079812	0.049295775	0.030516432	0.005868545	0.08685446	0.137323944	0.072769953
leucine rich repeat neuronal 3; leucine-rich repeat protein, neuronal 3	0.029661017	0.134180791	0.081920904	0.026836158	0.055084746	0.062146893	0.055084746	0.04519774	0.025423729	0.024011299	0.025423729	0.09039548	0.062146893	0.042372881	0.052259887	0.024011299	0.009887006	0.036723164	0.074858757	0.042372881
arachidonate lipoxygenase 3; epidermal lipoxygenase; lipoxygenase-3	0.042194093	0.11954993	0.045007032	0.022503516	0.049226442	0.067510549	0.071729958	0.064697609	0.042194093	0.025316456	0.047819972	0.036568214	0.035161744	0.047819972	0.049226442	0.032348805	0.021097046	0.05766526	0.066104079	0.05625879
hypothetical protein FLJ32783	0.03125	0.057291667	0.010416667	0.020833333	0.0625	0.036458333	0.046875	0.067708333	0.046875	0	0.125	0.057291667	0.067708333	0.057291667	0.09375	0	0.010416667	0.104166667	0.046875	0.057291667
hypothetical protein MGC15730	0.03640257	0.098501071	0.042826552	0.025695931	0.083511777	0.085653105	0.08137045	0.066381156	0.025695931	0.017130621	0.023554604	0.040685225	0.029978587	0.051391863	0.059957173	0.014989293	0.00856531	0.079229122	0.066381156	0.062098501
cysteine and glycine-rich protein 2; LIM domain only 5, smooth muscle; SmLIM	0.031088083	0.03626943	0.031088083	0.015544041	0.041450777	0.041450777	0.051813472	0.07253886	0.056994819	0.031088083	0.031088083	0.03626943	0.098445596	0.025906736	0.062176166	0.082901554	0.010362694	0.046632124	0.046632124	0.150259067
colony stimulating factor 1 isoform b precursor; macrophage colony stimulating factor	0.03196347	0.100456621	0.029680365	0.020547945	0.061643836	0.098173516	0.054794521	0.059360731	0.01369863	0.01826484	0.063926941	0.029680365	0.03652968	0.050228311	0.077625571	0.02739726	0.011415525	0.043378995	0.111872146	0.059360731
soluble liver antigen/liver pancreas antigen	0.036281179	0.102040816	0.063492063	0.034013605	0.072562358	0.036281179	0.045351474	0.077097506	0.029478458	0.024943311	0.031746032	0.047619048	0.063492063	0.058956916	0.047619048	0.024943311	0.002267574	0.056689342	0.081632653	0.063492063
amnionless protein; visceral endoderm-specific type 1 transmembrane protein	0.04415011	0.125827815	0.008830022	0.008830022	0.092715232	0.070640177	0.026490066	0.141280353	0.006622517	0.026490066	0.026490066	0.017660044	0.008830022	0.055187638	0.050772627	0.028697572	0.017660044	0.077262693	0.06401766	0.101545254
microsomal NAD+-dependent retinol dehydrogenase 4	0.03785489	0.135646688	0.028391167	0.025236593	0.09148265	0.031545741	0.05362776	0.082018927	0.047318612	0.012618297	0.028391167	0.022082019	0.059936909	0.047318612	0.056782334	0.022082019	0.022082019	0.063091483	0.066246057	0.066246057
Rab acceptor 1 (prenylated); prenylated Rab acceptor 1	0.064864865	0.12972973	0.037837838	0.016216216	0.091891892	0.043243243	0.037837838	0.097297297	0.037837838	0.016216216	0.054054054	0.016216216	0.021621622	0.021621622	0.07027027	0.016216216	0.021621622	0.064864865	0.059459459	0.081081081
calcium channel, voltage-dependent, beta 1 subunit	0.021812081	0.082214765	0.041946309	0.016778523	0.052013423	0.083892617	0.052013423	0.070469799	0.02852349	0.018456376	0.043624161	0.036912752	0.05704698	0.055369128	0.077181208	0.006711409	0.010067114	0.072147651	0.100671141	0.072147651
DNA methyltransferase 2 isoform b; DNA methyltransferase-2; DNA methyltransferase homolog HsaIIP; DNA MTase homolog HsaIIP	0.049046322	0.133514986	0.068119891	0.019073569	0.065395095	0.059945504	0.049046322	0.040871935	0.040871935	0.016348774	0.059945504	0.04359673	0.068119891	0.040871935	0.081743869	0.016348774	0	0.038147139	0.0626703	0.046321526
titin isoform N2-A; connectin; CMH9, included; cardiomyopathy, dilated 1G (autosomal dominant)	0.02643377	0.061659389	0.060029112	0.011586608	0.092663755	0.073275109	0.074061135	0.060669578	0.029082969	0.013944687	0.027394469	0.032343523	0.085647744	0.050131004	0.092983988	0.01496361	0.01356623	0.047743814	0.071732169	0.060087336
hypothetical protein FLJ22246	0.038910506	0.081712062	0.050583658	0.031128405	0.081712062	0.062256809	0.038910506	0.097276265	0.050583658	0.015564202	0.027237354	0.007782101	0.062256809	0.046692607	0.050583658	0.011673152	0.023346304	0.089494163	0.093385214	0.038910506
cyclin B2	0.022613065	0.115577889	0.052763819	0.032663317	0.085427136	0.045226131	0.055276382	0.06281407	0.035175879	0.020100503	0.057788945	0.050251256	0.087939698	0.047738693	0.065326633	0.012562814	0.007537688	0.045226131	0.065326633	0.032663317
rabaptin-5	0.017401392	0.12412993	0.035962877	0.024361949	0.049883991	0.015081206	0.039443155	0.076566125	0.012761021	0.018561485	0.10324826	0.033642691	0.082366589	0.056844548	0.139211137	0.00812065	0.005800464	0.056844548	0.073085847	0.026682135
cyclin-dependent kinase 10 isoform 2; serine/threonine protein kinase PISSLRE; CDC2-related protein kinase; cell division protein kinase 10; cyclin-dependent kinase related protein	0.031847134	0.143312102	0.057324841	0.025477707	0.070063694	0.060509554	0.054140127	0.044585987	0.031847134	0.025477707	0.031847134	0.02866242	0.066878981	0.038216561	0.066878981	0.025477707	0.012738854	0.063694268	0.050955414	0.070063694
triggering receptor expressed on myeloid cells 1	0.038461538	0.111111111	0.051282051	0.021367521	0.08974359	0.068376068	0.08974359	0.042735043	0.02991453	0.017094017	0.038461538	0.034188034	0.064102564	0.042735043	0.055555556	0.017094017	0.012820513	0.055555556	0.072649573	0.047008547
heat shock transcription factor 2 binding protein; heat shock factor 2 binding protein	0.038922156	0.152694611	0.038922156	0.026946108	0.074850299	0.023952096	0.038922156	0.071856287	0.008982036	0.011976048	0.05988024	0.02994012	0.074850299	0.041916168	0.104790419	0.020958084	0.008982036	0.050898204	0.071856287	0.047904192
UBX domain containing 1; UBX domain-containing 2; UBX domain-containing 1	0.045351474	0.115646259	0.034013605	0.011337868	0.049886621	0.06122449	0.0430839	0.099773243	0.020408163	0.015873016	0.063492063	0.027210884	0.074829932	0.0430839	0.10430839	0.011337868	0.006802721	0.068027211	0.052154195	0.052154195
pirin	0.04137931	0.075862069	0.051724138	0.024137931	0.062068966	0.072413793	0.044827586	0.048275862	0.020689655	0.037931034	0.037931034	0.031034483	0.072413793	0.048275862	0.082758621	0.006896552	0.013793103	0.048275862	0.075862069	0.103448276
taste receptor, type 2, member 39	0.091988131	0.136498516	0.106824926	0.035608309	0.038575668	0.03264095	0.047477745	0.077151335	0.035608309	0.020771513	0.020771513	0.053412463	0.035608309	0.020771513	0.026706231	0.020771513	0.023738872	0.026706231	0.109792285	0.038575668
sodium bicarbonate transporter 4 isoform d; sodium bicarbonate transporter 4	0.055769231	0.103846154	0.075	0.024038462	0.049038462	0.060576923	0.050961538	0.058653846	0.021153846	0.022115385	0.033653846	0.027884615	0.060576923	0.057692308	0.053846154	0.015384615	0.015384615	0.048076923	0.077884615	0.088461538
calcium-binding tyrosine phosphorylation-regulated protein isoform e; fibrousheathin II; testis-specific calcium-binding protein CBP86	0.027149321	0.054298643	0.027149321	0.022624434	0.07239819	0.085972851	0.117647059	0.081447964	0.031674208	0.009049774	0.045248869	0.027149321	0.095022624	0.040723982	0.076923077	0.009049774	0.004524887	0.027149321	0.085972851	0.058823529
proline rich membrane anchor 1 isoform II; acetylcholinesterase membrane anchor precursor PRiMA	0.016129032	0.129032258	0.056451613	0.008064516	0.080645161	0.153225806	0.040322581	0.056451613	0.008064516	0.040322581	0.024193548	0.016129032	0.032258065	0.016129032	0.024193548	0.088709677	0.032258065	0.056451613	0.088709677	0.032258065
protein kinase C, theta	0.066572238	0.090651558	0.055240793	0.039660057	0.045325779	0.049575071	0.038243626	0.04815864	0.02407932	0.033994334	0.041076487	0.04674221	0.082152975	0.050991501	0.079320113	0.039660057	0.014164306	0.050991501	0.04674221	0.056657224
collectin sub-family member 12 isoform II; scavenger receptor with C-type lectin; collectin placenta 1; scavenger receptor class A, member 4	0.022508039	0.102893891	0.041800643	0.019292605	0.04340836	0.077170418	0.075562701	0.046623794	0.012861736	0.009646302	0.078778135	0.07073955	0.067524116	0.054662379	0.054662379	0.008038585	0.003215434	0.038585209	0.065916399	0.106109325
poly(A) polymerase alpha	0.059649123	0.129824561	0.080701754	0.007017544	0.070175439	0.045614035	0.052631579	0.052631579	0.024561404	0.021052632	0.038596491	0.038596491	0.063157895	0.056140351	0.063157895	0.021052632	0.014035088	0.059649123	0.052631579	0.049122807
gastric intrinsic factor (vitamin B synthesis); Gastric intrinsic factor	0.028776978	0.105515588	0.064748201	0.033573141	0.06235012	0.059952038	0.076738609	0.076738609	0.03117506	0.014388489	0.045563549	0.074340528	0.052757794	0.028776978	0.047961631	0.014388489	0.014388489	0.014388489	0.098321343	0.055155875
unknown protein LOC51035	0.012820513	0.096153846	0.016025641	0.028846154	0.032051282	0.064102564	0.03525641	0.099358974	0.009615385	0.009615385	0.070512821	0.006410256	0.03525641	0.03525641	0.16025641	0.006410256	0.006410256	0.131410256	0.051282051	0.092948718
hypothetical protein MGC4268	0	0.034482759	0.068965517	0.034482759	0.137931034	0.068965517	0	0	0	0.034482759	0	0	0.034482759	0	0.068965517	0	0	0.24137931	0.206896552	0.068965517
leucyl-tRNA synthetase	0.044217687	0.095238095	0.052721088	0.034013605	0.06207483	0.051020408	0.049319728	0.058673469	0.035714286	0.021258503	0.037414966	0.035714286	0.095238095	0.058673469	0.079081633	0.017857143	0.017857143	0.039965986	0.053571429	0.06037415
polycystic kidney disease (polycystin) and REJ (sperm receptor for egg jelly homolog, sea urchin)-like; polycystic kidney disease (polycystin) and REJ (sperm receptor for egg jelly, sea urchin homolog)-like	0.056369285	0.112738571	0.059476254	0.021304927	0.077674212	0.051930759	0.057700843	0.058588549	0.033732801	0.027075011	0.043053706	0.042166001	0.047492233	0.039059032	0.04039059	0.020417221	0.017754106	0.058144696	0.083888149	0.051043054
myosin, heavy polypeptide 9, non-muscle	0.025	0.114795918	0.040816327	0.025510204	0.042857143	0.017346939	0.040306122	0.08877551	0.017346939	0.014285714	0.078571429	0.040306122	0.105612245	0.054081633	0.138265306	0.01122449	0.005102041	0.062755102	0.041326531	0.035714286
NADH dehydrogenase (ubiquinone) Fe-S protein 1, 75kDa (NADH-coenzyme Q reductase); NADH dehydrogenase (ubiquinone), Fe-S protein-1 (75kD); NADH-ubiquinone oxidoreductase 75 kD subunit precursor; NADH dehydrogenase (ubiquinone) Fe-S protein 1 (75kD) (NADH-coenzyme Q reductase)	0.024759285	0.090784044	0.060522696	0.03301238	0.082530949	0.048143054	0.061898212	0.090784044	0.022008253	0.012379642	0.039889959	0.037138927	0.055020633	0.061898212	0.05914718	0.024759285	0.009628611	0.055020633	0.057771664	0.072902338
small nuclear protein PRAC	0.035087719	0.105263158	0.035087719	0.01754386	0	0.035087719	0.087719298	0.070175439	0	0.052631579	0.01754386	0.035087719	0.087719298	0.035087719	0.01754386	0.035087719	0	0.052631579	0.157894737	0.122807018
histidine decarboxylase	0.049848943	0.101208459	0.046827795	0.03021148	0.064954683	0.060422961	0.046827795	0.075528701	0.021148036	0.027190332	0.042296073	0.025679758	0.055891239	0.051359517	0.054380665	0.028700906	0.018126888	0.057401813	0.084592145	0.057401813
hypothetical protein DKFZp761F241	0.044444444	0.133333333	0.014814815	0.022222222	0.048148148	0.055555556	0.022222222	0.092592593	0.033333333	0.033333333	0.07037037	0.037037037	0.044444444	0.02962963	0.07037037	0.025925926	0.014814815	0.077777778	0.07037037	0.059259259
mannose receptor C type 1 precursor; mannose receptor precursor; macrophage mannose receptor	0.043269231	0.071428571	0.046703297	0.016483516	0.040521978	0.046016484	0.06456044	0.054258242	0.044642857	0.021978022	0.034340659	0.059065934	0.067307692	0.050824176	0.06456044	0.035714286	0.041895604	0.037087912	0.087225275	0.072115385
amylase, alpha 2A; pancreatic; Amylase, pancreatic, alpha-2A	0.058708415	0.054794521	0.056751468	0.019569472	0.070450098	0.045009785	0.043052838	0.054794521	0.04109589	0.021526419	0.02739726	0.082191781	0.045009785	0.066536204	0.037181996	0.023483366	0.035225049	0.054794521	0.062622309	0.099804305
alpha 1 type XI collagen isoform C preproprotein; collagen XI, alpha-1 polypeptide	0.026598755	0.045274477	0.029994341	0.013582343	0.034521788	0.161290323	0.036785512	0.052631579	0.01754386	0.009620826	0.045274477	0.020939445	0.058856819	0.054329372	0.063384267	0.006791171	0.00565931	0.039049236	0.040181098	0.237691002
ATP-binding cassette, sub-family C, member 1 isoform 6; multiple drug resistance-associated protein; multiple drug resistance protein 1; multidrug resistance protein	0.047683009	0.116856951	0.065815984	0.025520484	0.085292142	0.037609134	0.051040967	0.073203492	0.031564809	0.0161182	0.038952317	0.036937542	0.053055742	0.042310275	0.055742109	0.0161182	0.02014775	0.044996642	0.082605776	0.058428475
complement component 5	0.042362768	0.091288783	0.069212411	0.015513126	0.079355609	0.04176611	0.063245823	0.057279236	0.049522673	0.019689737	0.039379475	0.045346062	0.071002387	0.049522673	0.0650358	0.017899761	0.010143198	0.033412888	0.081742243	0.057279236
calbindin 2 isoform 20k; calbindin 2, (29kD, calretinin); calbindin D29K	0.061452514	0.106145251	0.033519553	0.05027933	0.005586592	0.033519553	0.027932961	0.067039106	0.039106145	0.016759777	0.055865922	0.044692737	0.089385475	0.061452514	0.111731844	0.005586592	0.011173184	0.039106145	0.061452514	0.078212291
hypothetical protein FLJ20095	0.043419267	0.063772049	0.046132972	0.02578019	0.042062415	0.069199457	0.073270014	0.042062415	0.020352782	0.048846676	0.039348711	0.048846676	0.101763908	0.035278155	0.059701493	0.043419267	0.002713704	0.043419267	0.113975577	0.036635007
C9orf10 protein	0.037418148	0.08606174	0.036482694	0.020579981	0.059869036	0.091674462	0.034611787	0.086997194	0.032740879	0.033676333	0.048643592	0.030869972	0.049579046	0.038353601	0.048643592	0.01777362	0.012160898	0.059869036	0.080449018	0.09354537
neurexin 2 isoform alpha-2 precursor; neurexin II	0.038976857	0.106577345	0.029841657	0.020706456	0.06090134	0.068209501	0.069427527	0.082216809	0.024360536	0.018270402	0.027405603	0.041412911	0.03045067	0.06455542	0.051157125	0.021315469	0.009135201	0.065164434	0.070645554	0.099269184
germ cell associated 1; likely ortholog of mouse germ cell-specific gene 1	0.042553191	0.145390071	0.014184397	0.021276596	0.046099291	0.070921986	0.067375887	0.04964539	0.007092199	0.046099291	0.042553191	0.021276596	0.035460993	0.035460993	0.060283688	0.04964539	0.021276596	0.053191489	0.081560284	0.088652482
WD repeat domain 11; WD40 repeat domain 11 protein; WD repeat domain 15	0.031045752	0.124183007	0.049836601	0.016339869	0.072712418	0.045751634	0.053921569	0.074346405	0.026960784	0.025326797	0.039215686	0.046568627	0.057189542	0.053104575	0.058006536	0.026143791	0.01879085	0.047385621	0.084150327	0.049019608
hypothetical protein DKFZp566J091	0.038095238	0.066666667	0.047619048	0.047619048	0.047619048	0.095238095	0.038095238	0.019047619	0.028571429	0.00952381	0.047619048	0.028571429	0.057142857	0.076190476	0.152380952	0.028571429	0.00952381	0.057142857	0.066666667	0.038095238
melanoma antigen, family E, 1, cancer/testis specific; hepatocellular cancer antigen 587; melanoma-associated antigen E1; MAGE-C2 antigen; cancer-testis antigen CT10	0.048257373	0.08847185	0.040214477	0.018766756	0.085790885	0.077747989	0.045576408	0.050938338	0.032171582	0.016085791	0.021447721	0.026809651	0.037533512	0.048257373	0.120643432	0.013404826	0.016085791	0.021447721	0.136729223	0.053619303
hypothetical protein FLJ25005	0.073903002	0.080831409	0.066974596	0.032332564	0.041570439	0.041570439	0.043879908	0.048498845	0.027713626	0.030023095	0.043879908	0.053117783	0.064665127	0.055427252	0.083140878	0.020785219	0.018475751	0.060046189	0.053117783	0.060046189
cleavage and polyadenylation specific factor 4, 30kD subunit; cleavage-polyadenylation specificity factor, 30kD; no arches-like (zebrafish) zinc finger protein; cleavage-polyadenylation specificity factor	0.05204461	0.066914498	0.037174721	0.029739777	0.040892193	0.089219331	0.037174721	0.040892193	0.026022305	0.040892193	0.074349442	0.033457249	0.07063197	0.029739777	0.059479554	0.066914498	0.007434944	0.048327138	0.066914498	0.081784387
SEC63, endoplasmic reticulum translocon component (S. cerevisiae) like	0.031578947	0.097368421	0.05	0.025	0.059210526	0.052631579	0.047368421	0.053947368	0.040789474	0.013157895	0.064473684	0.038157895	0.088157895	0.064473684	0.1	0.009210526	0.017105263	0.046052632	0.057894737	0.043421053
runt-related transcription factor 2; cleidocranial dysplasia 1; core-binding factor, runt domain, alpha subunit 1	0.031558185	0.059171598	0.021696252	0.025641026	0.059171598	0.116370809	0.07495069	0.076923077	0.029585799	0.021696252	0.082840237	0.037475345	0.019723866	0.051282051	0.019723866	0.007889546	0.007889546	0.065088757	0.138067061	0.053254438
nerve growth factor receptor precursor	0.009367681	0.084309133	0.021077283	0.009367681	0.072599532	0.067915691	0.077283372	0.098360656	0.021077283	0.018735363	0.049180328	0.023419204	0.025761124	0.056206089	0.077283372	0.06557377	0.011709602	0.044496487	0.084309133	0.081967213
insulinoma-associated 1	0.029411765	0.080392157	0.011764706	0.003921569	0.039215686	0.145098039	0.021568627	0.160784314	0.019607843	0.037254902	0.023529412	0.009803922	0.052941176	0.021568627	0.068627451	0.035294118	0.001960784	0.070588235	0.058823529	0.107843137
hypothetical protein FLJ23305	0.015384615	0.132867133	0.032167832	0.023776224	0.053146853	0.008391608	0.053146853	0.076923077	0.008391608	0.027972028	0.067132867	0.040559441	0.104895105	0.043356643	0.137062937	0.015384615	0.001398601	0.062937063	0.075524476	0.01958042
hypothetical protein DKFZp434H0820	0.035470668	0.099590723	0.043656207	0.028649386	0.065484311	0.07366985	0.040927694	0.066848568	0.032742156	0.02319236	0.064120055	0.030013643	0.058663029	0.039563438	0.090040928	0.012278308	0.010914052	0.051841746	0.07366985	0.058663029
hypothetical protein MGC22001	0.025210084	0.168067227	0.008403361	0.025210084	0.058823529	0.12605042	0.050420168	0.100840336	0	0.008403361	0.042016807	0.016806723	0.008403361	0.033613445	0.033613445	0.025210084	0.058823529	0.058823529	0.067226891	0.084033613
tetratricopeptide repeat domain 8	0.041431262	0.11299435	0.047080979	0.032015066	0.04519774	0.041431262	0.052730697	0.096045198	0.047080979	0.032015066	0.060263653	0.048964218	0.048964218	0.043314501	0.064030132	0.015065913	0.011299435	0.052730697	0.056497175	0.050847458
fibroblast growth factor 16	0.062801932	0.111111111	0.033816425	0.014492754	0.043478261	0.043478261	0.043478261	0.033816425	0.048309179	0.048309179	0.028985507	0.033816425	0.043478261	0.048309179	0.062801932	0.009661836	0.009661836	0.09178744	0.086956522	0.101449275
interferon induced 6-16 protein isoform b; interferon, alpha-inducible protein	0.037313433	0.119402985	0.029850746	0.029850746	0.067164179	0.014925373	0.037313433	0.141791045	0.02238806	0.007462687	0.014925373	0.029850746	0.044776119	0.02238806	0.052238806	0.02238806	0.014925373	0.007462687	0.111940299	0.171641791
kinesin family member 25 isoform 1; kinesin-like 3	0.013020833	0.122395833	0.03125	0.015625	0.078125	0.052083333	0.052083333	0.106770833	0.015625	0.026041667	0.0546875	0.015625	0.03125	0.052083333	0.046875	0.020833333	0.002604167	0.075520833	0.09375	0.09375
START domain containing 4, sterol regulated; START domain containing 4 sterol-regulated; START domain containing 4	0.03902439	0.097560976	0.058536585	0.024390244	0.058536585	0.043902439	0.063414634	0.043902439	0.048780488	0.014634146	0.029268293	0.043902439	0.058536585	0.07804878	0.058536585	0.029268293	0.029268293	0.048780488	0.068292683	0.063414634
protocadherin 1 isoform 1 precursor; protocadherin 42; cadherin-like protein 1	0.023584906	0.095283019	0.04245283	0.010377358	0.083018868	0.077358491	0.059433962	0.072641509	0.030188679	0.017924528	0.05	0.048113208	0.045283019	0.06509434	0.067924528	0.005660377	0.002830189	0.045283019	0.079245283	0.078301887
hypothetical protein MGC12972	0.060773481	0.143646409	0.011049724	0.022099448	0.082872928	0.071823204	0.038674033	0.08839779	0.038674033	0.005524862	0.038674033	0.022099448	0.022099448	0.044198895	0.011049724	0.022099448	0.038674033	0.08839779	0.055248619	0.093922652
chromatin assembly factor 1, subunit B (p60); M-phase phosphoprotein 7; Chromatin assembly factor I, p60 subunit; human chromatin assembly factor-I p60 subunit	0.032200358	0.075134168	0.044722719	0.01431127	0.076923077	0.082289803	0.080500894	0.064400716	0.023255814	0.021466905	0.033989267	0.037567084	0.059033989	0.055456172	0.057245081	0.01431127	0.016100179	0.053667263	0.096601073	0.060822898
G protein-coupled receptor 74; neuropeptide G protein-coupled receptor; neuropeptide FF 2	0.049808429	0.095785441	0.084291188	0.034482759	0.0651341	0.042145594	0.049808429	0.068965517	0.034482759	0.022988506	0.045977011	0.055555556	0.045977011	0.026819923	0.045977011	0.021072797	0.03256705	0.061302682	0.078544061	0.038314176
regulatory solute carrier protein, family 1, member 1	0.016207455	0.094003241	0.040518639	0.01458671	0.055105348	0.068071313	0.064829822	0.064829822	0.008103728	0.02917342	0.063209076	0.05834684	0.047001621	0.048622366	0.094003241	0.019448947	0.003241491	0.030794165	0.131280389	0.048622366
pyruvate dehydrogenase phosphatase	0.038327526	0.104529617	0.041811847	0.022648084	0.06445993	0.057491289	0.052264808	0.071428571	0.040069686	0.038327526	0.043554007	0.043554007	0.043554007	0.054006969	0.06097561	0.022648084	0.013937282	0.06271777	0.069686411	0.054006969
acute myelogenous leukemia 1 translocation 1 protein isoform MTG8a; acute myelogenous leukemia 1 translocation 1, cyclin-D related; myeloid translocation gene on 8q22; eight twenty one protein	0.019064125	0.083188908	0.024263432	0.020797227	0.034662045	0.093587522	0.081455806	0.071057192	0.017331023	0.043327556	0.05372617	0.043327556	0.041594454	0.050259965	0.071057192	0.020797227	0.010398614	0.077989601	0.093587522	0.048526863
phosphatidylinositol glycan class S	0.037837838	0.126126126	0.043243243	0.027027027	0.084684685	0.059459459	0.041441441	0.10990991	0.037837838	0.023423423	0.036036036	0.023423423	0.045045045	0.045045045	0.063063063	0.003603604	0.014414414	0.05045045	0.086486486	0.041441441
embryonic ectoderm development isoform b; WD protein associating with integrin cytoplasmic tails 1	0.0325	0.075	0.0575	0.0275	0.0525	0.0475	0.045	0.05	0.0325	0.0325	0.0275	0.065	0.0775	0.0825	0.0525	0.025	0.0275	0.045	0.085	0.06
hypothetical protein BC015408	0.037634409	0.107526882	0.086021505	0.037634409	0.053763441	0.02688172	0.037634409	0.048387097	0.021505376	0.010752688	0.048387097	0.053763441	0.086021505	0.059139785	0.069892473	0.021505376	0.02688172	0.048387097	0.059139785	0.059139785
phosphoserine aminotransferase isoform 2	0.046296296	0.089506173	0.061728395	0.021604938	0.104938272	0.046296296	0.030864198	0.083333333	0.040123457	0.015432099	0.030864198	0.055555556	0.067901235	0.046296296	0.049382716	0.018518519	0.009259259	0.021604938	0.077160494	0.083333333
angiotensin II receptor, type 1; type-1B angiotensin II receptor; angiotensin receptor 1B; angiotensin receptor 1	0.077994429	0.128133705	0.114206128	0.025069638	0.058495822	0.04735376	0.055710306	0.064066852	0.04735376	0.016713092	0.016713092	0.050139276	0.064066852	0.033426184	0.019498607	0.027855153	0.013927577	0.036211699	0.069637883	0.033426184
PTD008 protein	0.037735849	0.08490566	0.028301887	0.103773585	0.047169811	0.113207547	0.037735849	0.047169811	0.037735849	0	0.028301887	0.066037736	0.047169811	0.047169811	0.018867925	0.037735849	0.028301887	0.037735849	0.132075472	0.018867925
hypothetical protein DKFZp761P1010	0.026066351	0.1492891	0.05450237	0.030805687	0.068720379	0.063981043	0.049763033	0.066350711	0.030805687	0.021327014	0.052132701	0.016587678	0.047393365	0.035545024	0.071090047	0.023696682	0.016587678	0.059241706	0.05450237	0.061611374
interleukin 5 receptor, alpha isoform 2 precursor; interleukin 5 receptor type 3; interleukin-5 receptor; interleukin-5 receptor alpha subunit; interleukin-5 receptor alpha chain; CD125 antigen	0.03003003	0.105105105	0.075075075	0.009009009	0.063063063	0.051051051	0.069069069	0.066066066	0.039039039	0.027027027	0.048048048	0.048048048	0.045045045	0.051051051	0.06006006	0.021021021	0.027027027	0.042042042	0.081081081	0.042042042
protein O-fucosyltransferase 1 isoform 1 precursor; o-fucosyltransferase protein; GDP-fucose protein O-fucosyltransferase 1	0.06185567	0.100515464	0.023195876	0.030927835	0.067010309	0.085051546	0.030927835	0.085051546	0.036082474	0.036082474	0.048969072	0.018041237	0.059278351	0.041237113	0.051546392	0.020618557	0.023195876	0.048969072	0.074742268	0.056701031
fibroblast growth factor receptor 2 isoform 1 precursor; keratinocyte growth factor receptor; K-sam protein; protein tyrosine kinase, receptor like 14; FGF receptor; bacteria-expressed kinase; fibroblast growth factor receptor BEK; tyrosylprotein kinase; hydroxyaryl-protein kinase	0.025578563	0.081607795	0.046285018	0.03410475	0.081607795	0.065773447	0.065773447	0.062119367	0.042630938	0.020706456	0.025578563	0.043848965	0.06090134	0.058465286	0.070645554	0.021924482	0.015834348	0.047503045	0.069427527	0.059683313
cleavage and polyadenylation specific factor 5, 25 kD subunit; pre-mRNA cleavage factor Im (25kD); pre-mRNA cleavage factor Im, 25kD subunit	0.052863436	0.118942731	0.052863436	0.017621145	0.061674009	0.088105727	0.057268722	0.035242291	0.044052863	0.022026432	0.052863436	0.04845815	0.061674009	0.035242291	0.070484581	0.004405286	0.017621145	0.057268722	0.030837004	0.070484581
TBP-associated factor 1 isoform 2; TAF1 RNA polymerase II, TATA box binding protein (TBP)-associated factor, 250 kD; cell cycle, G1 phase defect, (transcription factor TFIID p250 polypeptide); TATA box binding protein (TBP)-associated factor, RNA polymerase II, A, 250kD; complementation of cell cycle block, G1-to-S	0.03258547	0.081196581	0.044337607	0.029380342	0.047008547	0.063034188	0.050747863	0.051816239	0.029380342	0.018696581	0.045940171	0.036324786	0.074252137	0.077457265	0.103098291	0.013354701	0.009615385	0.056623932	0.076388889	0.058760684
nuclear RNA export factor 5 isoform a	0.040302267	0.130982368	0.050377834	0.025188917	0.050377834	0.052896725	0.04534005	0.050377834	0.0302267	0.012594458	0.042821159	0.060453401	0.088161209	0.060453401	0.042821159	0.035264484	0.020151134	0.050377834	0.080604534	0.0302267
CASP8 and FADD-like apoptosis regulator; FADD-like anti-apoptotic molecule; Inhibitor of FLICE; Caspase-related inducer of apoptosis; Caspase homolog; Caspase-like apoptosis regulatory protein	0.033333333	0.141666667	0.047916667	0.03125	0.064583333	0.033333333	0.025	0.039583333	0.035416667	0.03125	0.054166667	0.029166667	0.079166667	0.0625	0.070833333	0.020833333	0.00625	0.0625	0.08125	0.05
probable protease inhibitor WAP13; chromosome 20 open reading frame 138	0.053763441	0.096774194	0.053763441	0.032258065	0.075268817	0.096774194	0.032258065	0.032258065	0.010752688	0.021505376	0.064516129	0.032258065	0.075268817	0.010752688	0.064516129	0.096774194	0	0.032258065	0.075268817	0.043010753
DNAJ domain-containing; methylation-controlled J protein	0.026666667	0.08	0.06	0.02	0.066666667	0.053333333	0.046666667	0.133333333	0.04	0.02	0.033333333	0.013333333	0.08	0.033333333	0.053333333	0	0.006666667	0.073333333	0.073333333	0.086666667
NG22 protein; choline transporter-like protein 4	0.06056338	0.138028169	0.073239437	0.021126761	0.08028169	0.050704225	0.042253521	0.064788732	0.043661972	0.007042254	0.033802817	0.042253521	0.046478873	0.030985915	0.028169014	0.038028169	0.021126761	0.036619718	0.069014085	0.071830986
POU domain, class 3, transcription factor 3	0.02	0.066	0.016	0.022	0.044	0.108	0.042	0.14	0.01	0.066	0.062	0.02	0.038	0.038	0.028	0.008	0.01	0.028	0.076	0.158
chromosome 14 open reading frame 58	0.053231939	0.115969582	0.076045627	0.024714829	0.093155894	0.05513308	0.053231939	0.077946768	0.036121673	0.020912548	0.02661597	0.041825095	0.030418251	0.022813688	0.047528517	0.013307985	0.017110266	0.024714829	0.095057034	0.074144487
dynein, axonemal, intermediate polypeptide 2; dynein intermediate chain 2	0.039669421	0.074380165	0.054545455	0.029752066	0.061157025	0.047933884	0.059504132	0.062809917	0.021487603	0.018181818	0.038016529	0.041322314	0.061157025	0.059504132	0.12231405	0.023140496	0.019834711	0.047933884	0.067768595	0.049586777
survival of motor neuron 2, centromeric isoform b; gemin 1	0.019083969	0.049618321	0.053435115	0.022900763	0.034351145	0.08778626	0.041984733	0.064885496	0.030534351	0.011450382	0.041984733	0.061068702	0.080152672	0.06870229	0.057251908	0.026717557	0.019083969	0.034351145	0.110687023	0.083969466
silver homolog; Melanocyte protein mel 17; Pmel 17; Pmel17; Silver, mouse, homolog of; silver (mouse homolog)-like; silver (mouse homolog) like	0.019667171	0.102874433	0.040847201	0.019667171	0.093797277	0.081694402	0.089258699	0.071104387	0.019667171	0.016641452	0.060514372	0.02118003	0.019667171	0.033282905	0.045385779	0.02118003	0.019667171	0.039334342	0.093797277	0.090771558
hypothetical protein FLJ13220	0.034379671	0.098654709	0.064275037	0.01793722	0.085201794	0.047832586	0.053811659	0.080717489	0.029895366	0.01793722	0.040358744	0.044843049	0.083707025	0.050822123	0.065769806	0.013452915	0.005979073	0.044843049	0.061285501	0.058295964
hyaluronan binding protein 2; hyaluronic acid binding protein 2; hepatocyte growth factor activator-like protein; plasma hyaluronan binding protein; factor VII activating protein	0.033928571	0.071428571	0.035714286	0.017857143	0.048214286	0.058928571	0.060714286	0.046428571	0.044642857	0.0375	0.044642857	0.041071429	0.069642857	0.064285714	0.055357143	0.066071429	0.017857143	0.032142857	0.075	0.078571429
SET and MYND domain containing 3; zinc finger protein, subfamily 3A (MYND domain containing), 1; zinc finger, MYND domain containing 1	0.043360434	0.111111111	0.051490515	0.040650407	0.054200542	0.040650407	0.027100271	0.056910569	0.027100271	0.024390244	0.054200542	0.032520325	0.067750678	0.059620596	0.08401084	0.054200542	0.010840108	0.059620596	0.059620596	0.040650407
core1 UDP-galactose:N-acetylgalactosamine-alpha-R beta 1,3-galac	0.046831956	0.099173554	0.035812672	0.022038567	0.052341598	0.046831956	0.046831956	0.052341598	0.063360882	0.038567493	0.035812672	0.052341598	0.077134986	0.066115702	0.066115702	0.022038567	0.022038567	0.038567493	0.05785124	0.05785124
mitogen-activated protein kinase 14 isoform 2; cytokine suppressive anti-inflammatory drug binding protein; Csaids binding protein; MAP kinase Mxi2; p38 mitogen activated protein kinase; p38 MAP kinase; p38alpha Exip; stress-activated protein kinase 2A; MAX-interacting protein 2	0.036111111	0.119444444	0.061111111	0.030555556	0.061111111	0.047222222	0.052777778	0.069444444	0.041666667	0.033333333	0.041666667	0.038888889	0.052777778	0.075	0.063888889	0.011111111	0.013888889	0.052777778	0.055555556	0.041666667
bromodomain containing 7; bromodomain protein; bromodomain-containing 7	0.029141104	0.088957055	0.035276074	0.029141104	0.047546012	0.055214724	0.061349693	0.039877301	0.029141104	0.024539877	0.049079755	0.036809816	0.102760736	0.076687117	0.096625767	0.012269939	0.001533742	0.050613497	0.07208589	0.061349693
DKFZP564J0863 protein	0.055452865	0.101663586	0.04805915	0.025878004	0.064695009	0.036968577	0.042513863	0.075785582	0.038817006	0.024029575	0.06284658	0.029574861	0.066543438	0.055452865	0.070240296	0.014787431	0.009242144	0.03142329	0.072088725	0.073937153
NADH dehydrogenase (ubiquinone) 1 beta subcomplex, 2, 8kDa; NADH dehydrogenase (ubiquinone) 1 beta subcomplex, 2 (8kD, AGGG)	0.085714286	0.076190476	0.028571429	0.019047619	0.047619048	0.066666667	0.038095238	0.057142857	0.019047619	0.038095238	0.047619048	0	0	0.066666667	0.066666667	0.00952381	0.047619048	0.095238095	0.076190476	0.114285714
general transcription factor II, i isoform 5; BTK-associated protein, 135kD; Williams-Beuren syndrome chromosome region 6; Bruton tyrosine kinase-associated protein 135	0.03649635	0.051094891	0.03649635	0.04379562	0.105839416	0.04379562	0.058394161	0.076642336	0.032846715	0.018248175	0.025547445	0.02189781	0.080291971	0.047445255	0.120437956	0.02189781	0.003649635	0.03649635	0.076642336	0.062043796
hypothetical protein FLJ32575	0.007194245	0.100719424	0	0.007194245	0.057553957	0.100719424	0.043165468	0.122302158	0.007194245	0.043165468	0.057553957	0	0	0.021582734	0.035971223	0.050359712	0.079136691	0.064748201	0.09352518	0.107913669
hypothetical protein FLJ20125	0.043367347	0.081632653	0.068877551	0.028061224	0.079081633	0.040816327	0.058673469	0.045918367	0.030612245	0.043367347	0.038265306	0.06377551	0.091836735	0.045918367	0.056122449	0.012755102	0.012755102	0.040816327	0.073979592	0.043367347
G protein pathway suppressor 2	0.033639144	0.097859327	0.009174312	0.04587156	0.024464832	0.094801223	0.051987768	0.088685015	0.024464832	0.051987768	0.113149847	0.012232416	0.06116208	0.012232416	0.082568807	0	0	0.058103976	0.067278287	0.070336391
ARP1 actin-related protein 1 homolog B, centractin beta; centractin beta; ARP1 (actin-related protein 1, yeast) homolog B (centractin beta); PC3; ARP1, yeast homolog B	0.050531915	0.090425532	0.058510638	0.026595745	0.07712766	0.050531915	0.04787234	0.071808511	0.034574468	0.026595745	0.026595745	0.02393617	0.061170213	0.061170213	0.07712766	0.005319149	0.010638298	0.061170213	0.063829787	0.074468085
bridging integrator 1 isoform 2; amphiphysin II; amphiphysin-like; box dependant MYC interacting protein 1	0.032727273	0.085454545	0.018181818	0.016363636	0.061818182	0.081818182	0.054545455	0.101818182	0.014545455	0.018181818	0.067272727	0.043636364	0.072727273	0.050909091	0.094545455	0.007272727	0.016363636	0.025454545	0.067272727	0.069090909
TLH29 protein precursor	0.007692308	0.084615385	0.030769231	0.038461538	0.084615385	0.069230769	0.023076923	0.207692308	0	0.007692308	0.015384615	0.030769231	0.046153846	0.007692308	0.069230769	0.007692308	0	0.015384615	0.130769231	0.123076923
DEAD/H (Asp-Glu-Ala-Asp/His) box polypeptide 9 isoform 1; DEAD/H (Asp-Glu-Ala-Asp/His) box polypeptide 9 (RNA helicase A); leukophysin; DEAD/H (Asp-Glu-Ala-Asp/His) box polypeptide 9 (RNA helicase A, nuclear DNA helicase II); DEAD/H box-9 (nuclear DNA helicase II; RNA helicase A); ATP-dependent RNA helicase A	0.039093041	0.08522283	0.060985145	0.023455825	0.06645817	0.055512119	0.049257232	0.068021892	0.035965598	0.021892103	0.043784206	0.048475371	0.051602815	0.043784206	0.073494918	0.019546521	0.00938233	0.055512119	0.060985145	0.087568413
kelch domain containing 1	0.036945813	0.098522167	0.0591133	0.017241379	0.041871921	0.041871921	0.0591133	0.039408867	0.039408867	0.036945813	0.041871921	0.049261084	0.049261084	0.068965517	0.056650246	0.034482759	0.041871921	0.04679803	0.0591133	0.081280788
purinergic receptor P2X1; P2X1 receptor; P2X purinoceptor 1; ATP receptor; purinergic receptor; P2X receptor, subunit 1	0.070175439	0.087719298	0.055137845	0.01754386	0.090225564	0.045112782	0.05764411	0.05764411	0.032581454	0.030075188	0.035087719	0.037593985	0.065162907	0.045112782	0.055137845	0.027568922	0.012531328	0.052631579	0.040100251	0.085213033
hypothetical protein MGC39820	0.033898305	0.06779661	0.033898305	0.016949153	0.118644068	0.033898305	0.050847458	0.076271186	0.016949153	0.042372881	0.016949153	0.025423729	0.076271186	0.050847458	0.118644068	0.008474576	0.033898305	0.050847458	0.050847458	0.076271186
hypothetical protein FLJ23654	0.037199125	0.107221007	0.041575492	0.015317287	0.076586433	0.076586433	0.052516411	0.039387309	0.015317287	0.024070022	0.041575492	0.048140044	0.04595186	0.048140044	0.037199125	0.028446389	0.006564551	0.080962801	0.098468271	0.078774617
PDZ and LIM domain 2; mystique	0.025568182	0.09375	0.025568182	0.017045455	0.034090909	0.085227273	0.048295455	0.102272727	0.019886364	0.017045455	0.045454545	0.014204545	0.025568182	0.039772727	0.056818182	0.019886364	0.005681818	0.088068182	0.150568182	0.085227273
hypothetical protein LOC90355	0.014563107	0.116504854	0.019417476	0.029126214	0.029126214	0.072815534	0.063106796	0.067961165	0.048543689	0.019417476	0.033980583	0.033980583	0.072815534	0.038834951	0.067961165	0.024271845	0	0.087378641	0.09223301	0.067961165
hypothetical protein FLJ10330	0.02014652	0.047619048	0.027472527	0.014652015	0.034798535	0.032967033	0.04029304	0.031135531	0.016483516	0.034798535	0.043956044	0.025641026	0.106227106	0.06043956	0.100732601	0.007326007	0.009157509	0.164835165	0.117216117	0.064102564
stomatin (EPB72)-like 1; stomatin-like 1; stomatin (EBP72)-like 1	0.042713568	0.140703518	0.027638191	0.035175879	0.085427136	0.075376884	0.042713568	0.085427136	0.012562814	0.007537688	0.050251256	0.01758794	0.035175879	0.050251256	0.042713568	0.015075377	0.010050251	0.06281407	0.067839196	0.092964824
hypothetical protein MGC17515	0.042105263	0.063157895	0.031578947	0.031578947	0.021052632	0.052631579	0.052631579	0.105263158	0.042105263	0.031578947	0.063157895	0.010526316	0.052631579	0.052631579	0.042105263	0.021052632	0	0.052631579	0.126315789	0.105263158
macrophage stimulating 1 receptor (c-met-related tyrosine kinase)	0.041428571	0.122857143	0.024285714	0.014285714	0.089285714	0.09	0.045	0.07	0.023571429	0.032857143	0.048571429	0.021428571	0.018571429	0.049285714	0.046428571	0.032142857	0.009285714	0.061428571	0.072857143	0.086428571
hypothetical protein FLJ10661	0.024242424	0.133333333	0.018181818	0.018181818	0.012121212	0.060606061	0.060606061	0.078787879	0.018181818	0.018181818	0.042424242	0.018181818	0.042424242	0.03030303	0.072727273	0.042424242	0.036363636	0.072727273	0.139393939	0.060606061
hypothetical protein FLJ10357	0.030674847	0.147239264	0.027607362	0.015337423	0.039877301	0.067484663	0.04601227	0.095092025	0.012269939	0.021472393	0.049079755	0.012269939	0.039877301	0.033742331	0.079754601	0.018404908	0.012269939	0.085889571	0.085889571	0.079754601
phospholipase D2	0.040728832	0.120042872	0.045016077	0.018220793	0.060021436	0.055734191	0.058949625	0.065380493	0.035369775	0.035369775	0.036441586	0.024651661	0.040728832	0.058949625	0.056806002	0.01607717	0.021436227	0.073954984	0.069667738	0.066452304
cystathionase isoform 2; homoserine deaminase; homoserine dehydratase; cysteine desulfhydrase; gamma-cystathionase	0.04432133	0.113573407	0.04432133	0.024930748	0.060941828	0.047091413	0.055401662	0.085872576	0.024930748	0.041551247	0.04432133	0.033240997	0.055401662	0.047091413	0.055401662	0.024930748	0.005540166	0.03601108	0.08033241	0.074792244
cadherin 2, type 1 preproprotein; N-cadherin 1; cadherin 2, N-cadherin (neuronal); neural cadherin; calcium-dependent adhesion protein, neuronal	0.030905077	0.078366446	0.07615894	0.017660044	0.071743929	0.077262693	0.06401766	0.069536424	0.028697572	0.013245033	0.046357616	0.062913907	0.041942605	0.081677704	0.056291391	0.008830022	0.008830022	0.04415011	0.057395143	0.06401766
kinase phosphatase inhibitor 2	0.036451169	0.116231087	0.026134801	0.010316369	0.054332875	0.079779917	0.058459422	0.05914718	0.018569464	0.024071527	0.040577717	0.039202201	0.039202201	0.083906465	0.092847318	0.014442916	0.008253095	0.03301238	0.112104539	0.052957359
DNA cytosine-5 methyltransferase 3 beta isoform 6; DNA methyltransferase HsaIIIB; DNA MTase HsaIIIB	0.039053254	0.078106509	0.030769231	0.021301775	0.057988166	0.059171598	0.050887574	0.057988166	0.029585799	0.016568047	0.030769231	0.043786982	0.057988166	0.063905325	0.067455621	0.029585799	0.017751479	0.078106509	0.088757396	0.080473373
blood vessel epicardial substance; popeye protein 1	0.05	0.122222222	0.066666667	0.033333333	0.044444444	0.05	0.061111111	0.041666667	0.036111111	0.038888889	0.027777778	0.036111111	0.061111111	0.05	0.061111111	0.025	0.011111111	0.055555556	0.086111111	0.041666667
[truncated: 1,781 more rows]
