# Supplementary material for: Characteristics and clustering of human ribosomal protein genes
Source: BMC Genomics. 2006 Feb 28;7:37. doi: 10.1186/1471-2164-7-37 (PMC1459141; doi:10.1186/1471-2164-7-37)
Supplement: Additional File 5 — The data files for the cluster analyses in Gene expression, Amino acid composition and Codon composition. The original data file (gene_expression.txt, amino_acid.txt, codon.txt) prepared for Cluster 3.0. [file 1471-2164-7-37-S5.cdt]

GID	NAME	NAME	GWEIGHT	GAC	GAT	GAA	GAG	AGA	AGG	CGA	CGC	CGG	CGT	AAA	AAG	CAC	CAT	AAC	AAT	CAA	CAG	AGC	AGT	TCA	TCC	TCG	TCT	ACA	ACC	ACG	ACT	TAC	TAT	GCA	GCC	GCG	GCT	GGA	GGC	GGG	GGT	GTA	GTC	GTG	GTT	TTA	TTG	CTA	CTC
EWEIGHT				1.000000	1.000000	1.000000	1.000000	1.000000	1.000000	1.000000	1.000000	1.000000	1.000000	1.000000	1.000000	1.000000	1.000000	1.000000	1.000000	1.000000	1.000000	1.000000	1.000000	1.000000	1.000000	1.000000	1.000000	1.000000	1.000000	1.000000	1.000000	1.000000	1.000000	1.000000	1.000000	1.000000	1.000000	1.000000	1.000000	1.000000	1.000000	1.000000	1.000000	1.000000	1.000000	1.000000	1.000000	1.000000	1.000000
GENE1096X	hypothetical_protein_MGC12679	hypothetical_protein_MGC12679	1.000000	0.000000	1.000000	0.000000	0.000000	0.000000	0.000000	1.000000	0.000000	0.000000	0.000000	0.000000	0.000000	0.000000	0.000000	0.000000	0.000000	0.000000	1.000000	0.000000	0.000000	0.000000	0.000000	1.000000	0.500000	0.000000	1.000000	0.000000	0.000000	1.000000	0.000000	1.000000	1.000000	1.000000	1.000000	0.000000	0.000000	0.000000	0.000000	0.000000	0.000000	0.000000	0.000000	0.000000	1.000000	1.000000	0.000000
GENE1490X	chromosome_21_open_reading_frame_89	chromosome_21_open_reading_frame_89	1.000000	0.000000	1.000000	0.000000	1.000000	0.000000	0.000000	0.000000	0.000000	0.000000	0.000000	0.000000	0.000000	1.000000	0.000000	1.000000	1.000000	0.000000	0.000000	0.000000	0.000000	0.500000	1.000000	0.000000	0.000000	0.000000	0.000000	0.000000	0.000000	0.000000	0.000000	0.000000	1.000000	0.000000	0.000000	0.000000	0.333333	0.000000	1.000000	0.000000	0.000000	1.000000	0.000000	0.000000	0.000000	0.333333	0.000000
GENE1014X	hypothetical_protein_MGC14436	hypothetical_protein_MGC14436	1.000000	0.000000	1.000000	0.000000	0.000000	0.000000	0.000000	0.000000	0.000000	0.000000	0.000000	0.000000	0.000000	1.000000	0.000000	0.000000	0.000000	0.000000	0.000000	0.666667	0.000000	1.000000	0.333333	0.000000	0.000000	0.000000	1.000000	0.000000	0.000000	1.000000	0.000000	0.000000	1.000000	0.000000	1.000000	0.500000	1.000000	0.000000	0.500000	0.000000	0.000000	0.000000	0.000000	0.000000	0.000000	0.000000	1.000000
GENE817X	chondrosarcoma_associated_gene_1_isoform_b	chondrosarcoma_associated_gene_1_isoform_b	1.000000	0.000000	0.000000	1.000000	0.000000	0.333333	1.000000	0.333333	0.000000	0.000000	0.000000	1.000000	1.000000	1.000000	0.000000	1.000000	0.000000	1.000000	0.000000	0.333333	0.000000	0.333333	1.000000	0.000000	0.333333	1.000000	0.000000	0.000000	0.000000	0.000000	0.000000	0.000000	1.000000	0.000000	0.000000	1.000000	0.500000	0.000000	0.000000	0.000000	1.000000	0.000000	1.000000	0.000000	0.000000	0.000000	0.000000
GENE1529X	defensin,_beta_4,_precursor	defensin,_beta_4,_precursor	1.000000	0.000000	1.000000	0.000000	0.000000	0.500000	1.000000	0.000000	0.000000	0.000000	0.000000	1.000000	0.666667	0.000000	1.000000	0.000000	0.000000	1.000000	0.000000	0.000000	1.000000	0.000000	0.000000	1.000000	0.000000	0.500000	1.000000	0.000000	0.000000	0.000000	1.000000	0.000000	1.000000	0.000000	0.000000	0.500000	0.500000	0.000000	1.000000	0.000000	1.000000	0.000000	1.000000	0.000000	0.250000	0.000000	1.000000
GENE716X	chemokine-like_factor_superfamily_1_isoform_11	chemokine-like_factor_superfamily_1_isoform_11	1.000000	0.000000	1.000000	0.333333	1.000000	0.000000	0.000000	0.000000	0.000000	0.000000	0.000000	1.000000	0.000000	1.000000	0.000000	1.000000	0.000000	1.000000	1.000000	0.000000	0.000000	1.000000	1.000000	0.000000	0.000000	0.000000	0.000000	0.000000	1.000000	0.000000	0.000000	0.666667	1.000000	0.000000	0.000000	0.000000	0.000000	1.000000	0.000000	0.000000	0.000000	0.000000	0.000000	0.000000	0.500000	0.000000	0.000000
GENE2048X	chemokine-like_factor_superfamily_1_isoform_9	chemokine-like_factor_superfamily_1_isoform_9	1.000000	1.000000	1.000000	0.666667	1.000000	0.000000	0.000000	0.000000	0.000000	0.000000	0.000000	1.000000	0.000000	1.000000	0.000000	1.000000	1.000000	1.000000	0.000000	0.500000	0.000000	1.000000	0.500000	0.000000	0.000000	0.000000	0.000000	0.000000	1.000000	0.000000	0.000000	1.000000	0.750000	0.000000	0.000000	0.000000	0.000000	1.000000	0.000000	0.000000	0.000000	0.000000	0.000000	0.000000	1.000000	0.000000	0.000000
GENE173X	keratin_associated_protein_7-1	keratin_associated_protein_7-1	1.000000	1.000000	0.000000	1.000000	0.000000	0.000000	0.000000	0.000000	0.000000	0.000000	1.000000	0.000000	0.000000	1.000000	0.000000	0.000000	0.000000	0.666667	1.000000	1.000000	0.000000	0.000000	0.500000	0.000000	0.500000	0.000000	0.000000	0.000000	1.000000	1.000000	0.000000	0.000000	1.000000	0.000000	0.000000	1.000000	0.000000	1.000000	0.000000	0.000000	0.000000	0.000000	0.000000	0.000000	0.000000	1.000000	0.500000
GENE149X	thymosin,_beta_4	thymosin,_beta_4	1.000000	0.500000	1.000000	0.600000	1.000000	0.000000	0.000000	0.000000	0.000000	0.000000	0.000000	1.000000	0.800000	0.000000	0.000000	0.000000	1.000000	1.000000	0.500000	0.000000	0.000000	0.000000	0.500000	1.000000	0.500000	0.500000	0.000000	1.000000	0.000000	0.000000	0.000000	1.000000	0.000000	0.000000	1.000000	0.000000	1.000000	0.000000	0.000000	0.000000	0.000000	0.000000	0.000000	0.000000	0.000000	0.000000	0.000000
GENE442X	hypothetical_protein_PRO1942	hypothetical_protein_PRO1942	1.000000	0.000000	1.000000	0.000000	0.000000	1.000000	0.500000	0.000000	0.000000	0.000000	0.000000	1.000000	0.000000	0.000000	1.000000	0.500000	1.000000	1.000000	1.000000	0.000000	0.000000	1.000000	0.000000	0.000000	0.500000	1.000000	0.000000	0.500000	1.000000	0.666667	1.000000	1.000000	0.000000	0.000000	0.500000	1.000000	0.000000	0.000000	1.000000	0.000000	0.000000	0.000000	1.000000	1.000000	0.666667	0.000000	0.000000
GENE830X	PRO2086_protein	PRO2086_protein	1.000000	0.000000	0.000000	1.000000	0.000000	1.000000	1.000000	0.000000	0.000000	0.000000	0.000000	1.000000	0.166667	0.000000	0.000000	0.000000	1.000000	1.000000	0.000000	0.666667	1.000000	0.666667	0.000000	0.333333	0.000000	1.000000	0.000000	0.000000	0.000000	0.333333	1.000000	1.000000	0.000000	0.000000	0.000000	1.000000	0.500000	0.500000	0.000000	0.000000	0.000000	0.500000	1.000000	1.000000	1.000000	0.000000	0.000000
GENE548X	histatin_1	histatin_1	1.000000	1.000000	0.500000	1.000000	0.000000	1.000000	0.000000	0.333333	0.000000	0.000000	0.000000	0.333333	1.000000	0.000000	1.000000	0.000000	1.000000	0.000000	0.000000	0.333333	0.000000	1.000000	0.333333	0.000000	0.000000	0.000000	0.000000	0.000000	0.000000	0.000000	1.000000	0.000000	0.000000	0.000000	1.000000	0.500000	0.000000	1.000000	0.000000	0.000000	1.000000	0.000000	0.000000	1.000000	1.000000	1.000000	1.000000
GENE1287X	histatin_3	histatin_3	1.000000	1.000000	1.000000	1.000000	0.000000	1.000000	0.000000	0.333333	0.000000	0.000000	0.000000	0.666667	1.000000	0.000000	1.000000	0.000000	1.000000	0.000000	0.000000	0.000000	0.000000	1.000000	0.333333	0.000000	0.000000	0.000000	0.000000	0.000000	1.000000	0.000000	1.000000	0.333333	0.000000	0.000000	1.000000	1.000000	1.000000	1.000000	0.000000	0.000000	0.000000	0.000000	1.000000	1.000000	1.000000	0.000000	1.000000
GENE359X	keratin,_cuticle,_ultrahigh_sulphur_1	keratin,_cuticle,_ultrahigh_sulphur_1	1.000000	1.000000	0.000000	0.000000	0.000000	1.000000	1.000000	0.000000	0.000000	1.000000	1.000000	0.000000	1.000000	0.000000	0.000000	0.000000	0.000000	0.166667	1.000000	0.500000	0.055556	0.333333	1.000000	0.055556	0.222222	0.000000	0.000000	0.000000	0.000000	1.000000	0.000000	1.000000	1.000000	0.000000	0.000000	0.176471	1.000000	0.294118	0.117647	0.000000	1.000000	1.000000	0.500000	0.000000	0.000000	0.000000	0.000000
GENE358X	C21orf99_protein	C21orf99_protein	1.000000	0.000000	0.000000	1.000000	0.250000	0.500000	1.000000	0.000000	0.000000	1.000000	0.000000	1.000000	0.333333	1.000000	0.250000	1.000000	1.000000	1.000000	1.000000	0.000000	1.000000	0.000000	0.000000	0.000000	0.000000	0.500000	0.000000	1.000000	0.000000	0.000000	1.000000	1.000000	0.000000	0.000000	1.000000	0.000000	0.000000	0.000000	0.000000	1.000000	0.000000	0.000000	0.000000	0.166667	0.166667	0.166667	0.166667
GENE2547X	cerebellar_degeneration-related_protein_1,	cerebellar_degeneration-related_protein_1,	1.000000	1.000000	0.636364	1.000000	0.000000	0.000000	1.000000	0.000000	0.000000	0.200000	0.000000	0.000000	1.000000	0.000000	0.000000	0.000000	1.000000	0.000000	1.000000	0.000000	1.000000	0.000000	0.000000	0.333333	0.000000	0.333333	0.333333	1.000000	0.000000	0.000000	1.000000	0.000000	0.000000	0.000000	1.000000	0.000000	0.000000	0.000000	0.000000	0.666667	0.000000	1.000000	0.000000	0.095238	1.000000	0.000000	0.000000
GENE1148X	Purkinje_cell_protein_4	Purkinje_cell_protein_4	1.000000	1.000000	0.666667	1.000000	0.500000	1.000000	0.000000	1.000000	0.000000	0.000000	1.000000	0.600000	1.000000	0.000000	0.000000	0.000000	1.000000	0.400000	1.000000	0.000000	0.333333	0.000000	0.333333	0.000000	1.000000	1.000000	0.500000	0.000000	0.000000	0.000000	0.000000	1.000000	0.500000	0.500000	1.000000	1.000000	0.000000	1.000000	1.000000	0.000000	0.000000	1.000000	1.000000	0.000000	0.000000	0.000000	0.000000
GENE1031X	neuronatin_isoform_beta	neuronatin_isoform_beta	1.000000	0.000000	0.000000	1.000000	1.000000	0.000000	1.000000	0.500000	1.000000	1.000000	0.000000	0.000000	1.000000	0.000000	0.000000	1.000000	0.000000	0.000000	1.000000	0.000000	0.000000	0.000000	0.500000	1.000000	0.000000	0.000000	1.000000	1.000000	0.000000	1.000000	0.000000	0.666667	0.666667	1.000000	0.333333	0.000000	0.500000	1.000000	0.000000	0.000000	0.000000	1.000000	0.000000	0.000000	0.200000	0.000000	0.200000
GENE1376X	ubiquitin-like_5	ubiquitin-like_5	1.000000	1.000000	0.750000	0.500000	1.000000	0.000000	0.000000	0.000000	0.500000	0.000000	1.000000	0.125000	1.000000	1.000000	0.000000	1.000000	0.000000	1.000000	0.000000	0.000000	0.000000	0.000000	0.000000	0.000000	1.000000	0.000000	1.000000	1.000000	0.500000	0.333333	1.000000	1.000000	1.000000	0.000000	0.000000	0.000000	0.000000	1.000000	0.250000	0.000000	0.666667	0.333333	1.000000	0.000000	0.000000	0.000000	0.000000
GENE33X	WAP_four-disulfide_core_domain_3_isoform_2	WAP_four-disulfide_core_domain_3_isoform_2	1.000000	0.000000	1.000000	1.000000	1.000000	0.000000	1.000000	0.000000	1.000000	0.000000	0.000000	1.000000	0.500000	0.000000	0.000000	1.000000	0.500000	1.000000	0.000000	0.000000	0.000000	1.000000	1.000000	0.000000	1.000000	0.000000	1.000000	0.000000	1.000000	0.000000	0.000000	0.000000	0.000000	0.000000	1.000000	0.500000	1.000000	0.000000	0.000000	0.000000	1.000000	1.000000	0.000000	0.500000	0.000000	0.000000	0.000000
GENE1924X	WAP_four-disulfide_core_domain_3_isoform_2	WAP_four-disulfide_core_domain_3_isoform_2	1.000000	0.000000	1.000000	1.000000	1.000000	0.000000	1.000000	0.000000	1.000000	0.000000	0.000000	1.000000	0.500000	0.000000	0.000000	1.000000	0.500000	1.000000	0.000000	0.000000	0.000000	1.000000	1.000000	0.000000	1.000000	0.000000	1.000000	0.000000	1.000000	0.000000	0.000000	0.000000	0.000000	0.000000	1.000000	0.500000	1.000000	0.000000	0.000000	0.000000	1.000000	1.000000	0.000000	0.500000	0.000000	0.000000	0.000000
GENE741X	NADH_dehydrogenase_(ubiquinone)_1_beta	NADH_dehydrogenase_(ubiquinone)_1_beta	1.000000	1.000000	0.500000	1.000000	0.000000	0.333333	0.333333	0.000000	0.000000	1.000000	0.000000	0.333333	1.000000	1.000000	1.000000	1.000000	0.000000	1.000000	1.000000	0.000000	1.000000	0.000000	0.000000	0.000000	0.000000	0.000000	1.000000	0.000000	1.000000	0.000000	1.000000	0.000000	1.000000	0.000000	0.000000	1.000000	0.000000	0.000000	0.000000	0.000000	0.666667	0.666667	1.000000	1.000000	0.333333	0.333333	0.000000
GENE292X	COX17_homolog,_cytochrome_c_oxidase_assembly	COX17_homolog,_cytochrome_c_oxidase_assembly	1.000000	1.000000	1.000000	0.600000	1.000000	1.000000	0.000000	0.000000	1.000000	0.000000	0.000000	0.333333	1.000000	1.000000	0.500000	1.000000	0.000000	0.000000	1.000000	0.000000	0.000000	1.000000	0.000000	0.000000	1.000000	0.000000	1.000000	0.000000	0.000000	0.000000	0.000000	0.000000	1.000000	0.666667	0.333333	1.000000	0.000000	0.000000	0.333333	0.000000	0.000000	0.000000	1.000000	0.000000	0.000000	1.000000	0.000000
GENE790X	defensin,_beta_105	defensin,_beta_105	1.000000	0.000000	1.000000	0.000000	1.000000	0.250000	1.000000	0.000000	0.000000	0.250000	0.000000	0.250000	1.000000	0.000000	0.000000	0.500000	1.000000	1.000000	1.000000	0.000000	0.000000	1.000000	0.500000	0.500000	0.000000	1.000000	0.000000	0.000000	0.000000	0.000000	1.000000	0.500000	0.500000	0.000000	1.000000	1.000000	0.000000	0.333333	0.666667	0.000000	1.000000	0.000000	1.000000	0.000000	0.666667	0.333333	0.333333
GENE304X	cytochrome_P450,_family_2,_R1	cytochrome_P450,_family_2,_R1	1.000000	0.000000	1.000000	1.000000	0.666667	0.000000	1.000000	1.000000	1.000000	0.500000	0.000000	1.000000	1.000000	0.000000	0.000000	0.333333	1.000000	0.000000	1.000000	1.000000	1.000000	0.000000	0.000000	0.000000	0.000000	0.333333	0.000000	0.666667	1.000000	0.000000	0.000000	0.000000	1.000000	1.000000	0.000000	1.000000	0.333333	0.333333	1.000000	1.000000	0.500000	0.500000	1.000000	0.000000	0.500000	0.000000	0.000000
GENE951X	chromosome_14_open_reading_frame_2	chromosome_14_open_reading_frame_2	1.000000	0.000000	1.000000	0.000000	1.000000	1.000000	0.000000	0.000000	0.000000	1.000000	0.000000	1.000000	0.400000	1.000000	1.000000	1.000000	0.000000	1.000000	1.000000	0.000000	1.000000	0.500000	0.000000	0.000000	0.000000	0.000000	1.000000	0.000000	0.000000	1.000000	0.333333	0.000000	0.000000	0.200000	1.000000	1.000000	1.000000	1.000000	1.000000	0.000000	0.000000	0.000000	1.000000	0.000000	1.000000	0.000000	0.000000
GENE21X	NADH_dehydrogenase_6	NADH_dehydrogenase_6	1.000000	0.000000	1.000000	0.111111	1.000000	0.000000	0.500000	0.000000	0.000000	1.000000	0.500000	1.000000	1.000000	0.000000	0.000000	0.333333	1.000000	0.000000	0.000000	0.666667	1.000000	0.666667	0.000000	0.000000	1.000000	1.000000	0.000000	0.000000	1.000000	0.000000	1.000000	0.250000	0.000000	0.750000	1.000000	0.400000	0.000000	1.000000	0.533333	0.900000	0.300000	1.000000	0.900000	1.000000	1.000000	0.000000	0.000000
GENE856X	chromosome_8_open_reading_frame_5	chromosome_8_open_reading_frame_5	1.000000	0.333333	1.000000	1.000000	0.000000	0.000000	0.000000	0.000000	0.000000	0.000000	0.000000	1.000000	1.000000	0.000000	0.000000	0.250000	1.000000	0.666667	1.000000	0.500000	1.000000	0.500000	1.000000	0.000000	1.000000	1.000000	0.000000	0.000000	0.333333	0.500000	1.000000	1.000000	0.000000	0.000000	0.000000	1.000000	0.000000	0.500000	0.500000	1.000000	0.166667	0.500000	0.166667	0.750000	0.750000	0.750000	0.000000
GENE1005X	glycophorin_E	glycophorin_E	1.000000	0.000000	0.000000	1.000000	1.000000	0.000000	0.000000	1.000000	0.000000	0.000000	1.000000	1.000000	1.000000	1.000000	0.000000	0.000000	1.000000	0.000000	1.000000	0.142857	0.285714	1.000000	0.000000	0.000000	0.428571	1.000000	0.666667	0.000000	0.666667	1.000000	0.500000	1.000000	0.000000	0.500000	0.500000	1.000000	0.000000	0.500000	0.500000	0.250000	0.250000	0.750000	1.000000	1.000000	0.500000	0.500000	0.500000
GENE840X	H1_histone_family,_member_2	H1_histone_family,_member_2	1.000000	0.000000	1.000000	0.200000	1.000000	0.000000	0.000000	0.000000	0.000000	0.000000	1.000000	0.372093	1.000000	0.000000	0.000000	1.000000	0.000000	1.000000	0.000000	1.000000	0.166667	0.166667	0.500000	0.000000	0.666667	0.250000	1.000000	0.500000	1.000000	0.000000	1.000000	0.176471	0.941176	0.705882	1.000000	0.285714	1.000000	0.428571	0.571429	0.285714	0.142857	1.000000	0.714286	0.000000	0.250000	0.000000	0.750000
GENE848X	chorionic_gonadotropin,_beta_polypeptide_2	chorionic_gonadotropin,_beta_polypeptide_2	1.000000	1.000000	0.500000	1.000000	0.666667	0.333333	0.000000	0.333333	0.166667	0.500000	1.000000	1.000000	0.000000	1.000000	1.000000	0.000000	0.000000	1.000000	0.500000	0.000000	0.000000	1.000000	1.000000	0.500000	0.500000	1.000000	0.000000	1.000000	1.000000	0.000000	0.000000	0.111111	0.444444	0.333333	1.000000	0.750000	1.000000	1.000000	1.000000	0.000000	0.500000	1.000000	0.250000	0.000000	0.000000	0.666667	0.166667
GENE1863X	keratin_associated_protein_23-1	keratin_associated_protein_23-1	1.000000	1.000000	0.000000	1.000000	1.000000	0.000000	0.000000	0.000000	0.000000	0.000000	1.000000	0.000000	0.000000	1.000000	1.000000	1.000000	0.000000	1.000000	1.000000	0.285714	0.000000	0.285714	1.000000	0.142857	0.142857	0.000000	0.000000	0.000000	1.000000	1.000000	0.000000	0.000000	0.000000	0.000000	1.000000	1.000000	1.000000	0.666667	0.333333	0.000000	1.000000	0.000000	0.000000	0.000000	0.400000	0.000000	0.200000
GENE301X	chromosome_21_open_reading_frame_90	chromosome_21_open_reading_frame_90	1.000000	0.666667	1.000000	0.000000	1.000000	0.000000	1.000000	0.000000	0.333333	0.666667	0.000000	0.000000	1.000000	0.000000	1.000000	1.000000	1.000000	0.000000	1.000000	0.000000	0.000000	1.000000	0.000000	0.500000	0.500000	0.000000	1.000000	1.000000	0.000000	0.000000	0.000000	0.000000	0.500000	0.000000	1.000000	1.000000	0.250000	0.000000	0.250000	0.000000	0.000000	1.000000	0.000000	0.666667	0.666667	0.000000	0.666667
GENE690X	high_mobility_group_AT-hook_1_isoform_b	high_mobility_group_AT-hook_1_isoform_b	1.000000	1.000000	0.000000	0.272727	1.000000	0.500000	0.750000	0.250000	0.250000	1.000000	0.000000	0.454545	1.000000	0.000000	0.000000	1.000000	0.000000	0.000000	1.000000	1.000000	0.250000	0.000000	0.750000	1.000000	0.000000	0.666667	1.000000	0.000000	0.666667	0.000000	0.000000	0.000000	1.000000	0.000000	0.500000	0.333333	1.000000	0.000000	0.166667	0.000000	0.000000	1.000000	0.000000	0.000000	1.000000	0.000000	0.000000
GENE334X	prostate_androgen-regulated_transcript_1	prostate_androgen-regulated_transcript_1	1.000000	1.000000	0.000000	1.000000	0.333333	0.000000	1.000000	0.000000	0.500000	0.000000	0.000000	0.000000	1.000000	0.000000	0.000000	0.000000	1.000000	0.250000	1.000000	1.000000	0.000000	1.000000	1.000000	0.000000	0.000000	0.500000	0.000000	0.250000	1.000000	1.000000	0.500000	1.000000	1.000000	0.000000	1.000000	1.000000	0.500000	0.000000	0.500000	0.500000	0.000000	1.000000	0.000000	0.000000	0.000000	0.250000	1.000000
GENE534X	selenoprotein_K	selenoprotein_K	1.000000	0.200000	1.000000	0.000000	1.000000	1.000000	0.142857	0.142857	0.000000	0.142857	0.142857	1.000000	0.000000	0.000000	1.000000	1.000000	0.333333	1.000000	1.000000	0.666667	0.666667	0.333333	0.333333	0.333333	1.000000	1.000000	0.000000	0.000000	1.000000	0.500000	1.000000	0.000000	0.000000	0.000000	1.000000	1.000000	0.142857	0.142857	0.285714	0.000000	0.000000	1.000000	0.666667	0.333333	1.000000	0.000000	0.000000
GENE390X	synuclein,_gamma_(breast_cancer-specific_protein	synuclein,_gamma_(breast_cancer-specific_protein	1.000000	1.000000	0.500000	0.187500	1.000000	0.000000	1.000000	0.000000	1.000000	0.000000	0.000000	0.153846	1.000000	0.000000	0.000000	1.000000	0.333333	0.200000	1.000000	1.000000	0.250000	0.250000	0.750000	0.000000	0.250000	0.000000	1.000000	0.125000	0.125000	0.000000	1.000000	0.428571	1.000000	0.571429	0.285714	0.500000	0.500000	1.000000	0.500000	0.062500	0.250000	1.000000	0.062500	0.000000	1.000000	0.000000	0.000000
GENE466X	APC11_anaphase_promoting_complex_subunit_11	APC11_anaphase_promoting_complex_subunit_11	1.000000	1.000000	0.333333	0.500000	1.000000	0.000000	1.000000	0.000000	1.000000	0.000000	0.000000	0.000000	1.000000	1.000000	0.250000	1.000000	0.000000	0.000000	1.000000	0.000000	0.000000	0.000000	1.000000	0.000000	0.000000	0.000000	0.000000	0.000000	1.000000	0.000000	0.000000	1.000000	1.000000	0.000000	0.000000	0.250000	1.000000	0.000000	0.000000	0.000000	0.000000	1.000000	0.000000	0.000000	0.000000	0.000000	1.000000
GENE293X	defensin,_beta_104	defensin,_beta_104	1.000000	0.500000	1.000000	1.000000	0.333333	1.000000	0.000000	0.000000	0.166667	0.166667	0.333333	1.000000	0.333333	0.000000	0.000000	1.000000	1.000000	1.000000	0.500000	1.000000	0.000000	0.000000	0.000000	0.000000	0.333333	1.000000	1.000000	0.000000	1.000000	0.333333	1.000000	0.500000	1.000000	0.000000	0.000000	1.000000	0.000000	1.000000	1.000000	0.000000	0.000000	1.000000	0.500000	0.666667	0.666667	0.666667	0.333333
GENE298X	cysteine-rich_protein_1_(intestinal)	cysteine-rich_protein_1_(intestinal)	1.000000	1.000000	0.000000	0.200000	1.000000	0.000000	0.500000	0.000000	0.000000	1.000000	0.000000	0.428571	1.000000	1.000000	0.250000	1.000000	0.000000	0.000000	0.000000	0.500000	0.000000	0.000000	0.000000	0.000000	1.000000	0.000000	1.000000	0.500000	0.500000	1.000000	0.000000	0.333333	1.000000	0.000000	0.333333	0.200000	1.000000	0.800000	0.000000	0.000000	0.000000	1.000000	0.000000	0.000000	0.000000	0.000000	0.000000
GENE474X	BM88_antigen	BM88_antigen	1.000000	1.000000	1.000000	0.125000	1.000000	1.000000	0.000000	1.000000	0.000000	1.000000	0.000000	0.230769	1.000000	1.000000	0.000000	1.000000	0.000000	0.000000	1.000000	1.000000	0.500000	0.250000	0.500000	0.500000	0.000000	0.000000	1.000000	0.285714	0.000000	0.000000	0.000000	0.294118	1.000000	0.058824	0.117647	0.000000	0.125000	1.000000	0.500000	0.200000	0.600000	1.000000	0.000000	0.000000	0.200000	0.000000	0.400000
GENE372X	secretoglobin,_family_1A,_member_1	secretoglobin,_family_1A,_member_1	1.000000	1.000000	0.333333	1.000000	0.750000	1.000000	1.000000	0.000000	0.000000	0.000000	1.000000	0.500000	1.000000	0.000000	0.000000	0.000000	1.000000	1.000000	0.666667	1.000000	0.200000	0.200000	0.400000	0.000000	0.200000	0.500000	1.000000	0.000000	0.000000	0.000000	1.000000	0.400000	0.400000	0.000000	1.000000	0.000000	0.000000	1.000000	0.000000	0.000000	1.000000	0.333333	0.000000	0.000000	0.000000	0.000000	1.000000
GENE1417X	complexin_2	complexin_2	1.000000	1.000000	0.142857	0.080000	1.000000	0.000000	0.000000	0.200000	0.200000	1.000000	0.200000	0.176471	1.000000	1.000000	0.000000	0.000000	0.000000	0.000000	1.000000	1.000000	0.000000	0.000000	0.000000	0.000000	0.000000	1.000000	1.000000	1.000000	0.000000	1.000000	1.000000	0.400000	1.000000	1.000000	0.000000	0.285714	0.142857	1.000000	0.000000	0.000000	1.000000	0.500000	0.000000	0.000000	0.000000	0.000000	0.125000
GENE1541X	lens_epithelial_protein	lens_epithelial_protein	1.000000	1.000000	1.000000	1.000000	0.500000	0.000000	0.000000	0.333333	0.000000	1.000000	0.000000	0.000000	1.000000	0.000000	0.000000	0.000000	0.000000	0.333333	1.000000	0.000000	0.000000	0.000000	0.000000	0.000000	0.000000	1.000000	1.000000	0.000000	0.500000	1.000000	0.000000	0.000000	1.000000	0.000000	0.000000	0.333333	0.666667	1.000000	0.000000	0.000000	1.000000	0.500000	0.000000	0.000000	0.000000	0.500000	0.750000
GENE866X	S100_calcium-binding_protein,_beta	S100_calcium-binding_protein,_beta	1.000000	1.000000	0.166667	0.600000	1.000000	0.000000	1.000000	0.000000	0.000000	0.000000	0.000000	0.600000	1.000000	1.000000	0.666667	0.500000	1.000000	0.500000	1.000000	0.000000	0.000000	0.000000	1.000000	0.000000	1.000000	0.500000	0.000000	0.000000	1.000000	0.000000	1.000000	0.000000	1.000000	0.000000	0.000000	1.000000	0.333333	0.000000	0.000000	0.000000	0.250000	0.500000	1.000000	0.333333	0.000000	0.000000	1.000000
GENE164X	prefoldin_4	prefoldin_4	1.000000	0.200000	1.000000	1.000000	0.058824	1.000000	0.000000	0.500000	0.000000	0.500000	0.000000	1.000000	1.000000	0.000000	1.000000	1.000000	0.750000	1.000000	0.250000	1.000000	1.000000	0.500000	0.500000	0.000000	0.500000	1.000000	0.500000	0.500000	0.500000	0.000000	1.000000	1.000000	0.333333	0.333333	0.500000	0.000000	0.000000	1.000000	1.000000	0.500000	1.000000	1.000000	1.000000	1.000000	0.750000	0.250000	0.250000
GENE1506X	chromosome_21_open_reading_frame_81	chromosome_21_open_reading_frame_81	1.000000	1.000000	0.000000	1.000000	0.500000	0.333333	1.000000	0.333333	0.666667	0.333333	0.000000	0.000000	1.000000	1.000000	0.000000	0.000000	0.000000	0.000000	1.000000	1.000000	0.250000	0.000000	0.500000	0.250000	0.000000	0.500000	0.500000	1.000000	0.000000	1.000000	0.000000	0.500000	1.000000	1.000000	0.500000	0.250000	1.000000	0.250000	0.250000	0.000000	1.000000	1.000000	0.000000	0.000000	0.166667	0.000000	0.000000
GENE543X	vesicle-associated_membrane_protein_3	vesicle-associated_membrane_protein_3	1.000000	1.000000	0.166667	1.000000	1.000000	1.000000	0.500000	1.000000	0.000000	0.000000	0.500000	0.166667	1.000000	0.000000	0.000000	0.333333	1.000000	0.750000	1.000000	0.250000	0.250000	0.250000	0.000000	0.000000	1.000000	0.666667	0.000000	0.333333	1.000000	0.000000	1.000000	1.000000	0.400000	0.000000	0.400000	0.000000	1.000000	0.500000	0.500000	0.200000	0.200000	0.800000	1.000000	0.333333	0.333333	0.000000	0.333333
GENE147X	hypothetical_protein_FLJ33918	hypothetical_protein_FLJ33918	1.000000	1.000000	0.000000	0.000000	1.000000	1.000000	0.500000	0.000000	0.500000	0.000000	0.000000	1.000000	0.000000	1.000000	0.000000	1.000000	1.000000	1.000000	0.250000	0.400000	0.800000	0.400000	0.600000	0.000000	1.000000	1.000000	1.000000	0.000000	0.666667	0.333333	1.000000	0.000000	1.000000	0.250000	0.750000	0.000000	1.000000	0.500000	0.500000	0.400000	0.000000	0.000000	1.000000	1.000000	1.000000	0.000000	1.000000
GENE160X	hypothetical_protein_MGC39571	hypothetical_protein_MGC39571	1.000000	0.000000	1.000000	1.000000	0.400000	1.000000	0.500000	0.000000	0.000000	0.000000	0.250000	0.666667	1.000000	1.000000	1.000000	1.000000	0.333333	0.000000	1.000000	0.666667	0.000000	1.000000	0.000000	0.000000	0.666667	1.000000	0.333333	0.000000	0.333333	1.000000	0.000000	1.000000	1.000000	0.500000	0.000000	1.000000	0.000000	0.000000	1.000000	0.000000	1.000000	1.000000	1.000000	0.333333	0.000000	0.000000	0.333333
GENE2409X	T-cell_leukemia/lymphoma_6_isoform_TCL6b1	T-cell_leukemia/lymphoma_6_isoform_TCL6b1	1.000000	0.666667	1.000000	1.000000	1.000000	1.000000	0.666667	0.166667	0.000000	0.000000	0.166667	0.500000	1.000000	0.500000	1.000000	1.000000	0.000000	0.000000	1.000000	0.750000	0.500000	1.000000	0.250000	0.250000	0.750000	1.000000	0.000000	1.000000	0.000000	1.000000	0.000000	1.000000	0.500000	0.000000	0.000000	1.000000	0.250000	0.250000	0.250000	0.000000	0.000000	1.000000	0.000000	0.166667	0.000000	0.166667	0.000000
GENE1322X	hypothetical_protein_DKFZp434C0631	hypothetical_protein_DKFZp434C0631	1.000000	0.250000	1.000000	1.000000	0.500000	0.333333	1.000000	0.166667	0.666667	0.500000	0.000000	0.333333	1.000000	1.000000	0.000000	1.000000	0.000000	0.000000	1.000000	0.500000	0.250000	0.750000	1.000000	0.500000	0.500000	0.000000	0.000000	0.500000	1.000000	0.000000	0.000000	0.166667	1.000000	0.333333	0.333333	0.250000	0.187500	1.000000	0.187500	0.400000	1.000000	0.600000	0.000000	0.000000	0.000000	0.125000	1.000000
GENE1360X	DNA_directed_RNA_polymerase_II_polypeptide_F	DNA_directed_RNA_polymerase_II_polypeptide_F	1.000000	1.000000	0.875000	0.384615	1.000000	0.000000	0.000000	1.000000	0.400000	0.000000	0.200000	0.000000	1.000000	0.000000	0.000000	0.666667	1.000000	0.000000	1.000000	1.000000	0.000000	1.000000	0.000000	0.000000	1.000000	0.500000	1.000000	0.000000	0.000000	1.000000	0.333333	0.000000	1.000000	0.333333	0.000000	0.000000	0.600000	1.000000	0.000000	0.000000	0.200000	1.000000	0.000000	0.000000	0.200000	0.200000	1.000000
GENE180X	hypothetical_protein_LOC283932	hypothetical_protein_LOC283932	1.000000	1.000000	0.200000	1.000000	0.250000	0.333333	0.500000	0.166667	0.000000	1.000000	0.166667	0.666667	1.000000	1.000000	1.000000	0.000000	0.000000	1.000000	1.000000	0.333333	1.000000	0.000000	0.666667	1.000000	0.666667	0.000000	1.000000	0.200000	0.200000	1.000000	1.000000	0.250000	0.750000	1.000000	0.250000	0.571429	1.000000	0.428571	0.285714	0.500000	1.000000	0.000000	0.000000	0.000000	0.142857	0.142857	1.000000
GENE967X	S100_calcium_binding_protein_A1	S100_calcium_binding_protein_A1	1.000000	1.000000	0.600000	0.000000	1.000000	0.000000	0.000000	0.000000	0.000000	0.000000	0.000000	0.285714	1.000000	1.000000	0.000000	1.000000	0.666667	0.000000	1.000000	0.500000	0.500000	0.000000	0.000000	0.500000	1.000000	0.500000	0.500000	1.000000	0.000000	1.000000	1.000000	0.000000	1.000000	0.333333	1.000000	0.333333	1.000000	0.666667	0.000000	0.000000	0.000000	1.000000	0.000000	0.000000	0.000000	0.166667	0.500000
GENE1277X	hypothetical_protein_LOC152195	hypothetical_protein_LOC152195	1.000000	1.000000	0.200000	0.166667	1.000000	0.000000	0.200000	0.000000	1.000000	0.000000	0.400000	1.000000	1.000000	1.000000	0.000000	1.000000	0.000000	0.500000	1.000000	1.000000	0.000000	0.250000	0.000000	0.250000	0.500000	1.000000	0.000000	1.000000	0.000000	1.000000	1.000000	0.142857	1.000000	0.285714	0.142857	0.500000	1.000000	1.000000	0.250000	0.000000	0.000000	1.000000	0.166667	0.000000	0.083333	0.000000	0.083333
GENE996X	G_antigen_2	G_antigen_2	1.000000	0.200000	1.000000	1.000000	0.750000	1.000000	0.000000	0.333333	0.333333	0.666667	0.333333	0.500000	1.000000	1.000000	1.000000	0.000000	1.000000	0.375000	1.000000	0.500000	1.000000	0.500000	0.000000	0.500000	0.500000	0.500000	0.500000	0.500000	1.000000	1.000000	1.000000	1.000000	0.000000	0.000000	0.600000	0.600000	0.000000	1.000000	0.800000	0.500000	0.000000	1.000000	0.000000	0.000000	0.000000	0.000000	0.000000
GENE699X	G_antigen_7B	G_antigen_7B	1.000000	0.200000	1.000000	1.000000	0.666667	1.000000	0.500000	0.500000	0.500000	0.500000	0.500000	0.500000	1.000000	1.000000	1.000000	0.000000	1.000000	0.333333	1.000000	0.500000	1.000000	0.500000	0.000000	0.500000	0.500000	0.500000	0.500000	0.500000	1.000000	0.000000	1.000000	1.000000	0.000000	0.000000	0.600000	0.600000	0.000000	1.000000	0.800000	0.500000	0.000000	1.000000	0.000000	0.000000	0.000000	0.000000	0.000000
GENE165X	G_antigen_4	G_antigen_4	1.000000	0.166667	1.000000	1.000000	0.666667	1.000000	0.500000	0.500000	0.500000	0.500000	0.500000	0.500000	1.000000	1.000000	0.000000	0.000000	1.000000	0.333333	1.000000	0.500000	1.000000	0.500000	0.000000	0.500000	0.500000	0.500000	0.500000	0.500000	1.000000	0.000000	1.000000	1.000000	0.000000	0.000000	0.600000	0.600000	0.000000	1.000000	0.800000	0.500000	0.000000	1.000000	0.000000	0.000000	0.000000	0.000000	0.000000
GENE2539X	G_antigen_5	G_antigen_5	1.000000	0.166667	1.000000	1.000000	0.666667	1.000000	0.500000	0.500000	0.500000	0.500000	0.500000	0.500000	1.000000	1.000000	0.000000	0.000000	1.000000	0.333333	1.000000	0.500000	1.000000	0.500000	0.000000	0.500000	0.500000	0.500000	0.500000	0.500000	1.000000	0.000000	1.000000	1.000000	0.000000	0.000000	0.600000	0.600000	0.000000	1.000000	0.800000	0.333333	0.000000	1.000000	0.000000	0.000000	0.000000	0.000000	0.000000
GENE1318X	G_antigen_1	G_antigen_1	1.000000	0.166667	1.000000	1.000000	0.909091	1.000000	0.333333	0.333333	0.333333	1.000000	0.333333	1.000000	0.500000	1.000000	0.000000	0.333333	1.000000	0.250000	1.000000	0.500000	1.000000	0.000000	0.500000	0.500000	1.000000	0.333333	0.333333	0.333333	1.000000	0.500000	1.000000	1.000000	0.200000	0.000000	0.600000	0.500000	0.000000	1.000000	0.500000	0.500000	0.000000	1.000000	0.500000	1.000000	0.000000	0.000000	0.500000
GENE1237X	liver-expressed_antimicrobial_peptide_2	liver-expressed_antimicrobial_peptide_2	1.000000	0.000000	1.000000	1.000000	0.500000	1.000000	0.600000	0.000000	0.200000	0.400000	0.000000	1.000000	0.500000	1.000000	0.000000	0.000000	0.000000	0.000000	1.000000	0.000000	0.500000	0.000000	1.000000	0.250000	0.250000	1.000000	1.000000	0.000000	0.000000	0.000000	0.000000	1.000000	1.000000	0.000000	0.000000	0.500000	1.000000	0.500000	0.000000	0.000000	0.500000	1.000000	0.500000	0.333333	0.666667	0.333333	1.000000
GENE452X	hypothetical_protein_FLJ25590	hypothetical_protein_FLJ25590	1.000000	1.000000	0.000000	1.000000	1.000000	0.333333	0.666667	1.000000	1.000000	1.000000	0.333333	1.000000	0.000000	1.000000	0.666667	0.000000	1.000000	0.500000	1.000000	1.000000	0.250000	0.250000	0.750000	0.500000	0.000000	0.000000	0.333333	1.000000	0.000000	1.000000	0.000000	0.375000	1.000000	0.750000	0.875000	0.125000	1.000000	0.375000	0.000000	0.000000	1.000000	0.000000	0.500000	0.000000	0.000000	0.666667	1.000000
GENE530X	hypothetical_protein_FLJ36576	hypothetical_protein_FLJ36576	1.000000	1.000000	0.000000	0.333333	1.000000	0.666667	1.000000	0.333333	1.000000	1.000000	0.666667	1.000000	0.000000	1.000000	1.000000	0.000000	1.000000	1.000000	0.800000	0.666667	0.666667	0.666667	1.000000	0.333333	0.333333	0.000000	0.000000	1.000000	0.000000	0.000000	0.000000	0.200000	1.000000	0.400000	0.600000	0.333333	0.666667	1.000000	0.333333	0.250000	1.000000	1.000000	0.250000	0.000000	0.571429	0.428571	1.000000
GENE475X	neuritin_precursor	neuritin_precursor	1.000000	0.800000	1.000000	1.000000	0.333333	1.000000	0.000000	0.000000	0.000000	0.000000	0.000000	0.666667	1.000000	1.000000	0.000000	1.000000	0.000000	0.666667	1.000000	1.000000	0.000000	0.250000	0.750000	0.500000	0.250000	0.666667	0.666667	1.000000	0.000000	1.000000	1.000000	0.222222	0.333333	1.000000	0.111111	0.125000	1.000000	0.375000	0.000000	0.000000	0.333333	1.000000	0.000000	0.285714	0.285714	0.000000	1.000000
GENE788X	sperm_autoantigenic_protein_17	sperm_autoantigenic_protein_17	1.000000	1.000000	1.000000	0.647059	1.000000	1.000000	0.000000	0.333333	0.666667	0.333333	0.000000	1.000000	0.555556	1.000000	0.500000	0.800000	1.000000	1.000000	0.166667	0.250000	0.750000	0.250000	0.250000	0.250000	1.000000	1.000000	1.000000	0.000000	0.000000	0.500000	1.000000	1.000000	0.600000	0.000000	0.800000	0.500000	0.000000	1.000000	0.000000	0.500000	1.000000	0.000000	0.500000	0.250000	0.000000	0.250000	0.000000
GENE1109X	hypothetical_protein_LOC283687	hypothetical_protein_LOC283687	1.000000	1.000000	0.000000	1.000000	0.666667	1.000000	0.333333	0.333333	0.500000	0.333333	0.000000	1.000000	0.000000	1.000000	0.000000	1.000000	0.333333	1.000000	1.000000	0.750000	0.000000	0.000000	1.000000	0.000000	0.375000	0.500000	1.000000	0.500000	1.000000	1.000000	0.000000	0.666667	1.000000	0.333333	0.333333	1.000000	1.000000	0.333333	0.333333	1.000000	1.000000	0.000000	0.500000	0.000000	0.000000	0.125000	1.000000
GENE103X	NADH_dehydrogenase_2	NADH_dehydrogenase_2	1.000000	0.000000	0.000000	1.000000	0.200000	0.000000	0.000000	0.000000	1.000000	0.000000	0.333333	1.000000	0.200000	1.000000	0.333333	1.000000	0.428571	1.000000	0.428571	0.363636	0.090909	0.636364	1.000000	0.090909	0.363636	0.458333	1.000000	0.125000	0.208333	1.000000	0.250000	1.000000	0.875000	0.125000	0.500000	0.714286	1.000000	0.000000	0.142857	1.000000	0.666667	0.000000	1.000000	0.307692	0.038462	1.000000	0.692308
GENE1439X	NADH_dehydrogenase_4	NADH_dehydrogenase_4	1.000000	1.000000	0.000000	1.000000	0.000000	0.000000	0.000000	0.800000	1.000000	0.000000	0.000000	1.000000	0.100000	1.000000	0.083333	1.000000	0.095238	1.000000	0.111111	0.470588	0.117647	0.588235	1.000000	0.058824	0.294118	1.000000	0.772727	0.045455	0.363636	1.000000	0.181818	0.666667	1.000000	0.000000	0.500000	0.444444	1.000000	0.333333	0.111111	1.000000	0.500000	0.125000	0.000000	0.190476	0.023810	1.000000	0.738095
GENE1872X	NADH_dehydrogenase_1	NADH_dehydrogenase_1	1.000000	1.000000	0.000000	1.000000	0.375000	0.000000	0.000000	1.000000	0.400000	0.000000	0.000000	1.000000	0.166667	1.000000	0.000000	1.000000	0.000000	1.000000	0.000000	0.250000	0.125000	1.000000	1.000000	0.000000	0.250000	0.700000	1.000000	0.000000	0.050000	1.000000	0.555556	0.714286	1.000000	0.000000	0.214286	0.125000	1.000000	0.375000	0.000000	0.600000	1.000000	0.000000	0.400000	0.185185	0.037037	1.000000	0.703704
GENE523X	hypothetical_protein_MGC16121	hypothetical_protein_MGC16121	1.000000	1.000000	0.333333	1.000000	1.000000	0.666667	0.666667	0.333333	0.666667	1.000000	0.000000	1.000000	1.000000	1.000000	0.000000	0.000000	0.000000	1.000000	1.000000	0.000000	0.000000	0.000000	1.000000	0.000000	0.000000	0.333333	1.000000	0.000000	0.000000	0.000000	0.000000	0.142857	1.000000	0.285714	0.000000	1.000000	0.000000	1.000000	1.000000	0.000000	0.500000	1.000000	0.000000	0.000000	1.000000	0.000000	1.000000
GENE823X	hypothetical_protein_FLJ10120	hypothetical_protein_FLJ10120	1.000000	1.000000	0.333333	1.000000	0.300000	1.000000	0.250000	0.000000	0.000000	0.000000	0.000000	1.000000	0.714286	0.500000	1.000000	1.000000	0.666667	1.000000	0.000000	0.600000	1.000000	0.600000	0.800000	0.000000	0.600000	0.571429	0.428571	0.000000	1.000000	1.000000	0.333333	1.000000	0.200000	0.200000	0.600000	0.333333	0.333333	1.000000	0.000000	0.500000	1.000000	0.500000	1.000000	0.400000	0.600000	0.000000	0.600000
GENE376X	eukaryotic_translation_initiation_factor_4E	eukaryotic_translation_initiation_factor_4E	1.000000	1.000000	0.200000	0.285714	1.000000	0.000000	0.500000	0.500000	0.000000	1.000000	0.000000	0.000000	1.000000	0.000000	0.000000	1.000000	0.000000	0.333333	1.000000	1.000000	0.000000	1.000000	1.000000	0.000000	0.000000	1.000000	0.750000	0.750000	0.750000	1.000000	0.000000	0.333333	1.000000	0.000000	0.000000	0.333333	1.000000	1.000000	0.000000	0.000000	1.000000	0.000000	0.000000	0.000000	0.000000	0.200000	0.400000
GENE285X	T-lymphocyte_maturation-associated_protein	T-lymphocyte_maturation-associated_protein	1.000000	1.000000	0.000000	0.500000	1.000000	1.000000	1.000000	0.000000	0.000000	0.000000	0.000000	0.000000	1.000000	1.000000	1.000000	1.000000	0.000000	1.000000	0.000000	1.000000	0.500000	1.000000	0.500000	0.500000	1.000000	0.000000	1.000000	0.333333	0.166667	1.000000	0.000000	0.250000	1.000000	0.375000	0.250000	0.000000	1.000000	0.333333	0.000000	0.000000	0.750000	1.000000	0.000000	0.250000	0.500000	0.000000	1.000000
GENE1535X	S100_calcium_binding_protein_A15	S100_calcium_binding_protein_A15	1.000000	1.000000	0.600000	0.000000	1.000000	0.000000	1.000000	0.000000	0.000000	0.000000	1.000000	0.333333	1.000000	1.000000	1.000000	1.000000	1.000000	0.500000	1.000000	1.000000	0.250000	0.000000	0.500000	0.000000	0.500000	0.000000	0.500000	0.500000	1.000000	1.000000	0.000000	0.333333	1.000000	0.666667	0.333333	1.000000	0.750000	0.250000	0.000000	0.000000	1.000000	0.000000	0.000000	0.000000	0.250000	0.000000	0.500000
GENE45X	cyclin-dependent_kinase_inhibitor_2A_isoform_3	cyclin-dependent_kinase_inhibitor_2A_isoform_3	1.000000	1.000000	0.500000	0.857143	1.000000	0.400000	0.800000	0.200000	0.000000	1.000000	0.000000	0.333333	1.000000	1.000000	0.000000	0.500000	1.000000	0.000000	1.000000	1.000000	0.333333	0.666667	0.000000	0.666667	0.333333	0.000000	0.500000	1.000000	0.000000	1.000000	0.000000	0.571429	0.571429	1.000000	0.428571	0.111111	0.222222	1.000000	0.444444	0.500000	0.000000	1.000000	0.500000	0.000000	0.200000	0.000000	0.400000
GENE80X	hypothetical_protein_FLJ23221	hypothetical_protein_FLJ23221	1.000000	0.444444	1.000000	1.000000	0.714286	0.500000	1.000000	0.500000	0.000000	0.000000	1.000000	0.500000	1.000000	0.000000	1.000000	1.000000	0.000000	0.500000	1.000000	0.000000	1.000000	0.166667	0.333333	0.166667	0.000000	1.000000	0.750000	0.250000	0.500000	0.125000	1.000000	1.000000	0.750000	0.000000	0.250000	1.000000	0.000000	0.500000	0.000000	0.600000	0.600000	1.000000	0.200000	0.000000	0.400000	0.000000	0.600000
GENE533X	type_I_sigma_receptor_isoform_4	type_I_sigma_receptor_isoform_4	1.000000	1.000000	0.000000	0.166667	1.000000	0.000000	0.000000	0.000000	0.200000	1.000000	0.200000	0.000000	0.000000	1.000000	0.000000	0.000000	1.000000	0.000000	1.000000	1.000000	0.000000	0.000000	1.000000	1.000000	1.000000	0.000000	1.000000	1.000000	0.000000	1.000000	0.000000	0.142857	0.714286	1.000000	0.285714	0.000000	1.000000	0.200000	0.400000	0.000000	0.666667	1.000000	0.000000	0.000000	0.071429	0.071429	0.142857
GENE1456X	type_I_sigma_receptor_isoform_3	type_I_sigma_receptor_isoform_3	1.000000	1.000000	0.250000	0.000000	1.000000	0.200000	0.000000	0.000000	0.600000	1.000000	0.200000	1.000000	0.000000	1.000000	0.000000	1.000000	1.000000	0.000000	1.000000	0.250000	0.250000	0.000000	1.000000	0.750000	0.500000	0.181818	1.000000	0.090909	0.181818	1.000000	0.750000	0.250000	1.000000	0.625000	0.500000	0.000000	1.000000	0.333333	0.166667	0.285714	0.857143	1.000000	0.000000	0.000000	0.083333	0.000000	0.666667
GENE419X	hypothetical_protein_FLJ22173	hypothetical_protein_FLJ22173	1.000000	0.000000	0.000000	0.125000	1.000000	1.000000	0.750000	0.000000	0.750000	0.000000	0.000000	0.500000	1.000000	1.000000	0.000000	1.000000	0.000000	0.333333	1.000000	0.222222	0.444444	0.444444	0.444444	0.000000	1.000000	0.500000	1.000000	0.750000	0.250000	0.000000	0.000000	0.166667	0.666667	0.500000	1.000000	0.200000	0.300000	1.000000	0.300000	0.000000	0.666667	1.000000	0.000000	0.333333	0.000000	0.444444	1.000000
GENE669X	galactose-1-phosphate_uridylyltransferase	galactose-1-phosphate_uridylyltransferase	1.000000	1.000000	1.000000	0.000000	1.000000	0.000000	0.000000	0.400000	1.000000	0.400000	0.000000	0.000000	1.000000	0.250000	1.000000	1.000000	0.200000	0.333333	1.000000	0.333333	1.000000	0.666667	0.000000	0.333333	0.333333	0.333333	1.000000	0.000000	0.000000	1.000000	0.000000	1.000000	0.800000	0.400000	0.600000	1.000000	0.000000	0.250000	0.250000	0.000000	0.200000	1.000000	0.000000	0.000000	0.000000	0.000000	0.166667
GENE166X	fatty_acid_binding_protein_5	fatty_acid_binding_protein_5	1.000000	0.142857	1.000000	1.000000	0.714286	1.000000	0.000000	0.333333	0.333333	0.333333	0.000000	1.000000	0.400000	0.000000	1.000000	1.000000	0.333333	0.000000	1.000000	1.000000	0.000000	0.000000	0.000000	0.000000	0.333333	1.000000	0.571429	0.000000	0.857143	1.000000	1.000000	1.000000	1.000000	0.000000	1.000000	1.000000	0.750000	0.500000	0.500000	0.250000	0.750000	1.000000	0.500000	0.250000	1.000000	0.250000	0.250000
GENE5X	fibroblast_growth_factor_1_(acidic)_isoform_3	fibroblast_growth_factor_1_(acidic)_isoform_3	1.000000	1.000000	1.000000	1.000000	0.500000	0.000000	1.000000	0.000000	0.000000	0.000000	0.000000	0.666667	1.000000	1.000000	0.000000	1.000000	1.000000	0.000000	1.000000	1.000000	0.000000	0.000000	0.000000	0.000000	0.000000	0.750000	1.000000	0.000000	0.000000	1.000000	0.000000	0.000000	1.000000	0.000000	1.000000	0.000000	0.500000	1.000000	0.000000	0.000000	0.000000	1.000000	0.000000	0.000000	0.000000	0.000000	0.666667
GENE659X	hypothetical_protein_MGC11242	hypothetical_protein_MGC11242	1.000000	1.000000	0.750000	0.500000	1.000000	0.500000	0.500000	0.000000	1.000000	1.000000	0.000000	0.363636	1.000000	1.000000	0.000000	1.000000	0.000000	1.000000	0.000000	0.666667	0.000000	1.000000	0.666667	0.000000	0.000000	0.666667	0.666667	0.666667	1.000000	0.000000	1.000000	1.000000	1.000000	0.000000	0.500000	1.000000	0.500000	0.000000	0.250000	0.000000	0.666667	1.000000	0.000000	0.000000	0.000000	0.000000	0.500000
GENE1295X	translocase_of_inner_mitochondrial_membrane_10	translocase_of_inner_mitochondrial_membrane_10	1.000000	0.666667	1.000000	0.250000	1.000000	0.500000	1.000000	0.500000	0.000000	1.000000	0.000000	0.166667	1.000000	1.000000	0.500000	1.000000	0.000000	0.250000	1.000000	0.250000	0.250000	0.000000	0.250000	0.000000	1.000000	1.000000	1.000000	0.000000	0.000000	1.000000	0.000000	0.666667	1.000000	0.333333	0.333333	0.000000	1.000000	0.500000	0.000000	0.000000	0.250000	1.000000	0.000000	0.000000	0.400000	0.000000	0.400000
GENE966X	DKFZP572C163_protein	DKFZP572C163_protein	1.000000	1.000000	0.750000	1.000000	0.806452	1.000000	0.096774	0.000000	0.064516	0.032258	0.032258	1.000000	0.368421	0.766667	1.000000	0.166667	1.000000	0.538462	1.000000	0.071429	0.714286	1.000000	0.500000	0.071429	0.428571	1.000000	0.333333	0.238095	0.619048	0.136364	1.000000	1.000000	0.928571	0.000000	0.214286	0.200000	0.033333	1.000000	0.133333	1.000000	0.333333	0.166667	0.833333	0.000000	0.000000	0.058824	1.000000
GENE999X	hypothetical_protein_DKFZp686B2197	hypothetical_protein_DKFZp686B2197	1.000000	1.000000	1.000000	1.000000	0.214286	1.000000	0.111111	0.222222	0.000000	0.000000	0.222222	0.866667	1.000000	0.600000	1.000000	0.000000	1.000000	0.571429	1.000000	0.625000	1.000000	0.125000	0.750000	0.000000	0.875000	0.500000	0.083333	0.083333	1.000000	0.000000	1.000000	0.000000	1.000000	0.142857	0.142857	1.000000	0.000000	0.200000	0.200000	0.000000	0.500000	1.000000	1.000000	0.000000	0.000000	0.000000	0.400000
GENE1033X	t-complex-associated-testis-expressed_1-like_1	t-complex-associated-testis-expressed_1-like_1	1.000000	1.000000	0.333333	1.000000	1.000000	0.000000	0.000000	1.000000	0.000000	0.000000	0.000000	1.000000	0.750000	1.000000	0.000000	1.000000	1.000000	1.000000	1.000000	1.000000	0.333333	0.000000	0.166667	0.000000	0.333333	0.500000	1.000000	0.000000	1.000000	1.000000	0.333333	0.400000	0.200000	0.200000	1.000000	1.000000	0.000000	0.250000	0.500000	1.000000	0.250000	1.000000	0.500000	1.000000	0.000000	0.000000	0.500000
GENE897X	hypothetical_protein_FLJ11871	hypothetical_protein_FLJ11871	1.000000	1.000000	1.000000	0.250000	1.000000	1.000000	0.000000	0.000000	0.666667	1.000000	0.333333	1.000000	1.000000	0.800000	1.000000	0.666667	1.000000	0.142857	1.000000	1.000000	0.250000	0.500000	0.500000	0.000000	0.750000	0.000000	0.200000	0.000000	1.000000	1.000000	0.000000	0.800000	0.000000	0.400000	1.000000	0.714286	0.285714	1.000000	0.142857	0.333333	1.000000	0.333333	0.000000	0.000000	1.000000	0.250000	1.000000
GENE1196X	hypothetical_protein_DKFZp434M0331	hypothetical_protein_DKFZp434M0331	1.000000	1.000000	1.000000	0.307692	1.000000	1.000000	0.800000	0.200000	0.200000	0.400000	0.000000	0.000000	1.000000	0.000000	1.000000	1.000000	0.000000	0.444444	1.000000	1.000000	0.750000	0.250000	0.000000	0.000000	0.000000	0.000000	0.500000	0.000000	1.000000	0.000000	0.000000	0.428571	0.571429	0.142857	1.000000	1.000000	0.500000	1.000000	0.333333	0.428571	0.000000	1.000000	0.000000	0.000000	0.000000	0.500000	0.250000
GENE40X	HSPC043_protein	HSPC043_protein	1.000000	1.000000	0.250000	1.000000	1.000000	1.000000	0.000000	0.000000	0.333333	0.333333	0.000000	1.000000	0.500000	0.200000	1.000000	1.000000	0.750000	0.666667	1.000000	0.200000	0.000000	0.600000	0.000000	0.200000	1.000000	1.000000	0.000000	0.000000	1.000000	1.000000	0.000000	1.000000	0.111111	0.000000	0.444444	1.000000	0.000000	0.333333	0.333333	0.000000	0.000000	0.000000	1.000000	0.200000	0.400000	0.200000	0.200000
GENE258X	KIAA1827_protein	KIAA1827_protein	1.000000	1.000000	0.166667	0.923077	1.000000	1.000000	0.250000	0.416667	0.250000	0.000000	0.083333	1.000000	0.750000	0.181818	1.000000	0.375000	1.000000	1.000000	0.800000	0.230769	1.000000	0.846154	0.153846	0.000000	0.461538	0.200000	0.333333	0.066667	1.000000	1.000000	0.250000	1.000000	0.250000	0.125000	0.000000	1.000000	1.000000	0.181818	0.090909	0.250000	1.000000	0.125000	0.250000	0.111111	0.000000	0.333333	0.333333
GENE1857X	hypothetical_protein_MGC39655	hypothetical_protein_MGC39655	1.000000	1.000000	0.333333	1.000000	0.272727	1.000000	1.000000	1.000000	0.000000	0.000000	0.333333	0.500000	1.000000	0.333333	1.000000	1.000000	0.500000	1.000000	1.000000	0.200000	0.200000	0.400000	1.000000	0.000000	0.400000	1.000000	0.142857	0.142857	0.285714	1.000000	1.000000	1.000000	0.500000	0.000000	0.250000	1.000000	0.000000	0.000000	0.000000	0.500000	1.000000	0.500000	0.000000	0.076923	0.153846	0.000000	0.384615
GENE1099X	epsilon_globin	epsilon_globin	1.000000	1.000000	0.666667	0.500000	1.000000	1.000000	0.000000	0.000000	0.000000	0.000000	0.000000	0.076923	1.000000	0.750000	1.000000	1.000000	0.166667	0.000000	1.000000	1.000000	0.333333	0.000000	0.333333	0.333333	1.000000	0.000000	0.500000	0.000000	1.000000	1.000000	0.000000	0.000000	1.000000	0.000000	0.888889	0.750000	1.000000	0.000000	0.500000	0.000000	0.375000	1.000000	0.250000	0.000000	0.090909	0.000000	0.363636
GENE849X	hypothetical_protein_MGC10946	hypothetical_protein_MGC10946	1.000000	1.000000	0.500000	1.000000	0.400000	1.000000	0.166667	0.166667	0.333333	0.333333	0.000000	1.000000	0.666667	0.000000	0.000000	1.000000	0.250000	0.750000	1.000000	0.750000	0.500000	0.250000	1.000000	0.000000	0.000000	0.333333	1.000000	0.000000	0.666667	1.000000	0.000000	1.000000	0.000000	0.200000	0.600000	1.000000	0.000000	0.500000	0.500000	0.000000	0.000000	1.000000	1.000000	0.111111	0.222222	0.222222	0.333333
GENE1324X	FMFRamide-related_protein_precursor	FMFRamide-related_protein_precursor	1.000000	1.000000	0.666667	1.000000	0.600000	0.666667	1.000000	0.000000	0.333333	0.666667	0.000000	0.000000	1.000000	1.000000	0.000000	0.000000	1.000000	0.181818	1.000000	1.000000	0.333333	0.333333	1.000000	0.000000	0.666667	0.000000	1.000000	0.000000	0.000000	1.000000	0.000000	0.400000	0.600000	0.200000	1.000000	0.600000	0.800000	1.000000	0.000000	0.000000	0.000000	1.000000	0.000000	0.090909	0.090909	0.000000	0.272727
GENE1041X	hypothetical_protein_FLJ30313	hypothetical_protein_FLJ30313	1.000000	0.000000	1.000000	1.000000	1.000000	0.200000	1.000000	0.000000	0.400000	1.000000	0.200000	0.500000	1.000000	1.000000	0.375000	0.000000	1.000000	0.000000	1.000000	1.000000	0.750000	0.500000	0.500000	0.250000	0.750000	1.000000	0.000000	0.250000	0.250000	0.000000	1.000000	0.000000	1.000000	0.142857	0.142857	0.500000	0.375000	1.000000	0.500000	0.000000	1.000000	1.000000	0.000000	0.166667	0.000000	0.166667	1.000000
GENE1272X	small_inducible_cytokine_A22_precursor	small_inducible_cytokine_A22_precursor	1.000000	0.500000	1.000000	0.500000	1.000000	0.333333	0.666667	0.000000	0.666667	0.000000	1.000000	0.333333	1.000000	1.000000	0.000000	1.000000	1.000000	1.000000	0.500000	1.000000	0.000000	0.500000	0.500000	0.000000	0.000000	0.000000	1.000000	0.000000	1.000000	1.000000	0.000000	1.000000	0.666667	0.333333	0.333333	0.000000	1.000000	0.000000	0.000000	0.000000	0.571429	1.000000	0.142857	0.000000	0.250000	0.500000	1.000000
GENE397X	hypothetical_protein_FLJ14668	hypothetical_protein_FLJ14668	1.000000	1.000000	0.600000	0.100000	1.000000	0.250000	0.000000	0.000000	0.500000	1.000000	0.000000	0.300000	1.000000	1.000000	0.666667	1.000000	1.000000	0.083333	1.000000	0.750000	1.000000	0.500000	0.500000	0.000000	0.000000	0.000000	1.000000	0.000000	0.250000	0.000000	0.000000	0.000000	1.000000	0.200000	1.000000	1.000000	0.000000	1.000000	1.000000	0.000000	0.142857	1.000000	0.000000	0.166667	0.166667	0.000000	0.666667
GENE1056X	hypothetical_protein_FLJ32011	hypothetical_protein_FLJ32011	1.000000	1.000000	0.250000	1.000000	0.000000	0.500000	1.000000	0.000000	0.000000	0.500000	0.000000	0.333333	1.000000	1.000000	0.000000	0.000000	1.000000	0.800000	1.000000	1.000000	0.250000	0.250000	0.750000	0.250000	0.500000	0.333333	0.666667	0.000000	1.000000	0.000000	0.000000	0.000000	1.000000	0.000000	0.600000	0.250000	1.000000	1.000000	0.000000	0.000000	0.000000	1.000000	0.500000	0.111111	0.555556	0.333333	0.333333
GENE553X	selenoprotein_W,_1	selenoprotein_W,_1	1.000000	1.000000	1.000000	1.000000	0.666667	0.000000	0.000000	1.000000	1.000000	0.000000	0.000000	0.200000	1.000000	1.000000	0.000000	0.000000	0.000000	0.000000	1.000000	1.000000	0.000000	0.000000	1.000000	0.000000	1.000000	1.000000	1.000000	0.000000	1.000000	1.000000	1.000000	0.000000	1.000000	0.000000	0.428571	0.142857	1.000000	0.285714	0.000000	0.333333	0.666667	1.000000	0.333333	0.333333	1.000000	0.000000	0.666667
GENE1204X	hypothetical_protein_MGC35136	hypothetical_protein_MGC35136	1.000000	0.500000	1.000000	0.500000	1.000000	1.000000	1.000000	0.000000	0.333333	0.000000	0.000000	0.166667	1.000000	0.000000	1.000000	0.000000	1.000000	1.000000	0.000000	0.000000	1.000000	0.250000	0.250000	0.000000	0.750000	1.000000	0.666667	0.666667	0.666667	1.000000	0.500000	0.666667	1.000000	0.333333	0.666667	0.000000	1.000000	1.000000	0.000000	0.400000	0.600000	1.000000	0.000000	0.333333	0.166667	0.166667	0.166667
GENE1308X	hypothetical_protein_FLJ32803	hypothetical_protein_FLJ32803	1.000000	1.000000	1.000000	0.000000	1.000000	0.500000	1.000000	0.250000	0.000000	0.000000	0.000000	0.000000	1.000000	1.000000	1.000000	1.000000	1.000000	0.500000	1.000000	1.000000	0.666667	0.333333	0.666667	0.166667	0.666667	0.500000	0.500000	0.000000	1.000000	1.000000	0.000000	0.000000	0.750000	0.000000	1.000000	0.000000	0.250000	1.000000	0.250000	0.250000	0.250000	0.000000	1.000000	0.142857	0.428571	0.857143	0.714286
GENE891X	apolipoprotein_A-II_precursor	apolipoprotein_A-II_precursor	1.000000	1.000000	0.000000	0.666667	1.000000	1.000000	0.000000	0.000000	0.000000	1.000000	0.000000	0.000000	1.000000	0.000000	0.000000	1.000000	0.000000	0.000000	1.000000	1.000000	0.000000	0.250000	0.000000	0.000000	0.500000	0.666667	1.000000	0.333333	0.666667	1.000000	1.000000	1.000000	1.000000	0.000000	0.666667	1.000000	0.333333	0.000000	0.000000	0.000000	0.250000	1.000000	0.750000	0.000000	0.333333	0.166667	0.500000
GENE972X	galectin-3_internal_gene	galectin-3_internal_gene	1.000000	1.000000	0.250000	0.000000	1.000000	0.333333	1.000000	0.000000	0.000000	0.333333	0.000000	0.666667	1.000000	1.000000	0.500000	0.000000	1.000000	0.000000	1.000000	1.000000	0.250000	0.750000	0.750000	0.250000	0.250000	1.000000	1.000000	0.000000	0.000000	1.000000	0.000000	0.333333	1.000000	0.000000	0.666667	0.666667	0.666667	1.000000	0.333333	1.000000	0.000000	1.000000	1.000000	0.250000	0.000000	0.000000	1.000000
GENE1001X	hypothetical_protein_BC008631	hypothetical_protein_BC008631	1.000000	0.000000	1.000000	1.000000	1.000000	0.000000	1.000000	0.000000	0.000000	0.000000	0.500000	0.000000	1.000000	1.000000	1.000000	1.000000	0.000000	0.571429	1.000000	0.666667	0.333333	0.333333	1.000000	0.000000	0.666667	0.000000	1.000000	0.000000	1.000000	1.000000	0.000000	0.000000	0.600000	0.000000	1.000000	0.000000	0.500000	1.000000	1.000000	0.000000	1.000000	1.000000	0.000000	0.000000	0.333333	0.166667	0.166667
GENE939X	CEI-a_protein_precursor	CEI-a_protein_precursor	1.000000	1.000000	1.000000	0.000000	1.000000	0.500000	1.000000	0.500000	1.000000	0.500000	0.250000	1.000000	1.000000	1.000000	0.333333	1.000000	0.000000	0.500000	1.000000	0.000000	0.200000	0.200000	1.000000	0.000000	0.200000	0.500000	0.000000	0.500000	1.000000	1.000000	0.000000	0.571429	0.571429	1.000000	0.428571	0.500000	0.750000	1.000000	0.250000	0.000000	0.666667	1.000000	0.000000	0.125000	0.625000	0.125000	1.000000
GENE132X	AF1Q_protein	AF1Q_protein	1.000000	1.000000	0.750000	1.000000	0.750000	0.500000	1.000000	0.000000	0.000000	0.000000	0.000000	1.000000	0.333333	1.000000	0.000000	1.000000	0.000000	0.500000	1.000000	1.000000	0.400000	0.200000	0.400000	0.200000	0.000000	0.500000	1.000000	0.000000	0.500000	1.000000	0.000000	1.000000	0.666667	0.000000	0.333333	0.000000	1.000000	0.333333	0.666667	0.000000	1.000000	1.000000	1.000000	0.000000	0.166667	0.000000	0.333333
GENE379X	S100_calcium-binding_protein_A8	S100_calcium-binding_protein_A8	1.000000	1.000000	1.000000	0.285714	1.000000	0.000000	1.000000	0.000000	0.000000	0.000000	0.000000	1.000000	0.714286	1.000000	0.666667	1.000000	0.333333	0.000000	1.000000	1.000000	0.000000	0.000000	0.500000	0.000000	0.500000	0.000000	1.000000	0.000000	0.500000	1.000000	0.333333	1.000000	1.000000	0.000000	0.000000	0.000000	0.500000	0.500000	1.000000	0.000000	1.000000	0.666667	0.333333	0.000000	1.000000	0.250000	0.250000
GENE1197X	involucrin	involucrin	1.000000	1.000000	1.000000	0.115385	1.000000	0.500000	1.000000	0.000000	0.000000	0.000000	0.000000	0.216216	1.000000	1.000000	0.318182	1.000000	0.333333	0.127820	1.000000	0.000000	0.333333	0.333333	0.666667	0.000000	1.000000	1.000000	0.666667	0.000000	1.000000	1.000000	1.000000	0.666667	1.000000	0.000000	0.666667	0.285714	0.071429	1.000000	0.000000	0.333333	0.583333	1.000000	0.083333	0.017544	0.052632	0.122807	0.333333
GENE1208X	ATP_synthase,_H+_transporting,_mitochondrial_F0	ATP_synthase,_H+_transporting,_mitochondrial_F0	1.000000	1.000000	0.000000	0.000000	1.000000	0.333333	1.000000	0.000000	0.333333	0.666667	0.000000	0.500000	1.000000	0.000000	0.000000	1.000000	1.000000	0.000000	1.000000	0.600000	0.200000	0.400000	0.800000	0.000000	1.000000	0.500000	1.000000	0.000000	0.000000	0.500000	1.000000	0.272727	1.000000	0.000000	0.363636	0.250000	1.000000	1.000000	1.000000	0.000000	0.400000	1.000000	0.400000	0.200000	0.600000	0.200000	1.000000
GENE732X	cyclin-dependent_kinase_inhibitor_2C	cyclin-dependent_kinase_inhibitor_2C	1.000000	0.800000	1.000000	0.250000	1.000000	0.600000	1.000000	0.200000	0.000000	0.400000	0.000000	1.000000	0.666667	1.000000	1.000000	0.600000	1.000000	1.000000	0.600000	1.000000	0.500000	0.000000	0.500000	0.000000	0.000000	0.200000	0.200000	0.200000	1.000000	0.000000	1.000000	0.444444	1.000000	0.333333	0.666667	0.500000	0.125000	1.000000	0.375000	0.250000	0.500000	1.000000	1.000000	0.125000	1.000000	0.250000	0.250000
GENE647X	serum_amyloid_A2	serum_amyloid_A2	1.000000	1.000000	0.600000	0.500000	1.000000	1.000000	0.400000	0.400000	0.000000	0.400000	0.000000	1.000000	0.250000	0.500000	1.000000	0.200000	1.000000	0.000000	1.000000	1.000000	0.500000	0.250000	0.250000	0.500000	0.250000	1.000000	0.000000	1.000000	0.000000	1.000000	0.250000	0.125000	1.000000	0.125000	0.750000	0.142857	1.000000	0.428571	0.285714	0.000000	1.000000	0.500000	0.500000	0.000000	0.250000	0.000000	0.500000
GENE1222X	tumor_necrosis_factor_(ligand)_superfamily,	tumor_necrosis_factor_(ligand)_superfamily,	1.000000	1.000000	0.666667	0.666667	1.000000	0.285714	0.428571	0.428571	0.285714	1.000000	0.142857	1.000000	0.000000	0.000000	1.000000	1.000000	1.000000	0.000000	1.000000	1.000000	0.666667	0.000000	0.333333	0.666667	0.000000	1.000000	0.333333	0.000000	0.333333	1.000000	1.000000	0.625000	1.000000	0.625000	0.125000	0.600000	1.000000	0.600000	0.200000	0.000000	1.000000	1.000000	1.000000	0.000000	0.076923	0.076923	0.230769
GENE1200X	cytochrome_b-5	cytochrome_b-5	1.000000	0.750000	1.000000	0.750000	1.000000	0.500000	1.000000	0.000000	0.000000	0.000000	0.000000	0.333333	1.000000	1.000000	0.400000	1.000000	0.000000	0.500000	1.000000	1.000000	0.000000	0.000000	0.500000	0.500000	0.500000	0.666667	1.000000	0.000000	0.333333	1.000000	0.000000	0.500000	1.000000	0.000000	1.000000	0.333333	0.000000	1.000000	0.666667	0.000000	0.500000	1.000000	0.500000	0.666667	0.333333	0.333333	0.333333
GENE704X	proteasome_inhibitor_subunit_1_isoform_2	proteasome_inhibitor_subunit_1_isoform_2	1.000000	1.000000	0.500000	1.000000	1.000000	1.000000	1.000000	0.000000	0.000000	1.000000	0.000000	0.500000	1.000000	1.000000	1.000000	0.666667	1.000000	0.333333	1.000000	1.000000	0.000000	0.500000	0.500000	0.500000	0.000000	0.500000	1.000000	0.000000	0.000000	0.333333	1.000000	0.666667	0.666667	1.000000	0.333333	0.000000	0.500000	0.500000	1.000000	0.200000	0.600000	1.000000	0.000000	0.000000	0.333333	0.166667	0.666667
GENE1843X	thioredoxin_domain-containing_2	thioredoxin_domain-containing_2	1.000000	1.000000	0.333333	0.971429	1.000000	1.000000	1.000000	0.000000	0.500000	0.000000	0.000000	0.166667	1.000000	0.666667	1.000000	1.000000	1.000000	0.142857	1.000000	0.380952	0.095238	0.571429	1.000000	0.047619	0.142857	0.181818	1.000000	0.181818	0.000000	0.000000	1.000000	0.350000	1.000000	0.000000	0.150000	0.000000	0.416667	0.250000	1.000000	0.000000	0.214286	1.000000	0.000000	0.125000	0.000000	0.750000	0.375000
GENE196X	hypothetical_protein_LOC286286	hypothetical_protein_LOC286286	1.000000	1.000000	1.000000	0.428571	1.000000	1.000000	1.000000	0.200000	1.000000	1.000000	0.000000	1.000000	0.500000	1.000000	0.333333	1.000000	0.000000	0.000000	1.000000	0.333333	0.666667	1.000000	0.666667	1.000000	1.000000	0.400000	0.800000	0.000000	1.000000	1.000000	0.000000	0.285714	0.714286	1.000000	0.571429	1.000000	0.200000	0.600000	1.000000	0.000000	0.166667	1.000000	0.333333	0.285714	0.142857	0.000000	0.000000
GENE54X	calcium_binding_protein_5	calcium_binding_protein_5	1.000000	0.750000	1.000000	0.375000	1.000000	0.333333	0.333333	0.166667	0.333333	1.000000	0.166667	0.750000	1.000000	0.000000	0.000000	0.333333	1.000000	0.285714	1.000000	0.000000	0.000000	0.000000	0.000000	0.000000	1.000000	0.666667	1.000000	1.000000	0.000000	1.000000	0.000000	0.666667	1.000000	0.000000	1.000000	0.600000	1.000000	1.000000	0.600000	0.333333	0.666667	1.000000	1.000000	0.000000	0.428571	0.142857	0.571429
GENE427X	chemokine-like_factor_superfamily_1_isoform_15	chemokine-like_factor_superfamily_1_isoform_15	1.000000	1.000000	0.000000	0.250000	1.000000	0.500000	1.000000	0.500000	0.500000	0.000000	0.500000	1.000000	0.750000	1.000000	0.500000	0.000000	1.000000	1.000000	0.500000	0.500000	1.000000	0.500000	0.500000	0.500000	0.000000	1.000000	1.000000	0.000000	0.333333	1.000000	1.000000	0.333333	1.000000	0.333333	0.333333	1.000000	0.500000	0.000000	0.000000	0.000000	1.000000	1.000000	0.500000	1.000000	0.500000	0.500000	0.250000
GENE947X	chemokine-like_factor_superfamily_1_isoform_15	chemokine-like_factor_superfamily_1_isoform_15	1.000000	1.000000	0.000000	0.250000	1.000000	0.500000	1.000000	0.500000	0.500000	0.000000	0.500000	1.000000	0.750000	1.000000	0.500000	0.000000	1.000000	1.000000	0.500000	0.500000	1.000000	0.500000	0.500000	0.500000	0.000000	1.000000	1.000000	0.000000	0.333333	1.000000	1.000000	0.333333	1.000000	0.333333	0.333333	1.000000	0.500000	0.000000	0.000000	0.000000	1.000000	1.000000	0.500000	1.000000	0.500000	0.500000	0.250000
GENE1102X	hypothetical_protein_FLJ32239	hypothetical_protein_FLJ32239	1.000000	1.000000	1.000000	1.000000	0.800000	1.000000	0.333333	0.000000	0.666667	0.333333	0.000000	1.000000	1.000000	1.000000	0.500000	0.000000	1.000000	1.000000	1.000000	0.500000	0.250000	0.500000	0.250000	0.000000	1.000000	0.000000	1.000000	0.000000	0.250000	1.000000	1.000000	1.000000	0.250000	0.000000	0.250000	0.250000	0.250000	0.250000	1.000000	0.500000	1.000000	1.000000	0.000000	0.600000	0.600000	0.200000	1.000000
GENE2X	solute_carrier_family_31_(copper_transporters),	solute_carrier_family_31_(copper_transporters),	1.000000	1.000000	1.000000	1.000000	1.000000	0.000000	0.000000	1.000000	1.000000	0.000000	1.000000	0.200000	1.000000	1.000000	0.857143	0.500000	1.000000	1.000000	0.500000	1.000000	0.125000	0.375000	0.625000	0.000000	0.125000	1.000000	1.000000	0.000000	0.400000	1.000000	0.333333	1.000000	0.500000	0.000000	0.500000	1.000000	0.125000	0.500000	0.375000	0.250000	0.375000	1.000000	0.125000	0.166667	0.166667	0.333333	1.000000
GENE1062X	truncated_calcium_binding_protein	truncated_calcium_binding_protein	1.000000	1.000000	0.500000	0.571429	1.000000	0.428571	1.000000	0.428571	0.000000	0.142857	0.000000	0.666667	1.000000	1.000000	1.000000	1.000000	1.000000	0.111111	1.000000	0.800000	0.800000	0.600000	0.200000	0.000000	1.000000	1.000000	0.333333	0.000000	0.500000	0.000000	0.000000	1.000000	0.833333	0.166667	0.500000	0.000000	0.142857	1.000000	0.571429	0.000000	1.000000	0.500000	0.250000	0.000000	0.000000	0.500000	0.500000
GENE327X	chromosome_8_open_reading_frame_12	chromosome_8_open_reading_frame_12	1.000000	1.000000	0.500000	1.000000	0.666667	0.666667	1.000000	0.333333	0.000000	0.333333	0.000000	1.000000	0.600000	1.000000	0.500000	0.000000	1.000000	1.000000	0.500000	1.000000	0.200000	0.200000	0.400000	0.000000	1.000000	1.000000	1.000000	1.000000	1.000000	1.000000	0.500000	0.200000	1.000000	0.000000	0.600000	1.000000	1.000000	1.000000	1.000000	0.000000	0.500000	1.000000	0.000000	0.500000	1.000000	0.500000	0.500000
GENE36X	NADH_dehydrogenase_(ubiquinone)_1_beta	NADH_dehydrogenase_(ubiquinone)_1_beta	1.000000	0.600000	1.000000	1.000000	0.666667	0.833333	0.166667	0.500000	0.166667	1.000000	0.166667	0.166667	1.000000	0.250000	1.000000	0.000000	1.000000	0.125000	1.000000	0.500000	0.000000	0.000000	0.500000	1.000000	1.000000	0.000000	1.000000	0.250000	0.250000	1.000000	0.500000	0.200000	1.000000	0.800000	0.400000	0.333333	0.333333	0.333333	1.000000	0.000000	1.000000	1.000000	0.500000	0.333333	0.833333	0.166667	0.166667
GENE1076X	glutathione_peroxidase_5_precursor_isoform_2	glutathione_peroxidase_5_precursor_isoform_2	1.000000	1.000000	1.000000	0.250000	1.000000	1.000000	1.000000	0.000000	0.000000	0.000000	0.000000	0.285714	1.000000	1.000000	0.500000	0.500000	1.000000	0.500000	1.000000	0.333333	0.333333	0.000000	1.000000	0.000000	0.000000	1.000000	0.666667	0.000000	0.333333	0.400000	1.000000	0.333333	1.000000	0.333333	0.000000	0.000000	1.000000	1.000000	1.000000	0.000000	1.000000	0.750000	0.500000	0.333333	0.666667	0.666667	0.666667
GENE1300X	hypothetical_protein_FLJ32833	hypothetical_protein_FLJ32833	1.000000	1.000000	0.000000	0.500000	1.000000	0.285714	1.000000	0.142857	0.142857	0.000000	0.000000	1.000000	1.000000	1.000000	0.500000	1.000000	0.750000	0.400000	1.000000	1.000000	0.000000	0.666667	1.000000	0.666667	0.333333	0.400000	0.400000	0.200000	1.000000	1.000000	0.000000	1.000000	1.000000	0.000000	0.333333	1.000000	0.000000	0.000000	0.000000	0.500000	0.500000	1.000000	0.500000	0.142857	0.428571	0.285714	0.571429
GENE261X	hypothetical_protein_FLJ10232	hypothetical_protein_FLJ10232	1.000000	0.800000	1.000000	1.000000	0.666667	1.000000	1.000000	0.000000	0.000000	0.000000	0.000000	0.000000	1.000000	1.000000	0.500000	1.000000	1.000000	0.400000	1.000000	0.666667	0.166667	0.333333	0.666667	0.000000	1.000000	0.000000	0.333333	0.000000	1.000000	0.000000	1.000000	0.375000	0.375000	0.125000	1.000000	0.500000	0.750000	1.000000	0.750000	0.000000	0.250000	1.000000	0.125000	0.000000	0.833333	0.333333	0.500000
GENE1474X	hypothetical_protein_FLJ10597	hypothetical_protein_FLJ10597	1.000000	1.000000	0.000000	1.000000	1.000000	1.000000	1.000000	0.000000	1.000000	1.000000	0.000000	0.333333	1.000000	1.000000	1.000000	1.000000	1.000000	0.000000	1.000000	0.333333	0.000000	0.333333	0.666667	0.000000	1.000000	1.000000	0.000000	0.000000	0.500000	0.500000	1.000000	0.250000	0.250000	0.000000	1.000000	0.200000	0.200000	1.000000	0.600000	0.000000	1.000000	1.000000	0.000000	0.333333	0.500000	0.166667	1.000000
GENE220X	MAX_dimerization_protein_1	MAX_dimerization_protein_1	1.000000	1.000000	0.285714	0.583333	1.000000	0.857143	0.571429	0.428571	0.285714	1.000000	0.000000	0.636364	1.000000	1.000000	0.333333	1.000000	1.000000	0.142857	1.000000	1.000000	0.500000	0.166667	0.583333	0.083333	0.083333	1.000000	1.000000	1.000000	1.000000	0.250000	1.000000	0.000000	1.000000	1.000000	0.400000	0.200000	1.000000	0.200000	0.600000	0.000000	0.333333	1.000000	1.000000	0.363636	0.363636	0.000000	0.272727
GENE1292X	kinase_related_protein,_telokin_isoform_7	kinase_related_protein,_telokin_isoform_7	1.000000	0.857143	1.000000	1.000000	0.714286	0.500000	1.000000	0.000000	1.000000	0.000000	0.000000	0.800000	1.000000	1.000000	1.000000	1.000000	0.500000	0.500000	1.000000	0.250000	1.000000	1.000000	0.750000	0.000000	0.750000	0.500000	1.000000	0.250000	0.000000	1.000000	0.333333	0.500000	0.333333	0.000000	1.000000	0.500000	0.166667	1.000000	0.166667	0.250000	0.500000	0.750000	1.000000	0.666667	0.000000	0.333333	1.000000
GENE1176X	mitochondrial_ATP_synthase_regulatory_component	mitochondrial_ATP_synthase_regulatory_component	1.000000	0.857143	1.000000	0.333333	1.000000	0.333333	1.000000	0.333333	1.000000	0.000000	0.000000	0.750000	1.000000	1.000000	0.500000	0.666667	1.000000	0.142857	1.000000	0.333333	0.000000	0.333333	1.000000	0.000000	0.666667	0.500000	1.000000	0.000000	0.000000	1.000000	0.200000	1.000000	0.500000	0.750000	0.000000	0.400000	1.000000	0.200000	0.200000	0.333333	0.333333	1.000000	0.666667	0.000000	1.000000	0.200000	0.400000
GENE1171X	transthyretin_(prealbumin,_amyloidosis_type_I)	transthyretin_(prealbumin,_amyloidosis_type_I)	1.000000	1.000000	0.666667	0.625000	1.000000	0.500000	0.000000	0.500000	1.000000	0.000000	0.500000	1.000000	1.000000	0.000000	1.000000	0.500000	1.000000	0.000000	0.000000	0.200000	0.400000	0.000000	1.000000	0.000000	1.000000	0.285714	1.000000	0.285714	0.142857	1.000000	0.250000	0.285714	0.857143	0.000000	1.000000	0.400000	1.000000	0.600000	0.200000	0.500000	0.666667	1.000000	0.166667	0.000000	0.000000	0.166667	0.666667
GENE430X	hypothetical_protein_dJ465N24.2.1	hypothetical_protein_dJ465N24.2.1	1.000000	0.750000	1.000000	1.000000	0.857143	0.470588	0.823529	0.294118	0.647059	1.000000	0.235294	1.000000	0.600000	1.000000	0.500000	0.500000	1.000000	0.400000	1.000000	0.764706	0.294118	0.352941	0.764706	1.000000	0.470588	0.833333	1.000000	0.166667	0.333333	1.000000	0.071429	1.000000	0.400000	0.800000	1.000000	1.000000	0.375000	0.250000	0.375000	1.000000	0.333333	0.666667	0.333333	0.500000	0.250000	0.250000	0.250000
GENE382X	NY-REN-7_antigen	NY-REN-7_antigen	1.000000	1.000000	0.111111	0.666667	1.000000	0.500000	0.750000	0.250000	0.000000	1.000000	0.750000	0.571429	1.000000	0.833333	1.000000	0.666667	1.000000	0.666667	1.000000	0.571429	0.571429	0.285714	1.000000	0.142857	0.714286	1.000000	0.428571	0.142857	0.071429	1.000000	0.000000	1.000000	0.700000	0.100000	0.000000	0.333333	1.000000	1.000000	0.333333	0.222222	0.444444	1.000000	0.666667	0.000000	0.500000	0.333333	0.416667
GENE129X	dendritic_cell_nuclear_protein_1	dendritic_cell_nuclear_protein_1	1.000000	0.500000	1.000000	0.300000	1.000000	0.750000	1.000000	0.125000	0.125000	0.375000	0.125000	1.000000	0.750000	1.000000	0.363636	1.000000	0.285714	0.833333	1.000000	0.700000	0.600000	1.000000	0.700000	0.300000	0.400000	0.500000	1.000000	0.000000	0.333333	1.000000	0.000000	1.000000	0.833333	0.166667	0.666667	0.857143	0.571429	1.000000	0.285714	0.200000	0.400000	0.400000	1.000000	0.000000	0.272727	0.090909	0.818182
GENE956X	LSM2_homolog,_U6_small_nuclear_RNA_associated	LSM2_homolog,_U6_small_nuclear_RNA_associated	1.000000	1.000000	1.000000	1.000000	1.000000	0.000000	1.000000	1.000000	0.000000	1.000000	0.000000	0.600000	1.000000	1.000000	1.000000	1.000000	0.500000	0.000000	1.000000	0.500000	0.500000	1.000000	0.500000	0.000000	1.000000	1.000000	0.500000	0.000000	0.500000	1.000000	1.000000	1.000000	0.500000	0.500000	0.000000	0.500000	1.000000	0.000000	0.000000	0.000000	0.571429	1.000000	0.000000	0.333333	0.333333	1.000000	1.000000
GENE1202X	protein_phosphatase_1_regulatory_inhibitor	protein_phosphatase_1_regulatory_inhibitor	1.000000	0.250000	1.000000	0.461538	1.000000	0.250000	1.000000	0.250000	0.250000	0.500000	0.250000	0.153846	1.000000	1.000000	1.000000	1.000000	0.166667	1.000000	1.000000	0.500000	0.500000	1.000000	0.750000	0.000000	0.250000	1.000000	0.400000	0.000000	0.800000	1.000000	1.000000	1.000000	0.428571	0.000000	0.285714	0.444444	1.000000	0.444444	0.333333	0.125000	0.375000	1.000000	0.250000	0.142857	0.428571	0.000000	0.428571
GENE235X	chromosome_21_open_reading_frame_59	chromosome_21_open_reading_frame_59	1.000000	0.125000	1.000000	1.000000	0.400000	0.250000	0.500000	0.250000	0.500000	1.000000	0.000000	0.750000	1.000000	0.333333	1.000000	0.000000	1.000000	0.400000	1.000000	1.000000	0.666667	0.333333	0.000000	0.333333	0.000000	0.333333	1.000000	0.333333	0.000000	1.000000	1.000000	0.333333	1.000000	0.333333	0.333333	1.000000	0.333333	0.666667	0.666667	0.400000	0.200000	1.000000	0.400000	0.285714	0.285714	0.000000	0.571429
GENE77X	hypothetical_protein_DKFZp586I1420	hypothetical_protein_DKFZp586I1420	1.000000	1.000000	0.666667	1.000000	0.500000	1.000000	0.333333	0.000000	0.000000	0.000000	0.000000	0.416667	1.000000	0.500000	1.000000	0.500000	1.000000	0.000000	1.000000	0.500000	0.500000	1.000000	0.250000	0.000000	0.000000	0.500000	0.000000	0.000000	1.000000	1.000000	1.000000	1.000000	0.000000	0.000000	1.000000	1.000000	0.500000	1.000000	1.000000	0.100000	0.200000	1.000000	0.100000	0.000000	0.666667	0.333333	1.000000
GENE1037X	ubiquitin-conjugating_enzyme_E2L_3	ubiquitin-conjugating_enzyme_E2L_3	1.000000	1.000000	0.285714	1.000000	0.400000	0.500000	1.000000	0.500000	0.500000	0.500000	1.000000	0.800000	1.000000	1.000000	0.000000	1.000000	0.500000	0.500000	1.000000	1.000000	1.000000	0.000000	1.000000	0.000000	1.000000	1.000000	0.666667	0.000000	0.333333	0.666667	1.000000	0.750000	0.750000	0.250000	1.000000	0.250000	0.000000	1.000000	0.000000	1.000000	0.500000	1.000000	1.000000	0.333333	0.333333	0.333333	0.333333
GENE402X	NADH_dehydrogenase_(ubiquinone)_Fe-S_protein_4,	NADH_dehydrogenase_(ubiquinone)_Fe-S_protein_4,	1.000000	0.600000	1.000000	1.000000	0.666667	0.625000	1.000000	0.125000	0.125000	0.125000	0.000000	1.000000	0.555556	0.000000	1.000000	1.000000	0.500000	0.500000	1.000000	0.142857	0.142857	0.428571	1.000000	0.142857	0.428571	0.857143	0.428571	0.285714	1.000000	0.000000	1.000000	1.000000	0.166667	0.333333	0.666667	1.000000	0.500000	0.000000	1.000000	0.500000	0.250000	0.250000	1.000000	0.400000	1.000000	0.200000	0.200000
GENE1352X	insulin-like_4_precursor	insulin-like_4_precursor	1.000000	0.333333	1.000000	1.000000	0.500000	1.000000	0.333333	0.333333	0.333333	0.333333	0.666667	1.000000	0.571429	1.000000	0.000000	1.000000	0.500000	1.000000	0.500000	0.500000	0.166667	1.000000	0.500000	0.000000	0.333333	0.750000	1.000000	0.250000	0.250000	0.000000	1.000000	1.000000	0.666667	0.000000	0.000000	1.000000	0.000000	0.285714	0.285714	1.000000	0.000000	1.000000	1.000000	0.181818	0.272727	0.090909	0.090909
GENE421X	hypothetical_protein_FLJ40235	hypothetical_protein_FLJ40235	1.000000	0.000000	1.000000	0.833333	1.000000	1.000000	0.000000	0.200000	0.000000	0.200000	0.000000	0.700000	1.000000	0.000000	1.000000	1.000000	0.000000	0.666667	1.000000	1.000000	0.111111	0.111111	0.444444	0.000000	0.666667	1.000000	1.000000	0.000000	0.666667	0.000000	1.000000	0.500000	0.666667	0.666667	1.000000	1.000000	0.800000	0.600000	0.400000	0.500000	0.500000	1.000000	0.000000	0.000000	0.500000	0.375000	1.000000
GENE1925X	SF3b14b	SF3b14b	1.000000	0.600000	1.000000	0.666667	1.000000	0.500000	0.250000	0.000000	1.000000	0.000000	0.250000	0.500000	1.000000	0.000000	1.000000	1.000000	1.000000	0.000000	1.000000	0.333333	0.000000	0.000000	0.333333	0.000000	1.000000	1.000000	1.000000	0.000000	1.000000	0.400000	1.000000	0.000000	1.000000	0.000000	1.000000	1.000000	0.750000	0.750000	0.250000	0.000000	0.500000	1.000000	0.250000	0.000000	0.333333	0.000000	0.333333
GENE329X	vesicle-associated_membrane_protein_4	vesicle-associated_membrane_protein_4	1.000000	0.181818	1.000000	1.000000	0.375000	1.000000	0.500000	0.166667	0.166667	0.000000	0.333333	1.000000	0.571429	1.000000	1.000000	0.166667	1.000000	1.000000	0.666667	1.000000	0.500000	1.000000	0.500000	0.500000	1.000000	1.000000	0.000000	0.000000	0.333333	1.000000	0.000000	0.250000	0.250000	0.000000	1.000000	1.000000	0.000000	0.250000	0.250000	0.333333	1.000000	1.000000	1.000000	0.250000	0.750000	1.000000	0.250000
GENE629X	Snf7_homologue_associated_with_Alix_2	Snf7_homologue_associated_with_Alix_2	1.000000	0.750000	1.000000	0.842105	1.000000	0.666667	1.000000	0.000000	0.000000	0.666667	0.666667	0.352941	1.000000	0.000000	1.000000	0.000000	1.000000	0.333333	1.000000	0.500000	1.000000	1.000000	1.000000	0.500000	1.000000	0.600000	1.000000	0.200000	0.800000	1.000000	1.000000	0.555556	1.000000	0.000000	0.555556	0.000000	0.600000	1.000000	0.200000	0.750000	0.500000	1.000000	0.000000	0.333333	0.666667	0.444444	0.222222
GENE262X	trigger_of_mitotic_entry_1	trigger_of_mitotic_entry_1	1.000000	1.000000	0.200000	1.000000	1.000000	1.000000	0.250000	1.000000	0.750000	0.750000	0.250000	0.666667	1.000000	0.666667	1.000000	1.000000	1.000000	0.142857	1.000000	1.000000	0.555556	0.777778	0.555556	0.000000	0.888889	0.571429	0.714286	0.000000	1.000000	0.000000	0.000000	1.000000	0.800000	0.400000	0.400000	1.000000	0.833333	0.333333	0.833333	0.333333	0.333333	1.000000	0.500000	0.200000	0.300000	0.500000	0.100000
GENE895X	regulator_of_G-protein_signalling_2,_24kDa	regulator_of_G-protein_signalling_2,_24kDa	1.000000	1.000000	0.333333	1.000000	0.666667	0.333333	1.000000	0.333333	0.000000	0.333333	0.666667	1.000000	0.687500	1.000000	0.500000	1.000000	1.000000	1.000000	0.625000	1.000000	0.500000	0.666667	0.333333	0.166667	0.500000	0.666667	1.000000	0.000000	0.666667	1.000000	1.000000	0.625000	0.500000	0.000000	1.000000	0.000000	1.000000	0.250000	0.250000	1.000000	0.000000	0.000000	1.000000	0.600000	1.000000	0.200000	0.000000
GENE11X	secretoglobin,_family_2A,_member_1	secretoglobin,_family_2A,_member_1	1.000000	1.000000	0.500000	0.500000	1.000000	1.000000	0.000000	0.000000	0.000000	0.000000	0.000000	1.000000	1.000000	0.500000	1.000000	0.666667	1.000000	0.500000	1.000000	0.500000	1.000000	0.500000	0.500000	0.000000	1.000000	1.000000	1.000000	0.000000	1.000000	1.000000	0.500000	1.000000	1.000000	0.500000	1.000000	1.000000	1.000000	1.000000	0.000000	0.000000	1.000000	1.000000	1.000000	0.000000	0.000000	0.000000	0.714286
GENE1081X	synovial_sarcoma,_X_breakpoint_3_isoform_a	synovial_sarcoma,_X_breakpoint_3_isoform_a	1.000000	0.333333	1.000000	0.800000	1.000000	1.000000	0.750000	0.000000	0.000000	0.250000	1.000000	0.615385	1.000000	1.000000	1.000000	0.800000	1.000000	0.666667	1.000000	0.200000	0.000000	0.000000	0.000000	0.400000	1.000000	0.333333	1.000000	0.333333	1.000000	0.250000	1.000000	0.600000	1.000000	0.000000	0.200000	1.000000	0.400000	0.800000	0.400000	0.000000	1.000000	1.000000	1.000000	0.000000	0.000000	0.333333	0.666667
GENE1230X	synovial_sarcoma,_X_breakpoint_2_isoform_b	synovial_sarcoma,_X_breakpoint_2_isoform_b	1.000000	0.857143	1.000000	0.769231	1.000000	1.000000	0.600000	0.000000	0.000000	0.200000	0.600000	0.818182	1.000000	1.000000	0.500000	0.333333	1.000000	0.600000	1.000000	0.250000	0.000000	0.000000	0.250000	0.500000	1.000000	0.000000	1.000000	0.333333	1.000000	0.250000	1.000000	0.428571	1.000000	0.000000	0.285714	1.000000	0.400000	0.800000	0.400000	0.000000	0.000000	1.000000	0.666667	0.000000	0.333333	0.333333	0.666667
GENE332X	acetylcholinesterase_collagen-like_tail_subunit	acetylcholinesterase_collagen-like_tail_subunit	1.000000	1.000000	1.000000	1.000000	0.222222	1.000000	0.333333	0.666667	0.000000	0.000000	0.333333	0.538462	1.000000	1.000000	0.000000	0.500000	1.000000	0.500000	1.000000	0.333333	0.333333	0.333333	1.000000	0.333333	0.500000	1.000000	0.500000	0.500000	1.000000	1.000000	1.000000	1.000000	0.250000	0.000000	0.250000	1.000000	0.947368	0.578947	0.947368	0.000000	0.250000	0.250000	1.000000	0.000000	0.333333	0.111111	0.333333
GENE1038X	high-mobility_group_(nonhistone_chromosomal)	high-mobility_group_(nonhistone_chromosomal)	1.000000	0.125000	1.000000	1.000000	0.684211	1.000000	1.000000	0.500000	0.500000	0.500000	0.000000	0.592593	1.000000	0.250000	1.000000	1.000000	1.000000	1.000000	1.000000	0.400000	0.000000	1.000000	0.200000	0.200000	0.600000	0.333333	0.666667	0.000000	1.000000	0.500000	1.000000	1.000000	0.428571	0.714286	0.857143	1.000000	0.333333	0.333333	0.166667	0.000000	1.000000	0.000000	1.000000	0.000000	0.000000	0.000000	0.200000
GENE1270X	phosphomannomutase_2	phosphomannomutase_2	1.000000	0.900000	1.000000	1.000000	0.700000	1.000000	0.600000	0.400000	0.400000	0.400000	0.000000	1.000000	0.400000	0.000000	1.000000	0.285714	1.000000	1.000000	0.833333	1.000000	0.250000	0.000000	1.000000	0.250000	0.000000	0.400000	1.000000	0.400000	0.400000	1.000000	0.428571	0.750000	0.500000	1.000000	0.250000	1.000000	0.875000	0.375000	0.500000	0.375000	0.125000	1.000000	0.125000	0.285714	0.428571	0.428571	1.000000
GENE395X	T-cell_leukemia/lymphoma_6_isoform_TCL6a1	T-cell_leukemia/lymphoma_6_isoform_TCL6a1	1.000000	1.000000	0.600000	0.333333	1.000000	0.500000	1.000000	0.250000	0.250000	0.000000	0.250000	0.714286	1.000000	1.000000	1.000000	1.000000	0.000000	0.333333	1.000000	1.000000	0.250000	0.000000	0.500000	0.250000	0.500000	1.000000	0.000000	0.500000	0.250000	0.500000	1.000000	1.000000	0.500000	0.000000	1.000000	1.000000	0.333333	1.000000	0.333333	0.000000	0.142857	1.000000	0.142857	0.333333	0.166667	0.500000	0.500000
GENE1397X	hypothetical_protein_FLJ32112	hypothetical_protein_FLJ32112	1.000000	0.166667	1.000000	1.000000	0.266667	1.000000	0.428571	0.285714	0.142857	0.571429	0.142857	1.000000	0.785714	1.000000	0.400000	0.166667	1.000000	0.333333	1.000000	0.400000	0.200000	1.000000	0.400000	0.400000	0.800000	0.400000	0.600000	1.000000	1.000000	1.000000	0.000000	0.000000	1.000000	0.000000	0.800000	1.000000	1.000000	0.500000	0.500000	0.285714	0.428571	0.857143	1.000000	1.000000	0.333333	0.166667	0.500000
GENE1430X	urotensin_2,_preproprotein_isoform_b	urotensin_2,_preproprotein_isoform_b	1.000000	0.750000	1.000000	1.000000	1.000000	1.000000	0.400000	0.000000	0.200000	0.000000	0.200000	1.000000	0.750000	0.000000	1.000000	1.000000	0.666667	1.000000	1.000000	0.000000	0.500000	0.500000	1.000000	0.000000	0.500000	0.000000	0.500000	0.000000	1.000000	1.000000	0.500000	1.000000	0.666667	0.333333	0.333333	1.000000	0.000000	0.333333	0.333333	0.000000	1.000000	0.000000	0.000000	0.800000	0.600000	0.400000	0.800000
GENE1177X	hypothetical_protein_FLJ33641	hypothetical_protein_FLJ33641	1.000000	0.750000	1.000000	1.000000	0.375000	0.400000	1.000000	0.200000	0.200000	0.000000	0.400000	1.000000	0.250000	1.000000	0.500000	0.666667	1.000000	1.000000	0.666667	0.500000	0.000000	0.333333	0.000000	0.333333	1.000000	1.000000	0.600000	0.000000	0.200000	0.166667	1.000000	0.500000	1.000000	0.500000	1.000000	1.000000	0.333333	0.333333	0.166667	0.200000	0.400000	0.400000	1.000000	1.000000	0.166667	0.166667	0.166667
GENE1227X	small_nuclear_ribonucleoprotein_polypeptide_C	small_nuclear_ribonucleoprotein_polypeptide_C	1.000000	1.000000	0.200000	0.500000	1.000000	1.000000	0.666667	0.333333	0.333333	0.333333	0.333333	1.000000	0.600000	0.666667	1.000000	0.000000	1.000000	0.666667	1.000000	0.666667	0.333333	0.000000	0.000000	0.000000	1.000000	1.000000	0.333333	0.333333	1.000000	0.666667	1.000000	0.750000	0.250000	0.250000	1.000000	1.000000	0.500000	0.666667	0.333333	0.000000	0.000000	1.000000	0.000000	0.000000	0.000000	0.000000	1.000000
GENE284X	hypothetical_protein_FLJ20700	hypothetical_protein_FLJ20700	1.000000	0.000000	1.000000	0.500000	1.000000	0.750000	1.000000	0.250000	0.250000	0.000000	0.000000	1.000000	1.000000	0.666667	1.000000	1.000000	0.000000	0.200000	1.000000	0.428571	0.142857	1.000000	0.714286	0.000000	0.428571	1.000000	0.500000	0.000000	0.500000	0.500000	1.000000	0.600000	1.000000	0.000000	0.400000	0.400000	0.000000	0.600000	1.000000	1.000000	0.500000	0.500000	1.000000	0.200000	0.400000	0.000000	0.400000
GENE1475X	hypothetical_protein_FLJ20130	hypothetical_protein_FLJ20130	1.000000	0.400000	1.000000	0.727273	1.000000	1.000000	0.000000	0.000000	0.333333	0.000000	0.333333	1.000000	0.333333	0.000000	1.000000	1.000000	0.666667	0.444444	1.000000	0.000000	0.428571	1.000000	0.285714	0.000000	0.428571	0.333333	0.833333	0.166667	1.000000	0.250000	1.000000	1.000000	0.666667	0.000000	1.000000	0.666667	0.333333	0.666667	1.000000	0.600000	0.200000	1.000000	0.200000	0.428571	0.714286	0.142857	0.285714
GENE491X	similar_to_RIKEN_cDNA_2700047N05	similar_to_RIKEN_cDNA_2700047N05	1.000000	0.500000	1.000000	0.555556	1.000000	1.000000	0.000000	0.000000	0.500000	0.500000	0.250000	1.000000	0.800000	0.000000	1.000000	1.000000	1.000000	0.428571	1.000000	0.333333	0.666667	0.666667	0.000000	0.666667	1.000000	1.000000	0.400000	0.200000	0.600000	1.000000	0.500000	1.000000	0.500000	0.500000	0.250000	0.666667	1.000000	0.333333	0.333333	0.166667	0.000000	1.000000	0.500000	0.333333	0.666667	0.666667	1.000000
GENE748X	LOC148823	LOC148823	1.000000	0.166667	1.000000	1.000000	0.600000	1.000000	0.800000	0.200000	0.000000	0.200000	0.000000	1.000000	0.666667	0.666667	1.000000	0.500000	1.000000	1.000000	1.000000	0.333333	0.500000	0.333333	1.000000	0.000000	0.500000	0.750000	0.250000	0.000000	1.000000	0.250000	1.000000	0.000000	1.000000	0.000000	0.000000	1.000000	0.666667	0.000000	0.333333	0.000000	0.333333	1.000000	1.000000	0.000000	0.000000	0.000000	1.000000
GENE949X	myelin_oligodendrocyte_glycoprotein	myelin_oligodendrocyte_glycoprotein	1.000000	0.285714	1.000000	0.875000	1.000000	1.000000	0.571429	0.571429	0.285714	0.714286	0.000000	0.750000	1.000000	1.000000	1.000000	0.500000	1.000000	1.000000	1.000000	0.800000	0.000000	0.200000	0.400000	0.200000	1.000000	0.666667	0.666667	0.000000	1.000000	1.000000	0.333333	1.000000	0.142857	0.142857	0.428571	1.000000	0.571429	0.714286	0.285714	0.250000	0.166667	1.000000	0.333333	0.062500	0.250000	0.187500	1.000000
GENE1411X	epithelial_V-like_antigen_1_precursor	epithelial_V-like_antigen_1_precursor	1.000000	0.857143	1.000000	0.625000	1.000000	0.142857	0.142857	0.142857	0.142857	1.000000	0.285714	1.000000	0.714286	1.000000	0.666667	0.500000	1.000000	0.400000	1.000000	0.600000	0.200000	0.200000	0.600000	0.000000	1.000000	1.000000	0.600000	0.000000	0.600000	1.000000	0.600000	0.285714	0.714286	0.142857	1.000000	0.142857	0.428571	1.000000	0.142857	0.333333	0.250000	1.000000	0.250000	0.333333	0.000000	0.333333	1.000000
GENE1214X	hypothetical_protein_FLJ31139	hypothetical_protein_FLJ31139	1.000000	0.750000	1.000000	1.000000	0.222222	1.000000	0.100000	0.300000	0.200000	0.000000	0.300000	1.000000	0.304348	1.000000	1.000000	1.000000	1.000000	1.000000	0.000000	0.800000	1.000000	0.800000	0.600000	0.200000	0.600000	1.000000	0.000000	0.000000	0.833333	0.333333	1.000000	0.333333	0.333333	0.000000	1.000000	1.000000	0.250000	0.375000	0.375000	0.400000	0.000000	0.400000	1.000000	1.000000	0.500000	0.250000	0.166667
GENE263X	neuregulin_1_isoform_HRG-gamma	neuregulin_1_isoform_HRG-gamma	1.000000	1.000000	0.500000	0.900000	1.000000	1.000000	0.000000	0.500000	0.500000	0.250000	0.000000	1.000000	0.928571	0.000000	1.000000	0.500000	1.000000	1.000000	0.666667	0.555556	0.222222	0.888889	0.777778	0.222222	1.000000	0.800000	0.600000	0.000000	1.000000	1.000000	1.000000	1.000000	1.000000	0.750000	0.500000	0.833333	1.000000	0.833333	0.333333	0.400000	0.200000	1.000000	0.000000	0.250000	1.000000	0.250000	0.250000
GENE801X	hypothetical_protein_PRO2730	hypothetical_protein_PRO2730	1.000000	0.000000	1.000000	1.000000	1.000000	1.000000	1.000000	0.000000	0.000000	0.000000	0.000000	0.250000	1.000000	0.333333	1.000000	1.000000	1.000000	0.333333	1.000000	0.200000	0.800000	1.000000	1.000000	0.000000	0.600000	1.000000	0.500000	0.250000	0.250000	0.166667	1.000000	1.000000	0.200000	0.200000	0.800000	1.000000	1.000000	0.000000	0.000000	0.600000	0.200000	1.000000	0.600000	0.666667	0.333333	0.333333	0.166667
GENE481X	hypothetical_protein_MGC13071	hypothetical_protein_MGC13071	1.000000	0.500000	1.000000	1.000000	0.590909	1.000000	0.333333	0.250000	0.083333	0.000000	0.250000	1.000000	0.625000	0.117647	1.000000	0.666667	1.000000	0.666667	1.000000	0.357143	1.000000	0.357143	0.428571	0.000000	0.214286	0.222222	0.222222	0.111111	1.000000	0.230769	1.000000	0.333333	1.000000	0.000000	0.555556	0.333333	0.166667	1.000000	0.833333	0.666667	0.000000	0.166667	1.000000	0.000000	0.000000	0.000000	0.230769
GENE1495X	hypothetical_protein_DKFZp547B0714	hypothetical_protein_DKFZp547B0714	1.000000	0.700000	1.000000	1.000000	0.645161	1.000000	0.160000	0.120000	0.000000	0.080000	0.360000	1.000000	0.551724	0.222222	1.000000	0.153846	1.000000	0.833333	1.000000	0.117647	1.000000	0.529412	0.294118	0.000000	0.647059	0.107143	0.285714	0.071429	1.000000	0.529412	1.000000	0.500000	1.000000	0.166667	0.500000	0.526316	0.052632	0.789474	1.000000	0.666667	0.333333	1.000000	0.333333	0.285714	0.285714	0.047619	0.095238
GENE592X	tumor_necrosis_factor_receptor_superfamily,	tumor_necrosis_factor_receptor_superfamily,	1.000000	1.000000	0.142857	1.000000	0.625000	0.333333	1.000000	0.333333	0.000000	0.000000	0.333333	0.833333	1.000000	0.000000	1.000000	0.500000	1.000000	0.666667	1.000000	0.666667	0.500000	0.500000	0.166667	0.000000	1.000000	0.400000	1.000000	1.000000	0.400000	0.333333	1.000000	0.375000	0.000000	0.125000	1.000000	1.000000	1.000000	0.333333	0.666667	0.000000	0.500000	1.000000	0.250000	0.285714	1.000000	0.428571	0.571429
GENE1142X	chromosome_11_open_reading_frame_15	chromosome_11_open_reading_frame_15	1.000000	0.222222	1.000000	1.000000	0.666667	0.400000	0.200000	0.400000	1.000000	0.600000	0.000000	0.571429	1.000000	0.500000	1.000000	0.750000	1.000000	0.250000	1.000000	0.750000	0.500000	0.250000	1.000000	0.250000	1.000000	0.500000	1.000000	0.000000	0.500000	0.333333	1.000000	1.000000	0.800000	0.600000	0.000000	0.666667	1.000000	1.000000	0.000000	0.600000	1.000000	1.000000	0.800000	0.000000	0.272727	0.272727	0.363636
GENE1012X	craniofacial_development_protein_1	craniofacial_development_protein_1	1.000000	0.666667	1.000000	0.964286	1.000000	0.800000	1.000000	0.600000	0.000000	0.200000	0.000000	1.000000	0.500000	1.000000	1.000000	0.000000	1.000000	0.375000	1.000000	0.888889	0.777778	1.000000	0.333333	0.222222	0.333333	1.000000	0.600000	0.200000	0.400000	1.000000	0.500000	0.200000	1.000000	0.000000	0.500000	0.714286	0.428571	1.000000	0.857143	0.500000	0.000000	1.000000	0.375000	0.500000	0.500000	0.166667	1.000000
GENE30X	hypothetical_protein_LOC283476	hypothetical_protein_LOC283476	1.000000	0.000000	0.000000	1.000000	0.500000	1.000000	0.666667	0.000000	0.000000	0.000000	0.000000	1.000000	1.000000	0.000000	1.000000	1.000000	0.750000	1.000000	0.200000	0.500000	0.000000	0.750000	1.000000	0.000000	0.750000	1.000000	0.500000	0.000000	1.000000	1.000000	1.000000	0.500000	1.000000	0.500000	0.500000	1.000000	0.666667	0.666667	0.333333	0.000000	1.000000	1.000000	1.000000	0.500000	0.250000	1.000000	1.000000
GENE549X	hypothetical_protein_MGC21644	hypothetical_protein_MGC21644	1.000000	0.000000	1.000000	1.000000	0.545455	1.000000	0.600000	0.200000	0.000000	0.600000	0.000000	0.800000	1.000000	1.000000	0.000000	1.000000	1.000000	0.400000	1.000000	0.500000	0.500000	1.000000	0.250000	0.000000	0.250000	1.000000	0.000000	0.200000	0.200000	1.000000	1.000000	0.500000	1.000000	0.000000	0.250000	1.000000	0.333333	0.666667	0.333333	0.666667	1.000000	0.666667	1.000000	1.000000	0.200000	0.200000	0.400000
GENE1846X	hypothetical_protein_MGC21644	hypothetical_protein_MGC21644	1.000000	0.000000	1.000000	1.000000	0.636364	1.000000	0.600000	0.400000	0.000000	0.600000	0.000000	0.625000	1.000000	1.000000	0.000000	1.000000	0.800000	0.285714	1.000000	1.000000	0.500000	1.000000	0.500000	0.250000	0.250000	1.000000	0.000000	0.200000	0.400000	1.000000	0.250000	0.400000	1.000000	0.000000	0.200000	1.000000	0.333333	1.000000	0.333333	0.285714	0.714286	1.000000	0.428571	1.000000	0.166667	0.166667	0.500000
GENE200X	hypothetical_protein_FLJ39630	hypothetical_protein_FLJ39630	1.000000	1.000000	0.600000	1.000000	0.333333	1.000000	0.250000	0.250000	0.250000	0.250000	0.000000	1.000000	1.000000	0.500000	1.000000	0.000000	1.000000	0.500000	1.000000	0.000000	0.400000	1.000000	0.200000	0.200000	0.600000	1.000000	1.000000	0.250000	0.250000	1.000000	1.000000	0.333333	1.000000	0.666667	0.333333	0.600000	0.600000	0.400000	1.000000	0.375000	1.000000	0.875000	0.250000	0.200000	1.000000	0.600000	1.000000
GENE60X	hypothetical_protein_FLJ20502	hypothetical_protein_FLJ20502	1.000000	0.125000	1.000000	1.000000	0.461538	1.000000	0.500000	1.000000	0.000000	0.500000	0.000000	1.000000	0.363636	1.000000	0.666667	0.200000	1.000000	0.166667	1.000000	0.333333	1.000000	1.000000	1.000000	0.000000	0.666667	0.000000	0.000000	0.500000	1.000000	0.333333	1.000000	1.000000	0.750000	0.250000	1.000000	0.000000	0.666667	0.333333	1.000000	0.750000	0.250000	0.750000	1.000000	0.571429	0.714286	0.428571	0.000000
GENE1137X	T-complex_10A-2	T-complex_10A-2	1.000000	1.000000	1.000000	0.500000	1.000000	1.000000	0.500000	0.100000	0.000000	0.300000	0.100000	0.875000	1.000000	1.000000	0.400000	0.750000	1.000000	0.555556	1.000000	0.250000	0.750000	1.000000	0.500000	0.750000	0.750000	0.800000	0.200000	0.200000	1.000000	1.000000	0.000000	0.600000	0.400000	0.200000	1.000000	1.000000	0.400000	1.000000	0.400000	0.000000	1.000000	0.500000	1.000000	0.250000	0.250000	0.000000	0.750000
GENE940X	retinoblastoma-binding_protein_6_isoform_3	retinoblastoma-binding_protein_6_isoform_3	1.000000	0.750000	1.000000	1.000000	0.333333	1.000000	0.000000	0.333333	0.000000	0.000000	0.000000	1.000000	0.714286	1.000000	0.500000	0.666667	1.000000	0.000000	1.000000	0.250000	0.250000	0.250000	0.750000	0.000000	1.000000	1.000000	0.600000	0.200000	0.600000	0.250000	1.000000	1.000000	0.500000	1.000000	1.000000	0.500000	0.000000	1.000000	0.500000	0.666667	0.333333	0.333333	1.000000	1.000000	0.333333	0.000000	1.000000
GENE1006X	complexin_IV	complexin_IV	1.000000	0.083333	1.000000	1.000000	0.600000	1.000000	0.500000	0.000000	0.000000	0.250000	0.000000	1.000000	0.875000	0.000000	1.000000	0.500000	1.000000	0.555556	1.000000	0.000000	1.000000	0.000000	0.333333	0.000000	1.000000	1.000000	1.000000	0.000000	1.000000	0.500000	1.000000	1.000000	0.333333	0.166667	0.666667	1.000000	0.000000	1.000000	1.000000	1.000000	0.000000	1.000000	0.500000	0.400000	0.200000	0.000000	1.000000
GENE579X	platelet-activating_factor_acetylhydrolase,	platelet-activating_factor_acetylhydrolase,	1.000000	1.000000	0.750000	0.777778	1.000000	1.000000	0.666667	1.000000	0.000000	0.000000	0.000000	0.750000	1.000000	0.800000	1.000000	1.000000	0.857143	1.000000	1.000000	0.333333	0.000000	0.333333	1.000000	0.666667	0.333333	1.000000	0.428571	0.000000	0.000000	0.000000	1.000000	1.000000	0.857143	0.000000	0.142857	1.000000	0.125000	0.500000	0.625000	1.000000	0.400000	1.000000	0.800000	0.222222	0.777778	0.111111	0.333333
GENE1238X	ATP_synthase,_H+_transporting,_mitochondrial_F0	ATP_synthase,_H+_transporting,_mitochondrial_F0	1.000000	1.000000	1.000000	0.333333	1.000000	1.000000	0.500000	0.500000	0.000000	0.000000	0.000000	0.500000	1.000000	0.000000	0.000000	0.500000	1.000000	0.200000	1.000000	0.285714	0.285714	0.285714	0.142857	0.142857	1.000000	1.000000	1.000000	0.500000	1.000000	0.500000	1.000000	0.555556	0.888889	0.000000	1.000000	0.625000	0.250000	0.125000	1.000000	0.666667	0.333333	1.000000	0.666667	0.250000	1.000000	0.250000	0.500000
GENE1434X	PRO0327_protein	PRO0327_protein	1.000000	0.666667	1.000000	1.000000	0.400000	1.000000	0.000000	0.000000	0.500000	0.500000	0.500000	1.000000	1.000000	1.000000	1.000000	0.000000	1.000000	0.800000	1.000000	0.200000	1.000000	0.600000	0.600000	0.200000	0.200000	1.000000	0.000000	0.000000	0.200000	1.000000	1.000000	0.800000	1.000000	0.200000	0.600000	1.000000	0.250000	0.500000	0.500000	0.000000	0.333333	0.666667	1.000000	0.000000	0.166667	0.500000	0.000000
GENE1093X	RAD52_homolog_isoform_beta	RAD52_homolog_isoform_beta	1.000000	1.000000	1.000000	0.555556	1.000000	0.400000	1.000000	0.200000	0.400000	0.200000	0.200000	0.222222	1.000000	0.666667	1.000000	0.200000	1.000000	0.090909	1.000000	0.400000	0.800000	0.800000	1.000000	0.000000	1.000000	0.600000	0.000000	0.200000	1.000000	1.000000	0.375000	1.000000	0.555556	0.222222	0.444444	0.800000	1.000000	0.200000	0.600000	0.285714	0.571429	1.000000	0.428571	0.250000	0.250000	0.125000	0.625000
GENE78X	proteasome_alpha_6_subunit	proteasome_alpha_6_subunit	1.000000	0.857143	1.000000	1.000000	0.636364	1.000000	0.750000	0.000000	0.500000	0.250000	0.250000	1.000000	0.583333	1.000000	0.000000	1.000000	0.666667	0.375000	1.000000	0.800000	0.000000	1.000000	0.800000	0.000000	0.400000	1.000000	0.300000	0.000000	0.600000	1.000000	1.000000	1.000000	0.375000	0.125000	1.000000	0.375000	0.375000	0.250000	1.000000	1.000000	0.428571	0.857143	0.714286	0.600000	0.200000	0.400000	0.200000
GENE555X	deoxycytidine_kinase	deoxycytidine_kinase	1.000000	0.833333	1.000000	1.000000	0.647059	1.000000	0.400000	0.600000	0.200000	0.200000	0.000000	1.000000	0.545455	0.000000	1.000000	0.300000	1.000000	1.000000	0.300000	0.500000	0.625000	0.250000	0.125000	0.000000	1.000000	1.000000	0.500000	0.000000	0.375000	0.000000	1.000000	0.500000	1.000000	0.000000	0.333333	0.500000	0.750000	1.000000	0.250000	0.166667	0.166667	0.666667	1.000000	0.555556	0.555556	0.000000	0.333333
GENE1225X	HEIL1_protein	HEIL1_protein	1.000000	1.000000	0.250000	1.000000	0.750000	1.000000	1.000000	0.000000	0.000000	0.000000	0.500000	1.000000	0.000000	1.000000	0.750000	0.600000	1.000000	0.666667	1.000000	0.142857	0.714286	0.285714	1.000000	0.285714	0.428571	1.000000	0.666667	0.333333	1.000000	1.000000	0.500000	1.000000	0.600000	0.000000	0.600000	0.500000	0.000000	0.750000	1.000000	0.000000	0.166667	1.000000	0.666667	0.250000	0.125000	0.125000	1.000000
GENE943X	ubiquitin-conjugating_enzyme_E2D_2_isoform_2	ubiquitin-conjugating_enzyme_E2D_2_isoform_2	1.000000	0.166667	1.000000	1.000000	0.500000	1.000000	0.000000	0.333333	0.000000	0.666667	0.000000	1.000000	1.000000	0.000000	1.000000	0.500000	1.000000	0.333333	1.000000	0.500000	1.000000	1.000000	0.500000	0.000000	1.000000	1.000000	0.000000	0.000000	0.333333	1.000000	1.000000	0.666667	0.000000	0.333333	1.000000	1.000000	1.000000	1.000000	1.000000	1.000000	0.000000	0.500000	0.500000	0.333333	1.000000	0.666667	0.333333
GENE1268X	hypothetical_protein_BC015148	hypothetical_protein_BC015148	1.000000	0.285714	1.000000	1.000000	0.571429	1.000000	0.000000	0.000000	0.000000	0.500000	0.500000	1.000000	0.545455	0.333333	1.000000	0.166667	1.000000	0.500000	1.000000	0.000000	0.000000	1.000000	0.285714	0.142857	0.428571	1.000000	0.333333	0.000000	0.333333	1.000000	0.333333	1.000000	0.000000	0.125000	0.375000	0.750000	0.750000	0.250000	1.000000	0.750000	0.000000	0.750000	1.000000	0.200000	1.000000	0.000000	0.600000
GENE1399X	H_factor_(complement)-like_3	H_factor_(complement)-like_3	1.000000	0.750000	1.000000	1.000000	0.235294	1.000000	0.250000	0.250000	0.250000	0.500000	0.000000	1.000000	0.333333	0.000000	1.000000	1.000000	0.600000	1.000000	0.300000	0.000000	0.153846	1.000000	0.461538	0.000000	0.538462	1.000000	0.000000	0.125000	0.625000	0.300000	1.000000	1.000000	0.000000	0.000000	0.250000	1.000000	0.125000	0.500000	0.625000	1.000000	0.166667	0.333333	1.000000	0.400000	0.400000	0.400000	0.400000
GENE504X	hypothetical_protein_FLJ37306	hypothetical_protein_FLJ37306	1.000000	0.375000	1.000000	1.000000	0.666667	1.000000	0.250000	0.000000	0.250000	0.250000	0.250000	1.000000	0.800000	0.000000	1.000000	0.600000	1.000000	0.666667	1.000000	0.250000	0.500000	1.000000	0.250000	0.250000	0.375000	0.600000	0.600000	0.200000	1.000000	0.000000	1.000000	0.571429	1.000000	1.000000	0.857143	0.666667	1.000000	0.666667	0.333333	0.833333	0.166667	1.000000	0.833333	0.400000	0.200000	0.200000	0.000000
GENE696X	chromosome_20_open_reading_frame_77	chromosome_20_open_reading_frame_77	1.000000	0.800000	1.000000	0.944444	1.000000	0.666667	0.166667	0.666667	1.000000	0.166667	0.333333	1.000000	0.526316	1.000000	0.500000	1.000000	0.800000	0.235294	1.000000	0.454545	0.181818	0.454545	0.545455	0.272727	1.000000	0.666667	0.500000	0.000000	1.000000	0.750000	1.000000	1.000000	0.400000	0.300000	0.700000	0.600000	1.000000	0.800000	0.000000	0.333333	1.000000	1.000000	0.500000	0.210526	0.368421	0.210526	0.263158
GENE1348X	sideroflexin_4	sideroflexin_4	1.000000	1.000000	0.000000	1.000000	0.111111	1.000000	0.285714	0.142857	0.000000	0.000000	0.000000	1.000000	1.000000	1.000000	1.000000	1.000000	1.000000	0.125000	1.000000	0.200000	1.000000	1.000000	1.000000	0.000000	0.800000	0.750000	0.750000	0.750000	1.000000	1.000000	0.600000	0.750000	0.750000	1.000000	1.000000	1.000000	0.500000	1.000000	0.166667	0.333333	1.000000	1.000000	0.500000	0.500000	0.375000	0.375000	0.375000
GENE1089X	single_stranded_DNA_binding_protein_3	single_stranded_DNA_binding_protein_3	1.000000	1.000000	0.750000	1.000000	0.428571	1.000000	0.400000	1.000000	0.000000	0.400000	0.000000	1.000000	0.166667	1.000000	0.222222	1.000000	0.625000	0.166667	1.000000	0.700000	0.800000	1.000000	0.600000	0.600000	0.400000	1.000000	0.400000	0.400000	0.400000	1.000000	0.571429	1.000000	0.444444	0.111111	0.666667	0.666667	1.000000	0.375000	0.416667	0.400000	0.200000	1.000000	0.200000	1.000000	0.600000	0.200000	0.400000
GENE8X	BCL2-like_11_isoform_1	BCL2-like_11_isoform_1	1.000000	1.000000	0.285714	0.833333	1.000000	1.000000	0.833333	0.666667	0.333333	0.166667	0.333333	1.000000	1.000000	1.000000	0.250000	0.500000	1.000000	1.000000	1.000000	0.571429	0.714286	0.142857	1.000000	0.000000	0.571429	1.000000	1.000000	0.000000	0.000000	1.000000	1.000000	1.000000	1.000000	0.166667	0.666667	0.500000	1.000000	0.750000	0.750000	1.000000	0.500000	0.500000	0.500000	0.400000	0.600000	0.200000	0.400000
GENE713X	chromosome_21_open_reading_frame_4	chromosome_21_open_reading_frame_4	1.000000	0.250000	1.000000	1.000000	0.400000	1.000000	0.000000	0.200000	0.000000	0.000000	0.200000	1.000000	1.000000	1.000000	1.000000	0.166667	1.000000	1.000000	1.000000	1.000000	0.333333	0.333333	1.000000	0.000000	0.333333	1.000000	0.750000	0.000000	0.500000	0.250000	1.000000	0.750000	0.125000	0.000000	1.000000	0.500000	0.500000	0.166667	1.000000	0.400000	0.200000	1.000000	0.800000	0.250000	1.000000	0.750000	0.000000
GENE1361X	hypothetical_protein_FLJ20811	hypothetical_protein_FLJ20811	1.000000	0.700000	1.000000	0.500000	1.000000	1.000000	0.200000	0.200000	0.000000	1.000000	0.200000	0.666667	1.000000	0.500000	1.000000	0.666667	1.000000	0.100000	1.000000	0.714286	0.857143	1.000000	0.428571	0.000000	0.142857	0.125000	0.250000	0.125000	1.000000	1.000000	0.333333	0.200000	1.000000	0.400000	0.800000	1.000000	0.750000	0.750000	0.625000	0.000000	0.333333	0.500000	1.000000	0.444444	1.000000	0.000000	0.555556
GENE1073X	uncharacterized_bone_marrow_protein_BM039	uncharacterized_bone_marrow_protein_BM039	1.000000	0.285714	1.000000	1.000000	1.000000	1.000000	0.666667	1.000000	0.333333	0.000000	0.333333	1.000000	0.700000	1.000000	1.000000	0.125000	1.000000	0.363636	1.000000	0.250000	0.750000	0.000000	1.000000	0.250000	0.500000	1.000000	0.500000	0.166667	0.833333	1.000000	0.142857	0.750000	1.000000	0.000000	1.000000	1.000000	0.000000	0.500000	1.000000	0.400000	0.400000	0.600000	1.000000	0.571429	0.428571	0.000000	0.142857
GENE1325X	WD_repeat_domain_17_isoform_2	WD_repeat_domain_17_isoform_2	1.000000	0.500000	1.000000	1.000000	0.500000	1.000000	1.000000	0.000000	0.000000	0.000000	0.500000	1.000000	0.142857	1.000000	0.666667	0.333333	1.000000	1.000000	1.000000	0.000000	1.000000	0.333333	0.333333	0.000000	1.000000	1.000000	0.500000	0.000000	0.500000	0.000000	1.000000	1.000000	0.166667	0.166667	0.833333	1.000000	0.333333	0.000000	0.000000	1.000000	0.500000	1.000000	0.500000	0.333333	0.666667	0.000000	0.333333
GENE841X	peptidylprolyl_isomerase-like_protein_3_isoform	peptidylprolyl_isomerase-like_protein_3_isoform	1.000000	0.285714	1.000000	0.666667	1.000000	1.000000	1.000000	0.500000	0.000000	0.000000	0.000000	0.500000	1.000000	0.500000	1.000000	0.300000	1.000000	0.333333	1.000000	0.000000	1.000000	0.000000	0.000000	0.000000	1.000000	1.000000	0.428571	0.000000	0.428571	1.000000	0.400000	0.000000	0.666667	0.000000	1.000000	1.000000	0.833333	0.000000	0.666667	1.000000	0.166667	0.166667	0.500000	0.000000	1.000000	0.250000	0.000000
GENE1939X	peptidylprolyl_isomerase-like_protein_3_isoform	peptidylprolyl_isomerase-like_protein_3_isoform	1.000000	0.285714	1.000000	0.571429	1.000000	1.000000	0.333333	0.333333	0.666667	0.000000	0.000000	0.500000	1.000000	0.666667	1.000000	0.500000	1.000000	0.750000	1.000000	0.250000	0.500000	0.250000	0.000000	0.000000	1.000000	1.000000	0.600000	0.000000	0.600000	1.000000	0.666667	0.000000	0.333333	0.000000	1.000000	1.000000	1.000000	0.200000	0.600000	1.000000	0.428571	0.142857	0.285714	0.000000	1.000000	0.333333	1.000000
GENE254X	SBBI31_protein	SBBI31_protein	1.000000	0.250000	1.000000	1.000000	0.357143	0.666667	1.000000	1.000000	0.333333	0.333333	0.000000	1.000000	0.625000	0.600000	1.000000	0.250000	1.000000	0.250000	1.000000	1.000000	0.250000	0.250000	0.500000	0.000000	1.000000	1.000000	0.000000	0.500000	0.500000	1.000000	0.400000	1.000000	0.500000	0.000000	1.000000	1.000000	0.250000	0.250000	0.000000	0.000000	1.000000	0.833333	0.500000	0.400000	1.000000	0.800000	0.400000
GENE1182X	cardiac_calsequestrin_2	cardiac_calsequestrin_2	1.000000	0.514286	1.000000	1.000000	0.960000	0.500000	0.500000	0.250000	1.000000	0.250000	0.250000	0.684211	1.000000	1.000000	0.500000	0.571429	1.000000	0.500000	1.000000	0.800000	1.000000	0.400000	0.400000	0.000000	1.000000	0.833333	0.166667	0.166667	1.000000	1.000000	0.555556	0.500000	1.000000	0.000000	0.600000	0.333333	0.666667	1.000000	0.333333	0.066667	0.400000	1.000000	0.333333	0.153846	0.461538	0.230769	0.307692
GENE156X	peptidyl_prolyl_isomerase_H	peptidyl_prolyl_isomerase_H	1.000000	0.111111	1.000000	0.750000	1.000000	0.666667	1.000000	0.000000	0.333333	0.333333	0.000000	0.500000	1.000000	1.000000	0.500000	0.666667	1.000000	0.000000	1.000000	0.200000	1.000000	0.400000	0.200000	0.200000	0.200000	0.666667	1.000000	0.333333	0.333333	1.000000	0.000000	1.000000	0.666667	0.666667	0.333333	1.000000	0.625000	0.500000	0.500000	0.000000	0.333333	1.000000	0.666667	0.000000	0.000000	0.666667	0.333333
GENE1487X	hypothetical_protein_DKFZp564J047	hypothetical_protein_DKFZp564J047	1.000000	0.375000	1.000000	0.916667	1.000000	0.800000	1.000000	0.000000	0.000000	0.400000	0.000000	0.700000	1.000000	1.000000	0.400000	1.000000	0.800000	0.333333	1.000000	0.000000	0.333333	1.000000	0.333333	0.333333	0.333333	1.000000	1.000000	0.200000	0.400000	1.000000	0.250000	1.000000	0.571429	0.000000	0.428571	1.000000	0.428571	0.428571	0.142857	0.000000	0.166667	1.000000	0.333333	0.166667	0.666667	0.500000	0.666667
GENE983X	hypothetical_protein_FLJ21075	hypothetical_protein_FLJ21075	1.000000	0.000000	1.000000	1.000000	0.750000	0.833333	1.000000	0.000000	0.000000	0.000000	0.000000	0.400000	1.000000	1.000000	0.333333	0.750000	1.000000	0.500000	1.000000	0.500000	0.000000	1.000000	0.000000	0.000000	0.500000	1.000000	1.000000	0.333333	0.666667	1.000000	0.500000	1.000000	0.000000	0.000000	0.333333	1.000000	0.333333	0.333333	0.333333	0.000000	1.000000	0.333333	0.333333	0.000000	0.666667	0.000000	0.666667
GENE1357X	membrane-spanning_4-domains,_subfamily_A,_member	membrane-spanning_4-domains,_subfamily_A,_member	1.000000	0.500000	1.000000	0.800000	1.000000	1.000000	0.500000	0.000000	0.000000	0.000000	0.000000	1.000000	0.333333	1.000000	0.200000	0.272727	1.000000	0.750000	1.000000	0.000000	0.454545	1.000000	0.363636	0.000000	0.636364	0.800000	1.000000	0.200000	0.600000	1.000000	0.166667	1.000000	0.750000	0.000000	0.500000	1.000000	1.000000	1.000000	1.000000	0.500000	0.500000	1.000000	1.000000	0.375000	0.500000	0.500000	0.250000
GENE1015X	PAI-1_mRNA-binding_protein	PAI-1_mRNA-binding_protein	1.000000	1.000000	0.875000	1.000000	0.640000	0.818182	0.363636	0.909091	0.363636	0.181818	1.000000	0.833333	1.000000	0.428571	1.000000	0.875000	1.000000	0.400000	1.000000	0.800000	0.800000	0.800000	0.400000	0.400000	1.000000	0.200000	0.600000	0.400000	1.000000	0.000000	0.000000	0.888889	0.444444	0.333333	1.000000	1.000000	0.944444	0.500000	0.666667	0.250000	0.250000	0.875000	1.000000	0.500000	0.333333	0.000000	0.000000
GENE219X	spindlin-like	spindlin-like	1.000000	0.200000	1.000000	1.000000	0.700000	0.666667	1.000000	0.000000	0.166667	0.000000	0.000000	1.000000	0.750000	1.000000	1.000000	1.000000	1.000000	1.000000	1.000000	0.000000	0.250000	0.250000	0.625000	0.000000	1.000000	0.400000	1.000000	0.200000	0.000000	0.333333	1.000000	1.000000	0.500000	0.000000	0.250000	1.000000	0.750000	0.125000	0.375000	0.111111	0.666667	1.000000	0.333333	0.166667	0.500000	0.333333	0.166667
GENE393X	interleukin_19_isoform_1_precursor	interleukin_19_isoform_1_precursor	1.000000	1.000000	0.500000	0.833333	1.000000	1.000000	0.800000	0.000000	0.000000	0.400000	0.000000	0.833333	1.000000	0.857143	1.000000	1.000000	0.800000	0.333333	1.000000	0.400000	0.200000	0.400000	1.000000	0.000000	0.600000	1.000000	0.800000	0.000000	0.800000	1.000000	0.500000	0.000000	1.000000	0.500000	0.666667	1.000000	1.000000	0.000000	1.000000	0.250000	0.500000	1.000000	0.250000	0.333333	0.333333	0.111111	0.666667
GENE1668X	hypothetical_protein_FLJ33957	hypothetical_protein_FLJ33957	1.000000	0.750000	1.000000	0.714286	1.000000	1.000000	1.000000	0.500000	0.000000	0.000000	0.000000	1.000000	0.500000	1.000000	0.333333	1.000000	0.800000	0.000000	1.000000	0.400000	0.000000	0.200000	1.000000	0.200000	0.800000	1.000000	0.750000	0.250000	0.000000	0.666667	1.000000	0.750000	0.750000	0.250000	1.000000	0.500000	1.000000	0.250000	1.000000	0.400000	0.400000	1.000000	0.400000	0.222222	0.333333	0.000000	1.000000
GENE290X	zinc_finger_protein_141_(clone_pHZ-44)	zinc_finger_protein_141_(clone_pHZ-44)	1.000000	0.666667	1.000000	1.000000	0.518519	1.000000	0.500000	0.083333	0.000000	0.416667	0.083333	1.000000	0.267857	0.185185	1.000000	0.384615	1.000000	0.875000	1.000000	0.181818	0.545455	1.000000	0.636364	0.090909	0.363636	0.533333	0.466667	0.000000	1.000000	1.000000	0.444444	0.200000	1.000000	0.000000	0.600000	1.000000	0.833333	0.000000	0.166667	0.750000	1.000000	1.000000	1.000000	0.400000	0.500000	0.100000	0.200000
GENE980X	hypothetical_protein_MGC42415	hypothetical_protein_MGC42415	1.000000	1.000000	1.000000	1.000000	1.000000	1.000000	0.214286	0.071429	0.071429	0.000000	0.000000	1.000000	0.282051	0.190476	1.000000	0.636364	1.000000	1.000000	0.333333	0.333333	0.250000	1.000000	0.916667	0.000000	0.416667	0.466667	0.533333	0.000000	1.000000	1.000000	0.300000	0.000000	0.714286	0.000000	1.000000	1.000000	0.571429	0.071429	0.214286	0.800000	1.000000	0.400000	0.600000	0.571429	0.428571	0.285714	0.285714
GENE2077X	zinc_finger_protein_257	zinc_finger_protein_257	1.000000	0.500000	1.000000	0.689655	1.000000	1.000000	0.307692	0.307692	0.000000	0.461538	0.000000	1.000000	0.408163	0.156250	1.000000	1.000000	0.470588	1.000000	0.538462	0.062500	0.062500	1.000000	0.312500	0.000000	0.687500	0.035714	0.178571	0.035714	1.000000	1.000000	0.833333	0.076923	1.000000	0.000000	0.692308	1.000000	0.769231	0.076923	0.153846	1.000000	0.800000	0.800000	0.200000	0.266667	0.000000	0.000000	0.000000
GENE892X	F-box_only_protein_25_isoform_3	F-box_only_protein_25_isoform_3	1.000000	1.000000	0.416667	1.000000	0.285714	1.000000	1.000000	1.000000	0.333333	1.000000	0.000000	0.916667	1.000000	0.857143	1.000000	0.714286	1.000000	0.538462	1.000000	0.666667	0.666667	1.000000	0.166667	0.000000	0.500000	0.333333	1.000000	0.500000	0.500000	1.000000	0.666667	1.000000	0.750000	0.500000	0.250000	1.000000	0.571429	0.142857	0.142857	0.333333	0.166667	1.000000	0.333333	0.777778	0.777778	0.444444	0.777778
GENE364X	C-type_lectin,_superfamily_member_12_isoform_e	C-type_lectin,_superfamily_member_12_isoform_e	1.000000	0.500000	1.000000	1.000000	1.000000	1.000000	0.500000	0.000000	0.000000	0.500000	0.000000	0.750000	1.000000	1.000000	0.500000	0.250000	1.000000	1.000000	0.250000	0.625000	0.375000	1.000000	0.375000	0.000000	0.875000	0.666667	1.000000	0.000000	0.666667	0.000000	1.000000	0.000000	0.000000	0.000000	1.000000	1.000000	0.500000	0.250000	0.000000	1.000000	0.333333	1.000000	1.000000	1.000000	0.666667	1.000000	0.666667
GENE2110X	C-type_lectin,_superfamily_member_12_isoform_d	C-type_lectin,_superfamily_member_12_isoform_d	1.000000	0.333333	1.000000	1.000000	0.500000	1.000000	0.500000	0.000000	0.500000	0.000000	0.500000	1.000000	0.500000	1.000000	1.000000	0.166667	1.000000	1.000000	0.250000	1.000000	0.333333	0.833333	0.500000	0.166667	0.500000	0.000000	1.000000	0.000000	0.500000	0.250000	1.000000	0.250000	0.000000	0.000000	1.000000	1.000000	0.250000	0.250000	0.250000	0.666667	0.666667	0.666667	1.000000	0.600000	1.000000	0.800000	0.400000
GENE676X	ring_finger_protein_125	ring_finger_protein_125	1.000000	0.857143	1.000000	0.888889	1.000000	0.666667	1.000000	0.166667	0.333333	1.000000	0.333333	0.600000	1.000000	1.000000	0.800000	1.000000	0.750000	0.666667	1.000000	1.000000	1.000000	0.600000	0.600000	0.600000	0.200000	0.285714	1.000000	0.142857	0.571429	0.142857	1.000000	1.000000	1.000000	0.400000	0.600000	0.500000	1.000000	0.000000	0.000000	0.600000	0.600000	1.000000	0.600000	0.571429	0.428571	0.285714	0.142857
GENE805X	taste_receptor_T2R3	taste_receptor_T2R3	1.000000	0.250000	1.000000	0.428571	1.000000	0.714286	1.000000	0.000000	0.000000	0.285714	0.000000	0.153846	1.000000	1.000000	0.800000	0.500000	1.000000	0.666667	1.000000	0.363636	0.454545	0.272727	0.727273	0.000000	1.000000	1.000000	1.000000	0.000000	0.555556	1.000000	1.000000	0.666667	1.000000	0.000000	0.500000	0.833333	0.500000	1.000000	1.000000	0.600000	0.800000	1.000000	0.600000	0.238095	0.285714	0.047619	0.523810
GENE812X	cyclin_D-type_binding-protein_1	cyclin_D-type_binding-protein_1	1.000000	0.437500	1.000000	0.823529	1.000000	1.000000	0.166667	0.500000	0.000000	0.833333	0.000000	0.416667	1.000000	0.600000	1.000000	0.545455	1.000000	0.117647	1.000000	0.714286	0.714286	0.285714	0.428571	0.142857	1.000000	0.100000	1.000000	0.100000	0.700000	1.000000	1.000000	1.000000	0.500000	0.357143	0.642857	0.000000	1.000000	0.750000	0.000000	0.187500	0.375000	1.000000	0.125000	0.307692	0.692308	0.000000	0.538462
GENE1692X	cyclin_D-type_binding-protein_1	cyclin_D-type_binding-protein_1	1.000000	0.400000	1.000000	1.000000	0.900000	1.000000	0.000000	0.333333	0.000000	0.333333	0.000000	0.625000	1.000000	0.500000	1.000000	0.666667	1.000000	0.090909	1.000000	0.800000	1.000000	0.200000	0.600000	0.000000	1.000000	0.250000	0.750000	0.000000	1.000000	1.000000	1.000000	1.000000	0.285714	0.428571	0.714286	0.000000	0.500000	1.000000	0.000000	0.181818	0.181818	1.000000	0.181818	0.500000	0.625000	0.000000	0.500000
GENE464X	USH3A_protein_isoform_a	USH3A_protein_isoform_a	1.000000	1.000000	1.000000	1.000000	0.285714	0.000000	1.000000	0.500000	0.000000	0.500000	0.000000	1.000000	0.166667	1.000000	1.000000	0.000000	1.000000	0.400000	1.000000	0.600000	0.400000	1.000000	0.200000	0.000000	0.600000	1.000000	0.750000	0.500000	1.000000	1.000000	0.600000	0.875000	1.000000	0.000000	0.500000	0.875000	0.250000	1.000000	0.375000	0.142857	1.000000	1.000000	0.285714	0.142857	0.857143	0.428571	1.000000
GENE22X	cholinergic_receptor,_nicotinic,_beta	cholinergic_receptor,_nicotinic,_beta	1.000000	0.923077	1.000000	1.000000	0.222222	1.000000	0.285714	0.285714	0.714286	0.000000	0.000000	1.000000	0.434783	0.500000	1.000000	0.875000	1.000000	0.444444	1.000000	0.200000	0.200000	0.466667	1.000000	0.333333	0.466667	0.636364	1.000000	0.272727	0.181818	0.875000	1.000000	0.166667	0.833333	0.000000	1.000000	1.000000	1.000000	0.571429	0.428571	0.533333	0.733333	0.800000	1.000000	0.411765	0.352941	0.176471	0.764706
GENE774X	C-type_lectin,_superfamily_member_5	C-type_lectin,_superfamily_member_5	1.000000	1.000000	0.750000	1.000000	1.000000	0.200000	1.000000	0.000000	0.200000	0.000000	0.400000	1.000000	0.500000	1.000000	1.000000	1.000000	0.875000	0.200000	1.000000	1.000000	0.600000	0.600000	0.600000	0.000000	0.800000	0.857143	1.000000	0.142857	0.285714	0.400000	1.000000	1.000000	0.333333	0.333333	0.666667	1.000000	0.800000	0.400000	0.200000	0.333333	1.000000	1.000000	1.000000	0.750000	0.250000	0.500000	0.000000
GENE1107X	hypothetical_protein_FLJ31051	hypothetical_protein_FLJ31051	1.000000	0.333333	1.000000	1.000000	0.324324	1.000000	0.166667	0.333333	0.000000	0.666667	0.000000	1.000000	0.833333	0.166667	1.000000	0.307692	1.000000	0.857143	1.000000	1.000000	0.400000	0.600000	0.300000	0.200000	0.800000	1.000000	0.444444	0.333333	0.777778	1.000000	0.666667	1.000000	0.833333	0.166667	0.666667	1.000000	0.833333	0.833333	0.333333	1.000000	0.400000	1.000000	0.600000	0.384615	0.384615	0.461538	0.461538
GENE872X	hypothetical_protein_FLJ20274	hypothetical_protein_FLJ20274	1.000000	0.888889	1.000000	1.000000	0.789474	1.000000	0.400000	0.600000	0.800000	0.400000	0.200000	1.000000	0.842105	0.000000	1.000000	0.600000	1.000000	0.111111	1.000000	0.250000	0.625000	1.000000	0.250000	0.000000	0.625000	1.000000	0.400000	0.100000	0.400000	1.000000	0.428571	0.750000	0.875000	0.375000	1.000000	1.000000	0.777778	0.888889	0.111111	0.307692	0.153846	1.000000	0.384615	0.428571	0.857143	0.285714	1.000000
GENE1291X	modulator_of_apoptosis_1	modulator_of_apoptosis_1	1.000000	0.500000	1.000000	0.461538	1.000000	0.900000	1.000000	0.200000	0.300000	0.100000	0.100000	0.545455	1.000000	1.000000	1.000000	0.375000	1.000000	0.133333	1.000000	1.000000	0.500000	0.000000	0.500000	0.500000	0.250000	0.571429	0.285714	0.000000	1.000000	0.500000	1.000000	0.800000	0.800000	0.400000	1.000000	1.000000	1.000000	0.857143	0.714286	1.000000	0.857143	0.857143	0.285714	0.846154	1.000000	0.461538	0.153846
GENE143X	ADP-ribosylation_factor_4	ADP-ribosylation_factor_4	1.000000	0.100000	1.000000	1.000000	0.428571	1.000000	0.250000	0.250000	0.250000	0.000000	0.750000	0.833333	1.000000	0.000000	1.000000	1.000000	1.000000	0.428571	1.000000	0.333333	0.333333	0.666667	1.000000	0.000000	0.333333	1.000000	0.833333	0.000000	0.500000	0.250000	1.000000	1.000000	0.500000	0.000000	0.750000	0.600000	0.600000	0.400000	1.000000	1.000000	0.200000	0.600000	0.600000	0.142857	0.571429	0.428571	0.428571
GENE266X	tetratricopeptide_repeat_domain_4	tetratricopeptide_repeat_domain_4	1.000000	0.625000	1.000000	1.000000	1.000000	0.357143	1.000000	0.071429	0.000000	0.071429	0.214286	0.800000	1.000000	0.400000	1.000000	0.625000	1.000000	0.230769	1.000000	0.571429	0.142857	1.000000	0.142857	0.428571	0.714286	0.600000	1.000000	0.000000	0.800000	1.000000	0.750000	0.583333	1.000000	0.083333	0.833333	0.428571	1.000000	0.428571	0.714286	0.200000	0.600000	1.000000	0.000000	0.230769	0.384615	0.461538	0.538462
GENE13X	hypothetical_protein_FLJ25059	hypothetical_protein_FLJ25059	1.000000	0.428571	1.000000	1.000000	0.250000	1.000000	0.250000	0.750000	0.000000	0.000000	0.500000	1.000000	0.166667	0.250000	1.000000	0.000000	1.000000	1.000000	0.333333	0.600000	1.000000	0.800000	0.200000	0.000000	0.600000	1.000000	1.000000	0.000000	1.000000	0.166667	1.000000	1.000000	0.500000	0.000000	1.000000	0.750000	0.375000	0.125000	1.000000	0.200000	0.400000	0.400000	1.000000	0.666667	0.333333	0.666667	0.333333
GENE1063X	KIAA0831_protein	KIAA0831_protein	1.000000	1.000000	0.818182	1.000000	0.882353	0.333333	0.833333	1.000000	0.333333	0.500000	0.333333	0.923077	1.000000	0.666667	1.000000	0.500000	1.000000	0.416667	1.000000	1.000000	0.846154	0.307692	0.692308	0.076923	0.692308	0.454545	1.000000	0.090909	0.454545	1.000000	0.222222	1.000000	0.500000	0.300000	0.400000	1.000000	0.571429	0.714286	0.428571	0.625000	0.750000	1.000000	0.125000	0.500000	0.100000	0.300000	0.600000
GENE636X	hypothetical_protein_DKFZp761O0113	hypothetical_protein_DKFZp761O0113	1.000000	1.000000	1.000000	1.000000	0.526316	1.000000	0.428571	0.285714	0.142857	0.142857	0.285714	1.000000	0.937500	1.000000	0.600000	0.500000	1.000000	0.700000	1.000000	0.000000	0.600000	0.400000	1.000000	0.000000	0.800000	0.500000	1.000000	0.166667	0.666667	0.529412	1.000000	1.000000	0.157895	0.000000	0.789474	1.000000	0.666667	0.666667	0.333333	0.200000	0.400000	1.000000	0.600000	0.625000	1.000000	0.500000	0.750000
GENE798X	spermatogenesis_associated_1	spermatogenesis_associated_1	1.000000	0.250000	1.000000	1.000000	0.470588	1.000000	0.333333	0.333333	0.000000	0.166667	0.166667	1.000000	0.500000	1.000000	1.000000	0.400000	1.000000	0.714286	1.000000	0.071429	0.357143	1.000000	0.071429	0.000000	0.142857	1.000000	0.333333	0.000000	1.000000	0.166667	1.000000	0.428571	0.285714	0.000000	1.000000	1.000000	0.111111	0.222222	0.333333	0.666667	0.500000	0.666667	1.000000	0.888889	0.888889	0.333333	0.222222
GENE867X	hypothetical_protein_FLJ25735	hypothetical_protein_FLJ25735	1.000000	0.636364	1.000000	1.000000	0.230769	1.000000	0.200000	0.500000	0.300000	0.200000	0.500000	1.000000	0.631579	0.181818	1.000000	1.000000	1.000000	0.875000	1.000000	0.384615	0.461538	0.692308	0.076923	0.230769	1.000000	0.625000	1.000000	0.375000	0.250000	0.357143	1.000000	0.250000	0.000000	0.250000	1.000000	0.428571	0.142857	0.428571	1.000000	0.625000	0.250000	0.750000	1.000000	0.625000	0.375000	1.000000	0.000000
GENE646X	ubiquitin_specific_protease_39	ubiquitin_specific_protease_39	1.000000	1.000000	1.000000	0.416667	1.000000	1.000000	0.666667	0.333333	0.333333	0.666667	1.000000	0.280000	1.000000	0.200000	1.000000	1.000000	0.900000	0.454545	1.000000	0.000000	0.600000	1.000000	1.000000	0.200000	0.800000	0.357143	0.285714	0.071429	1.000000	1.000000	0.857143	1.000000	1.000000	0.000000	1.000000	1.000000	0.750000	0.750000	0.500000	0.200000	0.600000	1.000000	1.000000	0.000000	0.538462	0.153846	0.461538
GENE995X	hypothetical_protein_FLJ25056	hypothetical_protein_FLJ25056	1.000000	1.000000	1.000000	1.000000	0.777778	1.000000	0.666667	1.000000	0.333333	0.333333	0.666667	1.000000	0.250000	0.750000	1.000000	0.100000	1.000000	0.545455	1.000000	1.000000	0.444444	0.666667	0.555556	0.000000	0.666667	1.000000	0.666667	0.111111	0.333333	0.666667	1.000000	1.000000	1.000000	0.000000	1.000000	1.000000	0.166667	0.333333	0.000000	1.000000	1.000000	0.250000	0.750000	0.600000	0.600000	0.000000	1.000000
GENE472X	ACRC_protein	ACRC_protein	1.000000	0.742857	1.000000	1.000000	0.766667	0.692308	1.000000	0.153846	0.384615	0.153846	0.230769	0.935484	1.000000	0.300000	1.000000	1.000000	0.933333	0.333333	1.000000	0.500000	1.000000	0.428571	0.321429	0.607143	0.428571	0.250000	1.000000	0.083333	0.666667	1.000000	0.666667	0.260870	0.304348	0.130435	1.000000	0.500000	0.625000	0.875000	1.000000	0.125000	0.500000	1.000000	0.875000	0.400000	1.000000	0.100000	0.100000
GENE852X	single-stranded_DNA_binding_protein_2	single-stranded_DNA_binding_protein_2	1.000000	0.200000	1.000000	1.000000	0.714286	1.000000	0.375000	0.125000	0.000000	0.250000	0.125000	1.000000	0.750000	0.400000	1.000000	0.600000	1.000000	0.500000	1.000000	0.600000	1.000000	1.000000	0.400000	0.000000	0.500000	1.000000	0.166667	0.000000	0.666667	1.000000	0.714286	1.000000	0.400000	0.000000	0.600000	1.000000	0.391304	0.304348	0.652174	1.000000	0.285714	0.428571	0.000000	1.000000	0.200000	0.100000	0.400000
GENE114X	cAMP_responsive_element_binding_protein_1	cAMP_responsive_element_binding_protein_1	1.000000	0.500000	1.000000	1.000000	0.600000	0.666667	1.000000	0.500000	0.166667	0.000000	0.333333	0.666667	1.000000	0.500000	1.000000	1.000000	0.714286	0.541667	1.000000	0.333333	0.444444	0.888889	0.666667	0.000000	1.000000	1.000000	0.750000	0.083333	1.000000	1.000000	0.750000	1.000000	0.555556	0.055556	0.444444	1.000000	0.090909	0.181818	0.181818	0.888889	0.444444	0.777778	1.000000	1.000000	0.333333	0.666667	0.000000
GENE192X	proteasome_activator_subunit_3_isoform_2	proteasome_activator_subunit_3_isoform_2	1.000000	1.000000	0.888889	0.666667	1.000000	0.600000	0.800000	0.200000	0.400000	1.000000	0.000000	1.000000	0.833333	0.200000	1.000000	0.714286	1.000000	0.250000	1.000000	1.000000	0.600000	0.400000	0.200000	0.200000	1.000000	0.800000	0.600000	0.200000	1.000000	0.125000	1.000000	1.000000	0.600000	0.000000	0.400000	1.000000	0.333333	0.666667	0.666667	0.100000	0.300000	1.000000	0.400000	0.272727	0.454545	0.272727	0.545455
GENE425X	sorting_nexin_16_isoform_a	sorting_nexin_16_isoform_a	1.000000	0.692308	1.000000	1.000000	0.312500	1.000000	0.230769	0.076923	0.153846	0.000000	0.000000	1.000000	0.538462	1.000000	1.000000	0.384615	1.000000	1.000000	0.444444	0.384615	0.615385	0.615385	0.230769	0.000000	1.000000	1.000000	0.090909	0.000000	0.909091	0.600000	1.000000	0.777778	0.000000	0.111111	1.000000	0.333333	0.333333	0.000000	1.000000	1.000000	0.666667	1.000000	0.666667	1.000000	0.181818	0.545455	0.181818
GENE255X	pleckstrin_homology,_Sec7_and_coiled-coil	pleckstrin_homology,_Sec7_and_coiled-coil	1.000000	0.900000	1.000000	1.000000	0.916667	0.875000	1.000000	0.375000	0.125000	0.625000	0.250000	0.600000	1.000000	0.666667	1.000000	0.545455	1.000000	0.818182	1.000000	1.000000	0.625000	0.250000	0.500000	0.125000	0.625000	0.714286	0.714286	1.000000	0.714286	1.000000	0.200000	0.500000	0.375000	0.250000	1.000000	1.000000	1.000000	0.571429	0.714286	0.000000	0.428571	1.000000	0.428571	0.461538	0.769231	0.153846	0.230769
GENE944X	MLN64_N-terminal_homolog	MLN64_N-terminal_homolog	1.000000	0.800000	1.000000	1.000000	0.642857	0.400000	1.000000	0.200000	0.400000	0.000000	0.000000	1.000000	0.500000	0.333333	1.000000	1.000000	0.600000	0.600000	1.000000	0.333333	0.333333	0.500000	0.833333	0.166667	1.000000	1.000000	0.750000	0.500000	0.250000	0.142857	1.000000	1.000000	0.333333	0.111111	0.666667	1.000000	1.000000	0.666667	1.000000	0.125000	0.250000	1.000000	0.250000	1.000000	0.250000	0.250000	0.500000
GENE1103X	MCT-1_protein	MCT-1_protein	1.000000	0.200000	1.000000	1.000000	0.200000	1.000000	0.000000	0.333333	0.000000	0.000000	0.000000	1.000000	0.583333	0.400000	1.000000	0.285714	1.000000	1.000000	1.000000	0.000000	0.500000	0.500000	0.500000	0.000000	1.000000	1.000000	1.000000	0.000000	1.000000	0.250000	1.000000	1.000000	0.250000	0.000000	1.000000	1.000000	0.285714	0.285714	0.285714	0.750000	1.000000	0.250000	1.000000	1.000000	0.500000	0.500000	0.500000
GENE35X	G_protein-coupled_receptor_105	G_protein-coupled_receptor_105	1.000000	1.000000	0.333333	1.000000	0.125000	0.750000	1.000000	0.000000	0.250000	0.750000	0.000000	1.000000	0.846154	1.000000	0.666667	1.000000	1.000000	0.090909	1.000000	1.000000	0.666667	0.888889	0.555556	0.111111	0.666667	1.000000	0.428571	0.000000	1.000000	1.000000	0.666667	0.333333	0.500000	0.166667	1.000000	1.000000	0.200000	0.200000	0.400000	0.285714	0.428571	1.000000	0.357143	0.333333	0.555556	0.555556	1.000000
GENE1071X	hypothetical_protein_MGC13040	hypothetical_protein_MGC13040	1.000000	0.384615	1.000000	1.000000	0.333333	1.000000	0.333333	1.000000	0.000000	0.666667	0.333333	1.000000	1.000000	0.400000	1.000000	0.000000	1.000000	0.666667	1.000000	0.222222	0.222222	0.666667	0.111111	0.000000	1.000000	1.000000	0.750000	0.000000	0.250000	0.222222	1.000000	0.250000	0.250000	0.500000	1.000000	1.000000	0.400000	0.000000	0.600000	0.125000	0.125000	0.750000	1.000000	0.750000	0.250000	0.125000	0.125000
GENE933X	PTK9_protein_tyrosine_kinase_9	PTK9_protein_tyrosine_kinase_9	1.000000	0.400000	1.000000	1.000000	0.450000	1.000000	0.300000	0.300000	0.000000	0.100000	0.300000	1.000000	0.800000	0.333333	1.000000	0.222222	1.000000	1.000000	1.000000	0.285714	0.571429	0.857143	0.857143	0.000000	1.000000	0.875000	0.125000	0.000000	1.000000	0.333333	1.000000	1.000000	0.545455	0.090909	0.363636	1.000000	0.272727	0.090909	0.272727	1.000000	0.000000	0.500000	0.500000	0.555556	1.000000	0.555556	0.111111
GENE1329X	G_protein-coupled_receptor_102	G_protein-coupled_receptor_102	1.000000	0.222222	1.000000	1.000000	0.833333	0.500000	1.000000	0.000000	0.000000	0.250000	0.000000	1.000000	0.555556	1.000000	0.333333	0.333333	1.000000	1.000000	0.400000	0.700000	1.000000	0.600000	0.400000	0.100000	0.900000	0.250000	1.000000	0.500000	0.875000	0.500000	1.000000	0.272727	0.727273	0.090909	1.000000	1.000000	0.600000	0.800000	0.800000	0.692308	0.384615	1.000000	0.538462	0.900000	0.500000	0.200000	0.500000
GENE24X	sperm_acrosome_associated_1	sperm_acrosome_associated_1	1.000000	0.444444	1.000000	1.000000	0.526316	1.000000	0.333333	0.000000	0.333333	0.166667	0.333333	1.000000	0.428571	1.000000	0.000000	0.444444	1.000000	1.000000	0.800000	0.666667	1.000000	0.833333	0.833333	0.000000	0.666667	1.000000	0.875000	0.250000	0.500000	1.000000	1.000000	1.000000	1.000000	0.428571	0.714286	0.500000	1.000000	0.375000	0.750000	1.000000	1.000000	0.250000	0.750000	0.714286	0.571429	0.571429	0.142857
GENE600X	inorganic_pyrophosphatase_2_isoform_2	inorganic_pyrophosphatase_2_isoform_2	1.000000	0.000000	1.000000	1.000000	0.500000	0.666667	0.000000	0.333333	1.000000	0.333333	0.333333	0.687500	1.000000	0.750000	1.000000	0.222222	1.000000	0.800000	1.000000	0.250000	0.250000	1.000000	0.500000	0.500000	1.000000	0.600000	0.400000	0.000000	1.000000	0.833333	1.000000	0.375000	0.375000	0.250000	1.000000	1.000000	0.428571	0.000000	0.714286	1.000000	0.000000	1.000000	0.800000	0.428571	0.285714	0.142857	0.285714
GENE927X	LYRIC/3D3	LYRIC/3D3	1.000000	0.500000	1.000000	1.000000	0.814815	0.444444	0.333333	0.333333	0.444444	1.000000	0.555556	0.894737	1.000000	0.500000	1.000000	0.350000	1.000000	0.750000	1.000000	0.360000	0.400000	0.640000	0.400000	0.080000	1.000000	0.533333	0.800000	0.066667	1.000000	1.000000	1.000000	0.642857	0.928571	0.357143	1.000000	1.000000	1.000000	0.538462	0.538462	0.454545	0.363636	0.818182	1.000000	0.166667	0.222222	0.222222	0.388889
GENE1144X	epimorphin_isoform_1	epimorphin_isoform_1	1.000000	0.818182	1.000000	0.882353	1.000000	0.857143	0.285714	0.428571	0.285714	1.000000	0.142857	1.000000	0.714286	0.750000	1.000000	1.000000	0.857143	0.500000	1.000000	1.000000	0.600000	0.800000	0.600000	0.200000	0.400000	0.750000	0.500000	0.125000	1.000000	0.333333	1.000000	0.800000	0.600000	0.600000	1.000000	1.000000	0.333333	1.000000	0.333333	0.428571	0.000000	1.000000	0.857143	0.125000	0.500000	0.250000	0.125000
GENE751X	CGI-121_protein	CGI-121_protein	1.000000	0.600000	1.000000	1.000000	0.181818	1.000000	0.250000	0.000000	0.000000	0.000000	0.000000	1.000000	0.250000	0.500000	1.000000	0.375000	1.000000	1.000000	1.000000	0.000000	0.166667	1.000000	0.166667	0.000000	0.666667	1.000000	0.333333	0.000000	0.500000	1.000000	0.333333	1.000000	0.250000	0.250000	0.500000	1.000000	0.250000	0.250000	0.500000	0.600000	0.200000	0.400000	1.000000	0.800000	0.600000	0.800000	0.400000
GENE809X	complement_factor_H_related_3	complement_factor_H_related_3	1.000000	0.428571	1.000000	1.000000	0.333333	1.000000	0.000000	0.200000	0.000000	0.100000	0.200000	1.000000	0.200000	0.000000	1.000000	0.150000	1.000000	1.000000	0.714286	0.090909	0.272727	1.000000	0.454545	0.090909	0.727273	1.000000	0.500000	0.100000	0.300000	0.600000	1.000000	1.000000	0.125000	0.000000	0.250000	1.000000	0.133333	0.200000	0.333333	1.000000	0.600000	1.000000	0.600000	0.600000	1.000000	1.000000	0.200000
GENE232X	splicing_factor,_arginine/serine-rich_10	splicing_factor,_arginine/serine-rich_10	1.000000	0.357143	1.000000	1.000000	0.375000	1.000000	0.600000	0.250000	0.300000	0.450000	0.600000	1.000000	0.750000	0.500000	1.000000	0.500000	1.000000	0.250000	1.000000	0.529412	0.235294	0.529412	0.705882	0.058824	1.000000	0.750000	1.000000	0.250000	0.250000	0.769231	1.000000	0.600000	1.000000	0.000000	0.800000	1.000000	0.250000	0.312500	0.125000	1.000000	0.000000	0.500000	0.500000	0.000000	0.500000	0.500000	0.000000
GENE1339X	heterogeneous_nuclear_ribonucleoprotein_A3	heterogeneous_nuclear_ribonucleoprotein_A3	1.000000	0.250000	1.000000	1.000000	0.583333	1.000000	0.300000	0.100000	0.300000	0.000000	0.500000	1.000000	0.818182	0.400000	1.000000	0.750000	1.000000	0.333333	1.000000	0.400000	1.000000	0.200000	0.400000	0.000000	1.000000	1.000000	0.125000	0.000000	0.500000	0.750000	1.000000	0.400000	0.400000	0.000000	1.000000	0.736842	0.526316	0.157895	1.000000	0.500000	0.000000	1.000000	1.000000	0.250000	0.250000	0.250000	0.250000
GENE1152X	eukaryotic_translation_elongation_factor_1_beta	eukaryotic_translation_elongation_factor_1_beta	1.000000	0.470588	1.000000	1.000000	0.818182	0.500000	1.000000	0.000000	0.000000	0.000000	1.000000	1.000000	0.833333	1.000000	1.000000	1.000000	0.500000	1.000000	1.000000	1.000000	0.600000	0.600000	0.600000	0.000000	0.800000	1.000000	0.000000	0.000000	0.500000	0.800000	1.000000	0.750000	1.000000	0.250000	0.625000	1.000000	0.500000	0.125000	0.250000	0.200000	0.200000	1.000000	0.400000	0.750000	0.500000	1.000000	0.750000
GENE1317X	serine_palmitoyltransferase_subunit_1_isoform_b	serine_palmitoyltransferase_subunit_1_isoform_b	1.000000	0.500000	1.000000	1.000000	0.444444	1.000000	0.500000	0.500000	0.000000	0.000000	0.000000	1.000000	1.000000	0.500000	1.000000	1.000000	0.500000	1.000000	1.000000	0.333333	0.000000	0.666667	0.000000	0.000000	1.000000	0.666667	0.333333	0.333333	1.000000	1.000000	0.500000	0.750000	0.500000	0.500000	1.000000	1.000000	0.750000	0.500000	0.000000	0.250000	0.500000	1.000000	1.000000	0.285714	0.428571	0.142857	0.285714
GENE309X	ADP-ribosylation_factor_interacting_protein_1	ADP-ribosylation_factor_interacting_protein_1	1.000000	0.384615	1.000000	1.000000	0.153846	0.750000	1.000000	0.250000	0.500000	0.000000	0.750000	1.000000	0.500000	0.250000	1.000000	0.250000	1.000000	0.437500	1.000000	0.142857	0.857143	0.857143	0.000000	0.142857	1.000000	0.750000	1.000000	0.000000	1.000000	0.142857	1.000000	1.000000	0.600000	0.000000	0.800000	1.000000	0.625000	0.250000	0.375000	0.333333	0.333333	1.000000	1.000000	0.357143	0.571429	0.357143	0.142857
GENE1340X	cytidine_5'-monophosphate_N-acetylneuraminic	cytidine_5'-monophosphate_N-acetylneuraminic	1.000000	0.411765	1.000000	1.000000	0.416667	0.875000	0.250000	1.000000	0.375000	0.625000	0.500000	1.000000	0.684211	0.571429	1.000000	0.230769	1.000000	1.000000	1.000000	0.181818	0.727273	0.818182	0.272727	0.181818	1.000000	0.250000	1.000000	0.250000	0.750000	0.444444	1.000000	0.666667	1.000000	0.166667	0.666667	0.666667	1.000000	0.333333	0.466667	0.583333	0.333333	0.916667	1.000000	0.636364	0.363636	0.636364	0.181818
GENE712X	hypothetical_protein_AL133206	hypothetical_protein_AL133206	1.000000	1.000000	0.888889	1.000000	0.727273	0.333333	0.500000	1.000000	0.000000	0.500000	0.000000	1.000000	0.764706	1.000000	0.000000	1.000000	1.000000	0.192308	1.000000	0.700000	0.500000	0.500000	1.000000	0.100000	0.800000	0.666667	1.000000	0.166667	1.000000	0.444444	1.000000	1.000000	0.916667	0.083333	1.000000	1.000000	1.000000	0.909091	0.454545	0.272727	0.272727	0.727273	1.000000	0.090909	0.363636	0.181818	0.272727
GENE782X	guanine_nucleotide_binding_protein,_alpha	guanine_nucleotide_binding_protein,_alpha	1.000000	0.588235	1.000000	0.823529	1.000000	1.000000	1.000000	1.000000	0.000000	0.250000	0.250000	0.578947	1.000000	1.000000	0.750000	1.000000	0.777778	0.333333	1.000000	0.555556	0.555556	0.222222	1.000000	0.000000	0.222222	0.714286	1.000000	0.142857	0.285714	1.000000	1.000000	0.400000	0.700000	0.300000	1.000000	1.000000	0.571429	0.714286	0.428571	0.000000	1.000000	0.900000	0.100000	0.076923	0.230769	0.153846	0.923077
GENE511X	sulfotransferase_family,_cytosolic,_1C,_member_1	sulfotransferase_family,_cytosolic,_1C,_member_1	1.000000	1.000000	0.636364	0.916667	1.000000	1.000000	0.750000	0.500000	0.250000	0.500000	0.250000	1.000000	0.562500	1.000000	0.666667	0.857143	1.000000	0.307692	1.000000	0.571429	0.142857	0.714286	1.000000	0.000000	0.571429	0.857143	1.000000	0.285714	0.428571	0.750000	1.000000	0.250000	1.000000	0.000000	0.375000	1.000000	0.000000	0.833333	0.500000	0.100000	0.100000	1.000000	0.500000	0.000000	0.125000	0.125000	1.000000
GENE1320X	vesicle_trafficking_protein_isoform_b	vesicle_trafficking_protein_isoform_b	1.000000	1.000000	0.833333	0.875000	1.000000	0.250000	1.000000	1.000000	0.000000	0.500000	0.000000	0.666667	1.000000	1.000000	1.000000	0.750000	1.000000	0.250000	1.000000	0.500000	0.500000	0.166667	1.000000	0.166667	1.000000	1.000000	1.000000	0.000000	0.750000	0.666667	1.000000	0.333333	1.000000	0.083333	0.500000	0.600000	0.200000	0.400000	1.000000	0.571429	0.000000	1.000000	0.571429	0.250000	0.750000	0.125000	1.000000
GENE2639X	solute_carrier_family_10_(sodium/bile_acid	solute_carrier_family_10_(sodium/bile_acid	1.000000	1.000000	0.500000	0.833333	1.000000	1.000000	1.000000	1.000000	0.000000	1.000000	0.000000	1.000000	0.777778	1.000000	0.500000	0.666667	1.000000	0.500000	1.000000	0.888889	0.222222	0.111111	1.000000	0.222222	0.333333	1.000000	0.833333	0.833333	0.333333	1.000000	1.000000	0.700000	1.000000	0.200000	0.600000	1.000000	0.250000	0.312500	0.250000	0.307692	0.384615	1.000000	0.769231	0.071429	0.285714	0.357143	1.000000
GENE1988X	D-aspartate_oxidase_isoform_b	D-aspartate_oxidase_isoform_b	1.000000	0.857143	1.000000	0.714286	1.000000	0.375000	1.000000	0.750000	0.000000	0.250000	0.000000	0.333333	1.000000	1.000000	0.857143	0.750000	1.000000	0.500000	1.000000	0.375000	0.500000	0.750000	1.000000	0.000000	0.125000	1.000000	1.000000	0.333333	0.833333	0.250000	1.000000	1.000000	0.750000	0.125000	0.750000	1.000000	1.000000	0.777778	0.444444	0.363636	0.454545	1.000000	0.363636	0.000000	0.200000	0.100000	0.700000
GENE230X	chromosome_14_open_reading_frame_18_isoform_b	chromosome_14_open_reading_frame_18_isoform_b	1.000000	0.375000	1.000000	1.000000	0.750000	0.400000	0.400000	1.000000	0.800000	0.200000	0.600000	0.900000	1.000000	0.250000	1.000000	1.000000	0.833333	0.600000	1.000000	0.700000	0.700000	0.200000	0.400000	0.000000	1.000000	1.000000	1.000000	0.000000	0.750000	0.250000	1.000000	1.000000	1.000000	0.500000	1.000000	0.571429	1.000000	0.142857	0.571429	1.000000	0.600000	0.200000	0.800000	0.333333	0.833333	0.500000	0.833333
GENE2444X	chromosome_14_open_reading_frame_18_isoform_b	chromosome_14_open_reading_frame_18_isoform_b	1.000000	0.375000	1.000000	1.000000	0.750000	0.400000	0.400000	1.000000	0.800000	0.200000	0.600000	0.900000	1.000000	0.250000	1.000000	1.000000	0.833333	0.600000	1.000000	0.700000	0.700000	0.200000	0.400000	0.000000	1.000000	1.000000	1.000000	0.000000	0.750000	0.250000	1.000000	1.000000	1.000000	0.500000	1.000000	0.571429	1.000000	0.142857	0.571429	1.000000	0.600000	0.200000	0.800000	0.333333	0.833333	0.500000	0.833333
GENE835X	translin	translin	1.000000	1.000000	0.833333	1.000000	0.916667	0.400000	0.800000	1.000000	0.600000	0.400000	0.000000	1.000000	0.555556	0.400000	1.000000	0.666667	1.000000	0.285714	1.000000	0.400000	0.400000	0.200000	1.000000	0.200000	0.600000	1.000000	0.285714	0.142857	0.428571	0.600000	1.000000	0.714286	0.285714	0.000000	1.000000	1.000000	0.750000	0.500000	0.750000	0.500000	0.500000	1.000000	0.625000	0.250000	1.000000	0.500000	0.500000
GENE486X	PHD_finger_protein_7_isoform_1	PHD_finger_protein_7_isoform_1	1.000000	1.000000	0.545455	1.000000	0.722222	0.909091	1.000000	0.181818	0.272727	0.090909	0.090909	0.937500	1.000000	0.666667	1.000000	1.000000	0.300000	0.500000	1.000000	0.888889	0.444444	0.777778	1.000000	0.000000	0.888889	1.000000	1.000000	0.000000	1.000000	0.800000	1.000000	0.428571	1.000000	0.000000	1.000000	0.750000	0.750000	1.000000	0.250000	0.666667	0.333333	1.000000	0.666667	1.000000	0.285714	0.142857	0.428571
GENE462X	galanin_receptor-like	galanin_receptor-like	1.000000	1.000000	0.555556	1.000000	0.769231	1.000000	1.000000	0.666667	0.333333	0.000000	0.000000	1.000000	0.714286	1.000000	0.833333	0.666667	1.000000	1.000000	0.714286	0.636364	0.272727	0.454545	1.000000	0.181818	1.000000	1.000000	0.666667	0.166667	0.833333	1.000000	0.750000	0.571429	0.642857	0.071429	1.000000	0.500000	1.000000	0.375000	0.750000	0.437500	0.375000	1.000000	0.250000	0.111111	0.222222	0.055556	0.666667
GENE1386X	interleukin_1,_alpha_proprotein	interleukin_1,_alpha_proprotein	1.000000	1.000000	0.900000	1.000000	0.461538	1.000000	1.000000	0.500000	0.000000	0.500000	0.000000	0.750000	1.000000	0.200000	1.000000	0.875000	1.000000	1.000000	0.571429	0.833333	1.000000	1.000000	0.833333	0.000000	1.000000	0.666667	1.000000	0.166667	1.000000	1.000000	1.000000	0.625000	1.000000	0.125000	0.500000	0.000000	1.000000	1.000000	0.666667	0.375000	0.000000	1.000000	0.375000	0.166667	0.333333	0.083333	0.416667
GENE992X	transcriptional_adaptor_2-like_isoform_b	transcriptional_adaptor_2-like_isoform_b	1.000000	1.000000	0.857143	1.000000	0.769231	1.000000	0.571429	0.857143	0.000000	0.428571	0.142857	0.583333	1.000000	0.250000	1.000000	0.428571	1.000000	1.000000	0.666667	1.000000	0.000000	0.200000	1.000000	0.200000	0.800000	0.600000	0.800000	0.000000	1.000000	0.250000	1.000000	1.000000	0.571429	0.000000	1.000000	0.666667	1.000000	1.000000	0.666667	0.285714	0.285714	1.000000	0.142857	0.833333	1.000000	0.000000	0.333333
GENE1105X	nudix-type_motif_5	nudix-type_motif_5	1.000000	0.500000	1.000000	1.000000	0.500000	1.000000	1.000000	0.333333	0.000000	0.333333	0.333333	1.000000	0.500000	1.000000	1.000000	1.000000	1.000000	0.166667	1.000000	0.250000	0.000000	1.000000	0.250000	0.000000	1.000000	0.833333	0.500000	0.333333	1.000000	1.000000	0.750000	1.000000	0.500000	0.500000	0.833333	0.750000	1.000000	0.750000	1.000000	0.142857	1.000000	1.000000	0.142857	0.333333	0.333333	0.166667	0.500000
GENE170X	colony_stimulating_factor_2_receptor_alpha_chain	colony_stimulating_factor_2_receptor_alpha_chain	1.000000	1.000000	0.500000	1.000000	0.625000	0.500000	1.000000	0.500000	0.125000	0.250000	0.375000	0.571429	1.000000	1.000000	0.400000	1.000000	0.818182	0.625000	1.000000	1.000000	0.600000	1.000000	0.600000	0.800000	0.400000	0.777778	1.000000	0.888889	0.222222	1.000000	0.666667	0.666667	0.666667	0.666667	1.000000	1.000000	0.250000	0.000000	0.250000	0.333333	0.833333	1.000000	0.500000	0.333333	0.133333	0.066667	0.400000
GENE185X	colony_stimulating_factor_2_receptor_alpha_chain	colony_stimulating_factor_2_receptor_alpha_chain	1.000000	1.000000	0.666667	1.000000	0.833333	0.571429	1.000000	0.428571	0.285714	0.142857	0.285714	0.500000	1.000000	1.000000	0.500000	1.000000	0.777778	1.000000	0.800000	0.833333	0.500000	1.000000	0.666667	0.333333	0.333333	1.000000	0.714286	0.428571	0.285714	1.000000	0.600000	1.000000	1.000000	1.000000	1.000000	1.000000	0.250000	0.000000	0.375000	0.000000	0.500000	1.000000	0.333333	0.666667	0.222222	0.000000	0.555556
GENE703X	glycine_receptor,_alpha_2	glycine_receptor,_alpha_2	1.000000	1.000000	0.866667	1.000000	0.800000	0.555556	1.000000	0.333333	0.222222	0.555556	0.222222	0.764706	1.000000	1.000000	0.285714	1.000000	0.833333	0.700000	1.000000	0.200000	0.700000	0.600000	1.000000	0.100000	0.400000	0.909091	1.000000	0.454545	0.363636	1.000000	0.454545	0.700000	1.000000	0.400000	0.600000	1.000000	0.444444	0.222222	0.555556	0.300000	1.000000	0.900000	0.400000	0.461538	1.000000	0.307692	0.461538
GENE979X	solute_carrier_family_35,_member_E2	solute_carrier_family_35,_member_E2	1.000000	1.000000	0.750000	1.000000	0.500000	0.500000	1.000000	0.333333	0.166667	0.666667	0.166667	0.666667	1.000000	1.000000	0.500000	1.000000	0.500000	0.230769	1.000000	0.250000	0.625000	0.875000	0.875000	0.125000	1.000000	0.250000	1.000000	0.416667	0.250000	0.500000	1.000000	0.250000	1.000000	0.250000	0.666667	1.000000	0.666667	0.166667	0.416667	0.187500	0.187500	1.000000	0.312500	0.533333	0.266667	0.200000	0.533333
GENE6X	NIF3_NGG1_interacting_factor_3-like_1	NIF3_NGG1_interacting_factor_3-like_1	1.000000	1.000000	0.818182	0.642857	1.000000	0.600000	0.800000	1.000000	0.600000	0.800000	0.000000	1.000000	1.000000	0.625000	1.000000	1.000000	1.000000	1.000000	1.000000	0.333333	0.083333	0.166667	0.750000	0.083333	1.000000	0.666667	0.555556	0.111111	1.000000	1.000000	0.400000	0.307692	0.230769	0.076923	1.000000	1.000000	0.250000	0.500000	0.750000	0.444444	0.888889	1.000000	0.555556	0.250000	0.437500	0.250000	0.437500
GENE1751X	mitochondrial_carrier_homolog_2	mitochondrial_carrier_homolog_2	1.000000	1.000000	0.285714	0.500000	1.000000	1.000000	0.333333	1.000000	0.666667	1.000000	0.333333	0.833333	1.000000	0.500000	1.000000	0.428571	1.000000	0.333333	1.000000	0.285714	1.000000	0.285714	1.000000	0.142857	1.000000	0.833333	1.000000	0.166667	0.833333	0.625000	1.000000	0.142857	0.428571	0.571429	1.000000	1.000000	0.363636	0.545455	0.727273	0.250000	1.000000	1.000000	0.500000	0.500000	0.300000	0.300000	0.700000
GENE449X	KIAA0174_gene_product	KIAA0174_gene_product	1.000000	0.714286	1.000000	1.000000	0.800000	1.000000	0.800000	0.400000	0.400000	0.800000	0.200000	0.785714	1.000000	1.000000	0.500000	0.444444	1.000000	0.000000	1.000000	0.142857	0.142857	0.285714	0.142857	0.071429	1.000000	1.000000	0.333333	0.500000	0.666667	0.500000	1.000000	0.785714	0.500000	0.000000	1.000000	1.000000	0.454545	0.363636	0.454545	0.250000	0.250000	1.000000	0.333333	0.133333	0.333333	0.400000	0.200000
GENE868X	similar_to_CGI-148_protein	similar_to_CGI-148_protein	1.000000	0.428571	1.000000	0.625000	1.000000	1.000000	0.222222	0.222222	0.444444	0.222222	0.222222	1.000000	0.833333	0.500000	1.000000	0.142857	1.000000	0.600000	1.000000	1.000000	0.857143	0.714286	0.714286	0.428571	0.714286	0.800000	0.200000	0.600000	1.000000	1.000000	0.000000	0.714286	1.000000	0.571429	0.857143	1.000000	1.000000	0.600000	0.800000	0.800000	0.800000	1.000000	0.600000	0.125000	1.000000	0.375000	0.500000
GENE441X	ephrin-A5	ephrin-A5	1.000000	1.000000	1.000000	1.000000	0.857143	1.000000	1.000000	0.250000	1.000000	0.250000	0.250000	1.000000	1.000000	1.000000	0.750000	1.000000	0.833333	0.333333	1.000000	0.833333	0.166667	0.333333	1.000000	0.000000	0.666667	0.750000	0.250000	0.250000	1.000000	1.000000	0.428571	1.000000	1.000000	0.500000	0.250000	0.750000	1.000000	0.250000	0.500000	0.333333	1.000000	1.000000	0.666667	0.333333	0.666667	0.500000	0.833333
GENE482X	glioblastoma_amplified_sequence	glioblastoma_amplified_sequence	1.000000	0.800000	1.000000	1.000000	0.294118	1.000000	0.857143	0.428571	0.428571	0.571429	0.285714	1.000000	0.600000	1.000000	0.285714	0.400000	1.000000	0.300000	1.000000	0.666667	0.333333	0.000000	1.000000	0.166667	0.666667	1.000000	0.600000	0.200000	0.400000	1.000000	0.625000	0.625000	1.000000	0.500000	0.375000	1.000000	1.000000	0.333333	0.166667	0.200000	0.800000	1.000000	0.600000	0.166667	0.416667	0.333333	1.000000
GENE617X	BUB3_budding_uninhibited_by_benzimidazoles_3	BUB3_budding_uninhibited_by_benzimidazoles_3	1.000000	0.400000	1.000000	1.000000	0.600000	1.000000	0.250000	0.750000	1.000000	1.000000	0.250000	0.700000	1.000000	0.666667	1.000000	0.800000	1.000000	0.363636	1.000000	0.625000	0.375000	0.625000	1.000000	0.000000	0.750000	1.000000	0.857143	0.571429	0.857143	1.000000	0.750000	0.555556	1.000000	0.222222	0.111111	0.833333	0.833333	0.500000	1.000000	0.333333	0.333333	1.000000	0.333333	0.285714	0.571429	0.285714	0.428571
GENE316X	hypothetical_protein_LOC90529	hypothetical_protein_LOC90529	1.000000	1.000000	1.000000	0.666667	1.000000	1.000000	0.000000	0.500000	0.250000	0.250000	0.250000	0.923077	1.000000	0.500000	1.000000	1.000000	0.583333	0.125000	1.000000	0.428571	0.571429	1.000000	1.000000	0.571429	1.000000	0.800000	0.800000	0.400000	1.000000	1.000000	0.444444	1.000000	0.500000	0.500000	0.833333	1.000000	0.571429	0.428571	0.428571	0.000000	0.500000	1.000000	0.500000	0.500000	0.500000	0.000000	0.333333
GENE65X	hypothetical_protein_628	hypothetical_protein_628	1.000000	1.000000	1.000000	1.000000	1.000000	1.000000	0.250000	0.750000	0.250000	0.250000	0.000000	0.909091	1.000000	1.000000	0.800000	1.000000	0.555556	0.125000	1.000000	0.500000	0.625000	0.500000	1.000000	0.000000	0.375000	1.000000	0.333333	0.666667	0.500000	1.000000	0.333333	1.000000	0.777778	0.222222	0.222222	0.666667	1.000000	0.500000	0.500000	0.285714	1.000000	1.000000	0.571429	0.444444	0.333333	0.111111	0.444444
GENE552X	hypothetical_protein_ZD52F10	hypothetical_protein_ZD52F10	1.000000	0.833333	1.000000	1.000000	1.000000	1.000000	0.400000	0.600000	0.400000	0.200000	0.200000	0.700000	1.000000	1.000000	1.000000	1.000000	0.650000	0.210526	1.000000	1.000000	0.480000	0.320000	0.440000	0.080000	0.360000	0.111111	0.555556	0.222222	1.000000	1.000000	0.600000	0.733333	1.000000	0.200000	0.600000	0.543478	1.000000	0.521739	0.326087	0.000000	1.000000	0.666667	0.222222	0.000000	0.076923	0.000000	0.461538
GENE1024X	eukaryotic_translation_initiation_factor_2B,	eukaryotic_translation_initiation_factor_2B,	1.000000	0.900000	1.000000	0.727273	1.000000	1.000000	0.333333	0.166667	0.166667	0.333333	0.000000	0.857143	1.000000	1.000000	1.000000	1.000000	0.142857	0.285714	1.000000	0.142857	0.571429	0.857143	1.000000	0.000000	0.428571	0.714286	0.428571	0.142857	1.000000	1.000000	0.428571	0.750000	1.000000	0.250000	0.416667	1.000000	0.428571	0.285714	0.571429	0.083333	1.000000	0.916667	0.333333	0.153846	0.307692	0.153846	0.846154
GENE2734X	hypothetical_protein_BC008988	hypothetical_protein_BC008988	1.000000	0.700000	1.000000	1.000000	0.818182	1.000000	0.428571	0.142857	0.571429	0.142857	0.000000	1.000000	0.454545	1.000000	0.200000	1.000000	0.571429	0.222222	1.000000	0.500000	0.700000	1.000000	1.000000	0.100000	0.800000	1.000000	0.653846	0.153846	0.384615	1.000000	0.400000	1.000000	0.500000	0.250000	0.375000	1.000000	0.250000	0.500000	0.625000	0.083333	0.583333	1.000000	0.333333	0.076923	0.384615	0.307692	1.000000
GENE2438X	homeobox_protein_Meis2_isoform_d	homeobox_protein_Meis2_isoform_d	1.000000	1.000000	0.619048	0.888889	1.000000	1.000000	0.285714	0.428571	0.285714	0.571429	0.000000	0.545455	1.000000	1.000000	0.578947	1.000000	1.000000	0.588235	1.000000	0.750000	0.583333	0.750000	1.000000	0.000000	0.333333	1.000000	0.750000	0.000000	0.500000	1.000000	0.375000	1.000000	0.818182	0.636364	0.636364	1.000000	0.642857	0.785714	0.571429	1.000000	1.000000	0.428571	0.857143	0.750000	1.000000	0.125000	0.750000
GENE1140X	CD40_antigen_ligand	CD40_antigen_ligand	1.000000	0.200000	1.000000	1.000000	0.500000	1.000000	0.285714	0.142857	0.000000	0.142857	0.000000	1.000000	0.333333	0.500000	1.000000	1.000000	0.857143	1.000000	0.600000	1.000000	0.500000	0.125000	0.875000	0.250000	0.375000	0.666667	1.000000	0.500000	0.833333	0.600000	1.000000	0.500000	0.833333	0.333333	1.000000	1.000000	0.666667	0.500000	0.500000	0.500000	0.500000	1.000000	0.333333	1.000000	0.571429	0.142857	0.714286
GENE1289X	RAB18,_member_RAS_oncogene_family	RAB18,_member_RAS_oncogene_family	1.000000	0.363636	1.000000	1.000000	0.416667	1.000000	0.500000	0.166667	0.000000	0.000000	0.166667	1.000000	0.875000	1.000000	1.000000	0.250000	1.000000	1.000000	1.000000	0.666667	1.000000	0.666667	0.666667	0.000000	0.333333	1.000000	0.500000	0.125000	0.250000	0.250000	1.000000	1.000000	0.285714	0.000000	0.285714	1.000000	0.571429	0.142857	1.000000	0.333333	0.500000	0.833333	1.000000	0.833333	0.333333	0.333333	0.333333
GENE499X	hypothetical_protein_FLJ11016	hypothetical_protein_FLJ11016	1.000000	0.200000	1.000000	1.000000	0.680000	0.666667	1.000000	0.666667	0.166667	0.666667	0.833333	0.681818	1.000000	0.285714	1.000000	1.000000	0.875000	0.647059	1.000000	0.700000	0.400000	1.000000	0.400000	0.100000	0.700000	0.700000	0.200000	0.100000	1.000000	1.000000	0.400000	0.818182	0.000000	0.090909	1.000000	0.857143	0.428571	1.000000	1.000000	0.500000	0.666667	1.000000	0.333333	0.363636	0.545455	0.181818	0.545455
GENE1228X	protein_tyrosine_phosphatase-like,_member_a	protein_tyrosine_phosphatase-like,_member_a	1.000000	1.000000	0.333333	0.625000	1.000000	1.000000	0.333333	0.000000	0.500000	0.500000	0.333333	1.000000	0.714286	1.000000	0.750000	0.666667	1.000000	1.000000	1.000000	0.750000	1.000000	0.750000	1.000000	0.250000	1.000000	1.000000	0.857143	0.428571	0.714286	0.666667	1.000000	0.400000	1.000000	0.700000	0.500000	0.625000	1.000000	0.625000	0.250000	0.300000	0.300000	1.000000	0.400000	0.363636	0.545455	0.090909	0.363636
GENE125X	interleukin_5_receptor,_alpha_isoform_3	interleukin_5_receptor,_alpha_isoform_3	1.000000	0.700000	1.000000	1.000000	0.538462	0.833333	1.000000	0.000000	0.000000	0.166667	0.500000	1.000000	0.272727	1.000000	0.500000	0.333333	1.000000	1.000000	0.333333	1.000000	0.250000	1.000000	0.375000	0.000000	0.875000	0.750000	1.000000	0.125000	1.000000	0.444444	1.000000	1.000000	0.857143	0.285714	1.000000	0.500000	0.666667	1.000000	0.166667	0.333333	0.222222	1.000000	0.777778	0.454545	0.363636	0.181818	0.636364
GENE1805X	interleukin_5_receptor,_alpha_isoform_1	interleukin_5_receptor,_alpha_isoform_1	1.000000	0.538462	1.000000	1.000000	0.812500	0.833333	1.000000	0.000000	0.000000	0.166667	0.500000	1.000000	0.400000	1.000000	0.571429	0.357143	1.000000	1.000000	0.333333	1.000000	0.500000	0.875000	0.500000	0.125000	1.000000	0.545455	1.000000	0.181818	0.818182	0.363636	1.000000	1.000000	0.666667	0.222222	0.888889	0.833333	0.666667	1.000000	0.166667	0.363636	0.363636	1.000000	0.727273	0.583333	0.583333	0.166667	0.750000
GENE1686X	G_protein-coupled_receptor_87	G_protein-coupled_receptor_87	1.000000	1.000000	0.857143	1.000000	0.600000	0.777778	1.000000	0.333333	0.222222	0.111111	0.000000	1.000000	0.500000	1.000000	0.571429	1.000000	0.900000	1.000000	0.750000	1.000000	0.666667	0.888889	0.333333	0.111111	0.555556	0.714286	1.000000	0.571429	0.571429	0.636364	1.000000	1.000000	0.250000	0.125000	0.250000	0.800000	0.400000	1.000000	0.400000	0.000000	0.333333	1.000000	0.666667	0.454545	0.909091	0.181818	0.363636
GENE460X	splicing_factor_p54	splicing_factor_p54	1.000000	0.500000	1.000000	1.000000	0.384615	1.000000	0.481481	0.259259	0.074074	0.333333	0.148148	1.000000	0.677419	0.111111	1.000000	1.000000	0.800000	0.000000	1.000000	0.666667	0.666667	0.833333	0.444444	0.166667	1.000000	1.000000	0.400000	0.000000	1.000000	0.333333	1.000000	0.750000	0.125000	0.000000	1.000000	0.461538	0.846154	0.384615	1.000000	0.750000	0.750000	0.625000	1.000000	0.000000	1.000000	0.333333	0.444444
GENE357X	sudD_suppressor_of_bimD6_homolog_isoform_2	sudD_suppressor_of_bimD6_homolog_isoform_2	1.000000	0.285714	1.000000	1.000000	0.290323	1.000000	0.500000	0.333333	0.500000	0.166667	1.000000	1.000000	0.500000	0.166667	1.000000	0.500000	1.000000	0.444444	1.000000	0.750000	1.000000	0.250000	0.375000	0.125000	0.875000	1.000000	0.300000	0.200000	0.600000	0.300000	1.000000	1.000000	0.727273	0.090909	0.909091	1.000000	0.200000	0.200000	0.000000	0.615385	0.230769	0.230769	1.000000	1.000000	0.571429	0.714286	0.428571
GENE547X	FLJ20288_protein	FLJ20288_protein	1.000000	0.318182	1.000000	1.000000	0.228571	0.666667	0.666667	0.333333	0.666667	0.333333	1.000000	1.000000	0.500000	0.266667	1.000000	0.312500	1.000000	1.000000	0.714286	0.333333	1.000000	0.500000	0.500000	0.000000	1.000000	0.833333	0.083333	0.166667	1.000000	0.600000	1.000000	1.000000	0.333333	0.037037	0.888889	1.000000	0.300000	0.250000	0.300000	0.214286	0.071429	0.714286	1.000000	0.785714	0.928571	0.714286	0.142857
GENE890X	hypothetical_protein_FLJ90579	hypothetical_protein_FLJ90579	1.000000	0.500000	1.000000	1.000000	0.066667	0.666667	0.333333	1.000000	0.000000	0.000000	0.333333	1.000000	0.384615	1.000000	0.428571	0.529412	1.000000	0.555556	1.000000	0.600000	0.800000	1.000000	0.800000	0.200000	0.800000	1.000000	0.555556	0.000000	1.000000	0.500000	1.000000	1.000000	0.000000	0.250000	0.250000	1.000000	0.571429	0.428571	0.428571	1.000000	0.181818	0.636364	0.727273	0.200000	0.600000	0.400000	0.800000
GENE1267X	X-ray_repair_cross_complementing_protein_4	X-ray_repair_cross_complementing_protein_4	1.000000	0.294118	1.000000	1.000000	0.555556	1.000000	0.181818	0.363636	0.000000	0.090909	0.000000	1.000000	0.350000	1.000000	1.000000	0.600000	1.000000	1.000000	0.444444	0.300000	0.800000	0.800000	0.300000	0.100000	1.000000	0.500000	0.100000	0.200000	1.000000	0.200000	1.000000	0.666667	0.083333	0.000000	1.000000	0.600000	0.000000	1.000000	0.800000	0.500000	0.666667	0.333333	1.000000	0.333333	0.777778	0.333333	0.222222
GENE837X	CGI-65_protein	CGI-65_protein	1.000000	0.100000	1.000000	1.000000	1.000000	0.714286	1.000000	0.285714	0.285714	0.428571	0.285714	0.846154	1.000000	0.500000	1.000000	0.333333	1.000000	0.444444	1.000000	0.076923	0.538462	0.076923	0.461538	0.000000	1.000000	0.375000	0.250000	0.250000	1.000000	0.714286	1.000000	0.833333	0.666667	0.166667	1.000000	1.000000	0.857143	0.714286	0.714286	0.142857	0.428571	1.000000	0.714286	0.000000	1.000000	0.090909	0.181818
GENE1043X	arylamide_acetylase_2	arylamide_acetylase_2	1.000000	1.000000	1.000000	1.000000	0.833333	1.000000	0.428571	0.142857	0.000000	0.285714	0.000000	1.000000	0.500000	1.000000	0.500000	0.875000	1.000000	0.363636	1.000000	0.285714	0.000000	0.285714	0.714286	0.000000	1.000000	1.000000	0.600000	0.200000	0.500000	1.000000	0.750000	0.250000	0.250000	0.000000	1.000000	0.571429	0.714286	1.000000	0.428571	0.200000	0.600000	1.000000	1.000000	0.625000	0.875000	0.125000	0.750000
GENE752X	taste_receptor_T2R4	taste_receptor_T2R4	1.000000	0.500000	1.000000	1.000000	0.333333	0.600000	1.000000	0.000000	0.000000	0.400000	0.000000	1.000000	0.875000	0.400000	1.000000	0.272727	1.000000	0.166667	1.000000	0.416667	0.166667	0.666667	0.416667	0.083333	1.000000	0.714286	1.000000	0.571429	0.857143	1.000000	0.833333	0.428571	0.571429	0.000000	1.000000	1.000000	0.666667	0.666667	0.666667	0.200000	0.800000	1.000000	0.400000	0.176471	0.529412	0.117647	0.411765
GENE1283X	actin-related_protein_2	actin-related_protein_2	1.000000	0.750000	1.000000	1.000000	0.391304	1.000000	0.333333	0.777778	0.333333	0.111111	0.222222	1.000000	0.562500	1.000000	0.142857	1.000000	0.666667	0.571429	1.000000	0.111111	0.111111	0.333333	0.111111	0.000000	1.000000	0.555556	1.000000	0.111111	0.777778	1.000000	0.777778	0.857143	0.428571	0.142857	1.000000	1.000000	0.545455	0.363636	1.000000	0.769231	0.076923	0.923077	1.000000	0.727273	0.727273	0.272727	0.272727
GENE212X	phosphoinositide-3-kinase,_regulatory_subunit,	phosphoinositide-3-kinase,_regulatory_subunit,	1.000000	0.625000	1.000000	1.000000	0.212121	0.600000	0.500000	1.000000	0.100000	0.400000	0.200000	1.000000	0.407407	0.333333	1.000000	1.000000	0.812500	1.000000	0.923077	0.857143	0.714286	0.142857	0.714286	0.142857	1.000000	0.888889	0.666667	0.111111	1.000000	0.600000	1.000000	0.833333	0.666667	0.166667	1.000000	0.375000	1.000000	0.625000	0.375000	0.875000	0.500000	1.000000	0.500000	0.583333	1.000000	0.333333	0.083333
GENE154X	hypothetical_protein_FLJ35382	hypothetical_protein_FLJ35382	1.000000	0.888889	1.000000	0.884615	1.000000	1.000000	0.666667	0.000000	0.000000	0.333333	0.111111	1.000000	0.928571	1.000000	1.000000	1.000000	1.000000	0.454545	1.000000	1.000000	0.857143	0.857143	0.714286	0.000000	0.857143	0.875000	0.375000	0.000000	1.000000	1.000000	0.000000	1.000000	0.636364	0.363636	0.636364	1.000000	0.222222	0.777778	0.666667	0.333333	0.333333	0.555556	1.000000	0.333333	0.666667	0.166667	0.333333
GENE687X	dual_specificity_phosphatase_12	dual_specificity_phosphatase_12	1.000000	0.750000	1.000000	0.923077	1.000000	1.000000	1.000000	0.750000	0.500000	0.250000	0.750000	0.666667	1.000000	1.000000	0.750000	0.666667	1.000000	1.000000	0.900000	0.750000	1.000000	0.375000	0.250000	0.125000	0.750000	1.000000	0.428571	0.285714	0.428571	0.250000	1.000000	0.250000	1.000000	0.500000	0.666667	1.000000	0.400000	0.600000	0.500000	0.090909	0.363636	1.000000	0.454545	0.400000	1.000000	0.300000	0.800000
GENE331X	hypothetical_protein_MGC35010	hypothetical_protein_MGC35010	1.000000	0.666667	1.000000	0.875000	1.000000	1.000000	0.166667	0.333333	0.166667	0.333333	0.000000	1.000000	1.000000	0.666667	1.000000	0.571429	1.000000	1.000000	0.666667	0.666667	1.000000	1.000000	0.666667	0.333333	0.666667	1.000000	0.750000	0.125000	0.625000	1.000000	1.000000	0.000000	1.000000	0.750000	0.750000	1.000000	0.600000	0.600000	0.000000	0.200000	0.600000	1.000000	0.800000	0.333333	0.416667	0.333333	0.750000
GENE602X	paralemmin_2	paralemmin_2	1.000000	0.642857	1.000000	1.000000	0.928571	0.333333	1.000000	0.222222	0.222222	0.222222	0.000000	0.761905	1.000000	0.800000	1.000000	1.000000	1.000000	0.750000	1.000000	0.636364	0.181818	0.636364	1.000000	0.000000	0.636364	0.888889	1.000000	0.444444	0.444444	1.000000	1.000000	0.777778	0.888889	0.333333	1.000000	0.818182	0.545455	1.000000	0.272727	0.500000	0.666667	1.000000	0.083333	0.375000	0.500000	0.500000	0.625000
GENE1710X	11-beta-hydroxysteroid_dehydrogenase_1	11-beta-hydroxysteroid_dehydrogenase_1	1.000000	1.000000	0.600000	1.000000	0.700000	1.000000	0.600000	0.000000	0.400000	0.000000	0.000000	0.727273	1.000000	0.800000	1.000000	1.000000	1.000000	1.000000	0.400000	1.000000	0.142857	0.857143	0.714286	0.000000	0.714286	0.800000	0.800000	0.200000	1.000000	0.666667	1.000000	0.800000	0.900000	0.200000	1.000000	1.000000	0.222222	0.777778	0.000000	0.300000	0.700000	1.000000	0.500000	0.000000	0.250000	0.166667	1.000000
GENE15X	succinate-CoA_ligase,_ADP-forming,_beta_subunit	succinate-CoA_ligase,_ADP-forming,_beta_subunit	1.000000	0.285714	1.000000	1.000000	0.076923	0.800000	1.000000	0.400000	0.400000	1.000000	0.000000	1.000000	0.761905	0.166667	1.000000	0.700000	1.000000	1.000000	0.923077	0.100000	0.500000	1.000000	0.200000	0.000000	0.600000	1.000000	0.833333	0.333333	0.333333	1.000000	0.571429	0.809524	0.380952	0.142857	1.000000	1.000000	0.352941	0.117647	0.823529	0.909091	0.818182	1.000000	0.909091	0.666667	1.000000	0.444444	0.777778
GENE217X	CCR4-NOT_transcription_complex,_subunit_7	CCR4-NOT_transcription_complex,_subunit_7	1.000000	1.000000	0.714286	1.000000	0.666667	1.000000	0.500000	1.000000	0.000000	1.000000	0.500000	1.000000	0.454545	0.000000	1.000000	0.333333	1.000000	0.500000	1.000000	0.500000	0.000000	0.833333	0.166667	0.000000	1.000000	1.000000	0.600000	0.200000	0.600000	0.875000	1.000000	1.000000	0.800000	0.000000	0.400000	1.000000	0.300000	0.200000	0.700000	0.500000	0.750000	1.000000	0.750000	0.500000	1.000000	0.625000	0.500000
GENE363X	mediator_of_RNA_polymerase_II_transcription,	mediator_of_RNA_polymerase_II_transcription,	1.000000	0.800000	1.000000	1.000000	0.600000	1.000000	0.333333	0.666667	0.000000	0.666667	0.000000	1.000000	0.666667	0.500000	1.000000	0.400000	1.000000	0.666667	1.000000	0.250000	0.750000	1.000000	0.500000	0.000000	0.750000	1.000000	0.000000	0.000000	0.500000	0.800000	1.000000	0.400000	0.200000	0.400000	1.000000	1.000000	0.000000	0.250000	0.750000	0.000000	0.400000	1.000000	0.800000	0.250000	1.000000	0.500000	0.000000
GENE451X	receptor-type_protein_tyrosine_phosphatase_O	receptor-type_protein_tyrosine_phosphatase_O	1.000000	1.000000	0.769231	0.500000	1.000000	0.375000	1.000000	0.250000	0.000000	0.500000	0.250000	0.833333	1.000000	0.833333	1.000000	0.727273	1.000000	0.312500	1.000000	1.000000	1.000000	1.000000	1.000000	0.000000	1.000000	1.000000	0.444444	0.111111	0.333333	1.000000	0.777778	0.750000	1.000000	0.000000	0.875000	1.000000	0.125000	0.250000	0.625000	0.272727	0.545455	1.000000	0.454545	0.384615	0.307692	0.076923	0.230769
GENE903X	KH_domain-containing,_RNA-binding,_signal	KH_domain-containing,_RNA-binding,_signal	1.000000	0.500000	1.000000	1.000000	0.321429	1.000000	0.600000	0.200000	0.100000	0.200000	0.600000	1.000000	1.000000	0.400000	1.000000	1.000000	0.750000	1.000000	0.800000	1.000000	0.714286	0.857143	0.142857	0.142857	0.857143	0.833333	1.000000	0.000000	0.333333	0.600000	1.000000	1.000000	1.000000	0.375000	0.875000	0.909091	0.545455	0.727273	1.000000	0.833333	0.500000	1.000000	0.333333	0.428571	1.000000	0.428571	0.285714
GENE1301X	CGI-62_protein	CGI-62_protein	1.000000	0.125000	1.000000	1.000000	0.384615	1.000000	0.400000	0.300000	0.000000	0.200000	0.100000	1.000000	0.230769	0.000000	1.000000	0.250000	1.000000	0.250000	1.000000	0.333333	0.333333	0.666667	0.166667	0.000000	1.000000	0.875000	0.375000	0.000000	1.000000	0.400000	1.000000	1.000000	0.416667	0.000000	0.500000	1.000000	0.428571	0.285714	0.428571	1.000000	0.500000	0.750000	1.000000	0.666667	0.666667	0.166667	0.333333
GENE286X	hypothetical_protein_FLJ33979	hypothetical_protein_FLJ33979	1.000000	0.307692	1.000000	1.000000	0.500000	1.000000	0.100000	0.100000	0.100000	0.300000	0.000000	1.000000	0.300000	0.400000	1.000000	0.000000	1.000000	0.900000	1.000000	0.600000	0.000000	1.000000	0.600000	0.200000	0.800000	1.000000	0.285714	0.000000	1.000000	0.400000	1.000000	0.888889	0.888889	0.000000	1.000000	1.000000	0.800000	0.600000	0.800000	0.142857	0.142857	0.714286	1.000000	0.700000	0.500000	0.200000	0.100000
GENE25X	hypothetical_protein_MGC24132	hypothetical_protein_MGC24132	1.000000	0.333333	1.000000	1.000000	0.769231	1.000000	0.300000	0.100000	0.000000	0.000000	0.100000	1.000000	0.333333	0.666667	1.000000	0.666667	1.000000	1.000000	0.857143	0.600000	0.200000	0.600000	0.000000	0.000000	1.000000	0.750000	1.000000	0.250000	1.000000	0.375000	1.000000	0.200000	1.000000	0.000000	1.000000	1.000000	1.000000	1.000000	0.333333	0.666667	0.333333	1.000000	1.000000	0.750000	0.625000	0.125000	0.250000
GENE39X	hypothetical_protein_LOC168850	hypothetical_protein_LOC168850	1.000000	0.466667	1.000000	1.000000	0.285714	0.571429	1.000000	0.714286	0.428571	0.000000	0.142857	1.000000	0.562500	0.833333	1.000000	0.181818	1.000000	1.000000	0.833333	0.428571	1.000000	0.857143	0.428571	0.285714	0.857143	0.909091	0.181818	0.000000	1.000000	0.600000	1.000000	1.000000	0.666667	0.333333	0.666667	1.000000	0.000000	0.166667	0.500000	0.700000	0.100000	0.300000	1.000000	1.000000	0.500000	0.750000	0.375000
GENE620X	hypothetical_protein_FLJ23235	hypothetical_protein_FLJ23235	1.000000	0.428571	1.000000	1.000000	0.750000	1.000000	0.400000	0.000000	0.100000	0.000000	0.100000	1.000000	0.307692	1.000000	0.600000	0.750000	1.000000	0.750000	1.000000	0.142857	0.428571	1.000000	0.714286	0.428571	0.857143	1.000000	0.444444	0.111111	1.000000	0.500000	1.000000	1.000000	0.250000	0.000000	0.250000	1.000000	0.250000	0.000000	0.250000	0.250000	0.125000	1.000000	0.875000	0.666667	1.000000	0.555556	0.444444
GENE544X	hypothetical_protein_FLJ31455	hypothetical_protein_FLJ31455	1.000000	0.875000	1.000000	1.000000	0.409091	1.000000	0.375000	0.250000	0.125000	0.250000	0.250000	1.000000	0.647059	1.000000	0.166667	1.000000	1.000000	0.333333	1.000000	0.375000	0.875000	1.000000	0.125000	0.125000	0.375000	1.000000	0.666667	0.166667	0.833333	1.000000	0.571429	1.000000	1.000000	0.166667	0.666667	1.000000	0.750000	0.500000	0.375000	0.142857	0.428571	1.000000	0.571429	0.555556	0.777778	0.444444	0.222222
GENE1420X	tyrosine_3/tryptophan_5_-monooxygenase	tyrosine_3/tryptophan_5_-monooxygenase	1.000000	1.000000	0.833333	1.000000	0.611111	1.000000	0.750000	0.500000	0.250000	0.500000	0.500000	1.000000	1.000000	1.000000	0.500000	0.833333	1.000000	0.125000	1.000000	1.000000	0.500000	0.500000	1.000000	0.000000	0.500000	1.000000	0.000000	0.400000	0.600000	0.714286	1.000000	1.000000	0.444444	0.333333	1.000000	1.000000	0.250000	0.500000	0.750000	0.500000	0.000000	1.000000	0.666667	0.300000	0.200000	0.500000	0.300000
GENE128X	elongation_of_very_long_chain_fatty_acids	elongation_of_very_long_chain_fatty_acids	1.000000	1.000000	0.600000	1.000000	1.000000	1.000000	0.500000	1.000000	0.500000	0.500000	1.000000	1.000000	0.375000	0.600000	1.000000	0.600000	1.000000	0.833333	1.000000	0.800000	0.600000	0.800000	0.600000	0.200000	1.000000	1.000000	0.750000	1.000000	1.000000	0.727273	1.000000	1.000000	0.333333	0.111111	0.555556	1.000000	0.090909	0.363636	0.363636	0.300000	0.200000	1.000000	0.500000	0.222222	0.555556	0.444444	0.777778
GENE306X	transcription_factor_NRF	transcription_factor_NRF	1.000000	0.538462	1.000000	1.000000	0.714286	1.000000	0.200000	0.200000	0.400000	0.400000	0.800000	1.000000	0.450000	0.500000	1.000000	0.400000	1.000000	0.833333	1.000000	0.333333	0.416667	1.000000	0.583333	0.166667	0.750000	1.000000	0.125000	0.062500	0.375000	0.214286	1.000000	0.300000	0.800000	0.300000	1.000000	0.571429	0.571429	0.714286	1.000000	1.000000	0.333333	1.000000	0.666667	0.666667	0.166667	0.333333	0.833333
GENE974X	crystallin,_zeta	crystallin,_zeta	1.000000	1.000000	0.833333	1.000000	0.750000	1.000000	0.000000	0.571429	0.142857	0.000000	0.000000	1.000000	0.769231	0.428571	1.000000	0.285714	1.000000	1.000000	0.428571	0.375000	1.000000	0.500000	0.125000	0.125000	0.500000	0.090909	0.181818	0.090909	1.000000	0.300000	1.000000	0.750000	0.312500	0.062500	1.000000	1.000000	0.400000	0.333333	0.666667	0.142857	0.214286	0.642857	1.000000	0.714286	1.000000	0.285714	0.428571
GENE272X	FGFR1_oncogene_partner_isoform_b	FGFR1_oncogene_partner_isoform_b	1.000000	0.384615	1.000000	1.000000	0.761905	0.250000	1.000000	0.750000	0.750000	0.250000	0.250000	1.000000	0.526316	0.333333	1.000000	0.625000	1.000000	1.000000	1.000000	0.642857	1.000000	0.285714	0.285714	0.142857	0.500000	0.888889	0.444444	0.333333	1.000000	0.500000	1.000000	1.000000	0.700000	0.500000	0.500000	1.000000	0.166667	0.250000	0.750000	0.375000	0.250000	1.000000	0.875000	1.000000	0.357143	0.214286	0.428571
GENE585X	hypothetical_protein_FLJ12586	hypothetical_protein_FLJ12586	1.000000	1.000000	0.750000	0.769231	1.000000	1.000000	0.611111	0.166667	0.000000	0.222222	0.000000	1.000000	0.875000	0.842105	1.000000	1.000000	1.000000	0.444444	1.000000	0.800000	0.700000	0.700000	1.000000	0.300000	0.800000	0.470588	0.411765	0.058824	1.000000	0.357143	1.000000	1.000000	0.375000	0.125000	0.625000	1.000000	0.916667	0.666667	0.916667	0.428571	0.000000	0.714286	1.000000	0.444444	0.666667	0.111111	0.777778
GENE434X	hypothetical_protein_FLJ12592	hypothetical_protein_FLJ12592	1.000000	0.777778	1.000000	1.000000	0.857143	1.000000	0.600000	0.600000	0.800000	0.600000	0.200000	1.000000	0.687500	1.000000	0.555556	0.666667	1.000000	1.000000	0.600000	1.000000	0.444444	0.444444	0.333333	0.000000	0.222222	1.000000	0.200000	0.100000	0.500000	0.333333	1.000000	0.421053	0.473684	0.052632	1.000000	1.000000	0.461538	0.230769	0.461538	0.454545	0.363636	0.636364	1.000000	0.181818	1.000000	0.181818	0.363636
GENE637X	ornithine_decarboxylase_antizyme_inhibitor	ornithine_decarboxylase_antizyme_inhibitor	1.000000	0.285714	1.000000	1.000000	0.416667	0.000000	1.000000	0.500000	0.000000	0.000000	0.500000	0.812500	1.000000	0.428571	1.000000	0.625000	1.000000	1.000000	0.555556	0.538462	0.538462	0.307692	0.307692	0.076923	1.000000	1.000000	0.714286	0.285714	0.428571	0.700000	1.000000	0.800000	0.200000	0.000000	1.000000	1.000000	0.150000	0.100000	0.400000	0.428571	0.142857	0.857143	1.000000	0.400000	0.700000	0.200000	0.200000
GENE1032X	myeloid/lymphoid_or_mixed-lineage_leukemia	myeloid/lymphoid_or_mixed-lineage_leukemia	1.000000	0.478261	1.000000	1.000000	0.580645	0.666667	1.000000	0.083333	0.416667	0.000000	0.083333	1.000000	0.536585	1.000000	0.571429	1.000000	0.750000	0.666667	1.000000	1.000000	0.460000	0.220000	0.240000	0.040000	0.340000	1.000000	0.900000	0.100000	0.300000	1.000000	1.000000	0.500000	0.833333	0.000000	1.000000	1.000000	0.666667	0.500000	0.666667	0.307692	0.461538	1.000000	0.230769	0.727273	0.454545	0.454545	0.363636
GENE1265X	hypothetical_protein_FLJ10287	hypothetical_protein_FLJ10287	1.000000	0.125000	1.000000	1.000000	0.242424	1.000000	0.357143	0.214286	0.071429	0.214286	0.000000	1.000000	0.740741	1.000000	1.000000	0.266667	1.000000	0.777778	1.000000	0.000000	0.800000	0.500000	0.200000	0.100000	1.000000	1.000000	0.545455	0.090909	0.363636	0.444444	1.000000	1.000000	0.500000	0.333333	1.000000	1.000000	0.583333	0.333333	0.666667	0.153846	0.076923	1.000000	0.615385	0.933333	1.000000	0.400000	0.066667
GENE1220X	KIAA1495_protein	KIAA1495_protein	1.000000	0.300000	1.000000	1.000000	0.200000	1.000000	0.625000	0.500000	0.375000	0.250000	0.125000	1.000000	1.000000	0.333333	1.000000	0.200000	1.000000	1.000000	0.875000	0.250000	0.583333	1.000000	0.083333	0.000000	0.583333	1.000000	0.500000	0.000000	0.500000	0.000000	1.000000	1.000000	0.142857	0.142857	0.857143	1.000000	0.666667	0.666667	1.000000	0.666667	0.500000	0.666667	1.000000	0.750000	0.625000	0.000000	0.250000
GENE1505X	GA_binding_protein_transcription_factor,_beta	GA_binding_protein_transcription_factor,_beta	1.000000	0.500000	1.000000	1.000000	0.300000	1.000000	0.333333	1.000000	0.333333	0.333333	0.333333	0.833333	1.000000	0.333333	1.000000	0.857143	1.000000	1.000000	1.000000	0.200000	0.700000	0.400000	0.300000	0.000000	1.000000	1.000000	0.250000	0.125000	0.437500	0.000000	1.000000	0.933333	0.400000	0.066667	1.000000	1.000000	0.090909	0.181818	0.909091	1.000000	0.166667	1.000000	0.583333	1.000000	0.333333	0.166667	0.083333
GENE836X	osteoglycin_preproprotein	osteoglycin_preproprotein	1.000000	0.538462	1.000000	1.000000	0.294118	1.000000	0.333333	0.333333	1.000000	0.333333	0.333333	1.000000	0.588235	0.000000	1.000000	0.538462	1.000000	1.000000	1.000000	0.166667	1.000000	1.000000	0.333333	0.000000	0.500000	1.000000	0.600000	0.400000	1.000000	1.000000	0.571429	1.000000	0.428571	0.000000	0.571429	1.000000	0.400000	0.200000	0.200000	1.000000	0.333333	1.000000	1.000000	0.846154	0.153846	0.230769	0.384615
GENE873X	testes_development-related_NYD-SP17	testes_development-related_NYD-SP17	1.000000	1.000000	1.000000	1.000000	0.333333	0.600000	1.000000	0.200000	0.000000	0.200000	0.200000	1.000000	0.619048	0.600000	1.000000	0.300000	1.000000	1.000000	0.800000	0.428571	0.571429	0.571429	0.857143	0.000000	1.000000	0.714286	0.428571	0.142857	1.000000	1.000000	0.571429	1.000000	0.200000	0.000000	1.000000	1.000000	0.200000	0.200000	0.200000	0.600000	1.000000	0.800000	1.000000	0.333333	0.444444	0.333333	0.666667
GENE557X	antigen_identified_by_monoclonal_antibody_Ki-67	antigen_identified_by_monoclonal_antibody_Ki-67	1.000000	1.000000	0.607843	1.000000	0.765432	1.000000	0.787500	0.125000	0.062500	0.225000	0.237500	1.000000	0.706422	1.000000	0.447368	0.808511	1.000000	0.784946	1.000000	0.862500	0.512500	1.000000	0.450000	0.037500	0.612500	1.000000	0.423729	0.228814	0.949153	0.500000	1.000000	1.000000	0.436364	0.063636	0.481818	1.000000	0.901639	0.442623	0.721311	0.964912	0.368421	1.000000	0.473684	0.437500	0.375000	0.609375	0.859375
GENE1467X	hypothetical_protein_FLJ23445	hypothetical_protein_FLJ23445	1.000000	0.375000	1.000000	1.000000	0.333333	1.000000	0.333333	0.666667	0.333333	1.000000	0.666667	1.000000	0.583333	0.333333	1.000000	0.200000	1.000000	1.000000	1.000000	1.000000	0.750000	1.000000	0.250000	0.000000	0.500000	1.000000	0.500000	0.500000	1.000000	0.500000	1.000000	0.666667	0.166667	0.000000	1.000000	1.000000	0.166667	0.166667	0.333333	0.666667	0.000000	1.000000	1.000000	0.600000	0.600000	0.600000	0.800000
GENE878X	histone_deacetylase_2	histone_deacetylase_2	1.000000	0.344828	1.000000	1.000000	0.392857	1.000000	0.250000	0.500000	0.250000	0.250000	0.375000	1.000000	0.600000	0.062500	1.000000	0.750000	1.000000	0.363636	1.000000	0.083333	0.583333	1.000000	0.083333	0.000000	0.333333	1.000000	0.272727	0.090909	0.545455	0.578947	1.000000	0.375000	0.250000	0.125000	1.000000	1.000000	0.350000	0.100000	0.750000	0.500000	0.500000	0.500000	1.000000	1.000000	0.454545	0.272727	0.272727
GENE463X	hypothetical_protein_LOC90462	hypothetical_protein_LOC90462	1.000000	0.083333	1.000000	0.814815	1.000000	1.000000	0.545455	0.136364	0.000000	0.000000	0.000000	1.000000	0.642857	0.451613	1.000000	0.833333	1.000000	0.266667	1.000000	0.411765	1.000000	0.823529	0.235294	0.176471	0.058824	1.000000	0.473684	0.210526	0.473684	0.428571	1.000000	0.500000	1.000000	0.125000	0.625000	1.000000	0.173913	0.521739	0.217391	0.166667	0.333333	0.666667	1.000000	0.545455	0.545455	0.272727	1.000000
GENE2388X	zinc_finger_protein_26_(KOX_20)	zinc_finger_protein_26_(KOX_20)	1.000000	0.100000	1.000000	1.000000	0.400000	1.000000	0.300000	0.050000	0.000000	0.100000	0.150000	1.000000	0.750000	0.375000	1.000000	0.700000	1.000000	0.350000	1.000000	0.400000	1.000000	0.750000	0.150000	0.100000	0.350000	1.000000	0.461538	0.000000	0.538462	0.437500	1.000000	0.250000	1.000000	0.000000	0.666667	1.000000	0.105263	0.578947	0.210526	0.500000	0.333333	1.000000	1.000000	0.400000	0.700000	0.100000	0.800000
GENE1364X	proteoglycan_4	proteoglycan_4	1.000000	0.608696	1.000000	0.625000	1.000000	1.000000	0.208333	0.041667	0.208333	0.000000	0.250000	0.683673	1.000000	0.666667	1.000000	0.761905	1.000000	1.000000	0.526316	0.105263	0.263158	0.552632	0.473684	0.000000	1.000000	0.516667	1.000000	0.041667	0.791667	0.500000	1.000000	1.000000	0.218182	0.090909	0.672727	1.000000	0.333333	0.733333	0.600000	0.642857	0.428571	0.857143	1.000000	0.500000	0.428571	0.285714	0.642857
GENE190X	hypothetical_protein_DKFZp762O076	hypothetical_protein_DKFZp762O076	1.000000	1.000000	1.000000	1.000000	0.125000	1.000000	0.500000	0.833333	0.333333	0.333333	0.166667	1.000000	0.800000	1.000000	0.200000	1.000000	0.666667	1.000000	0.500000	0.400000	1.000000	0.600000	0.600000	0.200000	0.600000	1.000000	0.666667	0.166667	0.500000	0.142857	1.000000	1.000000	0.555556	0.111111	0.666667	1.000000	0.571429	0.428571	0.428571	0.333333	0.500000	0.833333	1.000000	0.166667	0.666667	0.333333	0.500000
GENE1319X	hypothetical_protein_FLJ10652	hypothetical_protein_FLJ10652	1.000000	0.454545	1.000000	1.000000	0.421053	1.000000	0.500000	0.000000	0.000000	0.100000	0.100000	1.000000	0.512195	0.250000	1.000000	0.909091	1.000000	1.000000	0.818182	1.000000	0.909091	0.909091	0.000000	0.181818	0.818182	1.000000	0.625000	0.125000	0.500000	1.000000	0.666667	0.500000	0.750000	0.250000	1.000000	0.800000	0.400000	0.600000	1.000000	0.875000	0.000000	0.875000	1.000000	1.000000	0.181818	0.363636	0.272727
GENE644X	hypothetical_protein_MGC33382	hypothetical_protein_MGC33382	1.000000	0.363636	1.000000	1.000000	0.285714	1.000000	0.222222	0.111111	0.222222	0.111111	0.222222	1.000000	0.842105	1.000000	0.833333	0.562500	1.000000	1.000000	0.636364	0.384615	0.538462	1.000000	0.384615	0.076923	1.000000	0.272727	0.272727	0.181818	1.000000	0.500000	1.000000	1.000000	0.500000	0.166667	1.000000	1.000000	0.500000	0.125000	0.625000	0.181818	0.000000	0.000000	1.000000	0.750000	0.625000	0.750000	0.250000
GENE758X	Fanconi_anemia,_complementation_group_L	Fanconi_anemia,_complementation_group_L	1.000000	0.235294	1.000000	1.000000	0.769231	1.000000	0.444444	0.111111	0.222222	0.222222	0.111111	0.818182	1.000000	0.500000	1.000000	0.375000	1.000000	0.727273	1.000000	0.666667	1.000000	0.333333	0.333333	0.222222	0.444444	0.500000	1.000000	0.166667	0.833333	0.200000	1.000000	1.000000	0.181818	0.272727	0.545455	1.000000	0.000000	0.000000	0.500000	0.500000	0.000000	1.000000	0.625000	1.000000	0.666667	0.416667	0.083333
GENE700X	serine_palmitoyltransferase,_long_chain_base	serine_palmitoyltransferase,_long_chain_base	1.000000	0.833333	1.000000	1.000000	0.791667	0.818182	1.000000	0.272727	0.272727	1.000000	0.181818	0.647059	1.000000	0.300000	1.000000	1.000000	0.916667	0.750000	1.000000	0.750000	0.625000	1.000000	0.625000	0.000000	0.625000	1.000000	0.700000	0.700000	0.300000	0.380952	1.000000	0.764706	1.000000	0.176471	0.705882	1.000000	0.608696	0.260870	0.347826	0.444444	0.111111	1.000000	0.611111	0.157895	0.421053	0.315789	0.315789
GENE1112X	Nit_protein_2	Nit_protein_2	1.000000	0.750000	1.000000	1.000000	0.700000	1.000000	0.000000	0.500000	0.750000	1.000000	0.000000	1.000000	0.800000	0.500000	1.000000	1.000000	1.000000	0.444444	1.000000	0.500000	0.250000	0.375000	0.500000	0.000000	1.000000	1.000000	0.666667	0.166667	0.666667	0.272727	1.000000	1.000000	1.000000	0.111111	0.888889	1.000000	0.500000	0.375000	0.375000	0.250000	0.125000	1.000000	0.750000	0.500000	0.666667	0.333333	0.500000
GENE115X	hypothetical_protein_MGC34079	hypothetical_protein_MGC34079	1.000000	0.444444	1.000000	1.000000	0.956522	0.833333	1.000000	0.277778	0.111111	0.000000	0.222222	1.000000	0.960000	1.000000	0.863636	1.000000	0.444444	0.346154	1.000000	0.714286	1.000000	0.500000	0.500000	0.142857	0.785714	0.200000	0.200000	0.000000	1.000000	0.500000	1.000000	0.727273	0.181818	0.363636	1.000000	1.000000	0.208333	0.416667	0.375000	0.363636	0.363636	0.636364	1.000000	0.250000	0.333333	0.083333	0.750000
GENE515X	zinc_finger_protein_304	zinc_finger_protein_304	1.000000	1.000000	0.583333	1.000000	0.851852	1.000000	0.590909	0.000000	0.090909	0.136364	0.227273	1.000000	0.481481	1.000000	0.261905	1.000000	0.750000	0.269231	1.000000	1.000000	0.560000	0.200000	0.360000	0.040000	0.360000	0.857143	0.285714	0.071429	1.000000	0.666667	1.000000	1.000000	0.642857	0.142857	0.714286	1.000000	0.166667	0.625000	0.250000	0.200000	0.200000	1.000000	0.800000	0.150000	0.200000	0.150000	0.300000
GENE616X	hypothetical_protein_BC005868	hypothetical_protein_BC005868	1.000000	0.857143	1.000000	1.000000	0.710526	1.000000	0.520000	0.160000	0.200000	0.120000	0.120000	1.000000	0.428571	1.000000	0.361111	0.833333	1.000000	0.826087	1.000000	1.000000	0.950000	0.150000	0.550000	0.100000	0.850000	0.470588	0.470588	0.058824	1.000000	0.352941	1.000000	0.571429	0.857143	0.571429	1.000000	1.000000	0.411765	0.529412	0.470588	0.222222	0.555556	0.777778	1.000000	0.083333	0.333333	0.166667	1.000000
GENE398X	hypothetical_protein_FLJ10074	hypothetical_protein_FLJ10074	1.000000	0.555556	1.000000	1.000000	0.800000	1.000000	0.000000	0.000000	0.000000	0.000000	0.200000	1.000000	0.458333	0.200000	1.000000	0.428571	1.000000	0.652174	1.000000	0.461538	0.692308	0.615385	0.461538	0.000000	1.000000	1.000000	0.428571	0.000000	1.000000	1.000000	0.000000	0.666667	0.333333	0.222222	1.000000	1.000000	0.600000	0.400000	0.600000	0.333333	0.166667	0.416667	1.000000	0.533333	0.800000	0.200000	0.133333
GENE516X	ADP-ribosylation_factor-like_6	ADP-ribosylation_factor-like_6	1.000000	0.300000	1.000000	1.000000	0.500000	1.000000	0.000000	0.166667	0.000000	0.000000	0.166667	1.000000	0.307692	0.666667	1.000000	0.333333	1.000000	1.000000	0.500000	0.200000	1.000000	1.000000	0.200000	0.000000	0.600000	1.000000	0.000000	0.500000	0.500000	0.500000	1.000000	0.666667	0.666667	0.000000	1.000000	1.000000	1.000000	0.250000	0.500000	0.400000	0.400000	1.000000	0.600000	0.375000	0.750000	0.250000	0.250000
GENE1091X	zinc_finger_protein_75a	zinc_finger_protein_75a	1.000000	0.333333	1.000000	1.000000	0.818182	1.000000	0.300000	0.000000	0.000000	0.200000	0.100000	1.000000	0.461538	1.000000	0.384615	0.666667	1.000000	1.000000	1.000000	0.833333	0.666667	1.000000	0.666667	0.000000	0.833333	1.000000	0.333333	0.000000	0.666667	0.200000	1.000000	1.000000	0.600000	0.000000	0.000000	1.000000	0.400000	0.800000	0.200000	0.600000	0.400000	1.000000	0.600000	0.625000	0.250000	0.250000	0.625000
GENE177X	hypothetical_protein_FLJ14260	hypothetical_protein_FLJ14260	1.000000	1.000000	1.000000	1.000000	0.568182	1.000000	0.611111	0.000000	0.222222	0.166667	0.055556	1.000000	0.244898	0.444444	1.000000	0.458333	1.000000	0.680000	1.000000	0.937500	0.625000	0.625000	1.000000	0.000000	1.000000	0.269231	0.192308	0.153846	1.000000	0.478261	1.000000	0.777778	1.000000	0.055556	0.444444	1.000000	0.071429	0.357143	0.214286	0.285714	0.214286	0.571429	1.000000	0.157895	0.210526	0.157895	0.263158
GENE2200X	hypothetical_protein_FLJ20079	hypothetical_protein_FLJ20079	1.000000	0.333333	1.000000	1.000000	0.400000	1.000000	0.076923	0.076923	0.000000	0.076923	0.076923	1.000000	0.736842	1.000000	0.642857	0.166667	1.000000	1.000000	0.900000	0.300000	0.500000	0.800000	1.000000	0.000000	0.500000	0.200000	0.150000	0.150000	1.000000	0.600000	1.000000	0.666667	1.000000	0.000000	0.500000	1.000000	0.222222	0.333333	0.111111	0.666667	0.666667	0.666667	1.000000	0.272727	0.181818	0.000000	0.272727
GENE2217X	zinc_finger_protein_20_(KOX_13)	zinc_finger_protein_20_(KOX_13)	1.000000	0.307692	1.000000	1.000000	0.633333	0.714286	1.000000	0.214286	0.000000	0.000000	0.285714	1.000000	0.676471	0.894737	1.000000	0.500000	1.000000	1.000000	0.833333	0.272727	1.000000	0.636364	1.000000	0.090909	0.636364	0.300000	0.300000	0.200000	1.000000	0.150000	1.000000	0.300000	1.000000	0.000000	0.500000	1.000000	0.238095	0.238095	0.285714	0.833333	0.500000	1.000000	0.500000	0.222222	0.333333	0.111111	0.555556
GENE26X	adenylyl_cyclase-associated_protein	adenylyl_cyclase-associated_protein	1.000000	0.909091	1.000000	0.650000	1.000000	0.500000	0.250000	1.000000	0.750000	0.250000	0.250000	0.913043	1.000000	0.571429	1.000000	1.000000	1.000000	0.266667	1.000000	0.700000	0.900000	0.700000	0.800000	0.100000	1.000000	1.000000	0.692308	0.153846	0.076923	1.000000	0.833333	0.750000	0.562500	0.125000	1.000000	0.538462	1.000000	0.384615	0.461538	0.529412	0.588235	1.000000	0.235294	0.052632	0.526316	0.052632	0.105263
GENE476X	U4/U6-associated_RNA_splicing_factor	U4/U6-associated_RNA_splicing_factor	1.000000	0.833333	1.000000	0.837838	1.000000	0.642857	0.785714	1.000000	0.285714	0.285714	0.285714	0.645833	1.000000	0.500000	1.000000	0.692308	1.000000	0.714286	1.000000	0.666667	0.166667	0.666667	0.666667	0.083333	1.000000	1.000000	0.150000	0.150000	0.600000	1.000000	1.000000	0.833333	0.944444	0.111111	1.000000	0.615385	1.000000	0.615385	0.230769	0.611111	0.444444	1.000000	0.277778	0.160000	0.120000	0.240000	0.280000
GENE1274X	HSPC056_protein	HSPC056_protein	1.000000	0.714286	1.000000	1.000000	0.714286	0.666667	1.000000	0.666667	0.666667	0.333333	0.333333	1.000000	0.750000	1.000000	0.400000	1.000000	1.000000	0.454545	1.000000	0.600000	0.600000	1.000000	0.600000	0.400000	0.200000	1.000000	0.750000	0.000000	0.500000	1.000000	0.600000	0.750000	0.375000	0.000000	1.000000	1.000000	0.000000	0.166667	0.666667	0.555556	0.333333	0.555556	1.000000	0.800000	0.700000	0.700000	0.400000
GENE368X	tumor_necrosis_factor_ligand_superfamily,_member	tumor_necrosis_factor_ligand_superfamily,_member	1.000000	0.214286	1.000000	1.000000	0.714286	1.000000	0.400000	0.400000	0.000000	0.400000	0.000000	1.000000	0.666667	0.222222	1.000000	0.666667	1.000000	1.000000	0.833333	0.833333	0.500000	1.000000	1.000000	0.000000	0.833333	0.666667	0.666667	0.000000	1.000000	0.666667	1.000000	0.600000	1.000000	0.200000	1.000000	1.000000	0.375000	0.250000	0.375000	0.000000	0.500000	1.000000	1.000000	0.833333	0.166667	0.500000	0.333333
GENE1011X	prostaglandin-D_synthase	prostaglandin-D_synthase	1.000000	1.000000	0.666667	1.000000	0.500000	1.000000	0.750000	0.250000	0.000000	0.250000	0.250000	1.000000	0.333333	0.666667	1.000000	1.000000	0.500000	1.000000	0.500000	0.500000	0.500000	1.000000	0.000000	0.000000	0.500000	0.666667	0.500000	0.166667	1.000000	0.500000	1.000000	1.000000	0.400000	0.200000	1.000000	1.000000	0.000000	1.000000	0.333333	0.333333	1.000000	1.000000	0.666667	0.500000	1.000000	0.166667	0.666667
GENE1389X	zinc_finger_protein_215	zinc_finger_protein_215	1.000000	0.666667	1.000000	1.000000	0.586207	0.875000	0.875000	1.000000	0.000000	0.125000	0.500000	1.000000	0.656250	0.333333	1.000000	1.000000	0.933333	1.000000	0.562500	0.600000	1.000000	0.800000	0.466667	0.000000	0.733333	1.000000	0.250000	0.083333	0.583333	0.375000	1.000000	0.714286	1.000000	0.000000	0.857143	1.000000	0.222222	0.777778	0.222222	0.181818	0.181818	1.000000	0.454545	0.187500	0.500000	0.125000	0.250000
GENE1458X	pyruvate_dehydrogenase_(lipoamide)_beta	pyruvate_dehydrogenase_(lipoamide)_beta	1.000000	0.666667	1.000000	1.000000	0.562500	0.800000	1.000000	0.200000	0.200000	0.800000	0.600000	0.900000	1.000000	1.000000	0.750000	0.300000	1.000000	0.200000	1.000000	0.000000	0.375000	1.000000	0.375000	0.000000	0.500000	0.800000	1.000000	0.000000	0.800000	0.600000	1.000000	0.437500	0.625000	0.312500	1.000000	1.000000	0.545455	0.545455	0.636364	0.384615	0.538462	1.000000	0.615385	0.375000	0.375000	0.375000	0.125000
GENE0X	testin_isoform_2	testin_isoform_2	1.000000	1.000000	0.727273	0.833333	1.000000	1.000000	0.600000	0.400000	0.200000	0.400000	0.200000	0.863636	1.000000	1.000000	0.750000	0.307692	1.000000	0.538462	1.000000	1.000000	0.111111	0.444444	0.333333	0.000000	0.444444	0.285714	1.000000	0.142857	0.285714	0.416667	1.000000	1.000000	0.800000	0.000000	0.900000	1.000000	0.777778	0.666667	0.222222	0.250000	0.500000	1.000000	0.416667	0.200000	0.400000	0.400000	0.400000
GENE1069X	hypothetical_protein_FLJ35838	hypothetical_protein_FLJ35838	1.000000	0.666667	1.000000	1.000000	0.818182	1.000000	0.600000	0.400000	0.000000	0.600000	0.200000	1.000000	0.700000	1.000000	0.333333	0.615385	1.000000	1.000000	0.875000	0.600000	1.000000	0.800000	0.666667	0.066667	0.866667	0.636364	0.636364	0.136364	1.000000	0.916667	1.000000	0.692308	0.615385	0.076923	1.000000	0.769231	1.000000	0.692308	0.384615	0.368421	0.368421	1.000000	0.473684	0.333333	0.666667	0.166667	0.416667
GENE525X	chromosome_6_open_reading_frame_188	chromosome_6_open_reading_frame_188	1.000000	0.500000	1.000000	0.800000	1.000000	1.000000	1.000000	0.250000	0.250000	0.000000	0.500000	1.000000	0.888889	1.000000	0.166667	0.444444	1.000000	0.444444	1.000000	1.000000	0.272727	0.363636	0.090909	0.090909	0.727273	0.833333	0.833333	0.500000	1.000000	0.500000	1.000000	0.100000	0.600000	0.100000	1.000000	0.833333	1.000000	0.333333	0.500000	0.100000	0.300000	1.000000	0.400000	0.105263	0.105263	0.105263	0.473684
GENE1650X	cytochrome_P450,_family_2,_subfamily_C,	cytochrome_P450,_family_2,_subfamily_C,	1.000000	0.357143	1.000000	0.642857	1.000000	1.000000	0.636364	0.181818	0.000000	0.272727	0.181818	1.000000	1.000000	1.000000	0.428571	0.600000	1.000000	0.444444	1.000000	1.000000	0.285714	0.714286	0.714286	0.000000	0.571429	0.666667	0.777778	0.000000	1.000000	0.800000	1.000000	0.444444	0.111111	0.000000	1.000000	1.000000	0.600000	0.200000	0.200000	0.307692	0.461538	1.000000	0.615385	0.000000	0.230769	0.230769	0.769231
GENE1195X	G_protein-coupled_receptor_80	G_protein-coupled_receptor_80	1.000000	0.666667	1.000000	1.000000	0.600000	0.750000	1.000000	0.750000	0.750000	0.250000	0.000000	1.000000	1.000000	1.000000	0.800000	1.000000	0.461538	0.500000	1.000000	1.000000	0.363636	0.545455	0.272727	0.090909	0.272727	0.363636	1.000000	0.090909	0.818182	1.000000	1.000000	0.888889	0.444444	0.000000	1.000000	1.000000	0.750000	0.250000	0.250000	0.500000	0.400000	1.000000	0.300000	0.307692	0.384615	0.384615	0.923077
GENE1162X	proteasome_26S_non-ATPase_subunit_12_isoform_2	proteasome_26S_non-ATPase_subunit_12_isoform_2	1.000000	0.714286	1.000000	1.000000	0.904762	1.000000	0.666667	1.000000	0.333333	0.500000	0.500000	1.000000	0.909091	0.500000	1.000000	0.500000	1.000000	0.500000	1.000000	0.250000	0.625000	0.500000	1.000000	0.250000	0.625000	1.000000	0.555556	0.333333	0.777778	0.600000	1.000000	1.000000	0.875000	0.375000	1.000000	0.600000	0.600000	0.400000	1.000000	0.312500	0.062500	0.437500	1.000000	1.000000	0.437500	0.437500	0.250000
GENE480X	I_beta-1,6-N-acetylglucosaminyltransferase	I_beta-1,6-N-acetylglucosaminyltransferase	1.000000	1.000000	0.545455	0.916667	1.000000	0.666667	1.000000	0.222222	0.111111	0.111111	0.111111	1.000000	0.714286	0.875000	1.000000	0.615385	1.000000	1.000000	0.750000	0.500000	1.000000	0.600000	0.300000	0.100000	0.400000	0.400000	1.000000	0.000000	0.900000	0.666667	1.000000	0.444444	0.777778	0.222222	1.000000	1.000000	1.000000	0.333333	0.500000	0.100000	1.000000	1.000000	0.800000	0.285714	0.357143	0.285714	0.357143
GENE2285X	leucine-rich_repeat-containing_2	leucine-rich_repeat-containing_2	1.000000	0.909091	1.000000	1.000000	0.700000	1.000000	1.000000	0.000000	0.166667	0.666667	0.166667	0.578947	1.000000	0.750000	1.000000	0.818182	1.000000	1.000000	0.875000	1.000000	0.545455	0.454545	0.272727	0.090909	0.454545	0.833333	1.000000	0.166667	0.666667	0.500000	1.000000	0.333333	1.000000	0.166667	0.333333	0.750000	1.000000	0.500000	0.500000	0.375000	0.875000	1.000000	0.500000	0.333333	0.800000	0.200000	0.400000
GENE821X	x_010_protein	x_010_protein	1.000000	0.333333	1.000000	0.923077	1.000000	0.444444	1.000000	0.555556	0.111111	0.666667	0.111111	1.000000	0.500000	1.000000	1.000000	1.000000	0.875000	0.666667	1.000000	0.444444	0.555556	1.000000	0.333333	0.111111	0.666667	1.000000	0.571429	0.142857	0.428571	0.800000	1.000000	0.875000	0.250000	0.125000	1.000000	1.000000	0.666667	0.500000	1.000000	1.000000	0.750000	0.375000	0.875000	0.181818	0.545455	0.363636	0.727273
GENE1045X	amyloid_beta_(A4)_precursor_protein-binding,	amyloid_beta_(A4)_precursor_protein-binding,	1.000000	1.000000	0.760000	0.958333	1.000000	0.857143	1.000000	0.285714	0.142857	1.000000	0.000000	0.700000	1.000000	0.857143	1.000000	0.866667	1.000000	0.631579	1.000000	0.600000	0.800000	0.700000	1.000000	0.200000	0.900000	1.000000	0.266667	0.066667	0.666667	0.400000	1.000000	0.684211	1.000000	0.368421	0.894737	1.000000	0.666667	0.600000	0.266667	0.454545	0.727273	1.000000	0.727273	0.625000	0.500000	0.187500	0.750000
GENE1375X	cytochrome_P450,_family_51	cytochrome_P450,_family_51	1.000000	0.411765	1.000000	1.000000	0.333333	1.000000	0.090909	0.090909	0.545455	0.090909	0.545455	1.000000	0.777778	0.333333	1.000000	0.307692	1.000000	0.428571	1.000000	0.250000	1.000000	0.333333	0.333333	0.083333	0.333333	1.000000	0.307692	0.000000	0.923077	0.909091	1.000000	1.000000	0.785714	0.357143	0.642857	0.785714	0.571429	1.000000	0.214286	0.500000	0.500000	1.000000	0.600000	0.550000	0.450000	0.150000	0.450000
GENE726X	capillary_morphogenesis_protein-2	capillary_morphogenesis_protein-2	1.000000	0.333333	1.000000	1.000000	0.875000	1.000000	0.250000	0.000000	0.000000	0.250000	0.250000	1.000000	0.500000	0.500000	1.000000	0.000000	1.000000	0.500000	1.000000	0.000000	1.000000	0.600000	0.400000	0.000000	0.600000	0.444444	0.222222	0.111111	1.000000	0.250000	1.000000	0.857143	0.142857	0.142857	1.000000	1.000000	0.800000	0.200000	0.500000	1.000000	1.000000	0.800000	1.000000	0.571429	0.714286	0.571429	0.285714
GENE1167X	acid_cluster_protein_33	acid_cluster_protein_33	1.000000	0.818182	1.000000	0.875000	1.000000	1.000000	0.333333	0.333333	0.000000	0.500000	0.000000	1.000000	0.230769	0.125000	1.000000	0.428571	1.000000	0.444444	1.000000	0.333333	1.000000	0.444444	0.222222	0.111111	0.666667	0.285714	0.428571	0.000000	1.000000	0.714286	1.000000	0.500000	0.625000	0.375000	1.000000	1.000000	0.875000	0.000000	0.375000	0.500000	1.000000	0.833333	0.833333	0.222222	0.888889	0.222222	0.555556
GENE42X	ARP3_actin-related_protein_3_homolog	ARP3_actin-related_protein_3_homolog	1.000000	0.562500	1.000000	1.000000	0.391304	1.000000	0.857143	0.428571	0.428571	0.428571	0.428571	1.000000	0.642857	1.000000	0.800000	0.250000	1.000000	1.000000	0.600000	0.285714	0.571429	1.000000	0.571429	0.142857	0.428571	1.000000	0.500000	0.500000	0.875000	0.200000	1.000000	0.666667	0.250000	0.083333	1.000000	1.000000	0.200000	0.200000	0.666667	1.000000	0.700000	0.900000	0.700000	0.500000	1.000000	0.200000	0.200000
GENE1119X	serine/threonine_protein_kinase_MASK	serine/threonine_protein_kinase_MASK	1.000000	0.526316	1.000000	1.000000	0.333333	1.000000	0.666667	1.000000	0.333333	0.000000	1.000000	1.000000	0.625000	1.000000	0.750000	0.777778	1.000000	0.818182	1.000000	0.333333	0.333333	1.000000	0.250000	0.166667	0.583333	0.875000	0.875000	0.000000	1.000000	0.333333	1.000000	0.352941	0.352941	0.058824	1.000000	1.000000	0.500000	0.750000	0.625000	0.571429	0.571429	0.857143	1.000000	0.333333	0.333333	0.250000	0.166667
GENE1127X	hypothetical_protein_MGC64882	hypothetical_protein_MGC64882	1.000000	0.307692	1.000000	1.000000	0.181818	1.000000	1.000000	0.666667	0.000000	1.000000	0.333333	0.923077	1.000000	0.500000	1.000000	0.583333	1.000000	0.500000	1.000000	0.111111	0.888889	0.777778	0.888889	0.111111	1.000000	0.833333	0.833333	0.833333	1.000000	0.500000	1.000000	0.666667	0.444444	0.000000	1.000000	1.000000	0.307692	0.538462	0.615385	0.714286	0.714286	1.000000	0.714286	0.636364	0.636364	0.272727	0.727273
GENE1335X	hypothetical_protein_FLJ22313	hypothetical_protein_FLJ22313	1.000000	0.800000	1.000000	1.000000	0.352941	1.000000	0.750000	0.750000	0.000000	0.500000	0.500000	1.000000	0.125000	0.222222	1.000000	0.529412	1.000000	0.944444	1.000000	0.636364	0.818182	1.000000	0.272727	0.090909	0.909091	0.375000	1.000000	0.375000	1.000000	0.400000	1.000000	0.750000	0.500000	0.166667	1.000000	1.000000	0.083333	0.500000	0.416667	0.750000	0.125000	0.750000	1.000000	0.300000	0.800000	1.000000	0.300000
GENE843X	mitogen-activated_protein_kinase_kinase_5	mitogen-activated_protein_kinase_kinase_5	1.000000	0.250000	1.000000	1.000000	0.526316	0.714286	1.000000	0.428571	0.142857	0.714286	0.000000	0.692308	1.000000	0.571429	1.000000	0.545455	1.000000	0.222222	1.000000	0.777778	0.444444	1.000000	0.666667	0.333333	1.000000	1.000000	0.100000	0.100000	0.600000	0.142857	1.000000	0.909091	1.000000	0.272727	0.363636	1.000000	0.625000	0.312500	0.187500	0.642857	0.500000	1.000000	0.642857	0.470588	0.235294	0.294118	0.117647
GENE799X	uncharacterized_hypothalamus_protein_HCDASE	uncharacterized_hypothalamus_protein_HCDASE	1.000000	0.400000	1.000000	1.000000	0.600000	1.000000	0.428571	0.000000	0.000000	0.142857	0.142857	1.000000	0.277778	0.500000	1.000000	0.333333	1.000000	1.000000	0.857143	0.142857	1.000000	0.857143	0.428571	0.000000	1.000000	1.000000	0.375000	0.000000	0.625000	0.000000	1.000000	1.000000	0.428571	0.285714	0.857143	1.000000	0.500000	0.416667	0.500000	0.285714	0.428571	0.428571	1.000000	0.555556	1.000000	0.777778	0.222222
GENE283X	hypothetical_protein_FLJ25692	hypothetical_protein_FLJ25692	1.000000	0.666667	1.000000	1.000000	0.181818	1.000000	0.571429	0.000000	0.000000	0.000000	0.571429	1.000000	0.727273	0.500000	1.000000	0.454545	1.000000	1.000000	0.700000	0.500000	0.333333	1.000000	0.250000	0.000000	0.333333	0.909091	0.363636	0.090909	1.000000	0.400000	1.000000	1.000000	0.333333	0.000000	0.888889	1.000000	0.100000	0.300000	0.500000	0.500000	0.666667	1.000000	0.666667	0.181818	0.636364	0.636364	0.454545
GENE1054X	solute_carrier_family_21_(organic_anion	solute_carrier_family_21_(organic_anion	1.000000	0.176471	1.000000	1.000000	0.368421	1.000000	0.555556	0.222222	0.000000	0.111111	0.222222	1.000000	0.333333	0.090909	1.000000	0.322581	1.000000	1.000000	0.285714	0.222222	0.296296	1.000000	0.370370	0.037037	0.777778	0.928571	0.714286	0.142857	1.000000	0.722222	1.000000	1.000000	0.250000	0.000000	0.875000	1.000000	0.172414	0.206897	0.517241	0.583333	0.750000	1.000000	0.916667	0.727273	1.000000	0.409091	0.181818
GENE1416X	polyadenylate_binding_protein-interacting	polyadenylate_binding_protein-interacting	1.000000	0.153846	1.000000	1.000000	0.500000	0.800000	0.200000	0.400000	0.400000	1.000000	0.100000	1.000000	0.900000	0.200000	1.000000	0.666667	1.000000	0.473684	1.000000	0.375000	0.750000	1.000000	0.625000	0.250000	0.875000	1.000000	0.142857	0.142857	0.428571	0.583333	1.000000	0.833333	0.583333	0.250000	1.000000	0.900000	1.000000	0.700000	1.000000	0.600000	0.300000	0.300000	1.000000	0.384615	0.769231	0.230769	0.384615
GENE225X	taste_receptor,_type_2,_member_44	taste_receptor,_type_2,_member_44	1.000000	0.500000	1.000000	1.000000	0.750000	1.000000	0.600000	0.000000	0.000000	0.600000	0.000000	0.692308	1.000000	1.000000	1.000000	1.000000	1.000000	1.000000	0.600000	0.833333	1.000000	1.000000	0.833333	0.000000	0.666667	0.181818	0.363636	0.090909	1.000000	0.500000	1.000000	0.333333	0.222222	0.222222	1.000000	1.000000	0.333333	0.333333	0.333333	0.800000	0.600000	1.000000	0.700000	0.800000	1.000000	0.500000	0.700000
GENE82X	prostate_cancer_antigen-1	prostate_cancer_antigen-1	1.000000	1.000000	0.555556	1.000000	0.714286	1.000000	0.272727	0.454545	0.363636	0.181818	0.090909	0.875000	1.000000	1.000000	0.833333	1.000000	0.800000	0.272727	1.000000	1.000000	0.500000	1.000000	0.250000	0.000000	0.750000	1.000000	0.750000	0.000000	0.625000	0.375000	1.000000	0.250000	0.625000	0.125000	1.000000	1.000000	1.000000	0.750000	0.750000	0.300000	0.200000	1.000000	0.400000	0.500000	1.000000	0.750000	0.750000
GENE1159X	sciellin_isoform_a	sciellin_isoform_a	1.000000	0.428571	1.000000	1.000000	0.194444	1.000000	0.541667	0.125000	0.041667	0.166667	0.000000	1.000000	0.428571	0.428571	1.000000	0.609756	1.000000	1.000000	0.888889	0.764706	0.941176	0.411765	0.411765	0.058824	1.000000	0.666667	0.571429	0.095238	1.000000	0.875000	1.000000	0.700000	0.600000	0.100000	1.000000	1.000000	0.266667	0.200000	0.666667	0.733333	0.200000	1.000000	0.466667	0.285714	0.857143	0.142857	0.714286
GENE260X	BTB_(POZ)_domain_containing_1	BTB_(POZ)_domain_containing_1	1.000000	0.312500	1.000000	1.000000	0.684211	1.000000	0.571429	0.857143	1.000000	0.285714	0.142857	1.000000	0.818182	0.750000	1.000000	0.600000	1.000000	0.900000	1.000000	0.625000	1.000000	0.625000	0.500000	0.500000	0.500000	1.000000	0.400000	0.133333	0.533333	0.714286	1.000000	1.000000	1.000000	0.437500	0.562500	0.692308	1.000000	0.769231	0.384615	0.666667	0.444444	0.888889	1.000000	0.333333	0.266667	0.200000	0.666667
GENE1685X	netrin_G1f	netrin_G1f	1.000000	0.769231	1.000000	1.000000	1.000000	1.000000	1.000000	0.750000	0.750000	0.000000	0.250000	1.000000	0.916667	1.000000	1.000000	0.500000	1.000000	0.100000	1.000000	0.428571	0.714286	0.714286	1.000000	0.142857	0.571429	1.000000	0.428571	0.357143	0.428571	0.666667	1.000000	0.666667	1.000000	0.500000	0.500000	1.000000	0.571429	0.714286	0.285714	0.333333	0.333333	1.000000	1.000000	0.444444	0.555556	0.333333	0.777778
GENE519X	serine/threonine_kinase_38	serine/threonine_kinase_38	1.000000	1.000000	0.923077	1.000000	0.916667	1.000000	0.545455	0.181818	0.090909	0.272727	0.454545	1.000000	0.640000	0.625000	1.000000	1.000000	0.545455	0.571429	1.000000	0.571429	0.857143	0.571429	0.714286	0.142857	1.000000	1.000000	0.400000	0.133333	0.533333	1.000000	0.875000	1.000000	0.285714	0.071429	0.357143	0.888889	1.000000	0.444444	0.222222	0.363636	0.090909	1.000000	0.545455	0.250000	0.666667	0.500000	0.500000
GENE1321X	kelch_domain_containing_1	kelch_domain_containing_1	1.000000	0.647059	1.000000	1.000000	0.150000	1.000000	0.833333	0.666667	0.166667	0.166667	0.333333	1.000000	0.176471	1.000000	0.875000	0.111111	1.000000	1.000000	0.700000	1.000000	1.000000	0.666667	0.333333	0.000000	1.000000	1.000000	0.285714	0.071429	0.357143	0.454545	1.000000	0.800000	1.000000	0.600000	0.800000	1.000000	0.200000	0.333333	0.666667	0.800000	0.600000	1.000000	1.000000	1.000000	0.600000	0.600000	0.600000
GENE468X	PRP39_pre-mRNA_processing_factor_39_homolog	PRP39_pre-mRNA_processing_factor_39_homolog	1.000000	0.421053	1.000000	1.000000	0.208333	1.000000	0.333333	0.266667	0.066667	0.266667	0.266667	1.000000	0.434783	0.000000	1.000000	0.423077	1.000000	0.500000	1.000000	0.250000	0.875000	1.000000	0.250000	0.125000	0.875000	1.000000	0.266667	0.000000	0.333333	0.263158	1.000000	1.000000	0.636364	0.090909	1.000000	0.769231	0.000000	0.230769	1.000000	0.500000	0.300000	0.600000	1.000000	0.846154	0.615385	0.538462	0.461538
GENE503X	WW45_protein	WW45_protein	1.000000	0.583333	1.000000	1.000000	0.411765	1.000000	0.111111	0.388889	0.000000	0.222222	0.055556	0.636364	1.000000	0.272727	1.000000	0.636364	1.000000	0.500000	1.000000	0.333333	0.444444	0.888889	0.555556	0.111111	1.000000	1.000000	0.200000	0.200000	0.700000	0.500000	1.000000	1.000000	1.000000	0.000000	0.857143	1.000000	0.111111	0.444444	0.666667	0.714286	0.285714	0.714286	1.000000	0.230769	0.307692	0.153846	0.230769
GENE338X	hypothetical_protein_LOC283588	hypothetical_protein_LOC283588	1.000000	1.000000	0.500000	1.000000	0.600000	1.000000	1.000000	0.000000	0.000000	0.250000	0.000000	1.000000	0.500000	0.666667	1.000000	0.500000	1.000000	0.750000	1.000000	0.666667	0.166667	0.333333	0.500000	0.000000	1.000000	0.666667	1.000000	0.333333	0.666667	0.500000	1.000000	1.000000	1.000000	0.000000	1.000000	1.000000	0.666667	1.000000	0.666667	1.000000	0.666667	0.666667	0.666667	0.200000	0.400000	0.200000	0.200000
GENE2125X	fibrinogen-like_1_precursor	fibrinogen-like_1_precursor	1.000000	0.615385	1.000000	1.000000	0.615385	1.000000	0.800000	0.200000	0.200000	0.400000	0.200000	1.000000	0.500000	0.750000	1.000000	0.375000	1.000000	0.384615	1.000000	0.714286	0.571429	0.142857	0.285714	0.142857	1.000000	0.400000	1.000000	0.400000	0.800000	0.700000	1.000000	1.000000	0.285714	0.285714	0.571429	1.000000	0.545455	0.545455	0.181818	0.500000	1.000000	0.666667	0.833333	0.125000	0.375000	0.000000	0.500000
GENE14X	RNA_binding_motif,_single_stranded_interacting	RNA_binding_motif,_single_stranded_interacting	1.000000	1.000000	1.000000	1.000000	0.750000	1.000000	0.666667	0.666667	0.000000	0.000000	0.666667	1.000000	0.833333	0.800000	1.000000	1.000000	0.700000	0.800000	1.000000	0.818182	1.000000	0.727273	0.272727	0.090909	0.909091	1.000000	0.692308	0.384615	0.384615	1.000000	0.909091	0.750000	0.916667	0.083333	1.000000	1.000000	0.230769	0.153846	0.538462	0.142857	0.571429	0.857143	1.000000	0.285714	0.571429	0.714286	0.857143
GENE695X	septin_10_isoform_2	septin_10_isoform_2	1.000000	1.000000	0.900000	1.000000	0.586207	1.000000	0.500000	0.250000	0.375000	0.250000	0.500000	0.857143	1.000000	1.000000	1.000000	0.833333	1.000000	0.500000	1.000000	0.714286	0.714286	0.428571	1.000000	0.142857	0.857143	1.000000	0.777778	0.222222	0.555556	1.000000	0.714286	0.333333	0.666667	0.111111	1.000000	1.000000	1.000000	0.166667	0.833333	0.454545	0.545455	1.000000	0.727273	0.200000	1.000000	0.100000	0.800000
GENE906X	hypothetical_protein_FLJ30525	hypothetical_protein_FLJ30525	1.000000	0.411765	1.000000	1.000000	0.882353	1.000000	0.444444	0.111111	0.222222	0.555556	0.222222	1.000000	0.666667	0.166667	1.000000	0.214286	1.000000	0.230769	1.000000	0.500000	0.300000	1.000000	0.300000	0.100000	0.500000	0.714286	1.000000	0.285714	0.285714	1.000000	1.000000	0.555556	0.444444	0.111111	1.000000	1.000000	0.200000	0.500000	0.700000	0.230769	0.384615	1.000000	0.923077	0.833333	0.666667	0.250000	0.166667
GENE675X	TPTE_and_PTEN_homologous_inositol_lipid	TPTE_and_PTEN_homologous_inositol_lipid	1.000000	0.615385	1.000000	1.000000	0.473684	1.000000	0.583333	0.583333	0.000000	0.166667	0.250000	1.000000	0.260870	0.500000	1.000000	0.411765	1.000000	1.000000	0.714286	0.500000	0.750000	0.500000	0.250000	0.375000	1.000000	0.875000	0.625000	0.125000	1.000000	0.357143	1.000000	0.800000	1.000000	0.400000	1.000000	1.000000	0.250000	0.083333	0.166667	1.000000	0.700000	0.700000	1.000000	0.461538	0.230769	0.769231	0.615385
GENE1437X	ubiquitin-conjugating_enzyme_E2,_J1	ubiquitin-conjugating_enzyme_E2,_J1	1.000000	0.357143	1.000000	1.000000	0.636364	1.000000	0.600000	0.800000	0.400000	0.400000	0.200000	1.000000	0.600000	0.833333	1.000000	1.000000	0.800000	0.636364	1.000000	0.666667	0.444444	1.000000	0.444444	0.222222	0.777778	0.857143	0.428571	0.428571	1.000000	1.000000	0.600000	1.000000	0.777778	0.222222	0.888889	1.000000	0.500000	0.500000	0.500000	1.000000	0.750000	0.250000	0.750000	1.000000	0.750000	0.375000	0.250000
GENE296X	hypothetical_protein_FLJ31986	hypothetical_protein_FLJ31986	1.000000	1.000000	1.000000	1.000000	0.812500	1.000000	0.150000	0.350000	0.250000	0.000000	0.200000	1.000000	0.500000	0.952381	1.000000	0.611111	1.000000	0.842105	1.000000	0.111111	0.666667	0.666667	0.555556	0.000000	1.000000	0.576923	0.692308	0.038462	1.000000	0.619048	1.000000	0.857143	1.000000	0.000000	0.785714	1.000000	0.263158	0.842105	0.368421	0.545455	0.454545	0.909091	1.000000	0.928571	0.571429	0.214286	0.642857
GENE565X	lipoyltransferase	lipoyltransferase	1.000000	0.600000	1.000000	1.000000	0.187500	1.000000	0.250000	0.000000	0.000000	0.250000	0.125000	1.000000	0.473684	0.625000	1.000000	0.173913	1.000000	0.777778	1.000000	0.666667	1.000000	0.833333	0.500000	0.000000	0.833333	0.666667	0.333333	0.166667	1.000000	0.285714	1.000000	0.166667	0.250000	0.000000	1.000000	1.000000	0.625000	0.375000	0.375000	0.800000	0.800000	1.000000	0.400000	1.000000	0.700000	0.800000	0.200000
GENE625X	hypothetical_protein_MGC10233	hypothetical_protein_MGC10233	1.000000	0.636364	1.000000	1.000000	0.555556	1.000000	1.000000	1.000000	0.000000	0.250000	0.500000	1.000000	0.545455	0.333333	1.000000	0.571429	1.000000	0.428571	1.000000	1.000000	0.166667	0.833333	0.833333	0.000000	0.833333	1.000000	0.600000	0.000000	0.800000	0.666667	1.000000	1.000000	0.600000	0.000000	0.200000	1.000000	1.000000	0.333333	0.666667	0.375000	0.250000	1.000000	0.625000	0.454545	1.000000	0.636364	0.454545
GENE249X	DNA_glycosylase_hFPG2	DNA_glycosylase_hFPG2	1.000000	0.352941	1.000000	1.000000	0.291667	1.000000	0.666667	0.111111	0.555556	0.777778	0.555556	1.000000	0.689655	1.000000	0.700000	0.652174	1.000000	0.714286	1.000000	0.846154	1.000000	0.769231	0.692308	0.076923	0.692308	0.857143	0.428571	0.071429	1.000000	0.857143	1.000000	0.909091	0.363636	0.181818	1.000000	1.000000	0.588235	0.352941	0.176471	0.352941	0.294118	1.000000	0.588235	0.538462	1.000000	0.461538	1.000000
GENE597X	hypothetical_protein_LOC134218	hypothetical_protein_LOC134218	1.000000	0.458333	1.000000	1.000000	0.750000	1.000000	0.444444	0.333333	0.111111	0.555556	0.333333	1.000000	0.589744	0.428571	1.000000	0.375000	1.000000	0.368421	1.000000	0.416667	1.000000	0.500000	0.083333	0.250000	0.416667	1.000000	0.285714	0.142857	0.571429	0.666667	1.000000	1.000000	1.000000	0.181818	0.727273	1.000000	0.100000	0.000000	0.200000	1.000000	0.833333	1.000000	0.666667	0.571429	0.714286	0.571429	0.428571
GENE1018X	retinoblastoma_binding_protein_5	retinoblastoma_binding_protein_5	1.000000	0.228571	1.000000	1.000000	0.448276	1.000000	0.857143	1.000000	0.000000	0.428571	0.000000	1.000000	0.900000	0.125000	1.000000	1.000000	0.800000	0.357143	1.000000	0.583333	0.666667	1.000000	0.916667	0.000000	0.666667	1.000000	0.700000	0.300000	0.400000	0.833333	1.000000	1.000000	0.375000	0.125000	0.750000	1.000000	0.916667	1.000000	0.500000	0.400000	0.466667	1.000000	0.600000	0.500000	1.000000	0.214286	0.571429
GENE1145X	constitutive_photomorphogenic_protein	constitutive_photomorphogenic_protein	1.000000	0.680000	1.000000	1.000000	0.576923	1.000000	1.000000	0.875000	0.125000	0.375000	0.500000	0.880000	1.000000	0.888889	1.000000	0.478261	1.000000	0.400000	1.000000	0.875000	1.000000	0.458333	0.833333	0.375000	0.666667	1.000000	0.230769	0.153846	0.769231	0.866667	1.000000	1.000000	0.933333	0.533333	0.933333	0.450000	1.000000	0.450000	0.400000	0.363636	0.454545	1.000000	0.454545	0.411765	1.000000	0.588235	0.647059
GENE1425X	TPX2,_microtubule-associated_protein_homolog	TPX2,_microtubule-associated_protein_homolog	1.000000	0.473684	1.000000	0.891304	1.000000	1.000000	0.142857	0.380952	0.095238	0.190476	0.190476	0.867925	1.000000	0.416667	1.000000	1.000000	0.916667	0.500000	1.000000	0.176471	0.294118	0.705882	0.529412	0.117647	1.000000	0.444444	0.666667	0.000000	1.000000	0.666667	1.000000	0.823529	0.823529	0.000000	1.000000	1.000000	0.666667	1.000000	1.000000	0.380952	0.190476	1.000000	0.619048	0.157895	0.736842	0.315789	0.052632
GENE443X	etoposide-induced_mRNA	etoposide-induced_mRNA	1.000000	1.000000	0.666667	0.857143	1.000000	1.000000	0.428571	0.571429	0.142857	0.285714	0.428571	1.000000	0.875000	1.000000	0.800000	0.600000	1.000000	0.133333	1.000000	0.461538	1.000000	0.538462	0.307692	0.307692	0.384615	1.000000	1.000000	0.333333	0.666667	1.000000	0.800000	0.888889	0.666667	0.000000	1.000000	0.875000	0.250000	0.250000	1.000000	0.500000	0.750000	1.000000	0.625000	0.125000	0.625000	0.187500	1.000000
GENE2468X	dystrobrevin,_alpha_isoform_5	dystrobrevin,_alpha_isoform_5	1.000000	0.900000	1.000000	1.000000	0.857143	1.000000	0.692308	0.307692	0.307692	0.538462	0.076923	0.923077	1.000000	1.000000	0.777778	1.000000	0.769231	0.346154	1.000000	0.615385	0.615385	0.692308	1.000000	0.076923	0.692308	0.375000	1.000000	0.625000	0.625000	1.000000	0.625000	1.000000	0.333333	0.250000	1.000000	1.000000	0.142857	0.428571	1.000000	0.428571	1.000000	0.857143	1.000000	0.352941	0.529412	0.470588	0.823529
GENE354X	mucolipin_3	mucolipin_3	1.000000	0.875000	1.000000	1.000000	0.764706	1.000000	0.250000	0.625000	0.125000	0.000000	0.375000	1.000000	0.684211	0.500000	1.000000	0.785714	1.000000	0.687500	1.000000	0.285714	0.785714	0.357143	0.142857	0.000000	1.000000	1.000000	0.333333	0.083333	0.916667	1.000000	0.444444	1.000000	0.416667	0.083333	0.500000	1.000000	0.083333	0.416667	0.333333	0.500000	1.000000	1.000000	0.600000	0.846154	0.307692	0.692308	0.923077
GENE698X	angiopoietin_1_isoform_a	angiopoietin_1_isoform_a	1.000000	0.538462	1.000000	1.000000	0.818182	1.000000	0.200000	0.400000	0.100000	0.100000	0.400000	1.000000	0.777778	1.000000	0.700000	0.850000	1.000000	0.761905	1.000000	0.555556	1.000000	0.222222	0.777778	0.111111	0.333333	0.769231	0.692308	0.153846	1.000000	0.666667	1.000000	0.400000	0.600000	0.100000	1.000000	1.000000	0.266667	0.600000	0.466667	0.600000	0.800000	0.800000	1.000000	0.928571	0.285714	0.428571	0.285714
GENE201X	ataxin_2	ataxin_2	1.000000	0.500000	1.000000	1.000000	0.583333	1.000000	0.800000	0.250000	0.600000	0.750000	0.300000	1.000000	0.484848	0.840000	1.000000	0.647059	1.000000	0.328947	1.000000	0.512821	0.846154	0.692308	1.000000	0.487179	0.974359	0.681818	0.636364	0.636364	1.000000	0.550000	1.000000	0.775000	1.000000	0.575000	0.800000	0.531250	1.000000	0.531250	0.593750	0.583333	0.625000	0.625000	1.000000	0.769231	0.538462	0.461538	0.769231
GENE68X	DnaJ_subfamily_A_member_2	DnaJ_subfamily_A_member_2	1.000000	0.714286	1.000000	1.000000	0.461538	1.000000	0.100000	0.500000	0.200000	0.100000	0.500000	0.882353	1.000000	0.571429	1.000000	0.500000	1.000000	0.312500	1.000000	1.000000	0.750000	0.250000	0.000000	0.000000	1.000000	1.000000	0.200000	0.200000	0.400000	0.714286	1.000000	0.833333	0.833333	0.000000	1.000000	1.000000	0.736842	0.368421	0.526316	0.900000	0.400000	1.000000	0.500000	0.300000	0.300000	0.500000	0.200000
GENE582X	zinc_metalloproteinase_STE24_homolog	zinc_metalloproteinase_STE24_homolog	1.000000	1.000000	1.000000	0.941176	1.000000	1.000000	0.250000	0.750000	0.750000	0.500000	0.250000	1.000000	0.590909	0.500000	1.000000	0.555556	1.000000	0.777778	1.000000	0.428571	0.285714	0.357143	0.214286	0.071429	1.000000	0.833333	0.083333	0.083333	1.000000	0.166667	1.000000	0.538462	0.384615	0.000000	1.000000	1.000000	0.500000	0.583333	0.416667	0.666667	0.333333	1.000000	0.888889	0.437500	0.875000	0.625000	0.375000
GENE1388X	deafness_locus_associated_putative_guanine	deafness_locus_associated_putative_guanine	1.000000	0.888889	1.000000	0.800000	1.000000	1.000000	0.833333	0.500000	0.166667	0.166667	0.000000	0.818182	1.000000	0.666667	1.000000	0.666667	1.000000	0.714286	1.000000	0.461538	0.230769	1.000000	0.461538	0.153846	0.538462	1.000000	0.400000	0.100000	1.000000	0.400000	1.000000	0.857143	1.000000	0.285714	0.857143	0.944444	1.000000	0.555556	0.388889	0.100000	0.700000	1.000000	1.000000	0.272727	0.727273	0.363636	0.818182
GENE1298X	putative_glycolipid_transfer_protein	putative_glycolipid_transfer_protein	1.000000	1.000000	0.900000	1.000000	0.357143	0.750000	1.000000	0.250000	0.000000	0.500000	0.000000	1.000000	1.000000	1.000000	1.000000	0.352941	1.000000	0.400000	1.000000	0.555556	0.666667	1.000000	0.444444	0.000000	0.777778	1.000000	1.000000	0.111111	1.000000	0.500000	1.000000	0.875000	1.000000	0.500000	0.625000	1.000000	0.666667	0.500000	1.000000	0.666667	0.111111	1.000000	0.888889	0.636364	1.000000	0.181818	0.909091
GENE589X	gigaxonin	gigaxonin	1.000000	0.722222	1.000000	0.689655	1.000000	1.000000	0.875000	0.750000	0.625000	0.375000	0.875000	0.812500	1.000000	0.666667	1.000000	1.000000	1.000000	0.400000	1.000000	1.000000	0.700000	0.600000	0.700000	0.100000	0.800000	1.000000	0.545455	0.181818	0.636364	0.857143	1.000000	0.846154	1.000000	0.692308	0.615385	1.000000	0.444444	0.444444	0.333333	0.500000	0.500000	0.571429	1.000000	0.473684	0.315789	0.210526	0.368421
GENE1169X	solute_carrier_family_37_(glycerol-3-phosphate	solute_carrier_family_37_(glycerol-3-phosphate	1.000000	0.714286	1.000000	1.000000	1.000000	0.750000	0.750000	1.000000	0.250000	0.250000	0.500000	0.833333	1.000000	0.250000	1.000000	0.909091	1.000000	0.571429	1.000000	0.571429	0.714286	0.642857	0.428571	0.214286	1.000000	1.000000	0.428571	0.285714	0.571429	0.888889	1.000000	0.333333	1.000000	0.583333	0.750000	0.833333	0.750000	0.500000	1.000000	0.142857	0.500000	1.000000	1.000000	0.157895	0.526316	0.157895	0.631579
GENE1504X	hypothetical_protein_MGC2776	hypothetical_protein_MGC2776	1.000000	1.000000	0.909091	0.448276	1.000000	1.000000	0.833333	0.333333	0.166667	0.083333	0.416667	1.000000	0.823529	0.153846	1.000000	1.000000	0.857143	0.500000	1.000000	0.900000	0.700000	0.700000	0.300000	0.000000	1.000000	1.000000	0.250000	0.375000	0.500000	0.818182	1.000000	0.750000	0.875000	0.250000	1.000000	0.600000	1.000000	0.700000	0.700000	0.133333	0.333333	1.000000	0.666667	0.416667	0.500000	0.250000	0.833333
GENE1231X	heat_shock_transcription_factor,_Y-linked	heat_shock_transcription_factor,_Y-linked	1.000000	0.363636	1.000000	1.000000	0.238095	1.000000	0.555556	0.222222	0.000000	0.111111	0.222222	1.000000	0.818182	0.625000	1.000000	0.500000	1.000000	1.000000	0.357143	0.058824	0.529412	1.000000	0.235294	0.058824	1.000000	1.000000	0.750000	0.125000	1.000000	0.625000	1.000000	0.400000	0.400000	0.000000	1.000000	1.000000	0.750000	0.750000	0.750000	0.250000	0.625000	0.625000	1.000000	1.000000	0.500000	0.333333	0.166667
GENE971X	a_disintegrin_and_metalloproteinase_domain_28	a_disintegrin_and_metalloproteinase_domain_28	1.000000	0.631579	1.000000	1.000000	0.761905	1.000000	0.800000	0.000000	0.000000	0.200000	0.200000	1.000000	0.954545	0.416667	1.000000	0.350000	1.000000	1.000000	1.000000	1.000000	0.500000	0.200000	0.300000	0.000000	1.000000	1.000000	0.352941	0.117647	0.411765	0.277778	1.000000	1.000000	0.357143	0.071429	0.571429	1.000000	0.777778	1.000000	1.000000	0.300000	0.400000	0.900000	1.000000	0.545455	0.818182	0.272727	1.000000
GENE978X	casein_kinase_1,_gamma_1	casein_kinase_1,_gamma_1	1.000000	1.000000	0.818182	1.000000	0.928571	0.800000	0.900000	1.000000	0.000000	0.400000	0.100000	1.000000	0.625000	1.000000	0.875000	1.000000	0.750000	1.000000	1.000000	0.714286	0.571429	0.857143	0.285714	0.142857	1.000000	0.750000	0.875000	0.250000	1.000000	0.571429	1.000000	1.000000	0.750000	0.000000	0.500000	0.800000	1.000000	0.500000	0.600000	0.428571	0.285714	0.714286	1.000000	0.545455	0.363636	0.090909	1.000000
GENE436X	cell_division_cycle_associated_1	cell_division_cycle_associated_1	1.000000	0.642857	1.000000	1.000000	0.724138	1.000000	0.428571	0.285714	0.285714	0.428571	0.285714	1.000000	0.757576	0.666667	1.000000	0.352941	1.000000	1.000000	0.500000	0.200000	0.500000	1.000000	0.400000	0.100000	0.600000	1.000000	0.571429	0.428571	0.714286	0.333333	1.000000	0.777778	0.555556	0.111111	1.000000	1.000000	0.333333	0.000000	0.500000	0.300000	0.500000	1.000000	0.700000	0.923077	1.000000	0.461538	0.076923
GENE498X	interferon-induced_protein_with	interferon-induced_protein_with	1.000000	0.642857	1.000000	1.000000	0.741935	1.000000	0.375000	0.000000	0.375000	0.250000	0.000000	0.952381	1.000000	0.666667	1.000000	0.777778	1.000000	1.000000	0.888889	0.200000	1.000000	0.700000	0.800000	0.100000	0.800000	1.000000	0.500000	0.166667	0.833333	1.000000	0.916667	0.846154	0.615385	0.153846	1.000000	1.000000	0.888889	0.333333	0.555556	0.375000	1.000000	0.625000	0.375000	0.285714	0.380952	0.285714	0.333333
GENE728X	F-box_only_protein_7	F-box_only_protein_7	1.000000	0.812500	1.000000	0.866667	1.000000	1.000000	0.875000	0.625000	0.500000	0.875000	0.375000	1.000000	0.500000	0.666667	1.000000	0.466667	1.000000	1.000000	1.000000	0.500000	0.500000	1.000000	0.571429	0.214286	0.714286	0.700000	1.000000	0.300000	0.700000	0.666667	1.000000	0.571429	0.857143	0.428571	1.000000	0.461538	0.538462	1.000000	0.461538	0.300000	0.400000	1.000000	0.800000	0.142857	0.952381	0.238095	0.619048
GENE581X	hypothetical_protein_LOC51321	hypothetical_protein_LOC51321	1.000000	0.833333	1.000000	1.000000	0.375000	1.000000	1.000000	1.000000	0.500000	0.500000	0.000000	1.000000	0.750000	1.000000	0.142857	1.000000	1.000000	0.666667	1.000000	0.750000	0.750000	0.500000	0.500000	0.250000	1.000000	1.000000	0.333333	0.000000	1.000000	0.333333	1.000000	1.000000	1.000000	0.000000	1.000000	1.000000	0.600000	0.400000	0.400000	0.250000	0.250000	1.000000	0.750000	0.750000	1.000000	0.500000	0.750000
GENE388X	soluble_liver_antigen/liver_pancreas_antigen	soluble_liver_antigen/liver_pancreas_antigen	1.000000	1.000000	1.000000	1.000000	0.235294	1.000000	0.454545	0.454545	0.000000	0.000000	0.363636	1.000000	1.000000	0.375000	1.000000	0.235294	1.000000	0.272727	1.000000	0.363636	0.363636	1.000000	0.636364	0.090909	0.818182	1.000000	0.222222	0.000000	1.000000	0.625000	1.000000	0.428571	0.190476	0.000000	1.000000	0.777778	0.888889	0.444444	1.000000	0.384615	0.384615	1.000000	0.692308	0.818182	0.727273	0.454545	0.181818
GENE151X	inositol_polyphosphate_multikinase	inositol_polyphosphate_multikinase	1.000000	0.545455	1.000000	1.000000	1.000000	1.000000	0.500000	0.500000	0.166667	0.333333	0.166667	1.000000	0.631579	0.230769	1.000000	0.461538	1.000000	0.615385	1.000000	0.777778	0.555556	1.000000	0.888889	0.111111	0.444444	1.000000	0.555556	0.000000	0.666667	0.615385	1.000000	0.571429	0.428571	0.571429	1.000000	0.600000	1.000000	0.700000	0.400000	0.500000	0.300000	0.900000	1.000000	1.000000	0.800000	0.500000	0.500000
GENE483X	matrix_metalloproteinase_8_preproprotein	matrix_metalloproteinase_8_preproprotein	1.000000	0.800000	1.000000	1.000000	0.466667	1.000000	0.461538	0.153846	0.153846	0.000000	0.076923	1.000000	0.833333	0.250000	1.000000	1.000000	0.785714	1.000000	1.000000	1.000000	1.000000	1.000000	0.714286	0.000000	1.000000	0.777778	1.000000	0.222222	0.666667	0.846154	1.000000	0.533333	0.466667	0.000000	1.000000	1.000000	0.750000	0.250000	0.750000	0.333333	0.333333	0.444444	1.000000	0.333333	0.666667	0.333333	0.888889
GENE178X	nuclear_autoantigenic_sperm_protein_isoform_1	nuclear_autoantigenic_sperm_protein_isoform_1	1.000000	0.290323	1.000000	1.000000	0.819277	1.000000	0.333333	0.000000	0.000000	0.166667	0.166667	0.906250	1.000000	0.500000	1.000000	0.705882	1.000000	0.275862	1.000000	0.190476	0.571429	0.714286	0.190476	0.095238	1.000000	0.722222	0.333333	0.000000	1.000000	0.444444	1.000000	0.966667	0.366667	0.033333	1.000000	1.000000	0.222222	0.444444	0.481481	0.666667	0.619048	1.000000	0.714286	0.263158	0.473684	0.526316	0.210526
GENE206X	zinc_finger_protein_with_interaction_domain	zinc_finger_protein_with_interaction_domain	1.000000	0.375000	1.000000	1.000000	0.545455	1.000000	0.714286	0.428571	0.142857	0.285714	0.000000	1.000000	0.550000	1.000000	0.666667	0.538462	1.000000	0.181818	1.000000	0.357143	0.714286	0.714286	0.142857	0.000000	1.000000	1.000000	0.230769	0.000000	0.615385	0.666667	1.000000	0.300000	0.200000	0.000000	1.000000	1.000000	1.000000	0.800000	1.000000	0.555556	0.444444	0.666667	1.000000	0.727273	1.000000	0.363636	0.363636
GENE1161X	histone_deacetylase_9_isoform_3	histone_deacetylase_9_isoform_3	1.000000	0.750000	1.000000	1.000000	1.000000	0.800000	1.000000	0.500000	0.300000	0.300000	0.200000	0.782609	1.000000	1.000000	0.909091	1.000000	0.777778	0.468085	1.000000	1.000000	0.928571	0.785714	0.500000	0.214286	0.928571	1.000000	0.555556	0.555556	1.000000	1.000000	0.500000	1.000000	0.333333	0.166667	1.000000	1.000000	0.727273	0.545455	0.363636	0.357143	0.428571	1.000000	0.714286	0.588235	0.764706	0.352941	0.470588
GENE1337X	protein_phosphatase_1A_isoform_2	protein_phosphatase_1A_isoform_2	1.000000	0.375000	1.000000	1.000000	0.687500	1.000000	0.375000	0.375000	0.000000	0.000000	0.250000	1.000000	0.750000	0.333333	1.000000	0.454545	1.000000	0.375000	1.000000	0.285714	0.714286	0.857143	0.142857	0.428571	1.000000	1.000000	0.666667	0.333333	1.000000	0.750000	1.000000	1.000000	0.300000	0.000000	0.500000	0.818182	0.272727	0.636364	1.000000	1.000000	0.750000	0.750000	0.750000	0.571429	0.857143	0.142857	0.142857
GENE471X	regulatory_solute_carrier_protein,_family_1,	regulatory_solute_carrier_protein,_family_1,	1.000000	0.666667	1.000000	1.000000	0.208333	0.714286	1.000000	0.142857	0.428571	0.000000	0.428571	1.000000	0.526316	0.200000	1.000000	0.333333	1.000000	0.500000	1.000000	0.107143	0.571429	1.000000	0.357143	0.035714	0.821429	1.000000	0.666667	0.133333	0.866667	0.250000	1.000000	0.500000	0.272727	0.045455	1.000000	0.454545	0.818182	0.454545	1.000000	0.750000	0.666667	0.416667	1.000000	0.611111	0.777778	0.222222	0.444444
GENE2018X	NS1-associated_protein_1	NS1-associated_protein_1	1.000000	0.176471	1.000000	1.000000	0.363636	1.000000	0.687500	0.250000	0.375000	0.062500	0.437500	1.000000	0.586207	0.200000	1.000000	0.562500	1.000000	0.590909	1.000000	0.250000	0.875000	0.625000	0.500000	0.000000	1.000000	0.909091	0.363636	0.000000	1.000000	0.384615	1.000000	0.800000	0.350000	0.200000	1.000000	0.705882	0.235294	0.264706	1.000000	0.388889	0.388889	0.277778	1.000000	0.900000	0.400000	0.400000	0.500000
GENE769X	kelch-like_8	kelch-like_8	1.000000	0.428571	1.000000	1.000000	0.259259	1.000000	0.461538	0.692308	0.153846	0.230769	0.076923	0.611111	1.000000	0.500000	1.000000	0.222222	1.000000	0.583333	1.000000	0.333333	0.866667	0.466667	0.666667	0.000000	1.000000	0.636364	0.090909	0.090909	1.000000	0.461538	1.000000	1.000000	0.380952	0.095238	0.666667	0.904762	0.333333	0.142857	1.000000	0.941176	0.294118	1.000000	1.000000	0.916667	0.750000	0.333333	0.500000
GENE792X	K+_channel_tetramerization_protein	K+_channel_tetramerization_protein	1.000000	0.363636	1.000000	1.000000	0.480000	1.000000	0.235294	0.529412	0.058824	0.294118	0.352941	1.000000	0.625000	0.333333	1.000000	0.800000	1.000000	0.500000	1.000000	0.388889	1.000000	0.611111	0.500000	0.055556	0.444444	1.000000	0.375000	0.250000	1.000000	0.200000	1.000000	1.000000	0.272727	0.090909	0.727273	1.000000	0.384615	0.307692	0.615385	0.583333	0.166667	1.000000	0.416667	0.333333	0.666667	0.500000	1.000000
GENE122X	hypothetical_protein_MGC57341	hypothetical_protein_MGC57341	1.000000	0.555556	1.000000	1.000000	0.750000	0.500000	1.000000	0.250000	0.250000	0.625000	0.250000	1.000000	0.875000	0.555556	1.000000	0.571429	1.000000	1.000000	0.833333	0.833333	0.833333	0.333333	0.333333	0.333333	1.000000	1.000000	0.444444	0.000000	0.666667	0.555556	1.000000	1.000000	0.181818	0.272727	0.818182	1.000000	0.615385	0.692308	0.461538	0.333333	0.444444	1.000000	0.333333	1.000000	0.333333	0.333333	0.555556
GENE387X	hypothetical_protein_FLJ39660	hypothetical_protein_FLJ39660	1.000000	1.000000	1.000000	1.000000	0.500000	1.000000	1.000000	0.600000	0.200000	0.200000	0.600000	1.000000	1.000000	1.000000	1.000000	0.714286	1.000000	0.923077	1.000000	0.800000	0.600000	1.000000	0.400000	0.200000	1.000000	1.000000	0.333333	0.000000	0.444444	1.000000	1.000000	0.750000	0.625000	0.000000	1.000000	1.000000	0.333333	0.000000	0.333333	1.000000	0.400000	0.800000	0.400000	0.214286	0.642857	0.357143	0.285714
GENE259X	nucleoside-diphosphate_kinase_7_isoform_a	nucleoside-diphosphate_kinase_7_isoform_a	1.000000	0.100000	1.000000	1.000000	0.500000	1.000000	0.250000	0.500000	0.500000	0.375000	0.125000	1.000000	0.500000	0.375000	1.000000	0.384615	1.000000	0.666667	1.000000	0.142857	0.571429	0.857143	0.000000	0.000000	1.000000	1.000000	0.714286	0.142857	1.000000	0.222222	1.000000	0.714286	0.357143	0.142857	1.000000	1.000000	0.500000	0.250000	0.333333	0.625000	0.250000	0.500000	1.000000	0.777778	0.555556	0.333333	0.333333
GENE1149X	aspartylglucosaminidase_precursor	aspartylglucosaminidase_precursor	1.000000	0.428571	1.000000	1.000000	0.416667	1.000000	0.400000	0.200000	0.400000	0.600000	0.400000	1.000000	0.454545	0.125000	1.000000	0.166667	1.000000	0.571429	1.000000	0.500000	0.833333	1.000000	0.333333	0.166667	1.000000	1.000000	0.500000	0.000000	0.900000	1.000000	0.600000	0.714286	0.642857	0.142857	1.000000	1.000000	0.500000	0.285714	0.500000	1.000000	0.250000	1.000000	0.500000	0.666667	0.333333	0.333333	0.500000
GENE749X	hypothetical_protein_FLJ25770	hypothetical_protein_FLJ25770	1.000000	0.785714	1.000000	1.000000	0.404762	1.000000	0.714286	0.214286	0.071429	0.142857	0.428571	1.000000	0.333333	0.857143	1.000000	1.000000	0.909091	1.000000	1.000000	0.440000	0.560000	1.000000	0.160000	0.040000	1.000000	1.000000	0.000000	0.000000	0.500000	0.000000	1.000000	0.666667	0.777778	0.000000	1.000000	1.000000	0.285714	0.285714	0.857143	0.375000	0.625000	0.625000	1.000000	0.666667	0.533333	0.666667	0.133333
GENE952X	KIAA0635_gene_product	KIAA0635_gene_product	1.000000	0.392857	1.000000	1.000000	0.381443	1.000000	0.218750	0.437500	0.031250	0.093750	0.218750	1.000000	0.436364	0.208333	1.000000	0.736842	1.000000	0.888889	1.000000	0.440000	0.400000	1.000000	0.200000	0.080000	0.760000	1.000000	0.347826	0.000000	0.478261	0.333333	1.000000	0.900000	0.300000	0.050000	1.000000	0.666667	0.166667	0.166667	1.000000	0.352941	0.235294	0.823529	1.000000	0.843750	0.406250	0.375000	0.250000
GENE49X	proteasome_alpha_3_subunit_isoform_2	proteasome_alpha_3_subunit_isoform_2	1.000000	0.700000	1.000000	1.000000	0.095238	1.000000	0.111111	0.000000	0.000000	0.111111	0.222222	1.000000	0.500000	0.000000	1.000000	0.800000	1.000000	1.000000	0.333333	0.333333	0.666667	0.833333	0.333333	0.000000	1.000000	1.000000	0.333333	0.333333	0.666667	0.714286	1.000000	1.000000	0.400000	0.100000	0.900000	0.571429	0.714286	0.285714	1.000000	0.250000	0.166667	0.333333	1.000000	0.600000	0.400000	0.400000	0.600000
GENE2191X	SPO11_meiotic_protein_covalently_bound_to	SPO11_meiotic_protein_covalently_bound_to	1.000000	0.923077	1.000000	1.000000	0.454545	1.000000	0.727273	0.090909	0.090909	0.181818	0.000000	1.000000	0.350000	0.166667	1.000000	1.000000	0.888889	1.000000	0.571429	0.333333	0.500000	0.583333	0.416667	0.166667	1.000000	1.000000	0.750000	0.375000	0.750000	0.428571	1.000000	1.000000	0.363636	0.000000	0.818182	1.000000	0.571429	0.285714	0.857143	0.666667	0.333333	0.555556	1.000000	1.000000	0.545455	0.454545	0.363636
GENE1021X	acetyl-coenzyme_A_transporter	acetyl-coenzyme_A_transporter	1.000000	0.785714	1.000000	1.000000	0.266667	0.666667	0.333333	0.166667	0.166667	1.000000	0.333333	1.000000	0.333333	0.500000	1.000000	0.636364	1.000000	0.636364	1.000000	1.000000	0.545455	0.727273	0.454545	0.181818	0.636364	1.000000	0.277778	0.000000	0.666667	0.833333	1.000000	0.692308	1.000000	0.461538	0.692308	1.000000	0.571429	0.500000	0.928571	0.812500	0.312500	0.562500	1.000000	0.777778	0.944444	0.333333	0.388889
GENE869X	serum-inducible_kinase	serum-inducible_kinase	1.000000	0.842105	1.000000	1.000000	0.571429	0.866667	1.000000	0.266667	0.066667	0.466667	0.066667	1.000000	0.516129	1.000000	1.000000	1.000000	1.000000	0.555556	1.000000	1.000000	0.666667	0.833333	0.250000	0.416667	0.916667	1.000000	0.555556	0.166667	0.611111	1.000000	0.380952	1.000000	0.916667	0.250000	1.000000	0.666667	1.000000	0.750000	0.666667	0.400000	0.700000	1.000000	1.000000	0.333333	0.733333	0.400000	1.000000
GENE305X	ATPase,_H+_transporting,_lysosomal_70kD,_V1	ATPase,_H+_transporting,_lysosomal_70kD,_V1	1.000000	0.583333	1.000000	1.000000	0.720000	1.000000	0.333333	0.333333	0.083333	0.166667	0.750000	1.000000	0.842105	0.800000	1.000000	0.600000	1.000000	0.800000	1.000000	0.588235	0.470588	0.235294	0.411765	0.176471	1.000000	0.800000	0.400000	0.066667	1.000000	0.315789	1.000000	0.733333	1.000000	0.066667	1.000000	1.000000	0.380952	0.190476	0.809524	1.000000	0.666667	0.800000	0.866667	0.176471	0.470588	0.294118	0.352941
GENE315X	NICE-4_protein	NICE-4_protein	1.000000	0.520000	1.000000	0.739130	1.000000	1.000000	0.384615	0.615385	0.153846	0.538462	0.307692	0.545455	1.000000	0.666667	1.000000	0.814815	1.000000	0.309091	1.000000	0.750000	0.525000	0.625000	0.725000	0.250000	1.000000	1.000000	0.787879	0.484848	0.818182	0.529412	1.000000	0.551724	0.724138	0.103448	1.000000	0.666667	1.000000	0.666667	0.533333	0.095238	0.571429	1.000000	0.190476	0.217391	0.695652	0.086957	0.304348
GENE528X	steroid_dehydrogenase_homolog	steroid_dehydrogenase_homolog	1.000000	0.571429	1.000000	0.777778	1.000000	1.000000	0.333333	0.333333	0.000000	1.000000	0.333333	1.000000	1.000000	0.333333	1.000000	1.000000	1.000000	0.666667	1.000000	0.375000	0.500000	0.625000	0.375000	0.500000	1.000000	1.000000	0.857143	0.285714	0.428571	0.750000	1.000000	0.750000	0.625000	0.250000	1.000000	0.583333	1.000000	0.333333	0.166667	0.300000	1.000000	0.900000	0.600000	0.200000	0.700000	0.100000	0.700000
GENE542X	Putative_prostate_cancer_tumor_suppressor	Putative_prostate_cancer_tumor_suppressor	1.000000	0.833333	1.000000	1.000000	1.000000	1.000000	0.375000	0.375000	0.375000	0.875000	0.375000	0.777778	1.000000	0.600000	1.000000	1.000000	0.545455	0.545455	1.000000	0.666667	0.666667	0.833333	0.666667	0.333333	1.000000	0.400000	0.600000	0.200000	1.000000	0.444444	1.000000	0.428571	0.285714	0.142857	1.000000	1.000000	0.750000	0.875000	0.500000	0.250000	0.250000	1.000000	0.875000	0.142857	0.357143	0.285714	0.428571
GENE1260X	Putative_prostate_cancer_tumor_suppressor	Putative_prostate_cancer_tumor_suppressor	1.000000	0.800000	1.000000	1.000000	0.833333	1.000000	0.375000	0.375000	0.375000	0.875000	0.375000	0.888889	1.000000	0.600000	1.000000	1.000000	0.545455	0.545455	1.000000	0.833333	0.500000	0.833333	0.666667	0.333333	1.000000	0.400000	0.600000	0.200000	1.000000	0.444444	1.000000	0.428571	0.285714	0.142857	1.000000	1.000000	0.750000	0.875000	0.500000	0.250000	0.250000	1.000000	0.875000	0.230769	0.384615	0.307692	0.461538
GENE87X	catenin_(cadherin-associated_protein),_delta_1	catenin_(cadherin-associated_protein),_delta_1	1.000000	0.600000	1.000000	0.541667	1.000000	0.304348	0.260870	0.391304	0.782609	1.000000	0.347826	0.700000	1.000000	0.642857	1.000000	1.000000	0.620690	0.379310	1.000000	0.722222	0.666667	1.000000	0.388889	0.277778	0.888889	1.000000	0.866667	0.266667	0.933333	0.550000	1.000000	0.448276	0.724138	0.068966	1.000000	1.000000	0.800000	0.950000	0.700000	0.281250	0.250000	1.000000	0.375000	0.363636	0.909091	0.227273	0.545455
GENE771X	chromosome_20_open_reading_frame_36	chromosome_20_open_reading_frame_36	1.000000	1.000000	0.818182	1.000000	0.521739	0.833333	0.500000	0.333333	1.000000	0.666667	0.500000	1.000000	0.857143	0.400000	1.000000	1.000000	0.555556	0.000000	1.000000	0.714286	0.714286	1.000000	0.428571	0.285714	0.428571	0.800000	0.800000	0.200000	1.000000	0.750000	1.000000	0.500000	0.400000	0.000000	1.000000	1.000000	1.000000	0.833333	0.833333	0.181818	0.454545	1.000000	0.363636	0.083333	0.583333	0.333333	0.583333
GENE864X	cirhin	cirhin	1.000000	0.842105	1.000000	1.000000	0.714286	0.444444	0.555556	0.666667	0.555556	1.000000	0.222222	0.708333	1.000000	0.722222	1.000000	0.687500	1.000000	0.200000	1.000000	0.800000	0.800000	0.866667	0.466667	0.066667	1.000000	1.000000	0.470588	0.176471	0.588235	0.900000	1.000000	0.370370	0.444444	0.074074	1.000000	1.000000	0.666667	0.333333	0.533333	0.333333	0.571429	1.000000	0.380952	0.315789	0.473684	0.263158	1.000000
GENE2728X	disrupted_in_bipolar_disorder_1	disrupted_in_bipolar_disorder_1	1.000000	1.000000	1.000000	1.000000	0.857143	1.000000	0.300000	0.700000	0.400000	0.700000	0.000000	0.923077	1.000000	1.000000	0.545455	0.416667	1.000000	0.333333	1.000000	1.000000	0.818182	0.818182	0.454545	0.181818	0.818182	0.538462	0.461538	0.153846	1.000000	0.560000	1.000000	0.761905	0.523810	0.142857	1.000000	1.000000	0.818182	1.000000	0.363636	0.166667	0.444444	1.000000	0.222222	0.360000	0.560000	0.240000	0.400000
GENE2427X	FKSG42	FKSG42	1.000000	1.000000	0.789474	0.818182	1.000000	1.000000	0.727273	0.272727	0.363636	0.454545	0.181818	0.880000	1.000000	0.285714	1.000000	1.000000	0.750000	0.434783	1.000000	1.000000	0.571429	0.714286	0.642857	0.000000	1.000000	0.545455	0.272727	0.136364	1.000000	1.000000	1.000000	0.461538	0.615385	0.076923	1.000000	1.000000	1.000000	0.900000	0.600000	0.238095	0.333333	1.000000	0.476190	0.166667	0.333333	0.208333	0.375000
GENE718X	hypothetical_protein_FLJ33516	hypothetical_protein_FLJ33516	1.000000	0.393939	1.000000	1.000000	0.837838	1.000000	0.750000	0.166667	0.166667	0.250000	0.000000	1.000000	0.472222	0.000000	1.000000	0.526316	1.000000	1.000000	0.642857	0.192308	0.615385	1.000000	0.269231	0.038462	0.653846	1.000000	0.307692	0.076923	0.692308	0.363636	1.000000	1.000000	0.529412	0.000000	0.705882	1.000000	0.500000	0.500000	1.000000	0.400000	0.600000	1.000000	0.900000	0.750000	1.000000	0.916667	0.250000
GENE857X	amyloid_beta_precursor_protein-binding_protein	amyloid_beta_precursor_protein-binding_protein	1.000000	0.192308	1.000000	1.000000	0.333333	1.000000	0.571429	1.000000	0.285714	0.285714	0.285714	1.000000	0.500000	0.200000	1.000000	0.363636	1.000000	0.733333	1.000000	0.875000	0.875000	0.875000	0.625000	0.125000	1.000000	0.818182	0.272727	0.090909	1.000000	0.384615	1.000000	0.631579	0.315789	0.052632	1.000000	1.000000	0.428571	0.214286	0.642857	0.777778	0.555556	0.888889	1.000000	1.000000	0.733333	0.600000	0.266667
GENE807X	GC-rich_sequence_DNA-binding_factor_candidate	GC-rich_sequence_DNA-binding_factor_candidate	1.000000	0.358974	1.000000	1.000000	0.542373	1.000000	0.785714	0.857143	0.714286	0.642857	0.428571	1.000000	0.477273	0.222222	1.000000	0.333333	1.000000	0.947368	1.000000	0.300000	0.600000	1.000000	0.500000	0.200000	0.650000	1.000000	0.285714	0.214286	1.000000	0.846154	1.000000	1.000000	0.923077	0.230769	1.000000	0.631579	1.000000	0.578947	0.421053	0.538462	0.538462	1.000000	0.923077	0.562500	0.937500	0.312500	0.500000
GENE685X	activin_A_receptor,_type_IC	activin_A_receptor,_type_IC	1.000000	0.818182	1.000000	1.000000	0.764706	1.000000	0.625000	0.750000	0.250000	0.250000	0.375000	1.000000	0.705882	0.285714	1.000000	0.642857	1.000000	0.800000	1.000000	0.000000	0.444444	1.000000	1.000000	0.222222	0.888889	1.000000	1.000000	0.250000	1.000000	0.400000	1.000000	0.600000	0.666667	0.466667	1.000000	1.000000	0.142857	0.214286	0.642857	0.461538	0.538462	1.000000	0.692308	0.166667	0.277778	0.166667	0.500000
GENE729X	KIAA0036_gene_product	KIAA0036_gene_product	1.000000	0.266667	1.000000	1.000000	0.432432	1.000000	0.473684	0.421053	0.052632	0.052632	0.105263	1.000000	1.000000	0.545455	1.000000	0.300000	1.000000	0.884615	1.000000	0.357143	1.000000	0.500000	0.357143	0.000000	0.571429	1.000000	0.400000	0.000000	0.700000	0.400000	1.000000	1.000000	0.562500	0.125000	0.875000	1.000000	0.500000	0.400000	0.700000	0.181818	0.727273	0.636364	1.000000	1.000000	0.777778	0.722222	0.833333
GENE1356X	upstream_binding_protein_1_(LBP-1a)	upstream_binding_protein_1_(LBP-1a)	1.000000	0.684211	1.000000	1.000000	0.666667	1.000000	0.857143	0.428571	0.285714	1.000000	0.142857	0.823529	1.000000	1.000000	1.000000	0.187500	1.000000	0.480000	1.000000	1.000000	0.600000	0.600000	0.600000	0.133333	0.600000	1.000000	0.428571	0.285714	0.428571	0.700000	1.000000	1.000000	0.692308	0.230769	0.769231	0.909091	0.545455	0.363636	1.000000	0.333333	0.250000	0.833333	1.000000	0.666667	0.583333	0.166667	0.500000
GENE650X	suppressor_of_hairy_wing_homolog_1	suppressor_of_hairy_wing_homolog_1	1.000000	0.272727	1.000000	1.000000	0.687500	1.000000	0.538462	0.153846	0.000000	0.153846	0.153846	0.875000	1.000000	0.800000	1.000000	0.733333	1.000000	0.500000	1.000000	0.526316	0.315789	1.000000	0.315789	0.263158	0.842105	1.000000	0.666667	0.250000	0.833333	1.000000	0.800000	0.777778	0.222222	0.000000	1.000000	1.000000	0.500000	0.900000	0.200000	0.333333	0.666667	0.600000	1.000000	0.375000	1.000000	0.625000	0.875000
GENE412X	karyopherin_alpha_2	karyopherin_alpha_2	1.000000	0.400000	1.000000	1.000000	0.416667	1.000000	0.666667	0.333333	0.666667	0.333333	0.500000	0.750000	1.000000	0.600000	1.000000	1.000000	0.941176	0.625000	1.000000	0.384615	0.461538	0.461538	0.307692	0.076923	1.000000	0.714286	0.785714	0.071429	1.000000	1.000000	0.600000	0.541667	0.375000	0.000000	1.000000	0.900000	1.000000	0.400000	0.800000	0.294118	0.411765	1.000000	0.882353	0.692308	0.538462	0.461538	0.615385
GENE1377X	apoptosis_inhibitor_5	apoptosis_inhibitor_5	1.000000	0.368421	1.000000	1.000000	0.571429	0.833333	1.000000	0.833333	0.333333	0.333333	0.166667	1.000000	0.653846	0.666667	1.000000	0.466667	1.000000	0.764706	1.000000	0.750000	0.875000	0.500000	0.375000	0.125000	1.000000	1.000000	0.214286	0.214286	0.642857	0.444444	1.000000	1.000000	0.769231	0.076923	0.461538	0.416667	0.416667	0.500000	1.000000	0.538462	0.307692	1.000000	0.538462	0.937500	1.000000	0.687500	0.562500
GENE572X	alpha_2_type_V_collagen_preproprotein	alpha_2_type_V_collagen_preproprotein	1.000000	0.634146	1.000000	1.000000	0.190476	1.000000	0.230769	0.461538	0.153846	0.269231	0.653846	1.000000	0.465116	0.900000	1.000000	0.407407	1.000000	0.787879	1.000000	0.260870	0.434783	0.521739	0.391304	0.086957	1.000000	1.000000	0.473684	0.263158	0.947368	0.714286	1.000000	0.714286	0.371429	0.200000	1.000000	0.985816	0.489362	0.382979	1.000000	0.407407	0.185185	0.481481	1.000000	0.480000	0.320000	0.280000	0.280000
GENE9X	eyes_absent_1_isoform_b	eyes_absent_1_isoform_b	1.000000	0.625000	1.000000	1.000000	0.368421	1.000000	0.625000	0.625000	0.125000	0.500000	0.375000	1.000000	0.333333	1.000000	1.000000	0.812500	1.000000	0.550000	1.000000	1.000000	0.700000	0.950000	0.650000	0.100000	0.500000	1.000000	0.500000	0.125000	0.458333	1.000000	1.000000	1.000000	0.705882	0.117647	0.352941	1.000000	0.526316	0.368421	0.684211	0.625000	0.250000	0.625000	1.000000	0.500000	1.000000	0.166667	0.666667
GENE522X	KIAA1041_protein	KIAA1041_protein	1.000000	0.523810	1.000000	1.000000	0.416667	1.000000	0.600000	1.000000	0.200000	0.800000	0.400000	0.833333	1.000000	0.800000	1.000000	0.888889	1.000000	0.487179	1.000000	0.818182	0.909091	0.909091	0.500000	0.090909	1.000000	1.000000	0.250000	0.187500	0.875000	0.307692	1.000000	1.000000	0.714286	0.142857	0.214286	1.000000	0.600000	0.200000	0.900000	0.555556	0.333333	0.777778	1.000000	0.538462	0.615385	0.230769	0.692308
GENE224X	hypothetical_protein_MGC13183	hypothetical_protein_MGC13183	1.000000	0.538462	1.000000	1.000000	0.852941	1.000000	0.461538	0.461538	0.230769	0.307692	0.538462	1.000000	0.896552	1.000000	1.000000	0.416667	1.000000	0.636364	1.000000	0.500000	1.000000	1.000000	0.833333	0.333333	0.833333	0.700000	1.000000	0.000000	0.200000	0.500000	1.000000	0.800000	0.500000	0.000000	1.000000	1.000000	0.125000	0.250000	0.500000	0.428571	0.857143	0.857143	1.000000	0.250000	0.625000	0.312500	0.812500
GENE265X	hypothetical_protein_MGC33637	hypothetical_protein_MGC33637	1.000000	1.000000	0.916667	1.000000	0.814815	1.000000	0.500000	0.375000	0.500000	0.125000	0.125000	1.000000	0.652174	0.571429	1.000000	0.250000	1.000000	0.400000	1.000000	0.071429	0.785714	0.428571	0.428571	0.000000	1.000000	1.000000	0.400000	0.200000	0.466667	0.714286	1.000000	1.000000	0.384615	0.153846	0.769231	1.000000	0.833333	0.833333	0.666667	0.428571	0.285714	1.000000	0.500000	0.625000	0.562500	0.875000	0.562500
GENE211X	hypothetical_protein_FLJ25162	hypothetical_protein_FLJ25162	1.000000	0.750000	1.000000	1.000000	0.370370	1.000000	0.153846	0.153846	0.000000	0.076923	0.076923	1.000000	0.266667	1.000000	0.750000	0.444444	1.000000	0.777778	1.000000	0.714286	1.000000	0.571429	0.357143	0.000000	0.642857	1.000000	0.300000	0.000000	0.700000	0.857143	1.000000	0.666667	0.666667	0.000000	1.000000	1.000000	0.500000	0.400000	0.900000	0.250000	1.000000	0.875000	0.500000	0.888889	1.000000	0.666667	0.333333
GENE783X	ubiquitin_specific_protease_3	ubiquitin_specific_protease_3	1.000000	0.833333	1.000000	1.000000	0.866667	1.000000	0.888889	0.111111	0.444444	0.333333	0.000000	1.000000	0.857143	0.900000	1.000000	1.000000	0.933333	1.000000	1.000000	1.000000	0.818182	0.727273	0.636364	0.272727	0.454545	1.000000	0.294118	0.117647	0.470588	1.000000	1.000000	0.888889	1.000000	0.333333	0.888889	1.000000	0.900000	0.600000	0.200000	0.615385	0.384615	1.000000	0.769231	1.000000	0.428571	0.571429	0.428571
GENE270X	chromosome_14_open_reading_frame_101	chromosome_14_open_reading_frame_101	1.000000	0.777778	1.000000	1.000000	0.421053	1.000000	0.857143	0.285714	0.000000	0.285714	0.428571	1.000000	0.769231	1.000000	1.000000	0.647059	1.000000	1.000000	0.636364	0.166667	0.333333	0.583333	0.000000	0.083333	1.000000	1.000000	1.000000	0.000000	0.833333	0.583333	1.000000	1.000000	0.333333	0.066667	0.533333	1.000000	0.285714	0.571429	0.571429	0.500000	0.500000	1.000000	0.500000	0.785714	0.428571	0.142857	0.428571
GENE34X	hypothetical_protein_FLJ32978	hypothetical_protein_FLJ32978	1.000000	0.333333	1.000000	1.000000	0.320000	1.000000	0.545455	0.454545	0.181818	0.090909	0.272727	1.000000	0.900000	0.250000	1.000000	0.454545	1.000000	1.000000	0.833333	0.533333	0.400000	0.533333	0.466667	0.066667	1.000000	0.636364	0.272727	0.181818	1.000000	0.333333	1.000000	0.500000	0.875000	0.000000	1.000000	1.000000	0.285714	0.142857	0.428571	0.615385	0.307692	1.000000	0.538462	0.571429	0.571429	0.500000	0.428571
GENE247X	ring_finger_protein_6_isoform_1	ring_finger_protein_6_isoform_1	1.000000	0.684211	1.000000	1.000000	0.414634	1.000000	0.750000	0.531250	0.156250	0.281250	0.187500	1.000000	1.000000	0.470588	1.000000	0.527778	1.000000	1.000000	0.727273	0.214286	1.000000	0.785714	0.285714	0.035714	0.464286	0.800000	0.650000	0.050000	1.000000	0.111111	1.000000	0.909091	0.272727	0.000000	1.000000	1.000000	0.444444	0.555556	0.722222	0.600000	0.400000	0.700000	1.000000	1.000000	0.312500	0.437500	0.312500
GENE1135X	PHD_finger_protein_14	PHD_finger_protein_14	1.000000	0.416667	1.000000	1.000000	0.463768	1.000000	0.344828	0.379310	0.103448	0.068966	0.068966	0.952381	1.000000	0.000000	1.000000	0.428571	1.000000	1.000000	0.894737	0.500000	1.000000	0.428571	0.250000	0.071429	0.714286	1.000000	0.857143	0.214286	0.714286	0.200000	1.000000	0.791667	0.541667	0.083333	1.000000	1.000000	0.166667	0.416667	0.291667	0.600000	0.200000	0.666667	1.000000	0.500000	0.444444	0.611111	0.166667
GENE1070X	hypothetical_protein_DKFZp547N043	hypothetical_protein_DKFZp547N043	1.000000	0.916667	1.000000	0.944444	1.000000	1.000000	0.857143	0.714286	0.428571	0.285714	0.142857	1.000000	0.520000	0.545455	1.000000	0.545455	1.000000	0.375000	1.000000	0.846154	0.923077	0.846154	0.538462	0.153846	1.000000	0.857143	0.714286	0.285714	1.000000	0.625000	1.000000	0.750000	1.000000	0.250000	1.000000	1.000000	0.625000	0.875000	0.875000	0.800000	0.600000	0.900000	1.000000	0.300000	0.900000	0.700000	0.200000
GENE70X	hypothetical_protein_FLJ20059	hypothetical_protein_FLJ20059	1.000000	0.166667	1.000000	1.000000	0.875000	1.000000	0.625000	0.375000	0.250000	0.125000	0.875000	1.000000	0.727273	1.000000	0.800000	0.461538	1.000000	0.454545	1.000000	0.750000	0.375000	0.750000	0.625000	0.000000	1.000000	1.000000	0.400000	0.000000	0.900000	0.500000	1.000000	0.857143	1.000000	0.142857	1.000000	1.000000	0.363636	0.181818	0.545455	0.529412	0.411765	0.411765	1.000000	0.307692	0.538462	0.230769	0.692308
GENE447X	solute_carrier_family_13_(sodium/sulfate	solute_carrier_family_13_(sodium/sulfate	1.000000	0.571429	1.000000	1.000000	1.000000	0.666667	0.666667	1.000000	0.666667	0.000000	0.666667	1.000000	0.777778	1.000000	0.600000	0.571429	1.000000	1.000000	1.000000	0.333333	0.333333	0.666667	0.266667	0.200000	1.000000	1.000000	0.578947	0.210526	0.736842	1.000000	0.800000	0.684211	0.631579	0.052632	1.000000	1.000000	0.285714	0.428571	0.785714	0.400000	0.533333	0.933333	1.000000	0.666667	0.611111	0.555556	0.666667
GENE1229X	beta_isoform_of_regulatory_subunit_A,_protein	beta_isoform_of_regulatory_subunit_A,_protein	1.000000	0.826087	1.000000	1.000000	0.562500	0.875000	0.625000	0.625000	1.000000	0.250000	0.750000	1.000000	0.789474	0.500000	1.000000	0.315789	1.000000	0.523810	1.000000	0.181818	0.909091	0.636364	0.636364	0.181818	1.000000	0.833333	0.833333	0.000000	1.000000	0.571429	1.000000	0.875000	0.625000	0.125000	1.000000	1.000000	0.312500	0.187500	0.625000	0.565217	0.260870	1.000000	0.565217	0.789474	0.842105	0.789474	0.578947
GENE131X	threonyl-tRNA_synthetase	threonyl-tRNA_synthetase	1.000000	0.266667	1.000000	1.000000	0.568182	1.000000	0.700000	0.800000	0.600000	0.700000	0.200000	1.000000	0.594595	1.000000	0.727273	0.875000	1.000000	0.705882	1.000000	0.818182	0.454545	0.181818	0.545455	0.090909	1.000000	0.700000	0.800000	0.300000	1.000000	0.444444	1.000000	0.928571	0.642857	0.142857	1.000000	1.000000	0.650000	0.250000	0.650000	1.000000	0.454545	0.727273	0.909091	0.352941	0.647059	0.352941	0.588235
GENE1489X	threonyl-tRNA_synthetase	threonyl-tRNA_synthetase	1.000000	0.275862	1.000000	1.000000	0.590909	1.000000	0.700000	0.800000	0.600000	0.700000	0.200000	1.000000	0.567568	1.000000	0.727273	0.937500	1.000000	0.705882	1.000000	0.818182	0.363636	0.181818	0.636364	0.090909	1.000000	0.636364	0.818182	0.272727	1.000000	0.368421	1.000000	0.928571	0.571429	0.142857	1.000000	1.000000	0.700000	0.250000	0.700000	1.000000	0.600000	0.800000	1.000000	0.352941	0.705882	0.352941	0.588235
GENE239X	adenosine_monophosphate_deaminase_1_(isoform_M)	adenosine_monophosphate_deaminase_1_(isoform_M)	1.000000	0.692308	1.000000	0.827586	1.000000	0.500000	0.750000	0.500000	1.000000	0.750000	0.750000	0.931034	1.000000	0.666667	1.000000	0.681818	1.000000	0.500000	1.000000	0.411765	0.588235	0.235294	1.000000	0.058824	0.647059	0.647059	1.000000	0.058824	0.470588	0.800000	1.000000	0.812500	0.875000	0.062500	1.000000	1.000000	0.727273	0.272727	0.636364	0.428571	0.714286	1.000000	0.642857	0.363636	0.318182	0.500000	0.500000
GENE957X	kinesin_family_member_4	kinesin_family_member_4	1.000000	0.578947	1.000000	0.931507	1.000000	0.866667	0.733333	0.600000	0.600000	0.533333	1.000000	0.906250	1.000000	0.153846	1.000000	0.558824	1.000000	0.677966	1.000000	1.000000	0.440000	0.360000	0.960000	0.120000	0.760000	0.708333	0.708333	0.166667	1.000000	0.888889	1.000000	0.571429	0.857143	0.285714	1.000000	1.000000	0.611111	0.444444	0.777778	0.625000	0.541667	1.000000	0.666667	0.239130	0.413043	0.347826	0.413043
GENE244X	microtubule-associated_protein_2_isoform_4	microtubule-associated_protein_2_isoform_4	1.000000	1.000000	0.818182	0.789474	1.000000	1.000000	0.857143	0.571429	0.428571	0.714286	0.428571	1.000000	0.952381	0.555556	1.000000	0.900000	1.000000	0.800000	1.000000	0.473684	0.315789	0.789474	0.526316	0.105263	1.000000	0.714286	1.000000	0.000000	0.785714	0.666667	1.000000	1.000000	0.473684	0.052632	0.894737	1.000000	0.714286	0.714286	0.714286	0.700000	1.000000	0.800000	0.500000	0.222222	0.444444	0.333333	0.666667
GENE2368X	apoptotic_chromatin_condensation_inducer_in_the	apoptotic_chromatin_condensation_inducer_in_the	1.000000	1.000000	0.969697	0.809091	1.000000	0.921053	0.631579	0.552632	0.368421	1.000000	0.473684	0.846154	1.000000	0.450000	1.000000	0.727273	1.000000	0.200000	1.000000	0.828571	0.514286	1.000000	0.885714	0.114286	1.000000	1.000000	0.958333	0.125000	0.875000	0.333333	1.000000	0.961538	0.961538	0.192308	1.000000	0.761905	0.761905	1.000000	0.523810	0.722222	1.000000	1.000000	0.666667	0.315789	0.289474	0.263158	0.289474
GENE969X	glycyl-tRNA_synthetase	glycyl-tRNA_synthetase	1.000000	0.909091	1.000000	1.000000	0.900000	0.636364	1.000000	0.545455	0.545455	0.272727	0.272727	1.000000	0.575758	0.875000	1.000000	0.666667	1.000000	0.363636	1.000000	0.272727	0.454545	0.363636	0.909091	0.090909	1.000000	1.000000	0.642857	0.142857	0.571429	0.312500	1.000000	0.944444	0.666667	0.166667	1.000000	1.000000	0.444444	0.500000	0.444444	1.000000	0.600000	1.000000	0.866667	0.421053	0.421053	0.263158	0.421053
GENE802X	TFIIA-alpha/beta-like_factor_isoform_1	TFIIA-alpha/beta-like_factor_isoform_1	1.000000	0.360000	1.000000	1.000000	0.458333	1.000000	0.250000	0.125000	0.000000	0.250000	0.000000	1.000000	0.583333	0.875000	1.000000	0.368421	1.000000	0.882353	1.000000	0.500000	0.750000	0.687500	0.250000	0.062500	1.000000	1.000000	0.363636	0.090909	1.000000	0.142857	1.000000	1.000000	0.363636	0.000000	0.636364	0.750000	0.166667	0.416667	1.000000	1.000000	0.176471	0.588235	0.588235	0.500000	0.900000	0.500000	0.600000
GENE1271X	glutaminyl-tRNA_synthase	glutaminyl-tRNA_synthase	1.000000	0.473684	1.000000	1.000000	0.476190	1.000000	0.181818	0.363636	0.090909	0.090909	0.181818	1.000000	0.500000	1.000000	0.750000	0.333333	1.000000	0.833333	1.000000	0.538462	0.615385	1.000000	0.307692	0.307692	0.769231	1.000000	0.615385	0.000000	0.384615	0.333333	1.000000	1.000000	0.588235	0.235294	0.823529	1.000000	0.190476	0.333333	0.333333	1.000000	0.312500	0.812500	0.437500	0.909091	0.909091	0.636364	0.818182
GENE120X	radixin	radixin	1.000000	0.444444	1.000000	1.000000	0.416667	1.000000	0.307692	0.615385	0.000000	0.076923	0.769231	1.000000	0.861111	0.333333	1.000000	0.300000	1.000000	0.640000	1.000000	0.400000	0.600000	0.600000	0.200000	0.000000	1.000000	1.000000	0.333333	0.000000	0.833333	0.555556	1.000000	0.947368	0.631579	0.000000	1.000000	1.000000	0.800000	0.400000	1.000000	0.800000	0.400000	0.400000	1.000000	0.916667	0.750000	1.000000	0.166667
GENE1825X	WAS_protein_family,_member_1	WAS_protein_family,_member_1	1.000000	0.125000	1.000000	1.000000	0.272727	1.000000	0.583333	0.333333	0.500000	0.083333	0.416667	0.846154	1.000000	0.200000	1.000000	0.300000	1.000000	0.529412	1.000000	0.142857	0.785714	0.857143	0.214286	0.142857	1.000000	1.000000	0.416667	0.083333	0.916667	0.600000	1.000000	0.450000	0.500000	0.000000	1.000000	0.714286	0.571429	0.285714	1.000000	0.916667	0.250000	0.583333	1.000000	0.583333	1.000000	0.833333	0.333333
GENE313X	WD_repeat_endosomal_protein	WD_repeat_endosomal_protein	1.000000	0.457143	1.000000	1.000000	0.400000	1.000000	0.384615	0.615385	0.153846	0.307692	0.076923	1.000000	0.580645	0.538462	1.000000	0.354839	1.000000	1.000000	1.000000	0.277778	0.333333	0.500000	0.333333	0.000000	1.000000	1.000000	0.200000	0.160000	0.520000	0.416667	1.000000	1.000000	0.450000	0.100000	0.500000	1.000000	0.266667	0.733333	0.600000	0.736842	0.315789	1.000000	0.578947	0.923077	0.846154	0.538462	0.769231
GENE1384X	3'-phosphoadenosine_5'-phosphosulfate_synthase	3'-phosphoadenosine_5'-phosphosulfate_synthase	1.000000	0.400000	1.000000	1.000000	0.777778	0.875000	0.875000	0.750000	1.000000	0.500000	0.750000	1.000000	0.695652	0.333333	1.000000	0.562500	1.000000	0.470588	1.000000	0.800000	0.800000	0.600000	0.400000	0.000000	1.000000	1.000000	0.461538	0.230769	0.846154	1.000000	0.833333	1.000000	0.647059	0.235294	0.882353	1.000000	0.625000	0.250000	0.937500	0.277778	0.555556	1.000000	0.888889	0.294118	0.823529	0.352941	0.294118
GENE310X	eukaryotic_translation_initiation_factor_2,	eukaryotic_translation_initiation_factor_2,	1.000000	0.769231	1.000000	1.000000	0.526316	1.000000	0.076923	0.076923	0.076923	0.307692	0.153846	1.000000	0.636364	0.571429	1.000000	0.555556	1.000000	0.777778	1.000000	0.500000	1.000000	0.833333	1.000000	0.333333	0.833333	1.000000	0.384615	0.153846	0.461538	0.600000	1.000000	0.421053	0.157895	0.105263	1.000000	1.000000	0.312500	0.437500	0.937500	0.866667	0.533333	0.533333	1.000000	0.285714	0.714286	0.357143	0.214286
GENE1370X	toll-like_receptor_10_precursor	toll-like_receptor_10_precursor	1.000000	0.565217	1.000000	1.000000	0.378378	1.000000	0.625000	0.375000	0.000000	0.062500	0.125000	1.000000	0.354839	0.764706	1.000000	0.463415	1.000000	1.000000	0.526316	0.500000	0.812500	0.937500	0.250000	0.062500	1.000000	1.000000	0.500000	0.090909	0.636364	0.555556	1.000000	0.818182	0.545455	0.090909	1.000000	0.666667	0.444444	0.333333	1.000000	0.444444	0.444444	0.388889	1.000000	0.857143	0.785714	0.535714	0.535714
GENE10X	periphilin_1	periphilin_1	1.000000	0.785714	1.000000	1.000000	0.517241	1.000000	0.473684	0.421053	0.157895	0.315789	0.157895	1.000000	0.933333	0.300000	1.000000	0.750000	1.000000	0.150000	1.000000	0.388889	0.666667	0.722222	0.277778	0.000000	1.000000	0.909091	0.272727	0.181818	1.000000	1.000000	0.800000	1.000000	0.333333	0.333333	0.666667	1.000000	0.625000	0.375000	0.750000	0.428571	0.285714	0.857143	1.000000	0.800000	1.000000	1.000000	0.400000
GENE958X	parafibromin	parafibromin	1.000000	0.571429	1.000000	1.000000	0.400000	1.000000	0.222222	0.611111	0.166667	0.111111	0.277778	1.000000	0.607143	0.800000	1.000000	0.500000	1.000000	0.555556	1.000000	0.454545	0.272727	0.363636	0.272727	0.181818	1.000000	0.714286	0.500000	0.142857	1.000000	0.857143	1.000000	1.000000	0.625000	0.125000	0.687500	1.000000	0.375000	0.625000	1.000000	0.928571	0.357143	1.000000	0.857143	0.538462	0.692308	0.384615	0.153846
GENE1042X	triadin	triadin	1.000000	0.500000	1.000000	1.000000	0.234568	1.000000	0.250000	0.375000	0.125000	0.000000	0.125000	1.000000	0.449541	1.000000	1.000000	0.200000	1.000000	1.000000	0.631579	0.294118	0.470588	0.941176	0.352941	0.000000	1.000000	1.000000	0.173913	0.173913	0.913043	0.750000	1.000000	1.000000	0.391304	0.086957	0.739130	1.000000	0.222222	0.333333	0.277778	0.687500	0.500000	1.000000	0.625000	1.000000	0.500000	0.333333	0.166667
GENE1606X	WW_domain-containing_adapter_with_a_coiled-coil	WW_domain-containing_adapter_with_a_coiled-coil	1.000000	0.800000	1.000000	1.000000	0.333333	1.000000	0.238095	0.285714	0.095238	0.095238	0.000000	1.000000	0.714286	1.000000	0.928571	0.360000	1.000000	0.666667	1.000000	0.250000	0.625000	0.600000	0.150000	0.075000	1.000000	1.000000	0.105263	0.368421	0.894737	1.000000	0.500000	1.000000	0.550000	0.200000	0.550000	1.000000	0.111111	0.444444	0.555556	0.538462	0.461538	0.538462	1.000000	0.666667	0.666667	0.333333	0.333333
GENE536X	hypothetical_protein_FLJ20721	hypothetical_protein_FLJ20721	1.000000	0.150000	1.000000	1.000000	0.818182	1.000000	0.818182	0.363636	0.181818	0.090909	0.272727	1.000000	0.611111	0.571429	1.000000	0.333333	1.000000	0.937500	1.000000	0.733333	0.933333	0.933333	0.466667	0.066667	1.000000	0.789474	0.631579	0.157895	1.000000	1.000000	0.500000	0.833333	0.416667	0.166667	1.000000	1.000000	0.400000	0.666667	0.466667	1.000000	0.875000	0.875000	0.875000	1.000000	1.000000	0.428571	0.571429
GENE641X	MAD,_mothers_against_decapentaplegic_homolog_2	MAD,_mothers_against_decapentaplegic_homolog_2	1.000000	0.454545	1.000000	1.000000	0.391304	1.000000	0.714286	0.857143	0.285714	0.000000	0.285714	1.000000	1.000000	0.625000	1.000000	0.500000	1.000000	0.210526	1.000000	0.454545	1.000000	0.818182	0.545455	0.181818	0.636364	1.000000	0.500000	0.416667	1.000000	0.600000	1.000000	1.000000	0.272727	0.000000	0.545455	1.000000	0.352941	0.235294	0.294118	0.727273	0.090909	0.818182	1.000000	1.000000	0.666667	0.666667	0.444444
GENE562X	guanylate_binding_protein_5	guanylate_binding_protein_5	1.000000	0.777778	1.000000	1.000000	1.000000	0.875000	1.000000	0.000000	0.125000	0.375000	0.250000	0.692308	1.000000	1.000000	0.625000	0.764706	1.000000	0.766667	1.000000	0.700000	0.600000	0.300000	0.500000	0.200000	1.000000	1.000000	0.700000	0.300000	0.700000	0.714286	1.000000	0.937500	0.562500	0.312500	1.000000	0.750000	1.000000	0.375000	0.500000	0.235294	0.294118	1.000000	0.529412	0.357143	0.178571	0.250000	0.428571
GENE2288X	DKFZP564G202_protein	DKFZP564G202_protein	1.000000	0.363636	1.000000	1.000000	0.950000	1.000000	0.545455	0.181818	0.090909	0.090909	0.090909	0.812500	1.000000	0.642857	1.000000	0.666667	1.000000	0.777778	1.000000	0.909091	0.727273	0.090909	0.727273	0.090909	1.000000	1.000000	0.636364	0.454545	0.909091	0.529412	1.000000	0.500000	0.500000	0.000000	1.000000	0.900000	1.000000	0.400000	0.400000	0.214286	0.285714	1.000000	0.428571	0.600000	0.466667	0.466667	0.800000
GENE96X	KIAA0563-related_gene	KIAA0563-related_gene	1.000000	0.739130	1.000000	1.000000	0.913043	0.571429	0.571429	0.428571	0.571429	1.000000	0.428571	0.880000	1.000000	0.388889	1.000000	0.727273	1.000000	0.400000	1.000000	0.636364	0.409091	1.000000	0.500000	0.181818	0.818182	0.965517	0.551724	0.103448	1.000000	0.500000	1.000000	0.894737	1.000000	0.210526	0.789474	1.000000	0.538462	0.769231	0.461538	0.277778	0.388889	0.777778	1.000000	0.406250	0.437500	0.468750	0.718750
GENE1121X	beta-carotene_dioxygenase_2	beta-carotene_dioxygenase_2	1.000000	0.368421	1.000000	1.000000	0.619048	0.500000	0.750000	0.750000	0.125000	1.000000	0.125000	0.947368	1.000000	0.071429	1.000000	0.500000	1.000000	0.187500	1.000000	0.600000	0.600000	0.500000	0.400000	0.000000	1.000000	1.000000	0.500000	0.166667	0.750000	1.000000	0.857143	0.900000	1.000000	0.100000	1.000000	0.933333	0.733333	1.000000	0.400000	0.111111	0.333333	1.000000	0.833333	0.250000	0.416667	0.583333	0.583333
GENE556X	oncostatin_M_receptor	oncostatin_M_receptor	1.000000	1.000000	0.900000	1.000000	0.521739	0.454545	1.000000	0.363636	0.000000	0.090909	0.272727	1.000000	0.965517	1.000000	0.866667	0.838710	1.000000	0.842105	1.000000	0.583333	1.000000	0.666667	0.875000	0.041667	0.833333	1.000000	0.653846	0.192308	0.769231	1.000000	0.944444	0.705882	0.764706	0.117647	1.000000	1.000000	0.785714	0.642857	0.785714	0.894737	1.000000	0.842105	0.894737	0.583333	1.000000	0.416667	0.416667
GENE859X	enoyl-Coenzyme_A,_hydratase/3-hydroxyacyl	enoyl-Coenzyme_A,_hydratase/3-hydroxyacyl	1.000000	0.500000	1.000000	1.000000	0.833333	0.923077	1.000000	0.384615	0.153846	0.307692	0.615385	1.000000	0.730769	1.000000	0.454545	1.000000	0.666667	0.550000	1.000000	0.714286	0.357143	1.000000	0.642857	0.214286	0.642857	0.833333	0.500000	0.166667	1.000000	0.312500	1.000000	1.000000	0.500000	0.125000	0.916667	1.000000	0.826087	0.391304	0.521739	0.500000	0.750000	0.812500	1.000000	0.631579	1.000000	0.526316	0.526316
GENE1446X	bone_morphogenetic_protein_receptor,_type_IB	bone_morphogenetic_protein_receptor,_type_IB	1.000000	1.000000	0.687500	1.000000	0.545455	1.000000	0.888889	0.444444	0.333333	0.444444	0.333333	1.000000	0.523810	1.000000	0.875000	1.000000	1.000000	0.307692	1.000000	0.545455	1.000000	0.909091	0.454545	0.000000	0.727273	1.000000	0.571429	0.071429	0.571429	0.636364	1.000000	0.400000	0.600000	0.000000	1.000000	1.000000	0.750000	0.416667	0.500000	0.166667	0.583333	1.000000	0.583333	0.750000	0.916667	0.583333	0.416667
GENE277X	THAP_domain_containing_6	THAP_domain_containing_6	1.000000	0.750000	1.000000	1.000000	0.363636	1.000000	0.800000	0.200000	0.200000	0.200000	0.200000	1.000000	0.470588	0.800000	1.000000	0.500000	1.000000	0.400000	1.000000	0.750000	1.000000	0.750000	0.750000	0.500000	0.750000	1.000000	0.333333	0.000000	0.333333	1.000000	1.000000	1.000000	1.000000	0.000000	1.000000	1.000000	0.500000	0.250000	0.250000	0.750000	0.250000	1.000000	0.750000	1.000000	0.600000	0.600000	0.200000
GENE674X	hypothetical_protein_FLJ22728	hypothetical_protein_FLJ22728	1.000000	0.117647	1.000000	1.000000	0.318182	1.000000	0.538462	0.307692	0.153846	0.230769	0.230769	0.812500	1.000000	0.375000	1.000000	0.300000	1.000000	1.000000	0.750000	0.714286	1.000000	0.714286	0.714286	0.142857	0.714286	1.000000	0.454545	0.181818	0.727273	1.000000	0.923077	1.000000	0.444444	0.111111	0.388889	1.000000	0.500000	0.200000	0.500000	1.000000	0.357143	0.928571	0.785714	0.461538	0.692308	0.384615	0.769231
GENE1443X	protein_tyrosine_phosphatase,_non-receptor_type	protein_tyrosine_phosphatase,_non-receptor_type	1.000000	0.692308	1.000000	1.000000	0.650000	1.000000	0.250000	0.583333	0.250000	0.166667	0.250000	1.000000	0.400000	0.428571	1.000000	0.909091	1.000000	0.583333	1.000000	0.111111	1.000000	0.555556	0.333333	0.222222	0.888889	1.000000	0.818182	0.000000	0.363636	1.000000	0.857143	1.000000	0.800000	0.200000	1.000000	1.000000	0.500000	0.500000	0.833333	0.375000	0.250000	1.000000	0.750000	0.625000	0.875000	0.625000	0.250000
GENE222X	pirin	pirin	1.000000	0.400000	1.000000	1.000000	0.714286	1.000000	0.500000	0.166667	0.166667	0.500000	0.000000	1.000000	0.615385	0.571429	1.000000	1.000000	0.800000	1.000000	0.833333	1.000000	0.500000	0.666667	0.833333	0.166667	0.500000	1.000000	0.600000	0.200000	0.800000	1.000000	0.500000	0.600000	1.000000	0.400000	0.800000	1.000000	0.454545	0.727273	0.545455	0.142857	0.571429	1.000000	0.857143	0.714286	0.571429	0.142857	0.428571
GENE470X	solute_carrier_family_5_(iodide_transporter),	solute_carrier_family_5_(iodide_transporter),	1.000000	0.615385	1.000000	1.000000	1.000000	1.000000	0.333333	0.111111	0.111111	0.111111	0.333333	1.000000	0.545455	1.000000	1.000000	0.692308	1.000000	1.000000	0.833333	1.000000	0.461538	0.692308	0.769231	0.153846	0.538462	1.000000	0.777778	0.111111	0.611111	1.000000	0.875000	0.750000	1.000000	0.375000	0.750000	1.000000	0.583333	0.375000	0.375000	0.192308	0.423077	1.000000	0.500000	0.578947	0.736842	0.210526	0.578947
GENE236X	hypothetical_protein_BC001096	hypothetical_protein_BC001096	1.000000	0.705882	1.000000	1.000000	0.500000	1.000000	0.333333	0.000000	0.333333	0.500000	0.000000	0.818182	1.000000	0.200000	1.000000	0.400000	1.000000	0.647059	1.000000	0.384615	0.692308	0.846154	0.769231	0.153846	1.000000	0.916667	0.750000	0.416667	1.000000	1.000000	0.666667	1.000000	0.857143	0.238095	0.523810	1.000000	0.642857	0.428571	0.428571	0.538462	0.538462	1.000000	0.615385	0.875000	0.375000	0.187500	0.375000
GENE689X	DKFZP434F2021_protein	DKFZP434F2021_protein	1.000000	0.307692	1.000000	1.000000	1.000000	1.000000	0.500000	0.071429	0.214286	0.214286	0.214286	1.000000	0.555556	0.500000	1.000000	0.750000	1.000000	0.750000	1.000000	0.545455	0.909091	1.000000	0.272727	0.272727	0.727273	0.500000	0.571429	0.142857	1.000000	0.750000	1.000000	0.428571	0.500000	0.214286	1.000000	1.000000	0.600000	0.300000	0.500000	0.294118	0.411765	1.000000	0.470588	0.590909	1.000000	0.181818	0.363636
GENE450X	mitogen-activated_protein_kinase_8_isoform_1	mitogen-activated_protein_kinase_8_isoform_1	1.000000	0.470588	1.000000	1.000000	0.473684	1.000000	0.750000	0.250000	0.125000	0.375000	0.125000	1.000000	0.812500	1.000000	0.833333	0.285714	1.000000	0.416667	1.000000	0.416667	0.416667	0.500000	0.250000	0.166667	1.000000	1.000000	0.125000	0.250000	0.750000	0.800000	1.000000	1.000000	0.500000	0.000000	0.666667	1.000000	0.545455	0.272727	0.181818	0.800000	0.600000	0.600000	1.000000	0.545455	0.545455	0.454545	0.454545
GENE1893X	mitogen-activated_protein_kinase_8_isoform_4	mitogen-activated_protein_kinase_8_isoform_4	1.000000	0.470588	1.000000	1.000000	0.473684	1.000000	0.625000	0.250000	0.125000	0.375000	0.125000	1.000000	0.812500	0.833333	1.000000	0.285714	1.000000	0.416667	1.000000	0.454545	0.454545	0.636364	0.272727	0.181818	1.000000	1.000000	0.111111	0.222222	0.666667	0.888889	1.000000	1.000000	0.500000	0.000000	0.666667	1.000000	0.600000	0.300000	0.500000	0.666667	0.500000	0.333333	1.000000	0.454545	0.636364	0.454545	0.363636
GENE113X	matrix_metalloproteinase_16_isoform_1	matrix_metalloproteinase_16_isoform_1	1.000000	1.000000	0.863636	1.000000	0.846154	1.000000	0.363636	0.363636	0.454545	0.272727	0.545455	1.000000	0.695652	0.500000	1.000000	1.000000	0.923077	0.333333	1.000000	0.857143	0.714286	0.428571	0.571429	0.142857	1.000000	1.000000	0.411765	0.117647	0.705882	0.928571	1.000000	0.700000	1.000000	0.000000	0.800000	1.000000	0.333333	0.222222	0.259259	0.600000	0.400000	1.000000	0.400000	0.700000	1.000000	0.500000	0.400000
GENE1737X	premature_ovarian_failure_1B	premature_ovarian_failure_1B	1.000000	0.800000	1.000000	1.000000	0.827586	1.000000	0.500000	0.250000	0.083333	0.250000	0.250000	1.000000	0.458333	0.388889	1.000000	0.588235	1.000000	0.696970	1.000000	1.000000	0.533333	0.933333	0.600000	0.133333	0.866667	1.000000	0.437500	0.187500	0.875000	1.000000	1.000000	1.000000	1.000000	0.000000	0.750000	1.000000	0.285714	0.142857	0.214286	0.333333	0.083333	1.000000	0.333333	0.666667	1.000000	0.750000	0.833333
GENE1143X	RNA_binding_motif_protein_6	RNA_binding_motif_protein_6	1.000000	0.672131	1.000000	1.000000	0.758621	0.923077	1.000000	0.487179	0.128205	0.230769	0.230769	0.970588	1.000000	0.380952	1.000000	1.000000	0.736842	0.538462	1.000000	0.517241	0.413793	0.793103	0.310345	0.068966	1.000000	0.681818	0.454545	0.136364	1.000000	0.366667	1.000000	0.500000	0.700000	0.050000	1.000000	1.000000	0.717949	0.435897	0.461538	0.714286	0.500000	1.000000	0.500000	0.388889	0.611111	0.277778	0.333333
GENE148X	solute_carrier_family_21_(organic_anion	solute_carrier_family_21_(organic_anion	1.000000	0.400000	1.000000	1.000000	0.380952	1.000000	0.352941	0.058824	0.000000	0.000000	0.058824	1.000000	0.464286	1.000000	0.750000	0.529412	1.000000	0.785714	1.000000	0.318182	0.545455	1.000000	0.863636	0.000000	0.772727	1.000000	0.428571	0.142857	1.000000	0.842105	1.000000	1.000000	0.555556	0.000000	0.444444	1.000000	0.375000	0.187500	0.250000	0.411765	0.294118	1.000000	0.941176	0.705882	0.529412	0.705882	0.588235
GENE291X	RPB5-mediating_protein_isoform_a	RPB5-mediating_protein_isoform_a	1.000000	0.593750	1.000000	1.000000	0.375000	1.000000	0.625000	1.000000	0.375000	0.375000	0.250000	1.000000	0.720000	0.363636	1.000000	0.411765	1.000000	0.750000	1.000000	0.466667	1.000000	0.533333	0.400000	0.133333	0.666667	0.533333	0.333333	0.200000	1.000000	0.500000	1.000000	0.916667	1.000000	0.250000	0.916667	1.000000	0.375000	0.250000	0.750000	0.500000	0.357143	0.785714	1.000000	0.583333	1.000000	0.250000	0.083333
GENE862X	RPB5-mediating_protein_isoform_b	RPB5-mediating_protein_isoform_b	1.000000	0.580645	1.000000	1.000000	0.256410	0.875000	1.000000	1.000000	0.250000	0.250000	0.250000	1.000000	0.653846	0.400000	1.000000	0.352941	1.000000	0.833333	1.000000	0.533333	1.000000	0.533333	0.400000	0.000000	0.666667	0.571429	0.285714	0.142857	1.000000	0.500000	1.000000	1.000000	0.727273	0.181818	1.000000	1.000000	0.500000	0.250000	0.750000	0.538462	0.307692	0.615385	1.000000	0.636364	1.000000	0.272727	0.090909
GENE175X	hypothetical_protein_FLJ40126	hypothetical_protein_FLJ40126	1.000000	0.411765	1.000000	1.000000	0.600000	1.000000	0.153846	0.076923	0.076923	0.000000	0.000000	1.000000	0.434783	0.500000	1.000000	0.714286	1.000000	0.538462	1.000000	0.400000	1.000000	0.666667	0.133333	0.133333	0.800000	0.923077	0.076923	0.076923	1.000000	0.500000	1.000000	1.000000	0.333333	0.000000	0.666667	1.000000	0.500000	0.500000	0.000000	1.000000	0.600000	0.800000	1.000000	0.909091	0.454545	0.454545	0.181818
GENE7X	vesicle_transport-related_protein_isoform_a	vesicle_transport-related_protein_isoform_a	1.000000	0.535714	1.000000	1.000000	0.290323	1.000000	0.312500	0.312500	0.000000	0.125000	0.187500	1.000000	0.629630	0.375000	1.000000	0.500000	1.000000	1.000000	0.705882	0.642857	0.571429	1.000000	0.000000	0.000000	0.857143	0.777778	0.166667	0.055556	1.000000	0.210526	1.000000	1.000000	0.363636	0.272727	0.681818	1.000000	0.466667	0.133333	0.266667	0.500000	0.150000	0.500000	1.000000	0.736842	0.684211	0.526316	0.263158
GENE251X	chromosome_14_open_reading_frame_39	chromosome_14_open_reading_frame_39	1.000000	0.391304	1.000000	1.000000	0.300000	1.000000	0.105263	0.105263	0.000000	0.000000	0.105263	1.000000	0.368421	0.071429	1.000000	0.400000	1.000000	1.000000	0.700000	0.153846	0.384615	1.000000	0.153846	0.038462	0.615385	0.842105	0.157895	0.105263	1.000000	0.214286	1.000000	0.750000	0.250000	0.000000	1.000000	1.000000	0.090909	0.272727	0.181818	1.000000	0.333333	0.555556	0.777778	1.000000	1.000000	0.300000	0.000000
GENE431X	synaptonemal_complex_protein_1	synaptonemal_complex_protein_1	1.000000	0.344828	1.000000	1.000000	0.294118	1.000000	0.208333	0.125000	0.000000	0.083333	0.083333	1.000000	0.500000	0.400000	1.000000	0.375000	1.000000	1.000000	0.714286	0.333333	0.714286	1.000000	0.285714	0.047619	0.666667	1.000000	0.272727	0.000000	0.636364	0.050000	1.000000	0.650000	0.450000	0.050000	1.000000	1.000000	0.181818	0.090909	0.272727	0.733333	0.266667	0.666667	1.000000	0.962963	1.000000	0.703704	0.259259
GENE754X	H_factor_1_(complement)	H_factor_1_(complement)	1.000000	0.394737	1.000000	1.000000	0.323944	1.000000	0.357143	0.142857	0.071429	0.178571	0.250000	1.000000	0.355932	0.705882	1.000000	0.180000	1.000000	1.000000	0.833333	0.151515	0.484848	1.000000	0.333333	0.090909	0.757576	1.000000	0.300000	0.150000	0.425000	0.408163	1.000000	1.000000	0.500000	0.187500	0.812500	1.000000	0.127273	0.181818	0.436364	1.000000	0.130435	0.869565	0.739130	0.888889	0.611111	0.333333	0.333333
GENE1704X	krev_interaction_trapped_1	krev_interaction_trapped_1	1.000000	0.272727	1.000000	1.000000	0.122449	1.000000	0.142857	0.428571	0.214286	0.214286	0.428571	1.000000	0.540541	0.411765	1.000000	0.538462	1.000000	0.850000	1.000000	0.529412	1.000000	0.705882	0.117647	0.000000	0.470588	1.000000	0.352941	0.117647	0.823529	0.473684	1.000000	1.000000	0.352941	0.000000	0.941176	1.000000	0.208333	0.041667	0.291667	0.846154	0.615385	0.461538	1.000000	0.944444	0.944444	0.666667	0.722222
GENE1508X	F-box_only_protein_11_isoform_3	F-box_only_protein_11_isoform_3	1.000000	0.368421	1.000000	1.000000	0.290323	1.000000	0.416667	0.333333	0.166667	0.250000	0.333333	1.000000	0.250000	0.428571	1.000000	0.538462	1.000000	0.909091	1.000000	0.153846	1.000000	0.615385	0.076923	0.000000	0.615385	1.000000	0.307692	0.000000	0.846154	0.250000	1.000000	1.000000	0.136364	0.090909	0.409091	1.000000	0.321429	0.214286	0.500000	0.555556	0.111111	0.444444	1.000000	0.500000	0.625000	0.625000	0.000000
GENE887X	calmegin	calmegin	1.000000	0.288889	1.000000	1.000000	0.370370	1.000000	0.200000	0.200000	0.100000	0.100000	0.000000	1.000000	0.311111	0.200000	1.000000	0.294118	1.000000	1.000000	0.363636	0.200000	0.900000	1.000000	0.200000	0.100000	0.800000	1.000000	0.333333	0.222222	0.666667	0.363636	1.000000	1.000000	0.263158	0.000000	0.526316	1.000000	0.058824	0.294118	0.529412	1.000000	0.214286	0.357143	0.642857	0.571429	0.428571	0.285714	0.142857
GENE2136X	organic_anion_transporting_polypeptide_A_isoform	organic_anion_transporting_polypeptide_A_isoform	1.000000	0.466667	1.000000	1.000000	0.565217	1.000000	0.333333	0.000000	0.000000	0.000000	0.222222	1.000000	0.541667	0.400000	1.000000	0.571429	1.000000	1.000000	0.500000	0.222222	0.277778	1.000000	0.777778	0.000000	0.777778	1.000000	0.375000	0.187500	0.812500	0.285714	1.000000	1.000000	0.461538	0.076923	0.692308	1.000000	0.290323	0.129032	0.354839	0.400000	0.333333	0.733333	1.000000	0.727273	1.000000	0.454545	0.363636
GENE2825X	chromosome_14_open_reading_frame_106	chromosome_14_open_reading_frame_106	1.000000	0.378378	1.000000	1.000000	0.272727	1.000000	1.000000	0.105263	0.000000	0.157895	0.157895	1.000000	0.456790	0.818182	1.000000	0.404255	1.000000	0.965517	1.000000	0.217391	0.869565	1.000000	0.434783	0.086957	0.826087	0.870968	0.387097	0.032258	1.000000	0.384615	1.000000	0.578947	0.315789	0.052632	1.000000	1.000000	0.380952	0.095238	0.666667	1.000000	0.600000	0.400000	1.000000	1.000000	0.590909	0.409091	0.227273
GENE2904X	hypothetical_protein_FLJ11331	hypothetical_protein_FLJ11331	1.000000	0.733333	1.000000	1.000000	0.533333	1.000000	0.888889	0.222222	0.000000	0.111111	0.111111	1.000000	0.571429	0.400000	1.000000	0.259259	1.000000	1.000000	0.925926	0.342857	0.771429	0.828571	0.257143	0.085714	1.000000	0.772727	0.318182	0.090909	1.000000	0.615385	1.000000	0.625000	0.375000	0.000000	1.000000	1.000000	0.272727	0.090909	0.363636	0.545455	0.227273	0.409091	1.000000	1.000000	0.480000	0.320000	0.080000
GENE133X	beta-transducin_repeat_containing_protein	beta-transducin_repeat_containing_protein	1.000000	0.681818	1.000000	1.000000	0.590909	1.000000	0.470588	0.705882	0.000000	0.235294	0.294118	1.000000	1.000000	0.600000	1.000000	0.928571	1.000000	0.666667	1.000000	0.636364	0.727273	1.000000	1.000000	0.272727	0.909091	1.000000	0.352941	0.117647	0.529412	1.000000	0.900000	0.625000	0.562500	0.125000	1.000000	0.833333	1.000000	0.500000	0.250000	0.470588	0.470588	1.000000	0.294118	0.562500	0.500000	0.312500	0.625000
GENE1447X	protein_regulator_of_cytokinesis_1	protein_regulator_of_cytokinesis_1	1.000000	0.818182	1.000000	1.000000	0.818182	0.916667	0.583333	1.000000	0.166667	0.666667	0.333333	0.851852	1.000000	1.000000	1.000000	1.000000	0.916667	0.708333	1.000000	1.000000	0.538462	0.615385	0.692308	0.076923	0.769231	1.000000	0.833333	0.166667	0.666667	0.833333	1.000000	0.500000	0.857143	0.214286	1.000000	0.875000	0.750000	1.000000	0.250000	0.125000	0.375000	1.000000	0.312500	0.291667	0.500000	0.291667	0.458333
GENE776X	KIAA0769_gene_product	KIAA0769_gene_product	1.000000	0.366667	1.000000	1.000000	0.666667	0.700000	0.700000	0.900000	0.200000	1.000000	0.500000	1.000000	0.666667	1.000000	1.000000	0.736842	1.000000	0.625000	1.000000	1.000000	0.647059	0.705882	0.588235	0.176471	0.647059	1.000000	0.769231	0.153846	0.615385	0.833333	1.000000	1.000000	0.550000	0.050000	0.950000	1.000000	1.000000	0.333333	0.333333	0.500000	0.111111	1.000000	0.611111	1.000000	0.642857	0.714286	0.428571
GENE738X	transcription_repressor_p66_beta_component_of	transcription_repressor_p66_beta_component_of	1.000000	0.583333	1.000000	1.000000	0.900000	0.888889	0.666667	0.777778	0.555556	1.000000	0.777778	1.000000	0.714286	0.625000	1.000000	0.866667	1.000000	0.170732	1.000000	0.571429	1.000000	0.428571	0.714286	0.142857	0.928571	1.000000	1.000000	0.333333	0.666667	1.000000	1.000000	0.941176	1.000000	0.000000	0.882353	0.538462	1.000000	0.461538	0.538462	0.555556	1.000000	1.000000	0.777778	0.437500	1.000000	0.500000	0.500000
GENE924X	pumilio_homolog_1	pumilio_homolog_1	1.000000	0.793103	1.000000	0.678571	1.000000	0.833333	0.416667	0.750000	0.416667	0.500000	1.000000	0.640000	1.000000	0.944444	1.000000	0.714286	1.000000	0.289474	1.000000	1.000000	0.724138	0.517241	0.965517	0.103448	0.724138	1.000000	0.666667	0.333333	0.611111	1.000000	1.000000	0.931818	0.545455	0.181818	1.000000	1.000000	0.673469	0.204082	0.489796	0.400000	0.566667	1.000000	0.566667	0.370370	0.703704	0.222222	0.481481
GENE2142X	ubiquitination_factor_E4A_(UFD2_homolog,_yeast)	ubiquitination_factor_E4A_(UFD2_homolog,_yeast)	1.000000	0.418605	1.000000	0.906977	1.000000	1.000000	0.545455	0.818182	0.818182	0.636364	0.818182	0.677419	1.000000	1.000000	0.916667	0.966667	1.000000	0.700000	1.000000	1.000000	0.470588	0.588235	0.941176	0.058824	0.823529	0.850000	1.000000	0.050000	0.650000	1.000000	0.941176	0.875000	1.000000	0.041667	0.958333	0.818182	1.000000	0.454545	0.636364	0.631579	0.315789	1.000000	0.684211	0.333333	0.909091	0.484848	0.696970
GENE2162X	transcriptional_co-repressor_Sin3A	transcriptional_co-repressor_Sin3A	1.000000	0.605263	1.000000	0.807018	1.000000	0.875000	0.687500	0.687500	0.375000	1.000000	0.875000	0.673077	1.000000	0.428571	1.000000	0.862069	1.000000	0.315068	1.000000	1.000000	0.636364	0.818182	0.727273	0.227273	0.772727	0.916667	1.000000	0.166667	0.500000	0.692308	1.000000	0.733333	1.000000	0.100000	0.900000	0.666667	1.000000	0.375000	0.375000	0.324324	0.378378	1.000000	0.486486	0.195122	0.365854	0.268293	0.365854
GENE2351X	mSin3A-associated_protein_130	mSin3A-associated_protein_130	1.000000	0.388889	1.000000	1.000000	0.761905	0.583333	0.750000	0.750000	0.166667	1.000000	0.500000	0.913043	1.000000	1.000000	0.800000	1.000000	0.650000	0.283019	1.000000	0.428571	0.857143	0.678571	0.750000	0.142857	1.000000	0.800000	1.000000	0.200000	0.742857	0.857143	1.000000	0.857143	0.761905	0.190476	1.000000	1.000000	0.923077	0.923077	0.923077	0.294118	0.647059	1.000000	0.441176	0.294118	0.705882	0.352941	0.235294
GENE569X	chromosome_14_open_reading_frame_160	chromosome_14_open_reading_frame_160	1.000000	0.157895	1.000000	1.000000	0.600000	1.000000	0.555556	0.444444	0.333333	0.444444	0.222222	1.000000	0.714286	0.400000	1.000000	0.100000	1.000000	0.666667	1.000000	0.555556	1.000000	0.666667	0.555556	0.000000	0.888889	0.833333	0.333333	0.000000	1.000000	0.357143	1.000000	0.857143	1.000000	0.214286	0.571429	1.000000	0.647059	0.470588	0.764706	0.750000	0.416667	0.583333	1.000000	0.230769	0.461538	0.307692	0.307692
GENE226X	cyclic_nucleotide_gated_channel_alpha_1	cyclic_nucleotide_gated_channel_alpha_1	1.000000	0.352941	1.000000	1.000000	0.636364	1.000000	1.000000	0.700000	0.100000	0.100000	0.200000	1.000000	0.659091	1.000000	0.500000	1.000000	0.809524	1.000000	0.900000	1.000000	0.583333	0.833333	0.583333	0.083333	0.916667	1.000000	0.411765	0.058824	0.411765	1.000000	0.937500	0.909091	0.818182	0.000000	1.000000	1.000000	0.500000	0.500000	0.750000	0.769231	0.615385	0.923077	1.000000	0.733333	0.800000	0.666667	0.466667
GENE100X	vacuolar_protein_sorting_41_(yeast_homolog)	vacuolar_protein_sorting_41_(yeast_homolog)	1.000000	0.645161	1.000000	1.000000	0.477273	1.000000	0.176471	0.470588	0.117647	0.294118	0.235294	0.684211	1.000000	0.500000	1.000000	0.812500	1.000000	0.529412	1.000000	0.375000	1.000000	0.500000	0.312500	0.125000	0.750000	1.000000	0.625000	0.125000	1.000000	0.347826	1.000000	1.000000	0.466667	0.000000	0.933333	1.000000	0.909091	0.727273	0.454545	0.444444	0.333333	1.000000	1.000000	0.565217	0.956522	0.130435	0.304348
GENE2002X	PTPRF_interacting_protein_binding_protein_1	PTPRF_interacting_protein_binding_protein_1	1.000000	0.416667	1.000000	1.000000	0.492308	1.000000	0.764706	0.705882	0.117647	0.411765	0.294118	1.000000	0.847826	0.800000	1.000000	1.000000	0.952381	0.484848	1.000000	0.230769	1.000000	0.576923	0.576923	0.038462	0.961538	1.000000	0.631579	0.210526	1.000000	0.300000	1.000000	1.000000	0.608696	0.130435	0.695652	1.000000	0.722222	0.777778	0.777778	0.588235	0.235294	0.705882	1.000000	0.437500	0.937500	0.406250	0.312500
GENE1235X	BTB_and_CNC_homology_1,_basic_leucine_zipper	BTB_and_CNC_homology_1,_basic_leucine_zipper	1.000000	0.880000	1.000000	1.000000	0.500000	1.000000	0.583333	0.333333	0.333333	0.500000	0.166667	1.000000	0.342857	1.000000	0.625000	0.533333	1.000000	0.484848	1.000000	0.296296	1.000000	0.740741	0.370370	0.037037	0.703704	0.650000	0.250000	0.150000	1.000000	0.625000	1.000000	0.928571	0.714286	0.285714	1.000000	1.000000	0.538462	0.307692	0.615385	0.187500	0.437500	1.000000	0.500000	0.944444	0.888889	0.222222	0.166667
GENE638X	hepatocyte_growth_factor_precursor	hepatocyte_growth_factor_precursor	1.000000	0.535714	1.000000	1.000000	0.444444	0.785714	0.357143	1.000000	0.357143	0.142857	0.428571	1.000000	0.566667	0.444444	1.000000	0.290323	1.000000	0.714286	1.000000	0.545455	0.909091	1.000000	0.363636	0.090909	0.727273	1.000000	0.600000	0.200000	1.000000	0.571429	1.000000	1.000000	0.454545	0.000000	0.727273	1.000000	0.600000	0.360000	0.360000	0.466667	0.533333	0.333333	1.000000	0.583333	0.666667	0.416667	0.916667
GENE399X	cadherin_12,_type_2_preproprotein	cadherin_12,_type_2_preproprotein	1.000000	0.970588	1.000000	1.000000	0.606061	1.000000	0.500000	0.312500	0.187500	0.125000	0.312500	1.000000	0.681818	0.666667	1.000000	0.700000	1.000000	0.789474	1.000000	1.000000	0.500000	0.437500	0.562500	0.062500	0.625000	1.000000	0.739130	0.043478	0.608696	0.933333	1.000000	0.611111	0.722222	0.277778	1.000000	1.000000	0.400000	0.440000	0.200000	0.578947	0.842105	0.842105	1.000000	0.733333	0.600000	0.533333	0.866667
GENE1151X	methyl-CpG_binding_domain_protein_4	methyl-CpG_binding_domain_protein_4	1.000000	0.631579	1.000000	1.000000	0.428571	1.000000	0.466667	0.266667	0.200000	0.200000	0.200000	1.000000	0.564103	0.500000	1.000000	1.000000	0.923077	1.000000	0.545455	0.687500	1.000000	1.000000	0.250000	0.000000	0.875000	0.692308	0.846154	0.076923	1.000000	0.444444	1.000000	0.909091	0.363636	0.000000	1.000000	1.000000	0.357143	0.285714	0.571429	0.363636	0.545455	1.000000	0.818182	0.294118	0.470588	0.235294	0.470588
GENE762X	neuroligin_1	neuroligin_1	1.000000	0.527778	1.000000	1.000000	0.500000	1.000000	0.333333	0.166667	0.055556	0.166667	0.277778	1.000000	0.684211	0.380952	1.000000	0.680000	1.000000	1.000000	0.714286	0.250000	0.550000	1.000000	0.300000	0.000000	0.300000	1.000000	0.571429	0.285714	1.000000	0.454545	1.000000	0.842105	0.789474	0.052632	1.000000	1.000000	0.333333	0.476190	0.714286	0.571429	0.428571	0.952381	1.000000	0.736842	1.000000	0.263158	0.526316
GENE1371X	cyclin_D_binding_myb-like_transcription_factor	cyclin_D_binding_myb-like_transcription_factor	1.000000	0.390244	1.000000	1.000000	0.403846	1.000000	0.444444	0.333333	0.555556	0.333333	0.222222	1.000000	0.789474	0.166667	1.000000	0.842105	1.000000	0.608696	1.000000	0.333333	0.708333	0.791667	0.333333	0.041667	1.000000	1.000000	0.323529	0.029412	0.705882	0.600000	1.000000	1.000000	0.250000	0.150000	0.700000	1.000000	0.666667	0.666667	0.888889	0.318182	0.500000	0.590909	1.000000	0.375000	1.000000	0.625000	0.437500
GENE827X	vanin_2_isoform_1_precursor	vanin_2_isoform_1_precursor	1.000000	1.000000	0.900000	1.000000	0.933333	1.000000	1.000000	0.333333	0.000000	0.166667	0.500000	1.000000	0.769231	0.272727	1.000000	0.476190	1.000000	0.666667	1.000000	0.555556	0.333333	1.000000	0.666667	0.111111	0.777778	1.000000	0.454545	0.045455	0.500000	1.000000	0.769231	1.000000	0.583333	0.083333	0.916667	1.000000	0.266667	0.400000	0.400000	0.375000	0.437500	1.000000	0.625000	0.500000	0.916667	0.583333	0.500000
GENE328X	hypothetical_protein_FLJ11848	hypothetical_protein_FLJ11848	1.000000	0.733333	1.000000	1.000000	0.777778	0.625000	1.000000	0.500000	0.250000	0.375000	0.000000	0.777778	1.000000	0.500000	1.000000	0.833333	1.000000	0.545455	1.000000	0.818182	0.545455	0.636364	0.545455	0.000000	1.000000	0.888889	0.222222	0.000000	1.000000	0.750000	1.000000	0.416667	0.666667	0.333333	1.000000	1.000000	0.466667	0.600000	0.533333	0.285714	0.428571	1.000000	0.285714	0.100000	0.900000	0.500000	0.700000
GENE686X	amiloride-sensitive_cation_channel_5,	amiloride-sensitive_cation_channel_5,	1.000000	0.750000	1.000000	1.000000	0.631579	0.500000	1.000000	0.166667	0.500000	0.333333	0.000000	0.681818	1.000000	0.666667	1.000000	0.647059	1.000000	1.000000	1.000000	1.000000	0.545455	0.545455	0.636364	0.000000	1.000000	0.692308	0.384615	0.153846	1.000000	0.800000	1.000000	0.857143	1.000000	0.142857	1.000000	1.000000	0.300000	0.500000	0.900000	0.466667	0.266667	1.000000	0.600000	0.500000	1.000000	0.333333	0.583333
GENE645X	exonuclease_1_isoform_a	exonuclease_1_isoform_a	1.000000	0.558824	1.000000	1.000000	0.678571	1.000000	0.555556	0.277778	0.000000	0.222222	0.277778	1.000000	0.944444	0.153846	1.000000	0.333333	1.000000	0.600000	1.000000	0.640000	0.800000	0.920000	0.320000	0.160000	1.000000	1.000000	0.533333	0.333333	0.800000	0.583333	1.000000	0.812500	0.937500	0.125000	1.000000	1.000000	0.142857	0.714286	0.285714	1.000000	0.187500	0.875000	0.625000	0.647059	0.470588	0.823529	0.470588
GENE1451X	hypothetical_protein_FLJ10379	hypothetical_protein_FLJ10379	1.000000	0.722222	1.000000	1.000000	0.583333	1.000000	0.750000	0.583333	0.166667	0.250000	0.333333	1.000000	0.846154	0.300000	1.000000	0.722222	1.000000	0.750000	1.000000	0.769231	0.461538	1.000000	0.538462	0.000000	0.461538	1.000000	0.125000	0.187500	0.625000	0.625000	1.000000	1.000000	0.312500	0.062500	0.500000	1.000000	0.333333	0.333333	0.142857	0.705882	0.411765	0.823529	1.000000	0.578947	0.473684	0.105263	0.473684
GENE1571X	uncharacterized_hypothalamus_protein_HT013	uncharacterized_hypothalamus_protein_HT013	1.000000	0.761905	1.000000	1.000000	0.551020	1.000000	0.500000	0.214286	0.142857	0.285714	0.214286	0.647059	1.000000	0.615385	1.000000	0.700000	1.000000	1.000000	0.764706	0.636364	0.954545	1.000000	0.227273	0.136364	0.954545	1.000000	0.360000	0.000000	0.320000	0.333333	1.000000	0.714286	1.000000	0.000000	1.000000	1.000000	0.615385	0.153846	0.461538	0.777778	0.555556	0.777778	1.000000	0.923077	0.923077	0.384615	0.538462
GENE1022X	rabaptin,_RAB_GTPase_binding_effector_protein_1	rabaptin,_RAB_GTPase_binding_effector_protein_1	1.000000	0.689655	1.000000	1.000000	0.818182	1.000000	0.473684	0.263158	0.052632	0.473684	0.315789	1.000000	0.690476	1.000000	1.000000	0.380952	1.000000	0.483333	1.000000	0.466667	0.666667	0.933333	0.933333	0.200000	1.000000	1.000000	0.533333	0.133333	0.600000	0.375000	1.000000	0.892857	0.285714	0.178571	1.000000	1.000000	0.545455	0.272727	0.272727	0.529412	0.235294	0.764706	1.000000	1.000000	0.571429	0.357143	0.392857
GENE1285X	general_transcription_factor_IIIC,_polypeptide	general_transcription_factor_IIIC,_polypeptide	1.000000	0.612903	1.000000	1.000000	0.607143	1.000000	0.583333	0.666667	0.333333	0.333333	0.916667	1.000000	0.689655	0.400000	1.000000	0.428571	1.000000	0.583333	1.000000	0.315789	0.526316	1.000000	0.578947	0.052632	1.000000	0.909091	1.000000	0.090909	0.909091	0.392857	1.000000	0.678571	0.464286	0.142857	1.000000	0.785714	1.000000	0.357143	0.714286	0.928571	0.571429	0.714286	1.000000	0.533333	0.733333	0.333333	0.500000
GENE67X	alpha_1_type_IX_collagen_isoform_1_precursor	alpha_1_type_IX_collagen_isoform_1_precursor	1.000000	0.857143	1.000000	1.000000	0.382353	1.000000	0.550000	0.400000	0.100000	0.200000	0.400000	0.720000	1.000000	0.333333	1.000000	0.333333	1.000000	0.500000	1.000000	0.454545	0.727273	0.545455	1.000000	0.181818	1.000000	1.000000	0.600000	0.400000	0.600000	1.000000	1.000000	0.850000	0.550000	0.000000	1.000000	1.000000	0.592105	0.381579	0.881579	0.583333	0.416667	1.000000	1.000000	0.571429	1.000000	0.142857	0.571429
GENE560X	inner_membrane_protein,_mitochondrial	inner_membrane_protein,_mitochondrial	1.000000	0.476190	1.000000	1.000000	0.652174	1.000000	0.307692	0.615385	0.384615	0.307692	0.538462	1.000000	0.781250	1.000000	1.000000	0.727273	1.000000	0.645161	1.000000	0.285714	0.523810	0.523810	0.428571	0.190476	1.000000	0.437500	0.812500	0.125000	1.000000	0.875000	1.000000	1.000000	0.805556	0.055556	0.777778	0.750000	0.416667	0.416667	1.000000	0.600000	0.800000	0.666667	1.000000	0.478261	0.434783	0.304348	0.608696
GENE19X	nucleoporin_98kD_isoform_4	nucleoporin_98kD_isoform_4	1.000000	0.478261	1.000000	1.000000	0.727273	1.000000	0.615385	0.538462	0.846154	0.538462	1.000000	1.000000	0.844444	0.947368	1.000000	0.519231	1.000000	0.362069	1.000000	0.975610	0.731707	0.804878	0.585366	0.097561	1.000000	1.000000	0.655172	0.068966	0.913793	0.550000	1.000000	0.809524	0.690476	0.047619	1.000000	1.000000	0.534483	0.431034	0.534483	0.375000	0.750000	0.916667	1.000000	0.645161	0.903226	0.645161	0.903226
GENE634X	eukaryotic_translation_initiation_factor_2C,_4	eukaryotic_translation_initiation_factor_2C,_4	1.000000	0.481481	1.000000	1.000000	0.950000	0.714286	0.785714	0.571429	0.142857	1.000000	0.642857	1.000000	0.562500	0.812500	1.000000	0.785714	1.000000	0.538462	1.000000	0.538462	1.000000	0.538462	0.692308	0.076923	0.615385	1.000000	0.545455	0.045455	0.727273	1.000000	1.000000	1.000000	0.454545	0.181818	0.727273	1.000000	0.625000	0.291667	0.500000	0.468750	0.406250	1.000000	0.531250	0.210526	0.421053	0.473684	0.578947
GENE1124X	Sec23_(S._cerevisiae)_homolog_B	Sec23_(S._cerevisiae)_homolog_B	1.000000	0.444444	1.000000	0.695652	1.000000	0.846154	0.461538	1.000000	0.230769	0.461538	0.384615	0.812500	1.000000	1.000000	1.000000	0.928571	1.000000	0.472222	1.000000	0.692308	0.615385	0.384615	1.000000	0.076923	1.000000	0.647059	0.647059	0.176471	1.000000	0.533333	1.000000	0.950000	0.550000	0.150000	1.000000	1.000000	0.666667	0.388889	0.611111	0.421053	0.263158	1.000000	0.578947	0.115385	0.500000	0.269231	0.461538
GENE1455X	Sec23_(S._cerevisiae)_homolog_B	Sec23_(S._cerevisiae)_homolog_B	1.000000	0.444444	1.000000	0.695652	1.000000	0.846154	0.461538	1.000000	0.230769	0.461538	0.384615	0.812500	1.000000	1.000000	1.000000	0.928571	1.000000	0.472222	1.000000	0.692308	0.615385	0.384615	1.000000	0.076923	1.000000	0.647059	0.647059	0.176471	1.000000	0.533333	1.000000	0.950000	0.550000	0.150000	1.000000	1.000000	0.666667	0.388889	0.611111	0.421053	0.263158	1.000000	0.578947	0.115385	0.500000	0.269231	0.461538
GENE725X	cAMP-specific_phosphodiesterase_4D	cAMP-specific_phosphodiesterase_4D	1.000000	0.857143	1.000000	0.966667	1.000000	0.555556	0.777778	0.666667	0.222222	1.000000	0.333333	1.000000	0.736842	0.846154	1.000000	0.777778	1.000000	0.636364	1.000000	0.705882	0.764706	0.529412	0.882353	0.000000	1.000000	0.684211	0.421053	0.157895	1.000000	0.833333	1.000000	1.000000	0.923077	0.076923	0.692308	1.000000	0.750000	0.250000	0.625000	0.312500	0.625000	1.000000	0.562500	0.562500	1.000000	0.437500	0.500000
GENE1172X	inositol_polyphosphate-5-phosphatase_F	inositol_polyphosphate-5-phosphatase_F	1.000000	0.571429	1.000000	1.000000	0.772727	1.000000	0.625000	0.937500	0.437500	0.375000	0.125000	1.000000	0.975610	0.777778	1.000000	0.758621	1.000000	0.590909	1.000000	0.730769	0.769231	0.923077	0.461538	0.115385	1.000000	0.727273	1.000000	0.045455	0.590909	0.833333	1.000000	0.521739	0.695652	0.217391	1.000000	1.000000	1.000000	0.875000	0.750000	0.392857	0.285714	0.964286	1.000000	0.464286	0.607143	0.535714	0.500000
GENE406X	mitochondrial_intermediate_peptidase	mitochondrial_intermediate_peptidase	1.000000	0.538462	1.000000	1.000000	0.580645	1.000000	0.846154	0.615385	0.307692	0.307692	0.846154	1.000000	0.590909	0.538462	1.000000	0.375000	1.000000	1.000000	0.923077	0.642857	0.642857	0.357143	0.642857	0.071429	1.000000	0.583333	0.583333	0.166667	1.000000	0.562500	1.000000	0.750000	0.800000	0.200000	1.000000	1.000000	0.705882	0.647059	0.352941	0.333333	0.533333	1.000000	0.866667	0.285714	0.904762	0.428571	0.666667
GENE1055X	activity-dependent_neuroprotector	activity-dependent_neuroprotector	1.000000	0.722222	1.000000	1.000000	0.717391	0.538462	1.000000	0.538462	0.307692	0.384615	0.230769	1.000000	0.800000	0.520000	1.000000	0.666667	1.000000	0.542857	1.000000	0.566667	1.000000	0.666667	0.700000	0.066667	0.966667	0.666667	0.523810	0.095238	1.000000	1.000000	1.000000	1.000000	0.708333	0.000000	1.000000	1.000000	0.750000	0.687500	0.937500	0.480000	0.520000	0.480000	1.000000	1.000000	0.631579	0.473684	0.631579
GENE342X	polymerase_(DNA-directed),_alpha	polymerase_(DNA-directed),_alpha	1.000000	0.405405	1.000000	1.000000	0.761194	1.000000	0.368421	0.631579	0.210526	0.368421	0.421053	1.000000	0.725000	0.785714	1.000000	0.812500	1.000000	0.634146	1.000000	0.777778	1.000000	0.944444	1.000000	0.222222	1.000000	1.000000	0.782609	0.304348	0.739130	0.857143	1.000000	0.675000	0.375000	0.100000	1.000000	1.000000	0.433333	0.500000	0.666667	0.606061	0.515152	1.000000	0.939394	0.179487	0.820513	0.384615	0.282051
GENE269X	protein_kinase_CHK2_isoform_b	protein_kinase_CHK2_isoform_b	1.000000	0.562500	1.000000	1.000000	0.666667	1.000000	0.714286	0.428571	0.428571	0.428571	0.571429	1.000000	0.947368	1.000000	0.800000	0.636364	1.000000	0.312500	1.000000	0.846154	0.538462	0.615385	1.000000	0.076923	1.000000	0.909091	1.000000	0.181818	0.636364	1.000000	0.888889	0.571429	0.714286	0.071429	1.000000	1.000000	0.500000	1.000000	0.400000	0.545455	0.363636	1.000000	1.000000	0.545455	0.909091	0.363636	0.454545
GENE740X	protein_phosphatase_4,_regulatory_subunit_1	protein_phosphatase_4,_regulatory_subunit_1	1.000000	0.531915	1.000000	1.000000	0.800000	1.000000	0.428571	0.428571	0.047619	0.238095	0.333333	1.000000	0.652174	1.000000	0.538462	0.500000	1.000000	0.653846	1.000000	1.000000	1.000000	0.944444	0.666667	0.055556	0.944444	0.733333	0.800000	0.333333	1.000000	0.266667	1.000000	0.793103	0.448276	0.206897	1.000000	1.000000	0.500000	0.400000	0.500000	0.272727	0.590909	1.000000	1.000000	0.500000	0.750000	0.392857	0.428571
GENE420X	retinoid_x_receptor_interacting_protein	retinoid_x_receptor_interacting_protein	1.000000	1.000000	0.947368	1.000000	0.930233	1.000000	0.578947	0.157895	0.000000	0.315789	0.157895	1.000000	0.966667	1.000000	0.714286	1.000000	1.000000	0.264706	1.000000	0.461538	0.807692	0.538462	0.461538	0.076923	1.000000	0.764706	0.705882	0.058824	1.000000	0.500000	1.000000	0.578947	0.526316	0.000000	1.000000	1.000000	0.625000	0.750000	0.625000	0.500000	0.916667	1.000000	0.750000	0.363636	1.000000	0.454545	0.909091
GENE2153X	hypothetical_protein_MGC27076	hypothetical_protein_MGC27076	1.000000	1.000000	0.695652	0.833333	1.000000	1.000000	0.434783	0.130435	0.000000	0.217391	0.130435	1.000000	0.944444	1.000000	0.800000	0.520000	1.000000	0.692308	1.000000	0.428571	0.904762	0.523810	0.428571	0.000000	1.000000	0.466667	0.400000	0.266667	1.000000	0.888889	1.000000	0.600000	0.900000	0.100000	1.000000	1.000000	0.600000	0.466667	0.733333	0.466667	0.666667	1.000000	0.600000	0.421053	0.736842	0.263158	0.631579
GENE12X	glutamate-cysteine_ligase,_catalytic_subunit	glutamate-cysteine_ligase,_catalytic_subunit	1.000000	0.818182	1.000000	0.888889	1.000000	1.000000	0.500000	0.428571	0.285714	0.428571	0.000000	0.666667	1.000000	0.700000	1.000000	1.000000	0.941176	0.357143	1.000000	0.357143	0.642857	0.571429	0.571429	0.071429	1.000000	1.000000	0.466667	0.133333	0.533333	1.000000	0.846154	0.833333	0.833333	0.000000	1.000000	1.000000	0.500000	0.500000	0.250000	0.437500	0.437500	1.000000	0.500000	0.388889	0.555556	0.166667	0.555556
GENE1323X	minichromosome_maintenance_protein_10_isoform_1	minichromosome_maintenance_protein_10_isoform_1	1.000000	0.666667	1.000000	1.000000	0.836735	1.000000	0.882353	0.411765	0.117647	0.588235	0.352941	0.775510	1.000000	0.833333	1.000000	0.933333	1.000000	0.642857	1.000000	0.631579	0.526316	0.947368	0.473684	0.105263	1.000000	1.000000	0.590909	0.454545	0.409091	1.000000	0.625000	0.541667	1.000000	0.166667	0.750000	1.000000	0.428571	0.476190	0.380952	0.333333	0.533333	1.000000	0.733333	0.363636	0.393939	0.151515	0.393939
GENE496X	G_protein-coupled_receptor_64	G_protein-coupled_receptor_64	1.000000	1.000000	1.000000	1.000000	0.818182	1.000000	0.923077	0.307692	0.076923	0.384615	0.153846	1.000000	0.666667	0.700000	1.000000	0.684211	1.000000	0.909091	1.000000	0.730769	0.576923	0.923077	1.000000	0.115385	0.884615	1.000000	0.958333	0.250000	0.958333	0.900000	1.000000	0.354839	0.516129	0.032258	1.000000	0.842105	1.000000	0.421053	0.315789	0.444444	0.962963	1.000000	0.629630	0.400000	0.350000	0.225000	0.325000
GENE171X	hydroxyacyl_dehydrogenase,_subunit_A	hydroxyacyl_dehydrogenase,_subunit_A	1.000000	0.900000	1.000000	1.000000	0.533333	1.000000	0.700000	0.500000	0.500000	0.400000	0.200000	0.731707	1.000000	0.500000	1.000000	0.888889	1.000000	0.684211	1.000000	0.500000	0.833333	1.000000	0.666667	0.000000	1.000000	1.000000	0.687500	0.062500	0.625000	0.800000	1.000000	0.666667	1.000000	0.380952	0.952381	1.000000	0.481481	0.481481	0.555556	0.266667	0.400000	1.000000	0.466667	0.142857	0.357143	0.392857	0.321429
GENE56X	microtubule-associated_protein_1B_isoform_1	microtubule-associated_protein_1B_isoform_1	1.000000	0.923077	1.000000	1.000000	0.886228	1.000000	0.764706	0.941176	0.352941	0.352941	0.352941	0.917355	1.000000	1.000000	0.681818	0.657143	1.000000	0.767442	1.000000	0.412371	0.402062	0.525773	0.618557	0.082474	1.000000	0.680556	1.000000	0.111111	0.736111	0.909091	1.000000	0.706897	0.982759	0.120690	1.000000	0.972222	1.000000	0.583333	0.638889	0.314286	0.528571	1.000000	0.342857	0.552632	0.526316	0.289474	0.921053
GENE1186X	laminin,_beta_1_precursor	laminin,_beta_1_precursor	1.000000	1.000000	0.934426	1.000000	0.645161	1.000000	0.708333	0.750000	0.458333	0.500000	0.291667	1.000000	0.666667	1.000000	0.625000	1.000000	0.818182	0.412698	1.000000	1.000000	0.421053	0.447368	0.526316	0.236842	0.526316	0.800000	0.900000	0.400000	1.000000	1.000000	0.931034	0.644444	1.000000	0.111111	0.888889	1.000000	0.972222	0.861111	0.666667	0.200000	0.444444	1.000000	0.533333	0.650000	0.575000	0.275000	0.450000
GENE1224X	mitotic_spindle_coiled-coil_related_protein	mitotic_spindle_coiled-coil_related_protein	1.000000	0.916667	1.000000	0.788732	1.000000	0.800000	1.000000	0.333333	0.400000	0.733333	0.533333	0.838710	1.000000	0.625000	1.000000	0.875000	1.000000	0.424242	1.000000	0.866667	0.566667	0.400000	0.733333	0.200000	1.000000	1.000000	0.833333	0.100000	0.866667	1.000000	1.000000	1.000000	0.827586	0.068966	0.689655	0.642857	1.000000	0.428571	0.285714	0.590909	0.545455	1.000000	0.454545	0.157895	0.385965	0.333333	0.385965
GENE280X	cytomatrix_protein_p110	cytomatrix_protein_p110	1.000000	1.000000	1.000000	0.950820	1.000000	0.947368	1.000000	0.736842	0.263158	0.473684	0.210526	1.000000	0.920000	1.000000	0.739130	0.708333	1.000000	0.466667	1.000000	0.526316	0.736842	0.578947	1.000000	0.105263	0.842105	1.000000	0.666667	0.388889	0.666667	1.000000	0.833333	0.708333	1.000000	0.333333	0.666667	1.000000	0.900000	0.700000	0.500000	0.400000	0.900000	1.000000	0.300000	0.424242	0.727273	0.272727	0.666667
GENE203X	hypothetical_protein_FLJ11301	hypothetical_protein_FLJ11301	1.000000	0.739130	1.000000	1.000000	0.800000	1.000000	0.333333	0.388889	0.166667	0.333333	0.222222	0.869565	1.000000	0.769231	1.000000	1.000000	0.937500	0.222222	1.000000	0.916667	1.000000	0.500000	0.583333	0.166667	0.916667	0.588235	0.352941	0.235294	1.000000	1.000000	1.000000	0.642857	0.642857	0.285714	1.000000	1.000000	0.750000	0.500000	0.750000	0.500000	0.500000	1.000000	0.428571	0.125000	0.625000	0.437500	0.750000
GENE1241X	low_density_lipoprotein_receptor-related_protein	low_density_lipoprotein_receptor-related_protein	1.000000	0.768116	1.000000	1.000000	0.483333	0.666667	0.666667	1.000000	0.333333	0.555556	0.370370	1.000000	0.806452	0.761905	1.000000	0.725000	1.000000	0.542857	1.000000	0.848485	1.000000	0.969697	0.424242	0.000000	0.909091	0.891892	0.459459	0.162162	1.000000	0.823529	1.000000	0.675676	0.837838	0.081081	1.000000	1.000000	0.794118	0.735294	0.735294	0.350000	0.325000	1.000000	0.750000	0.538462	1.000000	0.153846	0.666667
GENE1199X	ubiquitin_specific_protease_10	ubiquitin_specific_protease_10	1.000000	0.708333	1.000000	1.000000	0.638889	0.857143	1.000000	1.000000	0.857143	0.571429	0.285714	1.000000	0.760000	1.000000	0.750000	0.777778	1.000000	0.461538	1.000000	0.875000	1.000000	0.812500	0.812500	0.250000	0.875000	1.000000	0.882353	0.411765	0.941176	1.000000	1.000000	0.875000	0.750000	0.187500	1.000000	0.700000	1.000000	0.500000	0.850000	0.142857	0.809524	1.000000	0.809524	0.045455	0.681818	0.227273	0.500000
GENE1423X	hypothetical_protein_FLJ10359	hypothetical_protein_FLJ10359	1.000000	0.608696	1.000000	1.000000	0.900000	1.000000	1.000000	0.500000	1.000000	0.500000	0.500000	0.944444	1.000000	1.000000	0.900000	0.833333	1.000000	0.400000	1.000000	0.769231	0.923077	0.538462	0.923077	0.230769	1.000000	1.000000	0.789474	0.105263	0.684211	1.000000	0.777778	1.000000	0.941176	0.588235	0.941176	1.000000	1.000000	0.625000	0.875000	0.318182	0.681818	1.000000	0.909091	0.291667	0.541667	0.208333	0.312500
GENE998X	differentiation-associated_Na-dependent	differentiation-associated_Na-dependent	1.000000	1.000000	0.875000	1.000000	0.727273	1.000000	0.875000	0.125000	0.500000	0.125000	0.250000	0.555556	1.000000	0.833333	1.000000	0.700000	1.000000	0.875000	1.000000	0.900000	0.800000	1.000000	0.600000	0.100000	0.800000	1.000000	0.833333	0.250000	0.666667	0.529412	1.000000	1.000000	0.882353	0.117647	0.470588	1.000000	0.700000	0.450000	0.800000	0.400000	0.733333	1.000000	0.733333	0.416667	0.500000	0.666667	0.250000
GENE858X	tumor_protein_p53_binding_protein,_2	tumor_protein_p53_binding_protein,_2	1.000000	0.586207	1.000000	1.000000	0.975610	0.733333	1.000000	0.200000	0.333333	0.333333	0.533333	1.000000	0.857143	0.875000	1.000000	0.500000	1.000000	0.448276	1.000000	0.695652	0.565217	0.956522	0.434783	0.130435	1.000000	0.562500	0.687500	0.125000	1.000000	0.600000	1.000000	0.484848	0.484848	0.181818	1.000000	1.000000	0.823529	0.647059	0.470588	0.480000	0.400000	1.000000	0.720000	0.360000	0.680000	0.480000	0.200000
GENE1191X	amyotrophic_lateral_sclerosis_2_(juvenile)	amyotrophic_lateral_sclerosis_2_(juvenile)	1.000000	0.666667	1.000000	1.000000	0.854167	0.863636	1.000000	0.454545	0.318182	0.545455	0.272727	1.000000	0.954545	1.000000	0.764706	0.708333	1.000000	0.411765	1.000000	0.772727	0.545455	0.590909	0.636364	0.318182	1.000000	1.000000	0.888889	0.222222	0.555556	0.588235	1.000000	1.000000	0.518519	0.037037	0.888889	1.000000	0.710526	0.526316	0.605263	0.461538	0.423077	1.000000	0.461538	0.187500	0.531250	0.406250	0.625000
GENE401X	filamin_A_interacting_protein_1	filamin_A_interacting_protein_1	1.000000	0.517241	1.000000	1.000000	0.683673	1.000000	0.468750	0.468750	0.187500	0.343750	0.062500	1.000000	0.708861	1.000000	0.562500	0.642857	1.000000	0.794118	1.000000	0.517241	0.620690	0.586207	0.793103	0.034483	1.000000	0.740741	0.888889	0.185185	1.000000	1.000000	0.714286	1.000000	0.681818	0.090909	0.772727	1.000000	0.454545	0.636364	0.454545	0.500000	0.666667	1.000000	0.708333	0.592593	0.666667	0.592593	0.814815
GENE27X	erythrocyte_membrane_protein_band_4.1-like_2	erythrocyte_membrane_protein_band_4.1-like_2	1.000000	0.920000	1.000000	1.000000	0.845070	1.000000	0.812500	0.187500	0.750000	0.312500	0.250000	1.000000	0.816327	0.846154	1.000000	0.312500	1.000000	0.567568	1.000000	1.000000	0.894737	0.526316	0.842105	0.210526	0.894737	0.851852	1.000000	0.074074	0.555556	0.800000	1.000000	1.000000	0.809524	0.095238	0.904762	1.000000	0.619048	0.476190	0.666667	0.545455	0.393939	1.000000	0.272727	0.650000	0.500000	0.300000	0.500000
GENE381X	glutamate_receptor,_ionotropic,_AMPA_2	glutamate_receptor,_ionotropic,_AMPA_2	1.000000	1.000000	0.869565	1.000000	0.727273	1.000000	0.846154	0.307692	0.230769	0.384615	0.076923	1.000000	0.939394	1.000000	0.666667	0.695652	1.000000	1.000000	1.000000	0.380952	0.666667	0.476190	0.761905	0.238095	1.000000	1.000000	0.705882	0.235294	1.000000	1.000000	0.900000	1.000000	0.789474	0.105263	1.000000	1.000000	0.464286	0.642857	0.392857	0.666667	0.571429	0.952381	1.000000	0.611111	0.611111	0.166667	0.777778
GENE630X	nucleoporin_88kDa	nucleoporin_88kDa	1.000000	0.750000	1.000000	1.000000	0.627907	1.000000	0.700000	0.600000	0.200000	0.500000	0.400000	1.000000	0.642857	0.769231	1.000000	0.818182	1.000000	0.578947	1.000000	0.352941	1.000000	0.470588	0.411765	0.235294	0.823529	0.727273	1.000000	0.363636	0.909091	0.538462	1.000000	0.857143	0.642857	0.428571	1.000000	1.000000	0.555556	0.222222	0.277778	0.714286	0.714286	1.000000	0.785714	0.727273	0.727273	0.409091	0.681818
GENE834X	nucleoporin_133kDa	nucleoporin_133kDa	1.000000	0.478261	1.000000	1.000000	0.611111	1.000000	0.466667	0.600000	0.333333	0.533333	0.266667	1.000000	0.781250	0.562500	1.000000	0.916667	1.000000	0.555556	1.000000	0.365854	0.634146	0.560976	0.341463	0.097561	1.000000	0.812500	0.812500	0.500000	1.000000	0.583333	1.000000	0.794118	0.500000	0.088235	1.000000	1.000000	0.521739	0.391304	0.782609	0.526316	0.789474	1.000000	1.000000	0.513514	0.756757	0.486486	0.486486
GENE73X	roundabout_1_isoform_b	roundabout_1_isoform_b	1.000000	0.735849	1.000000	1.000000	0.538462	1.000000	0.323529	0.647059	0.235294	0.323529	0.294118	1.000000	0.690476	1.000000	0.722222	0.857143	1.000000	0.622642	1.000000	0.861111	0.972222	1.000000	0.611111	0.111111	0.666667	0.809524	0.523810	0.119048	1.000000	0.920000	1.000000	1.000000	0.604167	0.125000	0.541667	1.000000	0.452830	0.358491	0.358491	0.736842	0.657895	1.000000	0.815789	0.400000	0.366667	0.133333	0.633333
GENE1236X	N-acylsphingosine_amidohydrolase_(non-lysosomal	N-acylsphingosine_amidohydrolase_(non-lysosomal	1.000000	0.722222	1.000000	1.000000	0.650000	1.000000	0.285714	0.357143	0.071429	0.214286	0.214286	1.000000	0.666667	0.916667	1.000000	1.000000	1.000000	0.413793	1.000000	0.857143	0.928571	1.000000	1.000000	0.142857	0.642857	1.000000	0.809524	0.142857	0.904762	0.647059	1.000000	1.000000	0.952381	0.047619	0.761905	1.000000	0.720000	0.440000	0.360000	0.733333	0.600000	1.000000	0.800000	0.384615	0.615385	0.461538	0.769231
GENE936X	CSRP2_binding_protein_isoform_a	CSRP2_binding_protein_isoform_a	1.000000	0.925926	1.000000	1.000000	0.818182	0.736842	1.000000	0.263158	0.263158	0.315789	0.210526	1.000000	0.821429	1.000000	0.600000	1.000000	1.000000	0.347826	1.000000	0.600000	0.800000	0.600000	0.550000	0.150000	1.000000	1.000000	1.000000	0.583333	0.916667	1.000000	1.000000	0.866667	1.000000	0.066667	1.000000	1.000000	0.526316	0.421053	0.368421	0.428571	0.785714	1.000000	0.785714	0.250000	0.535714	0.071429	0.285714
GENE1310X	protein_kinase,_lysine_deficient_1	protein_kinase,_lysine_deficient_1	1.000000	0.687500	1.000000	1.000000	0.957746	0.850000	0.650000	1.000000	0.600000	0.550000	0.350000	1.000000	0.774194	0.566667	1.000000	0.857143	1.000000	0.456897	1.000000	0.658824	0.705882	0.752941	0.670588	0.082353	1.000000	1.000000	0.657534	0.109589	0.945205	0.722222	1.000000	0.808824	0.720588	0.205882	1.000000	1.000000	0.740741	0.518519	0.759259	0.655172	0.551724	1.000000	0.965517	0.650000	0.675000	0.600000	0.425000
GENE18X	SMART/HDAC1_associated_repressor_protein	SMART/HDAC1_associated_repressor_protein	1.000000	0.710526	1.000000	1.000000	0.872832	0.739726	1.000000	0.561644	0.356164	0.534247	0.328767	1.000000	0.805556	1.000000	0.928571	1.000000	0.980769	0.374046	1.000000	0.612613	0.675676	0.513514	0.666667	0.090090	1.000000	1.000000	0.776316	0.263158	0.763158	0.720930	1.000000	0.968421	1.000000	0.210526	0.947368	0.811321	0.943396	1.000000	0.641509	0.318182	0.581818	1.000000	0.436364	0.225000	0.362500	0.200000	0.500000
GENE303X	slit_homolog_2	slit_homolog_2	1.000000	0.775510	1.000000	1.000000	0.666667	1.000000	0.476190	0.523810	0.523810	0.476190	0.714286	0.770833	1.000000	0.842105	1.000000	1.000000	0.927273	0.346939	1.000000	0.925926	0.814815	0.481481	0.592593	0.111111	1.000000	1.000000	0.827586	0.275862	0.724138	0.952381	1.000000	0.869565	1.000000	0.434783	0.826087	1.000000	0.511628	0.511628	0.488372	0.333333	0.555556	1.000000	0.555556	0.500000	0.815789	0.368421	0.789474
GENE1057X	ninein_isoform_5	ninein_isoform_5	1.000000	0.863636	1.000000	1.000000	0.890805	1.000000	0.944444	0.333333	0.194444	0.472222	0.305556	1.000000	0.937500	0.631579	1.000000	0.784314	1.000000	0.474074	1.000000	0.871795	0.743590	0.487179	0.692308	0.051282	1.000000	1.000000	0.694444	0.333333	0.750000	0.642857	1.000000	1.000000	0.833333	0.400000	0.833333	1.000000	0.833333	0.888889	0.833333	0.473684	0.605263	1.000000	0.526316	0.397849	0.419355	0.258065	0.430108
GENE614X	inhibitor_of_kappa_light_polypeptide_gene	inhibitor_of_kappa_light_polypeptide_gene	1.000000	0.565217	1.000000	1.000000	0.830189	1.000000	0.866667	0.466667	0.266667	0.933333	0.133333	1.000000	0.904762	0.640000	1.000000	0.656250	1.000000	0.403846	1.000000	0.620690	1.000000	0.758621	0.448276	0.034483	0.827586	0.954545	1.000000	0.227273	0.863636	0.714286	1.000000	0.689655	0.862069	0.206897	1.000000	1.000000	0.680000	0.480000	0.600000	0.571429	0.542857	1.000000	0.914286	0.346939	0.551020	0.122449	0.551020
GENE727X	nuclear_receptor_binding_SET_domain_protein_1	nuclear_receptor_binding_SET_domain_protein_1	1.000000	0.722222	1.000000	1.000000	0.967033	0.837838	1.000000	0.621622	0.486486	0.486486	0.351351	1.000000	0.886957	0.647059	1.000000	0.792453	1.000000	0.371795	1.000000	0.416667	0.638889	0.805556	0.500000	0.069444	1.000000	0.904762	0.595238	0.190476	1.000000	0.565217	1.000000	0.701493	0.611940	0.014925	1.000000	1.000000	0.592593	0.759259	0.685185	0.487179	0.512821	1.000000	0.820513	0.531915	0.829787	0.468085	0.574468
GENE770X	nuclear_receptor_binding_SET_domain_protein_1	nuclear_receptor_binding_SET_domain_protein_1	1.000000	0.731707	1.000000	1.000000	0.952381	1.000000	0.972973	0.621622	0.486486	0.513514	0.351351	1.000000	0.853659	0.705882	1.000000	0.625000	1.000000	0.404494	1.000000	0.417722	0.658228	0.797468	0.544304	0.075949	1.000000	0.880000	0.560000	0.180000	1.000000	0.538462	1.000000	0.708333	0.638889	0.013889	1.000000	1.000000	0.576271	0.728814	0.728814	0.558140	0.534884	1.000000	0.767442	0.620000	0.840000	0.500000	0.580000
GENE55X	bullous_pemphigoid_antigen_1_isoform_1eA	bullous_pemphigoid_antigen_1_isoform_1eA	1.000000	0.589474	1.000000	1.000000	0.583578	1.000000	0.848485	0.515152	0.287879	0.439394	0.303030	1.000000	0.644828	0.781250	1.000000	0.584615	1.000000	0.623016	1.000000	0.600000	0.828571	0.895238	0.419048	0.076190	1.000000	1.000000	0.708738	0.106796	0.970874	0.611111	1.000000	1.000000	0.803150	0.133858	0.818898	1.000000	0.449275	0.478261	0.652174	0.689655	0.402299	0.988506	1.000000	0.689189	0.810811	0.351351	0.412162
GENE1546X	KIAA1007_protein	KIAA1007_protein	1.000000	0.573529	1.000000	1.000000	0.773333	1.000000	1.000000	0.760000	0.640000	0.480000	0.600000	1.000000	0.825397	0.604167	1.000000	0.573529	1.000000	0.398058	1.000000	0.564103	1.000000	0.717949	0.384615	0.179487	0.923077	0.909091	0.795455	0.272727	1.000000	0.500000	1.000000	0.828571	0.742857	0.114286	1.000000	1.000000	0.682927	0.439024	0.707317	0.630435	0.456522	0.869565	1.000000	0.611940	0.835821	0.388060	0.656716
GENE51X	neuron_navigator_3	neuron_navigator_3	1.000000	0.781250	1.000000	1.000000	0.494382	1.000000	0.600000	0.375000	0.325000	0.300000	0.125000	1.000000	0.846154	0.774194	1.000000	0.706897	1.000000	0.609375	1.000000	0.932584	0.820225	0.775281	0.651685	0.134831	1.000000	1.000000	0.896552	0.120690	0.844828	0.640000	1.000000	0.962963	0.851852	0.148148	1.000000	1.000000	0.754717	0.660377	0.886792	0.580645	0.677419	1.000000	1.000000	0.568182	0.750000	0.545455	0.681818
GENE250X	ankyrin_2_isoform_1	ankyrin_2_isoform_1	1.000000	0.645833	1.000000	1.000000	0.746888	1.000000	0.882353	0.568627	0.274510	0.294118	0.313725	1.000000	0.684848	1.000000	0.738462	0.730159	1.000000	0.676190	1.000000	0.672727	0.700000	0.781818	0.572727	0.090909	1.000000	1.000000	0.692308	0.145299	0.786325	0.833333	1.000000	0.734694	0.795918	0.112245	1.000000	1.000000	0.800000	0.723077	0.769231	0.615385	0.527473	1.000000	0.791209	0.462366	0.440860	0.365591	0.505376
GENE142X	ATP-binding_cassette,_sub-family_A,_member_12	ATP-binding_cassette,_sub-family_A,_member_12	1.000000	0.696429	1.000000	1.000000	0.602564	1.000000	0.621622	0.297297	0.135135	0.189189	0.081081	1.000000	0.773333	1.000000	0.766667	0.967213	1.000000	0.632653	1.000000	0.826087	0.695652	0.760870	1.000000	0.108696	0.934783	0.862745	1.000000	0.098039	0.862745	0.703704	1.000000	1.000000	0.813953	0.093023	0.860465	1.000000	0.659574	0.553191	0.446809	0.736842	0.868421	0.868421	1.000000	0.542857	0.542857	0.385714	0.742857
GENE4X	protein_tyrosine_phosphatase,_receptor_type,_D	protein_tyrosine_phosphatase,_receptor_type,_D	1.000000	0.516667	1.000000	1.000000	0.646341	1.000000	0.685714	0.285714	0.400000	0.285714	0.428571	1.000000	0.750000	0.952381	1.000000	0.825000	1.000000	0.698113	1.000000	0.696970	0.757576	1.000000	0.696970	0.090909	0.757576	1.000000	0.754717	0.207547	0.849057	0.727273	1.000000	1.000000	0.918919	0.135135	0.864865	1.000000	0.738095	0.666667	0.476190	0.727273	0.954545	1.000000	0.750000	0.513514	0.594595	0.324324	0.486486
GENE1822X	protein_tyrosine_phosphatase,_receptor_type,_D	protein_tyrosine_phosphatase,_receptor_type,_D	1.000000	0.534483	1.000000	1.000000	0.662500	1.000000	0.685714	0.285714	0.400000	0.285714	0.428571	1.000000	0.750000	1.000000	1.000000	0.825000	1.000000	0.698113	1.000000	0.696970	0.757576	1.000000	0.696970	0.090909	0.757576	1.000000	0.754717	0.207547	0.811321	0.727273	1.000000	1.000000	0.918919	0.135135	0.864865	1.000000	0.738095	0.666667	0.476190	0.727273	0.954545	1.000000	0.750000	0.513514	0.594595	0.324324	0.486486
GENE2329X	apolipoprotein_B_precursor	apolipoprotein_B_precursor	1.000000	0.652482	1.000000	1.000000	0.806061	1.000000	0.807692	0.230769	0.250000	0.288462	0.307692	1.000000	0.724638	0.982759	1.000000	0.900000	1.000000	0.769231	1.000000	0.567010	0.742268	0.783505	0.855670	0.092784	1.000000	0.959596	1.000000	0.171717	0.898990	0.755814	1.000000	0.696078	0.852941	0.147059	1.000000	1.000000	0.864865	0.567568	0.364865	0.591549	1.000000	0.957746	1.000000	0.407407	0.462963	0.327160	0.530864
GENE2173X	inositol_1,4,5-triphosphate_receptor,_type_2	inositol_1,4,5-triphosphate_receptor,_type_2	1.000000	0.652174	1.000000	1.000000	0.683761	1.000000	0.708333	0.416667	0.229167	0.333333	0.166667	1.000000	0.710000	0.780488	1.000000	0.597938	1.000000	0.625000	1.000000	0.947368	0.789474	1.000000	0.578947	0.342105	0.789474	1.000000	0.542373	0.084746	0.745763	0.755102	1.000000	1.000000	0.679245	0.283019	0.754717	1.000000	0.560000	0.620000	0.540000	0.346667	0.373333	1.000000	0.760000	0.469880	0.698795	0.301205	0.469880
GENE453X	protein_kinase,_DNA-activated,_catalytic	protein_kinase,_DNA-activated,_catalytic	1.000000	0.833333	1.000000	1.000000	0.850000	1.000000	0.565789	0.289474	0.355263	0.355263	0.263158	1.000000	0.877551	0.836735	1.000000	0.719101	1.000000	0.402985	1.000000	1.000000	0.772152	0.708861	0.746835	0.063291	0.848101	1.000000	0.731343	0.238806	0.761194	0.873016	1.000000	0.916667	1.000000	0.345238	0.952381	1.000000	0.742424	0.545455	0.545455	0.256881	0.394495	1.000000	0.642202	0.420118	0.485207	0.248521	0.420118
GENE2405X	MDN1,_midasin_homolog	MDN1,_midasin_homolog	1.000000	0.791667	1.000000	0.937008	1.000000	1.000000	0.883117	0.493506	0.350649	0.727273	0.376623	0.975155	1.000000	0.940476	1.000000	0.697248	1.000000	0.362140	1.000000	0.745098	0.862745	0.666667	0.774510	0.147059	1.000000	1.000000	0.715789	0.168421	0.768421	0.844828	1.000000	1.000000	0.865079	0.071429	0.857143	1.000000	0.689655	0.525862	0.603448	0.338583	0.543307	1.000000	0.724409	0.342995	0.710145	0.246377	0.521739
GENE1690X	synaptic_nuclei_expressed_gene_2_isoform_e	synaptic_nuclei_expressed_gene_2_isoform_e	1.000000	1.000000	0.965116	1.000000	0.824121	1.000000	0.875000	0.250000	0.395833	0.604167	0.166667	0.982609	1.000000	0.787234	1.000000	1.000000	0.957143	0.564972	1.000000	1.000000	0.750000	0.766667	0.866667	0.133333	0.833333	1.000000	0.807018	0.192982	0.807018	0.742857	1.000000	1.000000	0.819672	0.147541	0.934426	0.875000	1.000000	0.625000	0.593750	0.230769	0.371795	1.000000	0.576923	0.448819	0.527559	0.251969	0.535433
GENE2060X	CDK5_regulatory_subunit_associated_protein_2	CDK5_regulatory_subunit_associated_protein_2	1.000000	1.000000	0.955556	0.966387	1.000000	1.000000	0.806452	0.258065	0.290323	0.580645	0.225806	0.708333	1.000000	1.000000	0.916667	0.720930	1.000000	0.396040	1.000000	1.000000	0.825000	0.850000	0.625000	0.075000	0.850000	1.000000	1.000000	0.357143	0.785714	0.933333	1.000000	0.763158	1.000000	0.157895	0.789474	1.000000	0.888889	0.740741	0.555556	0.204545	0.409091	1.000000	0.272727	0.243902	0.500000	0.231707	0.451220
GENE1116X	zinc_finger_homeodomain_4	zinc_finger_homeodomain_4	1.000000	0.860000	1.000000	1.000000	0.714286	0.656250	1.000000	0.375000	0.437500	0.562500	0.375000	1.000000	0.561728	1.000000	0.857143	0.860465	1.000000	0.562874	1.000000	0.698925	0.881720	0.559140	0.677419	0.182796	1.000000	0.985075	1.000000	0.358209	0.746269	1.000000	0.955556	1.000000	0.858974	0.217949	0.858974	0.745455	1.000000	0.763636	0.690909	0.351852	0.611111	1.000000	0.925926	0.567568	0.756757	0.391892	0.824324
GENE1816X	KIAA0922_protein	KIAA0922_protein	1.000000	0.968750	1.000000	1.000000	0.581818	1.000000	0.944444	0.222222	0.277778	0.222222	0.388889	1.000000	0.977778	0.681818	1.000000	0.784314	1.000000	0.525000	1.000000	1.000000	0.558140	0.581395	0.627907	0.116279	0.976744	1.000000	0.794118	0.147059	0.852941	0.904762	1.000000	1.000000	0.785714	0.142857	0.678571	1.000000	0.826087	0.608696	0.739130	0.454545	0.303030	1.000000	0.606061	0.687500	0.750000	0.437500	0.625000
GENE1579X	zinc_finger_protein_407	zinc_finger_protein_407	1.000000	0.548387	1.000000	1.000000	0.979592	1.000000	0.529412	0.235294	0.411765	0.352941	0.352941	1.000000	0.950000	0.818182	1.000000	1.000000	0.923077	0.550000	1.000000	0.458333	0.666667	0.750000	0.541667	0.208333	1.000000	1.000000	0.700000	0.300000	0.950000	1.000000	0.769231	0.695652	0.695652	0.086957	1.000000	1.000000	0.615385	0.538462	0.769231	0.500000	0.625000	0.937500	1.000000	0.578947	0.631579	0.263158	0.526316
GENE1640X	down-regulated_in_metastasis	down-regulated_in_metastasis	1.000000	0.469880	1.000000	1.000000	0.725926	1.000000	0.320755	0.188679	0.132075	0.264151	0.207547	1.000000	0.830769	0.673913	1.000000	0.773585	1.000000	0.800000	1.000000	0.622222	0.888889	0.622222	0.711111	0.111111	1.000000	0.979592	0.816327	0.244898	1.000000	0.531915	1.000000	1.000000	0.803279	0.065574	0.770492	1.000000	0.428571	0.476190	0.500000	0.666667	0.685185	0.851852	1.000000	0.689655	0.850575	0.402299	0.643678
GENE1576X	MAP/ERK_kinase_kinase_4_isoform_b	MAP/ERK_kinase_kinase_4_isoform_b	1.000000	1.000000	1.000000	1.000000	0.904110	1.000000	0.806452	0.483871	0.129032	0.290323	0.387097	1.000000	1.000000	0.407407	1.000000	0.470588	1.000000	0.403846	1.000000	0.709677	0.806452	1.000000	0.451613	0.129032	0.774194	1.000000	0.680000	0.200000	0.920000	0.739130	1.000000	0.882353	1.000000	0.235294	0.735294	1.000000	0.562500	0.500000	0.593750	0.423077	0.884615	1.000000	0.807692	0.800000	0.857143	0.371429	0.514286
GENE2513X	sodium_channel,_voltage-gated,_type_III,_alpha	sodium_channel,_voltage-gated,_type_III,_alpha	1.000000	0.758621	1.000000	1.000000	0.625000	1.000000	0.406250	0.406250	0.187500	0.281250	0.312500	1.000000	0.653333	1.000000	0.384615	0.890909	1.000000	0.781250	1.000000	1.000000	0.972973	0.810811	0.702703	0.027027	0.729730	0.911765	1.000000	0.205882	0.882353	0.757576	1.000000	0.790698	0.744186	0.116279	1.000000	1.000000	0.697674	0.511628	0.465116	0.437500	0.645833	1.000000	0.875000	0.520833	0.875000	0.354167	0.583333
GENE2091X	neogenin_homolog_1	neogenin_homolog_1	1.000000	0.530612	1.000000	1.000000	0.702128	1.000000	0.625000	1.000000	0.625000	0.562500	0.312500	1.000000	0.743590	0.909091	1.000000	0.500000	1.000000	0.677419	1.000000	0.882353	0.852941	0.676471	0.852941	0.088235	1.000000	0.945946	0.972973	0.135135	1.000000	0.961538	1.000000	0.757576	0.787879	0.272727	1.000000	1.000000	0.689655	0.758621	0.586207	0.270833	0.270833	1.000000	0.854167	0.277778	0.555556	0.194444	0.388889
GENE1736X	hypothetical_protein_KIAA1259	hypothetical_protein_KIAA1259	1.000000	0.711111	1.000000	1.000000	0.944444	0.730769	1.000000	0.807692	0.538462	0.923077	0.346154	0.750000	1.000000	1.000000	0.863636	0.743590	1.000000	0.338983	1.000000	0.897436	0.769231	0.538462	0.692308	0.102564	1.000000	0.576923	1.000000	0.076923	0.538462	0.800000	1.000000	0.820513	1.000000	0.102564	0.948718	1.000000	0.793103	0.586207	0.551724	0.230769	0.423077	1.000000	0.730769	0.367347	0.571429	0.408163	0.469388
GENE2463X	nesprin_1_isoform_beta	nesprin_1_isoform_beta	1.000000	0.916667	1.000000	0.934426	1.000000	0.914286	1.000000	0.628571	0.800000	0.885714	0.571429	1.000000	0.964912	1.000000	1.000000	0.770492	1.000000	0.468599	1.000000	0.900000	0.742857	0.557143	0.842857	0.171429	1.000000	1.000000	0.977273	0.363636	0.863636	1.000000	0.800000	0.730769	1.000000	0.102564	0.923077	1.000000	0.707317	0.585366	0.609756	0.298246	0.543860	1.000000	0.578947	0.251613	0.464516	0.251613	0.664516
GENE459X	intersectin_1_(SH3_domain_protein)	intersectin_1_(SH3_domain_protein)	1.000000	1.000000	0.897436	0.963415	1.000000	1.000000	0.777778	0.555556	0.444444	0.555556	0.222222	1.000000	0.842105	1.000000	0.600000	1.000000	0.852941	0.797297	1.000000	0.473684	0.447368	0.552632	0.500000	0.026316	1.000000	0.920000	1.000000	0.520000	0.960000	1.000000	0.705882	0.914286	1.000000	0.228571	0.914286	1.000000	0.677419	0.709677	0.612903	0.324324	0.621622	1.000000	0.648649	0.396552	0.344828	0.431034	0.344828
GENE2457X	soluble_adenylyl_cyclase	soluble_adenylyl_cyclase	1.000000	1.000000	0.794118	1.000000	0.983333	1.000000	0.695652	0.434783	0.217391	0.391304	0.173913	1.000000	0.912281	1.000000	0.575758	1.000000	0.800000	0.714286	1.000000	0.846154	0.500000	0.423077	0.692308	0.115385	1.000000	0.952381	0.952381	0.285714	1.000000	0.971429	1.000000	0.727273	1.000000	0.060606	0.666667	1.000000	0.869565	0.608696	0.652174	0.333333	0.966667	1.000000	0.600000	0.283333	0.583333	0.216667	0.550000
GENE2948X	semaphorin_6D_isoform_2_precursor	semaphorin_6D_isoform_2_precursor	1.000000	0.800000	1.000000	1.000000	0.483871	1.000000	0.705882	0.529412	0.352941	0.470588	0.235294	1.000000	0.722222	0.944444	1.000000	1.000000	1.000000	0.440000	1.000000	0.541667	0.708333	0.666667	0.916667	0.166667	1.000000	0.944444	1.000000	0.277778	0.722222	0.652174	1.000000	0.652174	0.913043	0.086957	1.000000	1.000000	0.700000	0.450000	0.550000	0.409091	1.000000	0.681818	0.954545	0.444444	0.333333	0.222222	0.370370
GENE2967X	UDP-N-acetyl-alpha-D-galactosamine:polypeptide	UDP-N-acetyl-alpha-D-galactosamine:polypeptide	1.000000	1.000000	1.000000	1.000000	0.966667	1.000000	0.708333	0.250000	0.166667	0.291667	0.083333	1.000000	0.576923	0.866667	1.000000	0.740741	1.000000	0.750000	1.000000	0.454545	1.000000	0.500000	0.409091	0.000000	0.727273	1.000000	0.722222	0.166667	0.777778	1.000000	0.888889	1.000000	0.850000	0.000000	0.800000	1.000000	0.428571	0.761905	0.476190	0.357143	0.678571	1.000000	0.500000	0.764706	0.941176	0.411765	0.823529
GENE2515X	ATP-binding_cassette,_sub-family_C,_member_9	ATP-binding_cassette,_sub-family_C,_member_9	1.000000	0.488372	1.000000	1.000000	0.687500	1.000000	0.900000	0.300000	0.300000	0.400000	0.300000	1.000000	0.583333	1.000000	0.736842	0.681818	1.000000	0.758621	1.000000	0.300000	0.733333	0.800000	0.566667	0.200000	1.000000	1.000000	0.434783	0.130435	0.652174	0.517241	1.000000	0.815789	0.842105	0.105263	1.000000	1.000000	0.515152	0.484848	0.545455	0.551724	1.000000	0.965517	0.862069	0.425926	0.555556	0.277778	0.740741
GENE1422X	transmembrane_protein_2	transmembrane_protein_2	1.000000	0.744186	1.000000	1.000000	0.413043	0.954545	1.000000	0.409091	0.272727	0.545455	0.272727	1.000000	0.921053	0.560000	1.000000	0.422222	1.000000	0.619048	1.000000	0.586207	1.000000	0.896552	0.758621	0.034483	0.655172	0.655172	1.000000	0.206897	0.931034	0.645161	1.000000	0.966667	0.533333	0.066667	1.000000	1.000000	0.659091	0.454545	0.545455	0.300000	0.800000	1.000000	0.733333	0.500000	0.884615	0.346154	0.923077
GENE1944X	ATP-binding_cassette,_sub-family_B_(MDR/TAP),	ATP-binding_cassette,_sub-family_B_(MDR/TAP),	1.000000	0.600000	1.000000	1.000000	0.442308	1.000000	0.631579	0.526316	0.421053	0.315789	0.421053	1.000000	0.847826	0.727273	1.000000	0.514286	1.000000	0.292683	1.000000	0.500000	1.000000	0.846154	0.423077	0.038462	0.538462	1.000000	0.880000	0.280000	0.600000	0.400000	1.000000	0.930233	0.790698	0.023256	1.000000	1.000000	0.404762	0.547619	0.404762	0.500000	0.700000	1.000000	1.000000	0.250000	0.625000	0.250000	0.400000
GENE2316X	trinucleotide_repeat_containing_6	trinucleotide_repeat_containing_6	1.000000	0.707317	1.000000	1.000000	1.000000	1.000000	0.687500	0.437500	0.437500	0.437500	0.687500	1.000000	0.562500	0.923077	1.000000	0.860759	1.000000	0.584615	1.000000	0.846154	0.815385	0.800000	0.600000	0.092308	1.000000	0.711538	0.230769	0.134615	1.000000	0.777778	1.000000	1.000000	0.961538	0.153846	0.884615	0.888889	0.666667	0.476190	1.000000	0.750000	0.550000	1.000000	1.000000	0.400000	0.433333	0.333333	0.400000
GENE1307X	sema_domain,_immunoglobulin_domain_(Ig),_short	sema_domain,_immunoglobulin_domain_(Ig),_short	1.000000	0.500000	1.000000	1.000000	0.551724	1.000000	0.937500	0.500000	0.187500	0.312500	0.312500	0.875000	1.000000	1.000000	0.888889	0.576923	1.000000	1.000000	0.812500	0.500000	1.000000	0.714286	0.571429	0.071429	0.500000	1.000000	0.600000	0.333333	1.000000	0.611111	1.000000	1.000000	0.615385	0.230769	0.923077	1.000000	0.400000	0.550000	0.450000	0.733333	0.466667	1.000000	0.800000	0.562500	0.375000	0.250000	0.500000
GENE2558X	polypeptide_N-acetylgalactosaminyltransferase_7	polypeptide_N-acetylgalactosaminyltransferase_7	1.000000	0.750000	1.000000	1.000000	0.361111	1.000000	0.615385	0.461538	0.384615	0.230769	0.230769	1.000000	0.680000	1.000000	1.000000	0.600000	1.000000	0.923077	1.000000	0.545455	1.000000	0.636364	0.454545	0.272727	0.545455	1.000000	0.750000	0.125000	1.000000	0.470588	1.000000	0.900000	0.700000	0.000000	1.000000	1.000000	0.391304	0.434783	0.434783	0.375000	0.500000	0.875000	1.000000	0.857143	0.571429	0.357143	0.642857
GENE2212X	hypothetical_protein_FLJ11565	hypothetical_protein_FLJ11565	1.000000	0.647059	1.000000	1.000000	0.812500	1.000000	0.588235	0.176471	0.235294	0.176471	0.411765	0.828571	1.000000	1.000000	1.000000	0.761905	1.000000	0.652174	1.000000	0.687500	0.500000	0.437500	0.562500	0.062500	1.000000	1.000000	0.666667	0.111111	0.444444	0.875000	1.000000	0.785714	1.000000	0.071429	1.000000	1.000000	0.416667	0.750000	0.916667	0.437500	0.375000	0.875000	1.000000	0.250000	0.750000	0.450000	0.400000
GENE2718X	voltage_gated_channel_like_1	voltage_gated_channel_like_1	1.000000	1.000000	0.777778	1.000000	0.977778	0.964286	1.000000	0.500000	0.607143	0.571429	0.214286	0.893617	1.000000	0.714286	1.000000	0.818182	1.000000	0.442308	1.000000	1.000000	0.588235	0.676471	0.617647	0.294118	0.411765	0.793103	1.000000	0.344828	0.896552	1.000000	0.923077	1.000000	0.625000	0.218750	0.968750	1.000000	0.390244	0.341463	0.219512	0.423077	0.576923	1.000000	0.750000	0.283333	0.483333	0.216667	0.550000
GENE2012X	intersectin_2_isoform_1	intersectin_2_isoform_1	1.000000	0.743590	1.000000	1.000000	0.706522	1.000000	0.521739	0.652174	0.347826	0.608696	0.478261	1.000000	0.898734	0.500000	1.000000	0.829268	1.000000	0.768116	1.000000	0.400000	0.650000	1.000000	0.475000	0.100000	0.900000	0.812500	0.812500	0.062500	1.000000	0.600000	1.000000	0.837838	0.594595	0.162162	1.000000	1.000000	0.279070	0.488372	0.302326	0.571429	0.761905	0.952381	1.000000	0.791667	0.416667	0.229167	0.625000
GENE2829X	intersectin_2_isoform_3	intersectin_2_isoform_3	1.000000	0.736842	1.000000	1.000000	0.706522	1.000000	0.521739	0.652174	0.347826	0.608696	0.478261	1.000000	0.886076	0.500000	1.000000	0.800000	1.000000	0.779412	1.000000	0.375000	0.650000	1.000000	0.475000	0.100000	0.850000	0.812500	0.812500	0.062500	1.000000	0.600000	1.000000	0.837838	0.594595	0.162162	1.000000	1.000000	0.279070	0.465116	0.302326	0.600000	0.800000	1.000000	1.000000	0.787234	0.404255	0.212766	0.574468
GENE1758X	G_protein-coupled_receptor_49	G_protein-coupled_receptor_49	1.000000	1.000000	0.727273	1.000000	0.750000	1.000000	0.700000	0.300000	0.100000	0.100000	0.400000	1.000000	0.619048	0.933333	1.000000	0.851852	1.000000	0.750000	1.000000	0.769231	0.461538	0.500000	1.000000	0.230769	0.653846	0.550000	0.700000	0.100000	1.000000	1.000000	0.692308	1.000000	0.944444	0.222222	0.944444	1.000000	0.923077	0.692308	0.769231	0.400000	0.600000	1.000000	0.500000	0.346154	0.442308	0.230769	0.519231
GENE2733X	prolactin_receptor	prolactin_receptor	1.000000	0.941176	1.000000	0.846154	1.000000	0.800000	1.000000	0.200000	0.200000	0.200000	0.200000	1.000000	0.720000	0.900000	1.000000	0.916667	1.000000	0.238095	1.000000	0.833333	0.583333	0.750000	0.833333	0.083333	1.000000	0.750000	1.000000	0.125000	0.750000	1.000000	0.909091	0.857143	0.642857	0.071429	1.000000	1.000000	0.750000	0.500000	0.750000	0.187500	0.562500	1.000000	0.250000	0.368421	0.631579	0.263158	0.263158
GENE1695X	interleukin_12_receptor,_beta_2_precursor	interleukin_12_receptor,_beta_2_precursor	1.000000	1.000000	0.894737	1.000000	0.807692	1.000000	0.391304	0.173913	0.043478	0.173913	0.130435	0.826087	1.000000	0.928571	1.000000	0.850000	1.000000	0.750000	1.000000	0.590909	0.727273	0.681818	1.000000	0.000000	0.727273	1.000000	0.684211	0.210526	0.631579	0.857143	1.000000	1.000000	0.611111	0.111111	0.888889	1.000000	0.526316	0.368421	0.526316	0.095238	0.666667	1.000000	0.428571	0.300000	0.366667	0.200000	0.666667
GENE1804X	dystrophin_Dp140c_isoform	dystrophin_Dp140c_isoform	1.000000	0.941176	1.000000	1.000000	0.938776	1.000000	0.869565	0.565217	0.260870	0.347826	0.304348	1.000000	0.971429	1.000000	0.600000	1.000000	1.000000	0.527273	1.000000	0.611111	0.722222	0.555556	0.944444	0.111111	1.000000	1.000000	0.666667	0.238095	0.857143	0.538462	1.000000	0.720000	1.000000	0.120000	0.920000	1.000000	1.000000	0.250000	0.750000	0.450000	0.850000	1.000000	0.400000	0.153846	0.423077	0.230769	0.500000
GENE2241X	dystrophin_Dp71b_isoform	dystrophin_Dp71b_isoform	1.000000	0.894737	1.000000	1.000000	0.960000	0.769231	1.000000	0.538462	0.307692	0.153846	0.307692	1.000000	0.687500	1.000000	0.846154	0.875000	1.000000	0.538462	1.000000	0.769231	1.000000	0.692308	1.000000	0.153846	0.846154	0.692308	0.307692	0.153846	1.000000	0.600000	1.000000	1.000000	1.000000	0.333333	0.750000	0.727273	1.000000	0.454545	0.272727	0.400000	0.800000	1.000000	0.600000	0.250000	0.392857	0.392857	0.428571
GENE2755X	deleted_in_colorectal_carcinoma	deleted_in_colorectal_carcinoma	1.000000	0.615385	1.000000	1.000000	0.702128	0.857143	0.761905	1.000000	0.333333	0.333333	0.190476	1.000000	1.000000	0.647059	1.000000	0.818182	1.000000	0.968750	1.000000	0.833333	0.861111	0.638889	0.666667	0.111111	1.000000	1.000000	0.800000	0.125000	0.700000	0.483871	1.000000	0.935484	1.000000	0.096774	0.838710	1.000000	0.326087	0.304348	0.391304	0.270833	0.770833	1.000000	0.395833	0.321429	0.750000	0.321429	1.000000
GENE2321X	A-kinase_anchor_protein_4_isoform_1	A-kinase_anchor_protein_4_isoform_1	1.000000	0.689655	1.000000	1.000000	0.777778	1.000000	1.000000	0.222222	0.222222	0.222222	0.222222	0.976190	1.000000	0.800000	1.000000	1.000000	0.592593	0.793103	1.000000	0.640000	0.680000	0.560000	0.800000	0.040000	1.000000	0.642857	1.000000	0.000000	0.785714	0.666667	1.000000	0.913043	0.695652	0.173913	1.000000	1.000000	0.625000	0.562500	0.687500	0.529412	0.941176	1.000000	0.176471	0.160000	0.400000	0.360000	0.440000
GENE1941X	CDw92_antigen	CDw92_antigen	1.000000	0.800000	1.000000	1.000000	0.642857	0.714286	1.000000	0.571429	0.428571	0.428571	0.428571	1.000000	0.888889	1.000000	0.500000	0.714286	1.000000	0.285714	1.000000	0.818182	1.000000	0.818182	0.636364	0.090909	1.000000	1.000000	0.444444	0.111111	0.388889	1.000000	0.916667	1.000000	0.500000	0.150000	0.950000	1.000000	1.000000	0.416667	0.583333	0.619048	0.571429	1.000000	0.380952	0.391304	0.608696	0.565217	0.391304
GENE1518X	phosphorylase_kinase,_alpha_1_(muscle)	phosphorylase_kinase,_alpha_1_(muscle)	1.000000	0.434783	1.000000	1.000000	0.693878	0.750000	0.437500	1.000000	0.312500	0.562500	0.812500	1.000000	0.937500	1.000000	0.736842	0.545455	1.000000	0.465116	1.000000	0.833333	1.000000	1.000000	0.541667	0.041667	0.750000	0.730769	1.000000	0.038462	0.884615	0.750000	1.000000	0.931034	0.793103	0.068966	1.000000	1.000000	0.592593	0.592593	0.555556	0.482759	0.482759	1.000000	0.793103	0.279070	0.534884	0.302326	0.488372
GENE2117X	suppressor_of_cytokine_signaling_4	suppressor_of_cytokine_signaling_4	1.000000	0.888889	1.000000	0.764706	1.000000	1.000000	0.875000	0.000000	0.625000	1.000000	0.500000	1.000000	0.578947	1.000000	0.888889	0.900000	1.000000	0.470588	1.000000	0.937500	0.687500	0.625000	0.687500	0.250000	1.000000	1.000000	1.000000	0.714286	0.714286	0.777778	1.000000	0.875000	1.000000	0.500000	0.750000	1.000000	0.538462	0.384615	0.692308	0.214286	0.642857	1.000000	0.714286	0.500000	0.916667	0.500000	0.333333
GENE2365X	thyroid_hormone_receptor_interactor_4	thyroid_hormone_receptor_interactor_4	1.000000	0.700000	1.000000	1.000000	0.960000	1.000000	0.500000	0.800000	0.100000	0.300000	0.500000	0.741935	1.000000	1.000000	1.000000	0.750000	1.000000	0.448276	1.000000	0.307692	0.307692	0.923077	0.615385	0.076923	1.000000	0.777778	1.000000	0.111111	0.777778	1.000000	0.800000	1.000000	0.777778	0.222222	0.888889	1.000000	0.916667	0.666667	0.583333	0.300000	0.900000	1.000000	0.800000	0.375000	0.812500	0.375000	0.437500
GENE1718X	regulatory_factor_X3_isoform_b	regulatory_factor_X3_isoform_b	1.000000	1.000000	0.937500	1.000000	0.954545	1.000000	0.214286	0.500000	0.142857	0.142857	0.428571	1.000000	0.437500	1.000000	0.538462	0.526316	1.000000	0.666667	1.000000	1.000000	0.789474	0.421053	0.526316	0.210526	0.842105	0.880000	0.520000	0.160000	1.000000	1.000000	0.857143	1.000000	0.941176	0.176471	0.764706	1.000000	0.750000	0.500000	0.500000	0.476190	0.571429	1.000000	0.476190	0.291667	0.250000	0.166667	0.333333
GENE2040X	a_disintegrin_and_metalloproteinase_domain_22	a_disintegrin_and_metalloproteinase_domain_22	1.000000	0.862069	1.000000	1.000000	0.628571	1.000000	0.714286	0.500000	0.357143	0.571429	0.285714	1.000000	0.605263	0.666667	1.000000	0.760000	1.000000	0.722222	1.000000	0.428571	0.761905	0.904762	0.380952	0.142857	1.000000	0.523810	0.666667	0.238095	1.000000	0.705882	1.000000	1.000000	0.923077	0.461538	0.538462	1.000000	0.724138	0.517241	0.655172	0.333333	0.190476	1.000000	0.666667	0.523810	0.619048	0.190476	0.428571
GENE1156X	asparagine_synthetase	asparagine_synthetase	1.000000	0.409091	1.000000	1.000000	0.500000	1.000000	0.500000	0.500000	0.375000	0.500000	0.500000	1.000000	0.950000	0.666667	1.000000	0.428571	1.000000	0.333333	1.000000	0.500000	0.625000	0.750000	1.000000	0.000000	0.875000	0.900000	0.400000	0.300000	1.000000	0.750000	1.000000	0.785714	0.714286	0.214286	1.000000	1.000000	0.615385	0.153846	0.769231	0.384615	0.538462	0.846154	1.000000	0.411765	0.823529	0.058824	0.529412
GENE2279X	asparagine_synthetase	asparagine_synthetase	1.000000	0.409091	1.000000	1.000000	0.500000	1.000000	0.500000	0.500000	0.375000	0.500000	0.500000	1.000000	0.950000	0.666667	1.000000	0.428571	1.000000	0.333333	1.000000	0.500000	0.625000	0.750000	1.000000	0.000000	0.875000	0.900000	0.400000	0.300000	1.000000	0.750000	1.000000	0.785714	0.714286	0.214286	1.000000	1.000000	0.615385	0.153846	0.769231	0.384615	0.538462	0.846154	1.000000	0.411765	0.823529	0.058824	0.529412
GENE1730X	cyclin-dependent_kinase-like_5	cyclin-dependent_kinase-like_5	1.000000	1.000000	0.818182	1.000000	0.523810	1.000000	0.448276	0.241379	0.241379	0.275862	0.275862	0.815789	1.000000	0.954545	1.000000	0.558824	1.000000	0.656250	1.000000	1.000000	0.527778	0.555556	0.472222	0.083333	0.972222	0.809524	1.000000	0.333333	0.523810	1.000000	0.588235	0.555556	0.944444	0.222222	1.000000	1.000000	0.727273	0.500000	0.363636	0.411765	0.411765	1.000000	0.588235	0.434783	0.826087	0.347826	0.739130
GENE2700X	beta_adrenergic_receptor_kinase_2	beta_adrenergic_receptor_kinase_2	1.000000	0.900000	1.000000	1.000000	0.552632	1.000000	0.500000	0.416667	0.333333	0.666667	0.250000	0.935484	1.000000	1.000000	0.846154	0.500000	1.000000	1.000000	0.937500	0.900000	1.000000	0.800000	0.700000	0.000000	0.500000	0.636364	1.000000	0.181818	0.636364	1.000000	0.769231	0.437500	1.000000	0.187500	0.500000	1.000000	0.769231	0.615385	0.692308	0.538462	0.615385	1.000000	0.538462	0.368421	0.789474	0.157895	0.526316
GENE1753X	retinoblastoma_protein-binding_zinc_finger	retinoblastoma_protein-binding_zinc_finger	1.000000	0.500000	1.000000	1.000000	0.973684	0.833333	0.833333	0.722222	0.333333	1.000000	0.222222	1.000000	0.510000	0.629630	1.000000	0.652174	1.000000	0.314815	1.000000	0.587302	0.476190	0.523810	0.603175	0.095238	1.000000	1.000000	0.787879	0.151515	1.000000	1.000000	0.733333	0.756098	1.000000	0.243902	0.853659	0.666667	0.625000	1.000000	0.750000	0.500000	0.468750	1.000000	0.875000	0.800000	0.733333	0.200000	0.566667
GENE1100X	hypothetical_protein_FLJ21511	hypothetical_protein_FLJ21511	1.000000	0.857143	1.000000	1.000000	0.428571	1.000000	0.437500	0.125000	0.062500	0.062500	0.125000	1.000000	0.478261	0.833333	1.000000	1.000000	0.800000	0.857143	1.000000	0.333333	0.866667	0.800000	0.533333	0.200000	1.000000	1.000000	0.421053	0.052632	0.736842	0.666667	1.000000	0.764706	0.705882	0.117647	1.000000	1.000000	0.444444	0.944444	0.777778	0.117647	0.411765	1.000000	0.764706	0.240000	0.680000	0.480000	0.360000
GENE2761X	ovochymase_1	ovochymase_1	1.000000	0.880000	1.000000	1.000000	0.657143	1.000000	0.235294	0.058824	0.058824	0.088235	0.117647	1.000000	0.971429	1.000000	0.941176	0.791667	1.000000	0.952381	1.000000	0.483871	1.000000	0.903226	0.322581	0.064516	0.838710	1.000000	0.684211	0.105263	0.789474	0.473684	1.000000	1.000000	0.727273	0.045455	1.000000	1.000000	0.461538	0.333333	0.615385	0.448276	0.586207	1.000000	0.551724	0.483871	0.612903	0.516129	0.354839
GENE1888X	protocadherin_11_X-linked_isoform_d	protocadherin_11_X-linked_isoform_d	1.000000	0.491803	1.000000	1.000000	0.591837	1.000000	0.470588	0.352941	0.294118	0.058824	0.470588	0.909091	1.000000	1.000000	0.608696	0.681818	1.000000	0.600000	1.000000	0.750000	0.593750	0.531250	0.593750	0.156250	1.000000	0.875000	0.550000	0.125000	1.000000	1.000000	0.875000	0.882353	0.617647	0.088235	1.000000	0.772727	1.000000	0.227273	0.681818	0.757576	0.787879	0.939394	1.000000	0.400000	0.733333	0.466667	0.533333
GENE2245X	CDC2-related_protein_kinase_7	CDC2-related_protein_kinase_7	1.000000	1.000000	0.825000	1.000000	0.980392	1.000000	0.840000	0.680000	0.200000	0.680000	0.640000	0.983333	1.000000	1.000000	0.640000	1.000000	0.560000	0.468085	1.000000	0.909091	1.000000	0.613636	0.750000	0.318182	0.931818	1.000000	0.647059	0.058824	0.676471	0.842105	1.000000	1.000000	0.758621	0.068966	1.000000	1.000000	0.548387	0.935484	0.322581	0.714286	0.571429	1.000000	0.619048	0.325000	0.750000	0.400000	0.325000
GENE1933X	hypothetical_protein_DKFZp434L1717	hypothetical_protein_DKFZp434L1717	1.000000	1.000000	0.789474	1.000000	0.894737	0.833333	1.000000	1.000000	0.500000	0.833333	0.833333	1.000000	0.866667	1.000000	1.000000	0.769231	1.000000	1.000000	0.846154	0.416667	0.916667	0.250000	1.000000	0.250000	0.750000	0.846154	1.000000	0.307692	0.923077	1.000000	1.000000	0.750000	1.000000	0.083333	1.000000	1.000000	0.812500	0.187500	0.937500	0.190476	0.571429	1.000000	0.523810	0.454545	0.727273	0.363636	0.727273
GENE2342X	dymeclin	dymeclin	1.000000	0.388889	1.000000	1.000000	0.466667	1.000000	0.555556	0.777778	0.222222	0.111111	0.111111	1.000000	0.450000	1.000000	1.000000	0.636364	1.000000	0.700000	1.000000	0.473684	0.526316	1.000000	0.526316	0.210526	0.736842	1.000000	0.437500	0.125000	0.562500	0.923077	1.000000	1.000000	0.916667	0.250000	0.750000	1.000000	0.875000	0.375000	0.625000	0.363636	0.818182	1.000000	1.000000	0.440000	1.000000	0.240000	0.480000
GENE1841X	CDC14_homolog_A_isoform_2	CDC14_homolog_A_isoform_2	1.000000	0.529412	1.000000	1.000000	0.833333	1.000000	0.500000	0.375000	0.062500	0.250000	0.187500	1.000000	0.576923	1.000000	0.666667	1.000000	0.826087	0.500000	1.000000	0.800000	0.666667	0.800000	1.000000	0.133333	0.866667	1.000000	0.800000	0.066667	0.466667	0.666667	1.000000	1.000000	0.842105	0.157895	0.421053	1.000000	0.562500	0.437500	0.500000	0.625000	0.250000	1.000000	0.625000	0.727273	1.000000	0.727273	0.636364
GENE2564X	toll-like_receptor_7	toll-like_receptor_7	1.000000	0.515152	1.000000	1.000000	0.700000	1.000000	0.350000	0.100000	0.000000	0.200000	0.200000	1.000000	0.785714	0.500000	1.000000	1.000000	0.904762	0.875000	1.000000	0.900000	0.900000	0.800000	0.950000	0.050000	1.000000	0.882353	0.705882	0.294118	1.000000	0.400000	1.000000	0.666667	1.000000	0.200000	0.666667	1.000000	0.545455	0.818182	0.272727	0.238095	0.619048	1.000000	0.714286	0.446809	0.361702	0.425532	0.702128
GENE1702X	endothelial_and_smooth_muscle_cell-derived	endothelial_and_smooth_muscle_cell-derived	1.000000	0.700000	1.000000	1.000000	0.666667	1.000000	0.307692	0.000000	0.461538	0.307692	0.384615	1.000000	0.333333	1.000000	0.777778	1.000000	0.933333	0.947368	1.000000	0.666667	0.866667	0.666667	1.000000	0.066667	0.866667	0.952381	0.619048	0.190476	1.000000	0.875000	1.000000	0.700000	1.000000	0.300000	0.700000	1.000000	0.296296	0.370370	0.518519	0.428571	0.380952	1.000000	0.571429	0.277778	0.666667	0.333333	0.777778
GENE163X	hypothetical_protein_MGC33607	hypothetical_protein_MGC33607	1.000000	0.636364	1.000000	1.000000	0.287500	1.000000	0.357143	0.214286	0.071429	0.142857	0.071429	1.000000	0.357143	0.470588	1.000000	0.333333	1.000000	1.000000	0.750000	0.375000	1.000000	0.833333	0.500000	0.125000	0.625000	0.952381	0.238095	0.095238	1.000000	0.545455	1.000000	1.000000	0.272727	0.090909	0.363636	0.666667	1.000000	0.333333	0.666667	0.692308	0.153846	0.846154	1.000000	1.000000	0.666667	0.619048	0.380952
GENE1585X	C1q_domain_containing_1_isoform_L	C1q_domain_containing_1_isoform_L	1.000000	0.600000	1.000000	1.000000	0.893617	1.000000	0.562500	0.312500	0.125000	0.187500	0.250000	1.000000	0.840909	1.000000	1.000000	0.531250	1.000000	0.872340	1.000000	0.459459	0.486486	0.837838	0.594595	0.054054	1.000000	0.615385	0.615385	0.153846	1.000000	0.360000	1.000000	1.000000	0.681818	0.090909	0.590909	1.000000	0.300000	0.400000	0.950000	1.000000	0.315789	0.842105	0.842105	0.321429	0.607143	0.321429	0.392857
GENE91X	dynamin_1-like_protein_isoform_3	dynamin_1-like_protein_isoform_3	1.000000	0.321429	1.000000	1.000000	0.527778	1.000000	0.666667	0.466667	0.133333	0.400000	0.266667	1.000000	0.615385	0.250000	1.000000	0.750000	1.000000	1.000000	0.750000	0.692308	0.615385	1.000000	0.153846	0.076923	0.461538	0.833333	0.388889	0.166667	1.000000	0.300000	1.000000	0.600000	0.500000	0.100000	1.000000	1.000000	0.312500	0.312500	0.812500	0.578947	0.526316	1.000000	0.842105	0.590909	0.409091	0.681818	0.409091
GENE784X	alpha_3_type_IV_collagen_isoform_5,_precursor	alpha_3_type_IV_collagen_isoform_5,_precursor	1.000000	0.740741	1.000000	1.000000	0.390244	1.000000	0.500000	0.166667	0.083333	0.083333	0.291667	1.000000	0.653061	0.400000	1.000000	0.727273	1.000000	1.000000	0.952381	0.692308	0.846154	1.000000	0.692308	0.000000	0.846154	1.000000	0.277778	0.333333	0.611111	0.571429	1.000000	0.571429	1.000000	0.190476	0.714286	1.000000	0.360000	0.335000	0.460000	0.800000	0.400000	0.900000	1.000000	0.391304	0.695652	0.260870	1.000000
GENE1673X	testis_nuclear_RNA-binding_protein	testis_nuclear_RNA-binding_protein	1.000000	0.363636	1.000000	1.000000	0.259259	1.000000	0.181818	0.181818	0.000000	0.181818	0.363636	1.000000	0.653846	0.181818	1.000000	0.421053	1.000000	1.000000	0.937500	0.466667	1.000000	1.000000	0.666667	0.066667	0.800000	1.000000	0.200000	0.300000	0.900000	1.000000	0.923077	1.000000	0.437500	0.062500	1.000000	1.000000	0.545455	0.272727	0.909091	0.352941	0.176471	0.470588	1.000000	0.500000	0.500000	0.200000	0.250000
GENE116X	FKBP-associated_protein_isoform_FAP68	FKBP-associated_protein_isoform_FAP68	1.000000	0.437500	1.000000	1.000000	0.348837	1.000000	0.857143	0.285714	0.000000	0.000000	0.142857	1.000000	0.740741	0.666667	1.000000	0.241379	1.000000	0.842105	1.000000	0.230769	0.692308	1.000000	0.230769	0.000000	0.846154	1.000000	0.142857	0.000000	0.357143	0.555556	1.000000	1.000000	0.200000	0.000000	0.800000	1.000000	0.545455	0.363636	0.545455	1.000000	0.625000	0.625000	1.000000	0.925926	0.814815	0.259259	0.111111
GENE989X	CTAGE-2	CTAGE-2	1.000000	0.206897	1.000000	1.000000	0.323077	1.000000	0.370370	0.111111	0.037037	0.148148	0.148148	1.000000	0.319149	0.214286	1.000000	0.291667	1.000000	1.000000	0.882353	0.250000	0.450000	0.700000	0.350000	0.150000	1.000000	0.636364	0.545455	0.272727	1.000000	0.266667	1.000000	0.600000	0.200000	0.080000	1.000000	1.000000	0.466667	0.266667	0.733333	1.000000	0.222222	0.777778	1.000000	0.857143	0.761905	0.285714	0.619048
GENE1519X	elongator_protein_2	elongator_protein_2	1.000000	0.323529	1.000000	1.000000	0.689655	1.000000	0.285714	0.428571	0.000000	0.357143	0.000000	1.000000	0.666667	1.000000	0.705882	0.423077	1.000000	0.535714	1.000000	0.300000	0.600000	0.700000	0.450000	0.000000	1.000000	0.464286	0.285714	0.071429	1.000000	0.300000	1.000000	0.954545	0.454545	0.090909	1.000000	1.000000	0.272727	0.272727	0.681818	0.307692	0.538462	1.000000	0.961538	0.941176	0.647059	0.411765	0.411765
GENE584X	dipeptidyl_peptidase_8_isoform_3	dipeptidyl_peptidase_8_isoform_3	1.000000	0.441176	1.000000	1.000000	0.357143	1.000000	0.764706	0.235294	0.235294	0.294118	0.411765	1.000000	0.642857	0.705882	1.000000	0.500000	1.000000	0.684211	1.000000	0.157895	0.894737	0.684211	0.526316	0.052632	1.000000	1.000000	0.444444	0.166667	0.833333	0.361111	1.000000	0.823529	0.705882	0.058824	1.000000	1.000000	0.310345	0.172414	0.551724	0.368421	0.526316	1.000000	0.631579	1.000000	0.562500	1.000000	0.500000
GENE832X	dipeptidyl_peptidase_8_isoform_1	dipeptidyl_peptidase_8_isoform_1	1.000000	0.441176	1.000000	1.000000	0.339286	1.000000	0.812500	0.250000	0.250000	0.312500	0.437500	1.000000	0.680000	0.705882	1.000000	0.444444	1.000000	0.722222	1.000000	0.166667	0.944444	0.666667	0.555556	0.055556	1.000000	1.000000	0.444444	0.166667	0.833333	0.361111	1.000000	0.823529	0.705882	0.058824	1.000000	1.000000	0.321429	0.178571	0.571429	0.368421	0.526316	1.000000	0.631579	1.000000	0.562500	1.000000	0.500000
GENE72X	heat_shock_60kDa_protein_1_(chaperonin)	heat_shock_60kDa_protein_1_(chaperonin)	1.000000	0.480000	1.000000	1.000000	0.194444	1.000000	0.333333	0.333333	0.222222	0.333333	0.222222	1.000000	0.606061	0.500000	1.000000	0.250000	1.000000	0.545455	1.000000	0.125000	1.000000	0.625000	0.375000	0.000000	1.000000	1.000000	0.352941	0.058824	0.588235	0.400000	1.000000	0.433333	0.466667	0.000000	1.000000	0.913043	0.304348	0.217391	1.000000	0.391304	0.347826	0.739130	1.000000	0.846154	0.692308	0.153846	0.384615
GENE987X	transcription_factor_(p38_interacting_protein)	transcription_factor_(p38_interacting_protein)	1.000000	0.272727	1.000000	1.000000	0.392857	1.000000	0.888889	0.333333	0.111111	0.555556	0.333333	1.000000	0.451613	0.571429	1.000000	0.941176	1.000000	0.525000	1.000000	0.482759	0.620690	1.000000	0.275862	0.137931	0.827586	1.000000	0.692308	0.076923	1.000000	0.466667	1.000000	1.000000	0.578947	0.052632	0.842105	1.000000	0.375000	0.250000	0.937500	1.000000	0.909091	0.636364	1.000000	0.764706	0.705882	0.588235	0.705882
GENE1647X	hypothetical_protein_MGC5560	hypothetical_protein_MGC5560	1.000000	0.333333	1.000000	1.000000	0.318182	1.000000	0.692308	0.000000	0.076923	0.153846	0.307692	1.000000	0.675676	0.600000	1.000000	0.850000	1.000000	1.000000	0.916667	0.400000	0.733333	0.433333	0.400000	0.066667	1.000000	1.000000	0.238095	0.000000	0.476190	0.333333	1.000000	1.000000	0.260870	0.130435	0.521739	1.000000	0.294118	0.294118	0.411765	1.000000	0.380952	0.809524	0.952381	0.909091	0.545455	0.318182	0.363636
GENE454X	SWI/SNF-related_matrix-associated	SWI/SNF-related_matrix-associated	1.000000	0.319149	1.000000	1.000000	0.463768	1.000000	0.352941	0.382353	0.088235	0.088235	0.294118	1.000000	0.897959	0.333333	1.000000	1.000000	0.925926	0.833333	1.000000	0.785714	0.571429	1.000000	0.642857	0.214286	0.785714	1.000000	0.217391	0.043478	0.869565	0.363636	1.000000	1.000000	0.230769	0.384615	0.692308	1.000000	0.875000	0.562500	0.812500	0.941176	0.411765	0.529412	1.000000	0.740741	0.666667	0.407407	0.370370
GENE1262X	hypothetical_protein_MGC34831	hypothetical_protein_MGC34831	1.000000	0.500000	1.000000	1.000000	0.531250	1.000000	0.466667	0.266667	0.466667	0.200000	0.200000	1.000000	0.564103	0.428571	1.000000	0.400000	1.000000	1.000000	0.700000	0.315789	0.473684	1.000000	0.421053	0.157895	0.421053	0.933333	0.600000	0.200000	1.000000	0.437500	1.000000	1.000000	0.411765	0.117647	0.705882	0.800000	0.533333	0.266667	1.000000	0.500000	0.227273	1.000000	0.636364	1.000000	0.937500	0.375000	0.625000
GENE136X	cylindromatosis_(turban_tumor_syndrome)	cylindromatosis_(turban_tumor_syndrome)	1.000000	1.000000	0.925926	1.000000	0.461538	1.000000	0.631579	0.105263	0.105263	0.210526	0.210526	1.000000	0.575000	0.600000	1.000000	0.857143	1.000000	0.863636	1.000000	0.291667	0.750000	0.875000	0.291667	0.000000	1.000000	1.000000	0.777778	0.111111	0.500000	0.866667	1.000000	1.000000	0.350000	0.100000	0.450000	1.000000	0.653846	0.461538	0.500000	0.500000	0.250000	0.708333	1.000000	0.875000	0.791667	0.375000	0.375000
GENE340X	hypothetical_protein_FLJ25422	hypothetical_protein_FLJ25422	1.000000	0.583333	1.000000	1.000000	0.250000	1.000000	0.285714	0.285714	0.071429	0.142857	0.142857	1.000000	0.541667	0.833333	1.000000	0.500000	1.000000	1.000000	0.600000	0.692308	0.846154	1.000000	0.538462	0.076923	0.923077	1.000000	0.266667	0.066667	0.733333	0.000000	1.000000	1.000000	0.461538	0.000000	0.769231	1.000000	0.444444	0.111111	0.444444	0.555556	0.555556	0.444444	1.000000	0.800000	0.800000	0.400000	0.300000
GENE1449X	serum/glucocorticoid_regulated_kinase-like	serum/glucocorticoid_regulated_kinase-like	1.000000	0.619048	1.000000	1.000000	0.320000	1.000000	0.428571	0.214286	0.000000	0.142857	0.071429	1.000000	0.423077	0.875000	1.000000	0.615385	1.000000	1.000000	1.000000	0.500000	0.800000	0.600000	0.500000	0.000000	1.000000	1.000000	0.500000	0.000000	0.750000	0.235294	1.000000	0.833333	0.500000	0.000000	1.000000	1.000000	0.153846	0.307692	0.307692	0.533333	0.266667	0.533333	1.000000	0.437500	0.625000	0.312500	0.250000
GENE573X	chromosome_14_open_reading_frame_161	chromosome_14_open_reading_frame_161	1.000000	0.166667	1.000000	1.000000	0.636364	1.000000	0.384615	0.153846	0.153846	0.153846	0.076923	1.000000	0.600000	1.000000	1.000000	0.888889	1.000000	1.000000	0.818182	0.857143	0.785714	0.928571	0.357143	0.071429	1.000000	0.833333	0.277778	0.222222	1.000000	0.571429	1.000000	1.000000	0.461538	0.153846	0.923077	1.000000	0.200000	0.200000	0.350000	0.437500	0.375000	0.812500	1.000000	1.000000	1.000000	0.333333	0.666667
GENE541X	Rho-associated,_coiled-coil_containing_protein	Rho-associated,_coiled-coil_containing_protein	1.000000	0.459016	1.000000	1.000000	0.476636	1.000000	0.214286	0.428571	0.000000	0.166667	0.119048	1.000000	0.619048	0.555556	1.000000	0.327869	1.000000	0.975610	1.000000	0.545455	0.818182	0.636364	0.500000	0.318182	1.000000	1.000000	0.360000	0.160000	0.920000	0.333333	1.000000	0.812500	0.312500	0.093750	1.000000	1.000000	0.277778	0.166667	0.888889	1.000000	0.064516	0.483871	0.709677	1.000000	0.837838	0.405405	0.297297
GENE907X	adult_retina_protein	adult_retina_protein	1.000000	0.500000	1.000000	1.000000	0.885714	1.000000	0.333333	0.250000	0.000000	0.500000	0.000000	1.000000	0.821429	0.428571	1.000000	0.789474	1.000000	0.882353	1.000000	0.588235	1.000000	1.000000	0.294118	0.117647	0.882353	0.750000	0.500000	0.062500	1.000000	0.538462	1.000000	1.000000	0.416667	0.000000	0.833333	0.800000	0.600000	0.600000	1.000000	0.909091	0.636364	1.000000	0.545455	0.857143	0.642857	0.357143	0.428571
GENE1864X	Rac/Cdc42_guanine_nucleotide_exchange_factor_6	Rac/Cdc42_guanine_nucleotide_exchange_factor_6	1.000000	0.529412	1.000000	1.000000	0.652174	1.000000	0.411765	0.352941	0.000000	0.235294	0.117647	1.000000	0.571429	0.200000	1.000000	1.000000	1.000000	0.791667	1.000000	0.500000	1.000000	0.944444	0.611111	0.222222	0.888889	0.944444	0.500000	0.166667	1.000000	0.500000	1.000000	1.000000	0.312500	0.000000	0.750000	1.000000	0.529412	0.411765	0.294118	0.470588	0.529412	1.000000	0.647059	0.592593	0.370370	0.222222	0.444444
GENE2020X	sperm_associated_antigen_9_isoform_1	sperm_associated_antigen_9_isoform_1	1.000000	0.529412	1.000000	1.000000	0.604938	1.000000	0.400000	0.450000	0.350000	0.500000	0.400000	1.000000	0.563636	0.476190	1.000000	0.483871	1.000000	0.604651	1.000000	0.612903	1.000000	0.774194	0.483871	0.161290	0.967742	1.000000	0.517241	0.241379	0.758621	0.380952	1.000000	1.000000	0.454545	0.181818	0.909091	1.000000	0.709677	0.451613	0.774194	0.377778	0.311111	1.000000	0.488889	0.827586	0.586207	0.241379	0.448276
GENE1366X	CCAAT-box-binding_transcription_factor	CCAAT-box-binding_transcription_factor	1.000000	0.257576	1.000000	1.000000	0.468750	1.000000	0.769231	0.307692	0.230769	0.461538	0.153846	1.000000	0.515152	0.375000	1.000000	0.562500	1.000000	0.592593	1.000000	0.666667	1.000000	0.444444	0.777778	0.111111	0.777778	1.000000	0.375000	0.083333	0.666667	0.714286	1.000000	0.782609	0.478261	0.043478	1.000000	1.000000	0.529412	0.411765	0.588235	0.448276	0.241379	1.000000	0.551724	0.735294	0.558824	0.176471	0.088235
GENE657X	suppressor_of_cytokine_signaling_5	suppressor_of_cytokine_signaling_5	1.000000	0.600000	1.000000	1.000000	0.409091	1.000000	0.687500	0.312500	0.375000	0.125000	0.187500	1.000000	0.476190	0.357143	1.000000	0.400000	1.000000	0.705882	1.000000	0.857143	0.857143	0.642857	0.571429	0.214286	1.000000	1.000000	0.454545	0.272727	1.000000	1.000000	0.875000	0.750000	0.750000	0.250000	1.000000	1.000000	0.266667	0.400000	0.200000	0.666667	0.333333	0.777778	1.000000	0.909091	1.000000	0.272727	0.727273
GENE613X	kinesin-like_7	kinesin-like_7	1.000000	0.600000	1.000000	1.000000	0.564103	1.000000	0.484848	0.272727	0.121212	0.151515	0.212121	1.000000	0.687500	0.454545	1.000000	0.688889	1.000000	0.745763	1.000000	0.315789	0.500000	0.578947	0.394737	0.105263	1.000000	1.000000	0.869565	0.173913	0.869565	0.615385	1.000000	0.892857	0.714286	0.107143	1.000000	1.000000	0.238095	0.238095	0.523810	0.653846	0.384615	1.000000	0.576923	0.568182	0.522727	0.386364	0.431818
GENE880X	desmoglein_2_preproprotein	desmoglein_2_preproprotein	1.000000	0.447368	1.000000	1.000000	0.467742	1.000000	0.333333	0.041667	0.291667	0.166667	0.041667	1.000000	0.578947	0.470588	1.000000	0.244444	1.000000	0.869565	1.000000	0.666667	0.666667	0.370370	0.518519	0.148148	1.000000	1.000000	0.628571	0.200000	0.742857	0.750000	1.000000	1.000000	0.642857	0.178571	0.928571	1.000000	0.566667	0.333333	0.500000	0.700000	0.633333	1.000000	0.800000	0.272727	0.303030	0.272727	0.181818
GENE195X	nuclear_factor_of_activated_T-cells_5_isoform_c	nuclear_factor_of_activated_T-cells_5_isoform_c	1.000000	0.551724	1.000000	1.000000	0.604167	1.000000	0.307692	0.692308	0.000000	0.153846	0.230769	0.923077	1.000000	0.687500	1.000000	0.918367	1.000000	0.646154	1.000000	0.350000	0.766667	0.883333	0.483333	0.116667	1.000000	1.000000	0.658537	0.048780	1.000000	0.875000	1.000000	1.000000	0.593750	0.125000	0.937500	1.000000	0.705882	0.294118	0.441176	0.600000	0.400000	0.833333	1.000000	0.827586	1.000000	0.172414	0.206897
GENE2901X	nuclear_factor_of_activated_T-cells_5_isoform_a	nuclear_factor_of_activated_T-cells_5_isoform_a	1.000000	0.481481	1.000000	1.000000	0.600000	1.000000	0.333333	0.666667	0.000000	0.166667	0.250000	1.000000	1.000000	0.687500	1.000000	0.918367	1.000000	0.656250	1.000000	0.345455	0.818182	0.909091	0.454545	0.054545	1.000000	0.951220	0.658537	0.048780	1.000000	0.857143	1.000000	1.000000	0.633333	0.100000	0.833333	1.000000	0.676471	0.294118	0.382353	0.607143	0.392857	0.892857	1.000000	0.785714	1.000000	0.142857	0.107143
GENE112X	mitofusin_1_isoform_1	mitofusin_1_isoform_1	1.000000	0.250000	1.000000	1.000000	0.512195	1.000000	0.333333	0.400000	0.133333	0.066667	0.266667	1.000000	0.833333	1.000000	1.000000	0.400000	1.000000	0.800000	1.000000	0.375000	0.687500	1.000000	0.437500	0.062500	0.750000	0.823529	0.470588	0.176471	1.000000	0.090909	1.000000	1.000000	0.454545	0.045455	0.818182	1.000000	0.666667	0.333333	0.333333	0.571429	0.190476	0.761905	1.000000	0.842105	0.631579	0.526316	0.526316
GENE1956X	desmocollin_2_isoform_Dsc2a_preproprotein	desmocollin_2_isoform_Dsc2a_preproprotein	1.000000	0.617647	1.000000	1.000000	0.722222	1.000000	0.217391	0.086957	0.173913	0.130435	0.260870	1.000000	0.586207	0.888889	1.000000	0.566667	1.000000	1.000000	0.947368	0.333333	0.733333	1.000000	0.800000	0.333333	0.866667	1.000000	0.444444	0.166667	0.750000	0.260870	1.000000	1.000000	0.866667	0.266667	0.866667	1.000000	0.782609	0.434783	0.478261	0.681818	0.363636	1.000000	0.909091	0.625000	0.937500	0.750000	0.250000
GENE1239X	chromodomain_helicase_DNA_binding_protein_1	chromodomain_helicase_DNA_binding_protein_1	1.000000	0.240385	1.000000	1.000000	0.377193	1.000000	0.410714	0.214286	0.071429	0.178571	0.178571	1.000000	0.533333	0.512195	1.000000	0.294118	1.000000	0.976744	1.000000	0.428571	0.821429	0.803571	0.517857	0.035714	1.000000	1.000000	0.320000	0.160000	1.000000	0.268293	1.000000	0.964286	0.464286	0.071429	1.000000	1.000000	0.340426	0.170213	0.553191	0.400000	0.160000	0.480000	1.000000	1.000000	0.500000	0.404762	0.333333
GENE813X	InaD-like_protein_isoform_1	InaD-like_protein_isoform_1	1.000000	0.407407	1.000000	1.000000	0.505051	1.000000	0.606061	0.303030	0.212121	0.242424	0.090909	1.000000	0.700000	1.000000	0.666667	0.615385	1.000000	0.684211	1.000000	0.694444	0.888889	1.000000	0.638889	0.111111	0.972222	0.894737	0.421053	0.157895	1.000000	0.307692	1.000000	1.000000	0.871795	0.076923	0.794872	1.000000	0.483333	0.383333	0.533333	0.367347	0.551020	1.000000	0.959184	0.666667	0.761905	0.357143	0.428571
GENE910X	zinc-finger_protein_AY163807	zinc-finger_protein_AY163807	1.000000	0.333333	1.000000	1.000000	0.652174	1.000000	0.333333	0.238095	0.047619	0.285714	0.333333	1.000000	0.562500	0.476190	1.000000	0.617647	1.000000	0.695652	1.000000	0.238095	1.000000	0.952381	0.571429	0.190476	1.000000	1.000000	0.571429	0.142857	0.928571	0.320000	1.000000	0.592593	0.370370	0.185185	1.000000	1.000000	0.321429	0.214286	0.285714	0.388889	0.500000	0.722222	1.000000	1.000000	0.521739	0.347826	0.347826
GENE1468X	natural_killer-tumor_recognition_sequence	natural_killer-tumor_recognition_sequence	1.000000	0.529412	1.000000	1.000000	0.571429	1.000000	0.471429	0.300000	0.085714	0.200000	0.071429	1.000000	0.481132	0.892857	1.000000	0.432432	1.000000	0.441176	1.000000	0.616438	0.958904	1.000000	0.561644	0.068493	0.849315	1.000000	0.615385	0.153846	0.846154	0.600000	1.000000	1.000000	0.272727	0.136364	0.772727	1.000000	0.526316	0.842105	1.000000	0.583333	0.291667	0.750000	1.000000	0.812500	0.687500	0.312500	0.312500
GENE708X	SNF2_histone_linker_PHD_RING_helicase	SNF2_histone_linker_PHD_RING_helicase	1.000000	0.238095	1.000000	1.000000	0.740741	1.000000	0.785714	0.642857	0.214286	0.214286	0.571429	1.000000	0.666667	0.781250	1.000000	0.404762	1.000000	0.705882	1.000000	0.461538	0.717949	0.666667	0.333333	0.102564	1.000000	1.000000	0.542857	0.057143	0.714286	0.531250	1.000000	1.000000	0.352941	0.029412	1.000000	1.000000	0.407407	0.444444	0.703704	0.428571	0.333333	1.000000	0.666667	0.486486	0.891892	0.594595	0.540541
GENE1363X	Janus_kinase_2	Janus_kinase_2	1.000000	0.461538	1.000000	1.000000	0.433333	1.000000	0.652174	0.434783	0.130435	0.260870	0.130435	1.000000	0.549020	0.320000	1.000000	0.500000	1.000000	0.800000	1.000000	0.478261	1.000000	0.565217	0.173913	0.043478	0.869565	1.000000	0.346154	0.115385	0.615385	0.484848	1.000000	1.000000	0.842105	0.052632	0.842105	1.000000	0.320000	0.400000	0.760000	1.000000	0.529412	0.941176	0.823529	0.617647	0.529412	0.382353	0.117647
GENE360X	tudor_domain_containing_protein_1	tudor_domain_containing_protein_1	1.000000	0.433333	1.000000	1.000000	0.333333	1.000000	0.200000	0.300000	0.100000	0.100000	0.300000	1.000000	0.527778	0.230769	1.000000	0.541667	1.000000	1.000000	0.900000	0.294118	1.000000	0.705882	0.294118	0.000000	0.823529	1.000000	0.411765	0.176471	0.529412	0.400000	1.000000	0.700000	0.300000	0.050000	1.000000	1.000000	0.136364	0.227273	0.409091	0.666667	0.375000	1.000000	1.000000	1.000000	0.904762	0.285714	0.428571
GENE554X	DKFZP564G092_protein	DKFZP564G092_protein	1.000000	0.183673	1.000000	1.000000	0.235294	1.000000	0.866667	0.133333	0.266667	0.133333	0.066667	1.000000	0.692308	0.300000	1.000000	0.315789	1.000000	0.411765	1.000000	0.421053	0.736842	0.736842	0.578947	0.000000	1.000000	1.000000	0.318182	0.181818	0.681818	0.384615	1.000000	0.833333	0.291667	0.083333	1.000000	1.000000	0.205128	0.282051	0.641026	0.750000	0.500000	0.791667	1.000000	0.730769	0.769231	0.884615	0.461538
GENE502X	zinc_finger_protein_148_(pHZ-52)	zinc_finger_protein_148_(pHZ-52)	1.000000	0.562500	1.000000	1.000000	0.757576	1.000000	0.266667	0.133333	0.066667	0.200000	0.400000	1.000000	0.452381	0.428571	1.000000	0.357143	1.000000	0.540541	1.000000	0.407407	0.629630	1.000000	0.444444	0.074074	0.814815	1.000000	0.315789	0.157895	0.947368	0.375000	1.000000	0.722222	0.555556	0.111111	1.000000	1.000000	0.562500	0.250000	0.562500	0.846154	0.615385	1.000000	1.000000	0.600000	0.800000	0.333333	0.200000
GENE1338X	hypothetical_protein_KIAA1434	hypothetical_protein_KIAA1434	1.000000	0.400000	1.000000	1.000000	0.500000	1.000000	0.583333	0.166667	0.250000	0.333333	0.166667	1.000000	0.869565	0.500000	1.000000	0.526316	1.000000	0.866667	1.000000	0.555556	0.333333	0.611111	0.388889	0.000000	1.000000	0.812500	0.437500	0.062500	1.000000	0.333333	1.000000	0.615385	0.384615	0.076923	1.000000	1.000000	0.294118	0.294118	0.705882	0.647059	0.058824	0.823529	1.000000	1.000000	0.882353	0.470588	0.529412
GENE509X	fetal_Alzheimer_antigen_isoform_1	fetal_Alzheimer_antigen_isoform_1	1.000000	0.807692	1.000000	1.000000	0.605263	1.000000	0.604651	0.534884	0.116279	0.348837	0.279070	1.000000	0.673611	0.468750	1.000000	0.290698	1.000000	0.664062	1.000000	0.590909	0.803030	1.000000	0.757576	0.060606	0.909091	1.000000	0.686047	0.197674	0.779070	0.766667	1.000000	1.000000	0.459016	0.049180	0.754098	1.000000	0.636364	0.340909	0.795455	0.571429	0.492063	0.888889	1.000000	0.555556	0.888889	0.333333	0.511111
GENE319X	tetratricopeptide_repeat_domain_3	tetratricopeptide_repeat_domain_3	1.000000	0.507246	1.000000	1.000000	0.543860	1.000000	0.437500	0.343750	0.156250	0.187500	0.500000	1.000000	0.700855	1.000000	0.777778	0.666667	1.000000	0.814815	1.000000	0.438596	0.578947	0.736842	0.263158	0.017544	1.000000	0.806452	0.451613	0.129032	1.000000	0.347826	1.000000	1.000000	0.733333	0.111111	0.822222	1.000000	0.468750	0.531250	0.843750	0.511111	0.311111	1.000000	0.555556	0.697674	0.930233	0.511628	0.325581
GENE642X	2-aminoadipic_6-semialdehyde_dehydrogenase	2-aminoadipic_6-semialdehyde_dehydrogenase	1.000000	0.333333	1.000000	1.000000	0.500000	1.000000	0.642857	0.285714	0.000000	0.142857	0.142857	1.000000	0.440000	0.363636	1.000000	0.482759	1.000000	0.800000	1.000000	0.250000	0.562500	0.812500	0.437500	0.031250	1.000000	1.000000	0.241379	0.000000	0.896552	0.380952	1.000000	1.000000	0.692308	0.153846	1.000000	1.000000	0.538462	0.500000	0.423077	0.633333	0.333333	0.733333	1.000000	0.814815	0.888889	0.259259	0.629630
GENE1312X	hypothetical_protein_FLJ34064	hypothetical_protein_FLJ34064	1.000000	0.416667	1.000000	1.000000	0.375000	1.000000	0.533333	0.066667	0.000000	0.200000	0.266667	1.000000	0.500000	0.250000	1.000000	0.419355	1.000000	0.941176	1.000000	0.409091	0.909091	1.000000	0.363636	0.045455	0.954545	0.650000	0.200000	0.200000	1.000000	0.833333	1.000000	1.000000	0.333333	0.066667	0.800000	1.000000	0.315789	0.263158	0.315789	0.750000	0.450000	0.750000	1.000000	0.960000	0.680000	0.640000	0.400000
GENE271X	AF15q14_protein	AF15q14_protein	1.000000	0.520000	1.000000	1.000000	0.438776	1.000000	0.323529	0.117647	0.000000	0.058824	0.147059	1.000000	0.483871	0.441176	1.000000	0.303922	1.000000	1.000000	0.951220	0.307692	1.000000	0.730769	0.307692	0.000000	0.961538	0.892857	0.517857	0.053571	1.000000	0.291667	1.000000	0.735294	0.558824	0.029412	1.000000	1.000000	0.187500	0.343750	0.531250	0.935484	0.451613	0.516129	1.000000	0.935484	1.000000	0.612903	0.354839
GENE1499X	enterokinase_precursor	enterokinase_precursor	1.000000	0.487179	1.000000	1.000000	0.365854	1.000000	0.400000	0.333333	0.066667	0.133333	0.133333	1.000000	0.708333	0.294118	1.000000	0.562500	1.000000	1.000000	0.535714	0.842105	0.789474	0.947368	0.578947	0.052632	1.000000	1.000000	0.625000	0.208333	0.875000	0.291667	1.000000	1.000000	0.550000	0.100000	1.000000	1.000000	0.485714	0.400000	0.371429	0.550000	0.550000	0.900000	1.000000	0.909091	0.590909	0.545455	0.454545
GENE970X	multimerin	multimerin	1.000000	0.703704	1.000000	1.000000	0.526316	1.000000	0.300000	0.100000	0.000000	0.233333	0.133333	1.000000	0.808511	0.529412	1.000000	0.372881	1.000000	1.000000	0.880952	0.538462	0.961538	0.884615	0.653846	0.115385	1.000000	0.595745	0.404255	0.106383	1.000000	0.375000	1.000000	0.869565	0.521739	0.086957	1.000000	1.000000	0.583333	0.375000	0.583333	0.850000	0.900000	1.000000	0.950000	0.866667	0.766667	0.533333	0.466667
GENE1314X	myeloid/lymphoid_or_mixed-lineage_leukemia	myeloid/lymphoid_or_mixed-lineage_leukemia	1.000000	0.619048	1.000000	1.000000	0.642857	1.000000	0.466667	0.400000	0.200000	0.333333	0.133333	1.000000	0.656250	0.714286	1.000000	0.444444	1.000000	0.744186	1.000000	0.636364	0.681818	0.931818	0.318182	0.068182	1.000000	1.000000	0.428571	0.035714	0.964286	0.416667	1.000000	1.000000	0.520000	0.080000	1.000000	1.000000	0.463415	0.268293	0.341463	1.000000	0.450000	0.650000	1.000000	1.000000	0.833333	0.388889	0.500000
GENE1727X	Rb1-inducible_coiled_coil_protein_1	Rb1-inducible_coiled_coil_protein_1	1.000000	0.457627	1.000000	1.000000	0.267123	1.000000	0.325581	0.209302	0.069767	0.093023	0.093023	1.000000	0.595238	0.379310	1.000000	0.367347	1.000000	1.000000	0.907407	0.268293	0.682927	0.829268	0.243902	0.073171	1.000000	0.935484	0.419355	0.161290	1.000000	0.833333	1.000000	0.833333	0.444444	0.083333	1.000000	1.000000	0.210526	0.157895	0.368421	0.657895	0.236842	0.526316	1.000000	1.000000	0.740741	0.351852	0.222222
GENE237X	REV1-like	REV1-like	1.000000	0.325581	1.000000	1.000000	0.428571	1.000000	0.653846	0.307692	0.038462	0.115385	0.192308	1.000000	0.508197	0.631579	1.000000	0.500000	1.000000	0.558140	1.000000	0.562500	0.656250	1.000000	0.312500	0.125000	0.906250	0.727273	0.363636	0.090909	1.000000	0.733333	1.000000	1.000000	0.500000	0.117647	0.970588	1.000000	0.607143	0.535714	0.571429	0.629630	0.555556	0.740741	1.000000	0.423077	1.000000	0.615385	0.461538
GENE1110X	DKFZP434I116_protein_isoform_1	DKFZP434I116_protein_isoform_1	1.000000	0.400000	1.000000	1.000000	0.412844	1.000000	0.428571	0.371429	0.200000	0.228571	0.400000	1.000000	0.537037	0.483871	1.000000	0.511111	1.000000	1.000000	1.000000	0.320000	1.000000	0.860000	0.300000	0.040000	0.880000	1.000000	0.350000	0.150000	0.900000	0.444444	1.000000	0.531915	0.319149	0.085106	1.000000	1.000000	0.269231	0.230769	0.576923	0.434783	0.195652	0.586957	1.000000	0.785714	0.857143	0.214286	0.500000
GENE753X	topoisomerase_(DNA)_II_binding_protein	topoisomerase_(DNA)_II_binding_protein	1.000000	0.391304	1.000000	1.000000	0.444444	1.000000	0.480000	0.400000	0.280000	0.160000	0.320000	1.000000	0.677419	0.692308	1.000000	0.440000	1.000000	0.780488	1.000000	0.555556	0.916667	0.833333	0.361111	0.055556	1.000000	0.941176	0.235294	0.147059	1.000000	0.571429	1.000000	1.000000	0.631579	0.026316	0.815789	1.000000	0.333333	0.242424	0.454545	0.647059	0.382353	0.764706	1.000000	0.638889	0.583333	0.388889	0.333333
GENE432X	REV3-like,_catalytic_subunit_of_DNA_polymerase	REV3-like,_catalytic_subunit_of_DNA_polymerase	1.000000	0.462264	1.000000	1.000000	0.418919	1.000000	0.369863	0.315068	0.136986	0.205479	0.205479	1.000000	0.515924	0.489796	1.000000	0.333333	1.000000	0.843373	1.000000	0.370000	0.840000	0.770000	0.400000	0.030000	1.000000	0.985294	0.485294	0.073529	1.000000	0.480769	1.000000	0.951613	0.354839	0.048387	1.000000	1.000000	0.350000	0.200000	0.550000	1.000000	0.367347	0.795918	0.979592	0.797297	0.608108	0.472973	0.283784
GENE761X	rabconnectin-3	rabconnectin-3	1.000000	0.300000	1.000000	1.000000	0.370370	1.000000	0.380952	0.380952	0.111111	0.126984	0.142857	1.000000	0.590000	0.402299	1.000000	0.481928	1.000000	0.955882	1.000000	0.352941	0.764706	1.000000	0.364706	0.082353	0.988235	1.000000	0.323944	0.169014	0.845070	0.446429	1.000000	0.901235	0.432099	0.074074	1.000000	1.000000	0.468750	0.187500	0.843750	0.897059	0.411765	0.617647	1.000000	0.777778	0.716049	0.407407	0.358025
GENE1064X	ATP-binding_cassette,_sub-family_A_,_member_5	ATP-binding_cassette,_sub-family_A_,_member_5	1.000000	0.555556	1.000000	1.000000	0.328947	1.000000	0.173913	0.391304	0.086957	0.130435	0.130435	1.000000	0.525641	0.280000	1.000000	0.272727	1.000000	0.781250	1.000000	0.487805	0.829268	1.000000	0.292683	0.048780	0.902439	0.837838	0.351351	0.081081	1.000000	0.361702	1.000000	0.727273	0.272727	0.068182	1.000000	1.000000	0.342857	0.200000	0.628571	0.684211	0.368421	0.789474	1.000000	0.818182	0.581818	0.418182	0.163636
GENE1211X	axonemal_dynein_heavy_chain_7	axonemal_dynein_heavy_chain_7	1.000000	0.419540	1.000000	1.000000	0.504808	1.000000	0.438356	0.438356	0.191781	0.246575	0.273973	1.000000	0.646409	0.733333	1.000000	0.414414	1.000000	0.987013	1.000000	0.536232	0.652174	0.811594	0.710145	0.086957	1.000000	0.902439	0.451220	0.121951	1.000000	0.500000	1.000000	0.725490	0.529412	0.058824	1.000000	1.000000	0.478873	0.450704	0.661972	0.826087	0.710145	0.811594	1.000000	0.864583	0.833333	0.520833	0.343750
GENE1085X	beige_protein_homolog	beige_protein_homolog	1.000000	0.513043	1.000000	1.000000	0.456522	1.000000	0.432432	0.391892	0.081081	0.162162	0.256757	1.000000	0.573529	0.458824	1.000000	0.537037	1.000000	0.820513	1.000000	0.630435	1.000000	0.880435	0.391304	0.097826	0.934783	0.859155	0.549296	0.098592	1.000000	0.478261	1.000000	1.000000	0.585366	0.073171	1.000000	1.000000	0.362319	0.449275	0.724638	0.494253	0.356322	0.747126	1.000000	0.937500	0.989583	0.531250	0.604167
GENE1856X	retinoblastoma-binding_protein_6_isoform_1	retinoblastoma-binding_protein_6_isoform_1	1.000000	0.492308	1.000000	1.000000	0.485437	1.000000	0.300000	0.300000	0.133333	0.116667	0.233333	1.000000	0.496689	0.680000	1.000000	0.421053	1.000000	0.750000	1.000000	0.364865	0.513514	0.851351	0.364865	0.040541	1.000000	0.844444	0.377778	0.133333	1.000000	0.325000	1.000000	1.000000	0.433333	0.200000	1.000000	1.000000	0.411765	0.441176	0.617647	0.576923	0.461538	0.884615	1.000000	0.882353	1.000000	0.529412	0.470588
GENE2531X	KIAA0625_protein	KIAA0625_protein	1.000000	0.438596	1.000000	1.000000	0.590551	1.000000	0.482759	0.275862	0.120690	0.224138	0.293103	1.000000	0.644444	0.523810	1.000000	0.588235	1.000000	0.611765	1.000000	0.304878	0.597561	0.695122	0.390244	0.085366	1.000000	0.896552	0.465517	0.189655	1.000000	0.500000	1.000000	0.891304	0.565217	0.086957	1.000000	1.000000	0.341463	0.414634	1.000000	0.694915	0.440678	0.610169	1.000000	0.839286	0.946429	0.375000	0.464286
GENE2326X	bromodomain_adjacent_to_zinc_finger_domain,_1A	bromodomain_adjacent_to_zinc_finger_domain,_1A	1.000000	0.388889	1.000000	1.000000	0.393443	1.000000	0.346154	0.384615	0.115385	0.134615	0.346154	1.000000	0.456522	0.476190	1.000000	0.500000	1.000000	1.000000	0.645833	0.465116	0.930233	0.604651	0.186047	0.069767	1.000000	1.000000	0.387097	0.129032	0.806452	0.500000	1.000000	1.000000	0.324324	0.108108	0.864865	1.000000	0.392857	0.321429	0.464286	0.708333	0.500000	0.916667	1.000000	0.684211	0.657895	0.526316	0.315789
GENE1616X	ataxia_telangiectasia_mutated_protein_isoform_2	ataxia_telangiectasia_mutated_protein_isoform_2	1.000000	0.415385	1.000000	1.000000	0.413043	1.000000	0.240000	0.280000	0.120000	0.020000	0.140000	1.000000	0.661972	0.538462	1.000000	0.510638	1.000000	0.629630	1.000000	0.555556	1.000000	0.666667	0.277778	0.111111	0.666667	1.000000	0.432432	0.189189	0.945946	0.527778	1.000000	1.000000	0.685714	0.057143	0.914286	1.000000	0.428571	0.171429	0.457143	0.615385	0.487179	0.615385	1.000000	0.875000	0.729167	0.458333	0.604167
GENE1698X	RAN-binding_protein_2-like_1_isoform_1	RAN-binding_protein_2-like_1_isoform_1	1.000000	0.297297	1.000000	1.000000	0.330508	1.000000	0.405405	0.270270	0.081081	0.216216	0.297297	1.000000	0.520833	0.440000	1.000000	0.400000	1.000000	0.652174	1.000000	0.346939	0.877551	0.918367	0.204082	0.122449	1.000000	1.000000	0.292683	0.121951	0.780488	0.416667	1.000000	1.000000	0.500000	0.136364	1.000000	1.000000	0.593750	0.343750	1.000000	0.731707	0.268293	0.585366	1.000000	0.612245	0.816327	0.387755	0.285714
GENE2556X	androgen-induced_prostate_proliferative_shutoff	androgen-induced_prostate_proliferative_shutoff	1.000000	0.257576	1.000000	1.000000	0.492754	1.000000	0.464286	0.357143	0.142857	0.250000	0.178571	1.000000	0.510870	0.464286	1.000000	0.365854	1.000000	0.729730	1.000000	0.483871	0.774194	1.000000	0.193548	0.000000	0.935484	1.000000	0.236842	0.131579	0.421053	0.416667	1.000000	0.651163	0.372093	0.046512	1.000000	1.000000	0.476190	0.428571	0.476190	0.777778	0.333333	0.740741	1.000000	0.846154	0.794872	0.410256	0.282051
GENE2649X	androgen-induced_prostate_proliferative_shutoff	androgen-induced_prostate_proliferative_shutoff	1.000000	0.242857	1.000000	1.000000	0.480519	1.000000	0.576923	0.461538	0.192308	0.346154	0.230769	1.000000	0.484536	0.464286	1.000000	0.340909	1.000000	0.743590	1.000000	0.531250	0.781250	1.000000	0.218750	0.000000	0.906250	1.000000	0.250000	0.125000	0.425000	0.416667	1.000000	0.652174	0.304348	0.021739	1.000000	1.000000	0.450000	0.450000	0.550000	0.892857	0.392857	0.714286	1.000000	0.871795	0.769231	0.410256	0.282051
GENE2087X	serologically_defined_colon_cancer_antigen_1	serologically_defined_colon_cancer_antigen_1	1.000000	0.520000	1.000000	1.000000	0.333333	1.000000	0.380952	0.428571	0.190476	0.142857	0.142857	1.000000	0.558442	0.263158	1.000000	0.666667	1.000000	0.628571	1.000000	0.736842	1.000000	0.736842	0.210526	0.052632	0.894737	1.000000	0.206897	0.068966	0.689655	0.454545	1.000000	0.724138	0.379310	0.137931	1.000000	1.000000	0.240000	0.320000	0.400000	0.833333	0.208333	0.625000	1.000000	0.846154	0.769231	0.423077	0.346154
GENE2033X	kinesin_family_member_27	kinesin_family_member_27	1.000000	0.254545	1.000000	1.000000	0.357143	1.000000	0.363636	0.424242	0.181818	0.363636	0.242424	1.000000	0.760000	0.461538	1.000000	0.452381	1.000000	1.000000	0.924528	0.466667	1.000000	0.966667	0.500000	0.066667	0.766667	1.000000	0.370370	0.037037	0.777778	0.277778	1.000000	0.806452	0.322581	0.032258	1.000000	1.000000	0.357143	0.500000	0.500000	0.884615	0.615385	0.807692	1.000000	0.675676	0.783784	0.459459	0.351351
GENE2416X	sodium_channel,_voltage-gated,_type_VII,_alpha	sodium_channel,_voltage-gated,_type_VII,_alpha	1.000000	0.553191	1.000000	1.000000	0.328571	1.000000	0.464286	0.214286	0.178571	0.178571	0.107143	1.000000	0.757576	0.421053	1.000000	0.666667	1.000000	1.000000	0.593750	0.535714	0.785714	1.000000	0.571429	0.000000	1.000000	0.848485	0.393939	0.090909	1.000000	0.473684	1.000000	0.800000	0.342857	0.057143	1.000000	1.000000	0.527778	0.333333	0.527778	0.756757	0.486486	0.675676	1.000000	0.509804	0.705882	0.274510	0.490196
GENE2867X	Rho_GTPase_activating_protein_5	Rho_GTPase_activating_protein_5	1.000000	0.266667	1.000000	1.000000	0.341176	1.000000	0.517241	0.172414	0.103448	0.206897	0.344828	1.000000	0.379310	0.222222	1.000000	0.529412	1.000000	0.950000	1.000000	0.296296	1.000000	0.851852	0.370370	0.111111	0.814815	0.914286	0.285714	0.085714	1.000000	0.393939	1.000000	1.000000	0.400000	0.066667	0.900000	1.000000	0.280000	0.600000	0.480000	0.900000	0.333333	0.833333	1.000000	0.804878	0.707317	0.463415	0.219512
GENE935X	ATP-binding_cassette,_sub-family_A,_member_10	ATP-binding_cassette,_sub-family_A,_member_10	1.000000	0.585366	1.000000	1.000000	0.528571	1.000000	0.400000	0.233333	0.100000	0.066667	0.133333	1.000000	0.785714	0.500000	1.000000	0.372093	1.000000	0.741935	1.000000	0.454545	0.606061	0.969697	0.484848	0.000000	1.000000	1.000000	0.400000	0.114286	0.828571	0.703704	1.000000	0.666667	0.388889	0.083333	1.000000	1.000000	0.309524	0.404762	0.333333	0.593750	0.312500	0.937500	1.000000	0.880952	1.000000	0.333333	0.666667
GENE2847X	centaurin_delta_1_isoform_a	centaurin_delta_1_isoform_a	1.000000	0.759259	1.000000	1.000000	0.516854	1.000000	0.393939	0.393939	0.060606	0.242424	0.242424	1.000000	0.641304	0.518519	1.000000	0.208955	1.000000	1.000000	0.780488	0.541667	0.729167	0.791667	0.437500	0.041667	1.000000	1.000000	0.487179	0.102564	0.666667	0.483871	1.000000	1.000000	0.400000	0.025000	0.900000	1.000000	0.230769	0.307692	0.410256	0.527778	0.250000	0.805556	1.000000	0.944444	1.000000	0.444444	0.611111
GENE1952X	low_density_lipoprotein-related_protein_1B	low_density_lipoprotein-related_protein_1B	1.000000	0.594488	1.000000	1.000000	0.428571	1.000000	0.412281	0.201754	0.149123	0.140351	0.166667	1.000000	0.527397	0.701299	1.000000	0.494845	1.000000	0.900000	1.000000	0.632911	0.886076	0.835443	0.544304	0.126582	1.000000	1.000000	0.690722	0.072165	0.804124	0.706522	1.000000	0.972973	0.675676	0.054054	1.000000	1.000000	0.486667	0.440000	0.446667	0.575342	0.602740	1.000000	0.767123	0.950820	0.918033	0.688525	0.672131
GENE2677X	huntingtin_interacting_protein_B_isoform_1	huntingtin_interacting_protein_B_isoform_1	1.000000	0.422680	1.000000	1.000000	0.476190	1.000000	0.428571	0.357143	0.142857	0.238095	0.238095	1.000000	0.718750	0.352941	1.000000	0.435484	1.000000	0.647059	1.000000	0.342105	0.723684	0.618421	0.342105	0.065789	1.000000	1.000000	0.388889	0.055556	0.722222	0.348837	1.000000	0.828571	0.600000	0.000000	1.000000	1.000000	0.317073	0.609756	0.634146	0.413043	0.282609	1.000000	0.673913	0.812500	1.000000	0.531250	0.500000
GENE2459X	DNA-crosslink_repair_gene_SNM1	DNA-crosslink_repair_gene_SNM1	1.000000	0.388889	1.000000	1.000000	0.416667	1.000000	0.315789	0.210526	0.105263	0.157895	0.210526	1.000000	0.641509	0.666667	1.000000	0.432432	1.000000	0.896552	1.000000	0.454545	0.757576	0.818182	0.242424	0.090909	1.000000	0.807692	0.461538	0.038462	1.000000	0.521739	1.000000	1.000000	0.421053	0.157895	1.000000	0.950000	0.600000	0.350000	1.000000	0.250000	0.458333	0.583333	1.000000	0.730769	1.000000	0.423077	0.269231
GENE1868X	helicase_with_zinc_finger_domain	helicase_with_zinc_finger_domain	1.000000	0.533333	1.000000	1.000000	0.573171	1.000000	0.540541	0.324324	0.243243	0.324324	0.243243	1.000000	0.897959	0.690476	1.000000	0.534483	1.000000	0.460784	1.000000	0.868421	0.947368	0.789474	0.526316	0.157895	1.000000	1.000000	0.675000	0.025000	0.850000	0.500000	1.000000	1.000000	0.697674	0.116279	0.953488	1.000000	0.435897	0.461538	0.358974	1.000000	0.466667	0.900000	0.933333	0.645833	0.708333	0.437500	0.604167
GENE2271X	breast_cancer_1,_early_onset_isoform	breast_cancer_1,_early_onset_isoform	1.000000	0.460000	1.000000	1.000000	0.449153	1.000000	0.633333	0.133333	0.066667	0.166667	0.200000	1.000000	0.771429	0.387097	1.000000	0.448718	1.000000	0.692308	1.000000	0.773585	1.000000	0.584906	0.264151	0.018868	0.924528	1.000000	0.588235	0.176471	0.970588	0.500000	1.000000	1.000000	0.366667	0.066667	0.866667	1.000000	0.481481	0.518519	0.888889	0.645161	0.451613	0.645161	1.000000	1.000000	0.935484	0.645161	0.419355
GENE1989X	hypothetical_protein_FLJ20276	hypothetical_protein_FLJ20276	1.000000	0.371429	1.000000	1.000000	0.375000	1.000000	0.590909	0.363636	0.136364	0.318182	0.090909	1.000000	0.783784	0.538462	1.000000	0.390244	1.000000	0.833333	1.000000	0.500000	0.961538	1.000000	0.538462	0.076923	0.807692	1.000000	0.400000	0.033333	0.633333	0.600000	1.000000	1.000000	0.481481	0.037037	0.592593	1.000000	0.625000	0.375000	0.500000	1.000000	0.388889	0.666667	0.666667	1.000000	0.888889	0.592593	0.481481
GENE2336X	CASP8_associated_protein_2	CASP8_associated_protein_2	1.000000	0.320000	1.000000	1.000000	0.375000	1.000000	0.285714	0.183673	0.061224	0.040816	0.102041	1.000000	0.596899	0.326531	1.000000	0.506849	1.000000	1.000000	0.883721	0.342466	0.876712	0.876712	0.287671	0.095890	1.000000	0.957447	0.425532	0.042553	1.000000	0.263158	1.000000	1.000000	0.263158	0.000000	0.789474	1.000000	0.400000	0.480000	0.920000	0.763158	0.210526	0.789474	1.000000	1.000000	0.916667	0.333333	0.104167
GENE2375X	hypothetical_protein_from_BCRA2_region	hypothetical_protein_from_BCRA2_region	1.000000	0.458333	1.000000	1.000000	0.531250	1.000000	0.466667	0.200000	0.066667	0.000000	0.333333	1.000000	0.379310	0.222222	1.000000	0.342857	1.000000	0.714286	1.000000	0.230769	1.000000	0.769231	0.230769	0.076923	1.000000	1.000000	0.222222	0.111111	1.000000	0.210526	1.000000	1.000000	0.600000	0.000000	1.000000	0.933333	0.266667	0.333333	1.000000	0.777778	0.555556	1.000000	1.000000	0.900000	1.000000	0.100000	0.100000
GENE2413X	IDN3_protein_isoform_B	IDN3_protein_isoform_B	1.000000	0.485149	1.000000	1.000000	0.371212	1.000000	0.717391	0.543478	0.130435	0.239130	0.260870	1.000000	0.357143	0.361111	1.000000	0.538462	1.000000	0.943396	1.000000	0.338462	0.723077	1.000000	0.307692	0.030769	0.815385	1.000000	0.254237	0.033898	0.745763	0.466667	1.000000	1.000000	0.333333	0.095238	0.904762	1.000000	0.437500	0.468750	0.875000	0.500000	0.230769	0.596154	1.000000	0.750000	0.625000	0.553571	0.285714
GENE2081X	transcription_factor-like_nuclear_regulator	transcription_factor-like_nuclear_regulator	1.000000	0.382716	1.000000	1.000000	0.610837	1.000000	0.561644	0.136986	0.068493	0.068493	0.068493	1.000000	0.631148	0.550000	1.000000	0.258427	1.000000	0.940000	1.000000	0.375000	0.714286	0.982143	0.553571	0.089286	1.000000	0.928571	0.271429	0.071429	1.000000	0.384615	1.000000	0.782609	0.391304	0.108696	1.000000	1.000000	0.325581	0.302326	0.813953	0.803571	0.321429	0.553571	1.000000	0.650000	1.000000	0.650000	0.125000
GENE2990X	PTPL1-associated_RhoGAP_1	PTPL1-associated_RhoGAP_1	1.000000	0.641026	1.000000	1.000000	0.480519	1.000000	0.541667	0.416667	0.166667	0.166667	0.291667	1.000000	0.582090	0.500000	1.000000	0.521739	1.000000	1.000000	0.787879	0.257143	0.685714	1.000000	0.657143	0.028571	0.828571	0.928571	0.178571	0.035714	1.000000	0.700000	1.000000	1.000000	0.243243	0.054054	0.675676	1.000000	0.391304	0.347826	0.478261	0.727273	0.272727	0.863636	1.000000	0.606061	0.727273	0.575758	0.787879
GENE2322X	desmocollin_1_isoform_Dsc1b_preproprotein	desmocollin_1_isoform_Dsc1b_preproprotein	1.000000	0.628571	1.000000	1.000000	0.350000	1.000000	0.210526	0.315789	0.105263	0.210526	0.157895	1.000000	0.531250	0.800000	1.000000	0.680000	1.000000	1.000000	0.956522	0.437500	0.625000	0.687500	0.687500	0.125000	1.000000	1.000000	0.333333	0.074074	0.962963	0.733333	1.000000	1.000000	0.769231	0.230769	1.000000	1.000000	0.750000	0.250000	0.700000	0.700000	0.450000	0.800000	1.000000	1.000000	1.000000	0.266667	0.600000
GENE1999X	SEC15_(S._cerevisiae)-like	SEC15_(S._cerevisiae)-like	1.000000	0.516129	1.000000	1.000000	0.450000	1.000000	0.411765	0.470588	0.000000	0.176471	0.176471	1.000000	0.486486	0.400000	1.000000	0.434783	1.000000	0.689655	1.000000	0.750000	0.750000	0.833333	0.500000	0.083333	1.000000	0.950000	0.350000	0.000000	1.000000	0.555556	1.000000	0.562500	0.437500	0.000000	1.000000	1.000000	0.125000	0.625000	1.000000	0.647059	0.352941	0.764706	1.000000	0.520000	0.560000	0.240000	0.280000
GENE2621X	protein_tyrosine_phosphatase,_receptor_type,_C	protein_tyrosine_phosphatase,_receptor_type,_C	1.000000	0.377778	1.000000	1.000000	0.362319	0.882353	1.000000	0.235294	0.117647	0.117647	0.411765	1.000000	0.592593	0.384615	1.000000	0.574468	1.000000	0.709677	1.000000	0.650000	0.900000	0.800000	0.400000	0.050000	1.000000	1.000000	0.354839	0.096774	0.806452	0.612903	1.000000	0.800000	0.560000	0.080000	1.000000	1.000000	0.240000	0.320000	0.440000	0.400000	0.560000	0.960000	1.000000	0.850000	0.600000	0.450000	0.550000
GENE2207X	son_of_sevenless_homolog_1	son_of_sevenless_homolog_1	1.000000	0.439024	1.000000	1.000000	0.445783	1.000000	0.791667	0.833333	0.125000	0.291667	0.208333	1.000000	0.426230	0.517241	1.000000	0.432432	1.000000	1.000000	0.875000	0.419355	1.000000	0.870968	0.354839	0.064516	0.870968	1.000000	0.312500	0.031250	0.468750	0.640000	1.000000	1.000000	0.310345	0.103448	0.896552	1.000000	0.555556	0.388889	0.666667	1.000000	0.384615	0.384615	1.000000	1.000000	0.666667	0.533333	0.400000
GENE2836X	FLJ10378_protein_isoform_1	FLJ10378_protein_isoform_1	1.000000	0.351351	1.000000	1.000000	0.333333	1.000000	0.387097	0.419355	0.064516	0.161290	0.258065	1.000000	0.675000	0.466667	1.000000	0.566667	1.000000	1.000000	0.678571	0.360000	1.000000	0.760000	0.480000	0.040000	0.880000	1.000000	0.241379	0.000000	0.344828	0.318182	1.000000	1.000000	0.416667	0.000000	0.916667	1.000000	0.363636	0.136364	0.818182	0.687500	0.250000	0.687500	1.000000	0.750000	1.000000	0.500000	0.500000
GENE2976X	hypothetical_protein_FLJ90492	hypothetical_protein_FLJ90492	1.000000	0.722222	1.000000	1.000000	0.463415	1.000000	0.250000	0.300000	0.100000	0.000000	0.250000	1.000000	0.411765	0.538462	1.000000	0.350000	1.000000	1.000000	0.857143	0.533333	1.000000	0.866667	0.733333	0.066667	0.866667	1.000000	0.380952	0.000000	0.666667	0.588235	1.000000	0.960000	0.600000	0.040000	1.000000	1.000000	0.047619	0.190476	0.523810	0.857143	0.142857	0.714286	1.000000	1.000000	0.647059	0.500000	0.352941
GENE1862X	hypothetical_protein_FLJ23151	hypothetical_protein_FLJ23151	1.000000	0.444444	1.000000	1.000000	0.395349	1.000000	0.454545	0.454545	0.000000	0.000000	0.090909	1.000000	0.464286	0.400000	1.000000	0.428571	1.000000	0.750000	1.000000	0.225000	0.825000	1.000000	0.225000	0.025000	0.775000	0.869565	0.478261	0.130435	1.000000	0.769231	1.000000	1.000000	0.333333	0.000000	0.761905	1.000000	0.454545	0.454545	0.545455	0.400000	0.300000	0.700000	1.000000	0.583333	1.000000	0.291667	0.125000
GENE2622X	ubiquitously_transcribed_tetratricopeptide	ubiquitously_transcribed_tetratricopeptide	1.000000	0.689655	1.000000	1.000000	0.489796	0.800000	1.000000	0.666667	0.266667	0.200000	0.266667	1.000000	0.562500	0.378378	1.000000	0.614035	1.000000	0.387097	1.000000	0.702703	0.702703	0.837838	0.432432	0.081081	1.000000	1.000000	0.486486	0.108108	0.702703	0.782609	1.000000	1.000000	0.692308	0.153846	0.923077	1.000000	0.562500	0.437500	0.750000	0.407407	0.518519	0.777778	1.000000	0.787879	1.000000	0.545455	0.484848
GENE2638X	chloride_channel_3	chloride_channel_3	1.000000	0.772727	1.000000	1.000000	0.533333	1.000000	0.916667	0.500000	0.166667	0.333333	0.250000	1.000000	0.400000	0.777778	1.000000	0.800000	1.000000	0.400000	1.000000	0.687500	1.000000	0.687500	0.375000	0.000000	0.750000	1.000000	0.320000	0.080000	0.560000	0.764706	1.000000	1.000000	0.730769	0.153846	0.769231	1.000000	0.500000	0.269231	0.653846	0.526316	0.473684	0.842105	1.000000	0.850000	0.600000	0.300000	0.300000
GENE2341X	adaptor-related_protein_complex_3,_beta_1	adaptor-related_protein_complex_3,_beta_1	1.000000	0.476190	1.000000	1.000000	0.561404	1.000000	0.562500	0.500000	0.062500	0.250000	0.250000	1.000000	0.860000	0.700000	1.000000	0.457143	1.000000	0.533333	1.000000	0.484848	0.969697	0.666667	0.393939	0.030303	1.000000	0.483871	0.322581	0.096774	1.000000	0.533333	1.000000	0.925926	0.555556	0.148148	1.000000	1.000000	0.722222	0.666667	0.388889	0.500000	0.400000	0.600000	1.000000	0.566667	0.566667	0.466667	0.233333
GENE2727X	acidic_82_kDa_protein_mRNA	acidic_82_kDa_protein_mRNA	1.000000	0.432432	1.000000	1.000000	0.510204	1.000000	0.363636	0.136364	0.045455	0.045455	0.000000	1.000000	0.837838	0.555556	1.000000	0.235294	1.000000	0.944444	1.000000	0.464286	1.000000	0.714286	0.214286	0.035714	0.964286	1.000000	0.434783	0.086957	0.869565	1.000000	0.833333	1.000000	0.642857	0.214286	1.000000	1.000000	0.600000	0.700000	1.000000	0.818182	0.272727	1.000000	1.000000	1.000000	0.636364	0.545455	0.272727
GENE1844X	hypothetical_protein_FLJ32122	hypothetical_protein_FLJ32122	1.000000	0.750000	1.000000	1.000000	0.619048	1.000000	0.391304	0.217391	0.130435	0.086957	0.173913	1.000000	0.619048	0.200000	1.000000	0.520000	1.000000	0.761905	1.000000	0.700000	0.650000	1.000000	0.450000	0.200000	0.650000	0.772727	0.545455	0.045455	1.000000	0.391304	1.000000	1.000000	0.541667	0.083333	0.708333	1.000000	0.733333	0.333333	0.533333	1.000000	0.400000	0.666667	0.933333	0.680000	0.480000	0.440000	0.400000
GENE2144X	myosin_IIIA	myosin_IIIA	1.000000	0.861111	1.000000	1.000000	0.574713	1.000000	0.600000	0.225000	0.100000	0.225000	0.250000	1.000000	0.620690	0.640000	1.000000	0.642857	1.000000	0.844444	1.000000	0.653846	0.884615	0.961538	0.769231	0.115385	1.000000	1.000000	0.500000	0.138889	0.833333	0.609756	1.000000	1.000000	0.473684	0.105263	0.736842	1.000000	0.371429	0.171429	0.571429	0.633333	0.633333	1.000000	0.533333	0.687500	0.906250	0.781250	0.531250
GENE2609X	UPF2_regulator_of_nonsense_transcripts_homolog	UPF2_regulator_of_nonsense_transcripts_homolog	1.000000	0.561404	1.000000	1.000000	0.530000	1.000000	0.739130	0.434783	0.260870	0.391304	0.434783	1.000000	0.826087	0.416667	1.000000	0.431818	1.000000	0.878788	1.000000	0.400000	0.800000	0.320000	0.560000	0.000000	1.000000	1.000000	0.565217	0.043478	0.608696	1.000000	1.000000	1.000000	0.321429	0.035714	0.928571	1.000000	0.315789	0.473684	0.684211	1.000000	0.428571	0.666667	0.761905	0.586207	0.827586	0.655172	0.620690
GENE2985X	RBP1-like_protein_1_isoform_1	RBP1-like_protein_1_isoform_1	1.000000	0.233766	1.000000	1.000000	0.483333	1.000000	0.413793	0.275862	0.068966	0.206897	0.068966	1.000000	0.504950	0.187500	1.000000	0.534884	1.000000	0.666667	1.000000	0.309524	1.000000	0.857143	0.404762	0.095238	0.761905	1.000000	0.125000	0.093750	0.750000	1.000000	0.857143	0.733333	0.400000	0.033333	1.000000	1.000000	0.333333	0.133333	0.400000	1.000000	0.809524	0.952381	1.000000	0.727273	0.590909	0.409091	0.363636
GENE2613X	poly(A)_polymerase_alpha	poly(A)_polymerase_alpha	1.000000	0.416667	1.000000	1.000000	0.416667	1.000000	0.538462	0.307692	0.307692	0.153846	0.076923	1.000000	0.558824	0.153846	1.000000	0.809524	1.000000	1.000000	1.000000	0.500000	1.000000	0.750000	0.450000	0.050000	0.900000	1.000000	0.181818	0.121212	0.363636	0.714286	1.000000	1.000000	0.217391	0.086957	0.739130	1.000000	0.363636	0.363636	0.727273	1.000000	0.222222	0.722222	0.944444	0.611111	1.000000	0.611111	0.444444
GENE2206X	component_of_oligomeric_golgi_complex_5_isoform	component_of_oligomeric_golgi_complex_5_isoform	1.000000	0.533333	1.000000	1.000000	0.361111	1.000000	0.250000	0.300000	0.200000	0.350000	0.300000	0.950000	1.000000	0.545455	1.000000	0.400000	1.000000	1.000000	0.935484	0.227273	0.863636	0.727273	0.363636	0.090909	1.000000	0.611111	0.333333	0.111111	1.000000	0.375000	1.000000	0.700000	0.325000	0.050000	1.000000	1.000000	0.333333	0.500000	0.416667	0.384615	0.153846	0.576923	1.000000	0.600000	0.720000	0.520000	0.600000
GENE2604X	tudor_domain_containing_4	tudor_domain_containing_4	1.000000	0.518519	1.000000	1.000000	0.394737	1.000000	0.222222	0.111111	0.000000	0.055556	0.111111	1.000000	0.680000	0.333333	1.000000	1.000000	1.000000	0.800000	1.000000	0.384615	0.461538	0.846154	0.307692	0.076923	1.000000	1.000000	0.133333	0.133333	0.800000	0.105263	1.000000	0.812500	0.125000	0.125000	1.000000	1.000000	0.363636	0.636364	0.545455	0.619048	0.333333	0.476190	1.000000	0.875000	0.812500	0.375000	0.312500
GENE2817X	putative_homeodomain_transcription_factor_2	putative_homeodomain_transcription_factor_2	1.000000	0.526316	1.000000	1.000000	0.366667	1.000000	0.642857	0.500000	0.142857	0.214286	0.285714	1.000000	0.733333	0.263158	1.000000	0.529412	1.000000	0.769231	1.000000	0.333333	0.625000	0.625000	0.333333	0.041667	1.000000	1.000000	0.260870	0.000000	0.608696	0.363636	1.000000	1.000000	0.222222	0.055556	0.611111	1.000000	0.125000	0.375000	0.812500	0.521739	0.391304	0.565217	1.000000	0.833333	0.555556	0.333333	0.555556
GENE2166X	hypothetical_protein_FLJ37306	hypothetical_protein_FLJ37306	1.000000	0.387097	1.000000	1.000000	0.413793	1.000000	0.285714	0.357143	0.214286	0.214286	0.214286	1.000000	0.685714	0.500000	1.000000	0.636364	1.000000	0.833333	1.000000	0.473684	0.526316	1.000000	0.368421	0.105263	0.578947	0.800000	0.600000	0.200000	1.000000	0.190476	1.000000	0.611111	0.666667	0.388889	1.000000	1.000000	0.500000	0.357143	0.642857	0.736842	0.157895	0.684211	1.000000	0.782609	0.739130	0.391304	0.086957
GENE2551X	meiotic_recombination_11_homolog_A_isoform_2	meiotic_recombination_11_homolog_A_isoform_2	1.000000	0.300000	1.000000	1.000000	0.538462	1.000000	0.363636	0.318182	0.045455	0.181818	0.318182	1.000000	0.517241	0.200000	1.000000	0.619048	1.000000	0.777778	1.000000	0.437500	0.937500	1.000000	0.375000	0.125000	0.687500	1.000000	0.500000	0.062500	0.562500	0.285714	1.000000	1.000000	0.615385	0.076923	0.769231	1.000000	0.235294	0.411765	0.647059	0.928571	0.428571	1.000000	0.571429	0.812500	0.500000	0.187500	0.500000
GENE2578X	catenin_(cadherin-associated_protein),	catenin_(cadherin-associated_protein),	1.000000	1.000000	0.888889	1.000000	0.585366	1.000000	0.181818	0.363636	0.181818	0.181818	0.272727	1.000000	0.837838	0.333333	1.000000	0.600000	1.000000	0.761905	1.000000	0.222222	0.666667	0.666667	0.388889	0.166667	1.000000	1.000000	0.318182	0.136364	0.772727	0.571429	1.000000	1.000000	0.500000	0.090909	0.954545	1.000000	0.380952	0.142857	0.095238	0.615385	0.615385	1.000000	1.000000	0.440000	0.680000	0.360000	0.400000
GENE2393X	N-acetylated_alpha-linked_acidic_dipeptidase_2	N-acetylated_alpha-linked_acidic_dipeptidase_2	1.000000	0.636364	1.000000	1.000000	0.483871	1.000000	0.294118	0.176471	0.176471	0.176471	0.235294	1.000000	0.444444	0.400000	1.000000	0.407407	1.000000	1.000000	0.357143	0.500000	0.857143	0.928571	0.357143	0.142857	1.000000	1.000000	0.187500	0.000000	0.812500	0.464286	1.000000	0.750000	0.541667	0.083333	1.000000	1.000000	0.303030	0.121212	0.151515	0.733333	0.133333	1.000000	0.866667	0.611111	0.666667	0.166667	0.333333
GENE1525X	zinc_finger_RNA_binding_protein	zinc_finger_RNA_binding_protein	1.000000	0.566667	1.000000	1.000000	0.647059	1.000000	0.533333	0.933333	0.333333	0.133333	0.800000	1.000000	0.415094	0.916667	1.000000	0.833333	1.000000	0.707317	1.000000	0.800000	0.520000	0.840000	0.320000	0.120000	1.000000	0.969697	0.424242	0.121212	1.000000	0.448276	1.000000	0.700000	0.316667	0.166667	1.000000	1.000000	0.333333	0.428571	0.809524	0.920000	0.280000	0.720000	1.000000	1.000000	0.785714	0.357143	0.357143
GENE2966X	sentrin/SUMO-specific_protease_1	sentrin/SUMO-specific_protease_1	1.000000	0.736842	1.000000	1.000000	0.500000	1.000000	0.454545	0.909091	0.272727	0.272727	0.363636	1.000000	0.466667	0.687500	1.000000	0.631579	1.000000	0.500000	1.000000	0.347826	0.869565	0.739130	0.434783	0.086957	1.000000	0.866667	0.800000	0.066667	1.000000	0.777778	1.000000	1.000000	0.384615	0.076923	0.538462	1.000000	0.700000	0.400000	0.600000	0.909091	0.272727	0.727273	1.000000	1.000000	0.769231	0.461538	0.538462
GENE2467X	hypothetical_protein_FLJ32110	hypothetical_protein_FLJ32110	1.000000	0.702703	1.000000	1.000000	0.456140	1.000000	0.483871	0.129032	0.000000	0.161290	0.064516	1.000000	0.608108	1.000000	0.942857	0.547170	1.000000	1.000000	0.645833	0.541667	0.666667	0.770833	0.354167	0.062500	1.000000	1.000000	0.470588	0.147059	0.705882	0.882353	1.000000	1.000000	0.407407	0.000000	0.703704	1.000000	0.555556	0.333333	0.611111	1.000000	0.315789	0.368421	0.789474	0.851852	1.000000	0.703704	0.407407
GENE1462X	CTCL_tumor_antigen_L14-2	CTCL_tumor_antigen_L14-2	1.000000	0.551724	1.000000	1.000000	0.340426	1.000000	0.350000	0.550000	0.100000	0.200000	0.150000	1.000000	0.479452	0.466667	1.000000	0.342857	1.000000	0.852941	1.000000	0.391304	0.652174	1.000000	0.347826	0.000000	1.000000	1.000000	0.151515	0.090909	0.424242	0.000000	1.000000	1.000000	0.473684	0.000000	0.736842	1.000000	0.600000	0.300000	0.600000	0.833333	0.333333	0.583333	1.000000	1.000000	0.689655	0.379310	0.275862
GENE1897X	KIAA0433_protein	KIAA0433_protein	1.000000	0.367347	1.000000	1.000000	0.263158	1.000000	0.428571	0.571429	0.178571	0.142857	0.428571	1.000000	0.500000	0.250000	1.000000	0.256410	1.000000	0.739130	1.000000	0.317073	0.634146	0.414634	0.439024	0.048780	1.000000	0.884615	0.461538	0.115385	1.000000	0.205128	1.000000	0.645161	0.354839	0.064516	1.000000	1.000000	0.565217	0.478261	1.000000	0.655172	0.344828	0.620690	1.000000	0.756757	0.432432	0.189189	0.270270
GENE2964X	mesoderm_induction_early_response_1	mesoderm_induction_early_response_1	1.000000	0.270270	1.000000	1.000000	0.250000	1.000000	0.363636	0.636364	0.090909	0.000000	0.272727	1.000000	0.333333	0.250000	1.000000	0.363636	1.000000	0.800000	1.000000	0.312500	0.750000	0.750000	0.250000	0.000000	1.000000	1.000000	0.166667	0.083333	0.750000	0.363636	1.000000	1.000000	0.285714	0.000000	0.642857	0.785714	0.357143	0.285714	1.000000	1.000000	0.333333	0.333333	1.000000	1.000000	0.300000	0.200000	0.300000
GENE2116X	ovarian_zinc_finger_protein	ovarian_zinc_finger_protein	1.000000	0.210526	1.000000	1.000000	0.312500	1.000000	0.428571	0.714286	0.285714	0.214286	0.428571	1.000000	0.742857	0.523810	1.000000	0.750000	1.000000	1.000000	1.000000	0.562500	0.812500	0.375000	0.250000	0.187500	1.000000	0.947368	0.263158	0.105263	1.000000	1.000000	1.000000	1.000000	0.692308	0.230769	0.923077	1.000000	0.500000	0.285714	0.250000	1.000000	0.454545	1.000000	1.000000	0.875000	0.750000	0.500000	0.500000
GENE2997X	tousled-like_kinase_1	tousled-like_kinase_1	1.000000	0.266667	1.000000	1.000000	0.372093	1.000000	0.400000	0.200000	0.120000	0.080000	0.200000	1.000000	0.657143	1.000000	0.666667	0.310345	1.000000	1.000000	0.750000	0.600000	1.000000	0.750000	0.650000	0.150000	0.700000	1.000000	0.125000	0.250000	0.687500	0.437500	1.000000	1.000000	0.272727	0.136364	0.454545	1.000000	0.473684	0.421053	0.526316	1.000000	0.500000	0.600000	1.000000	0.944444	0.555556	0.333333	0.444444
GENE2131X	oxysterol-binding_protein-like_protein_11	oxysterol-binding_protein-like_protein_11	1.000000	0.928571	1.000000	1.000000	0.742857	1.000000	0.437500	0.187500	0.125000	0.187500	0.312500	1.000000	0.916667	0.304348	1.000000	0.500000	1.000000	0.333333	1.000000	1.000000	1.000000	0.937500	0.562500	0.250000	0.937500	1.000000	0.416667	0.083333	0.750000	0.571429	1.000000	1.000000	0.470588	0.176471	0.882353	1.000000	0.608696	0.260870	0.260870	0.500000	0.687500	1.000000	0.812500	0.928571	0.857143	0.357143	0.357143
GENE1189X	RAD17_homolog_isoform_2	RAD17_homolog_isoform_2	1.000000	0.608696	1.000000	1.000000	0.282051	1.000000	0.562500	0.375000	0.062500	0.312500	0.000000	1.000000	0.424242	0.333333	1.000000	0.550000	1.000000	1.000000	1.000000	0.304348	0.608696	0.739130	0.130435	0.043478	1.000000	0.928571	0.285714	0.142857	1.000000	0.230769	1.000000	0.750000	0.666667	0.166667	1.000000	1.000000	0.086957	0.173913	0.478261	0.500000	0.400000	1.000000	0.900000	1.000000	0.333333	0.541667	0.333333
GENE2767X	RAD17_homolog_isoform_1	RAD17_homolog_isoform_1	1.000000	0.608696	1.000000	1.000000	0.282051	1.000000	0.600000	0.400000	0.066667	0.333333	0.000000	1.000000	0.375000	0.333333	1.000000	0.523810	1.000000	0.941176	1.000000	0.318182	0.636364	0.727273	0.090909	0.045455	1.000000	0.923077	0.307692	0.153846	1.000000	0.230769	1.000000	0.750000	0.666667	0.166667	1.000000	1.000000	0.086957	0.173913	0.478261	0.400000	0.400000	1.000000	0.900000	1.000000	0.333333	0.541667	0.333333
GENE2302X	hypothetical_protein_FLJ10637	hypothetical_protein_FLJ10637	1.000000	0.416667	1.000000	1.000000	0.360000	1.000000	0.294118	0.470588	0.000000	0.352941	0.529412	1.000000	0.333333	0.217391	1.000000	0.500000	1.000000	1.000000	0.666667	0.312500	1.000000	0.750000	0.562500	0.250000	1.000000	1.000000	0.533333	0.066667	0.800000	0.666667	1.000000	1.000000	0.466667	0.066667	0.733333	1.000000	0.277778	0.222222	0.388889	0.411765	0.470588	0.764706	1.000000	1.000000	0.777778	0.500000	0.166667
GENE909X	solute_carrier_family_16_(monocarboxylic_acid	solute_carrier_family_16_(monocarboxylic_acid	1.000000	0.375000	1.000000	1.000000	0.230769	1.000000	0.666667	0.500000	0.000000	0.166667	0.000000	1.000000	0.555556	0.666667	1.000000	0.384615	1.000000	0.571429	1.000000	0.692308	1.000000	0.461538	0.692308	0.153846	0.538462	0.444444	0.666667	0.111111	1.000000	1.000000	0.818182	1.000000	0.444444	0.000000	0.722222	1.000000	0.428571	0.095238	0.380952	0.571429	0.357143	1.000000	0.857143	0.909091	1.000000	0.272727	0.636364
[truncated: 2,285 more rows]
[truncated: 13 more columns]
