# Supplementary material for: Characteristics and clustering of human ribosomal protein genes
Source: BMC Genomics. 2006 Feb 28;7:37. doi: 10.1186/1471-2164-7-37 (PMC1459141; doi:10.1186/1471-2164-7-37)
Supplement: Additional File 6 — The data files for the cluster analyses in Gene expression, Amino acid composition and Codon composition. The output file (gene_expression.cdt, amino_acid.cdt, codon.cdt) of Cluster 3.0. To make Figure 1, 4 and 5, these data file were used by the Treeview 1.0.12. The order of the gene names in these files was arranged based on the result of cluster analysis. [file 1471-2164-7-37-S6.gtr]

NODE1X	GENE347X	GENE666X	1.000000
NODE2X	GENE187X	GENE779X	1.000000
NODE3X	GENE427X	GENE947X	1.000000
NODE4X	GENE3079X	GENE1242X	1.000000
NODE5X	GENE1435X	GENE1442X	1.000000
NODE6X	GENE1124X	GENE1455X	1.000000
NODE7X	GENE1297X	GENE1761X	1.000000
NODE8X	GENE1188X	GENE1842X	1.000000
NODE9X	GENE186X	GENE1852X	1.000000
NODE10X	GENE1463X	GENE1898X	1.000000
NODE11X	GENE33X	GENE1924X	1.000000
NODE12X	GENE1256X	GENE2211X	1.000000
NODE13X	GENE1156X	GENE2279X	1.000000
NODE14X	GENE627X	GENE2369X	1.000000
NODE15X	GENE230X	GENE2444X	1.000000
NODE16X	GENE1853X	GENE2449X	1.000000
NODE17X	GENE2278X	GENE2543X	1.000000
NODE18X	GENE2046X	GENE2571X	1.000000
NODE19X	NODE9X	GENE2889X	1.000000
NODE20X	GENE2495X	GENE2968X	1.000000
NODE21X	GENE288X	GENE299X	0.999981
NODE22X	GENE4X	GENE1822X	0.999931
NODE23X	GENE1088X	GENE1461X	0.999919
NODE24X	GENE2085X	GENE2230X	0.999804
NODE25X	NODE5X	GENE2527X	0.999747
NODE26X	GENE52X	GENE1060X	0.999743
NODE27X	GENE1052X	GENE1694X	0.999673
NODE28X	GENE2012X	GENE2829X	0.999623
NODE29X	GENE1189X	GENE2767X	0.999515
NODE30X	GENE584X	GENE832X	0.999426
NODE31X	GENE165X	GENE2539X	0.999398
NODE32X	GENE1387X	GENE1395X	0.999318
NODE33X	GENE76X	GENE1351X	0.999245
NODE34X	GENE264X	GENE795X	0.999093
NODE35X	GENE195X	GENE2901X	0.999073
NODE36X	GENE2556X	GENE2649X	0.998695
NODE37X	GENE727X	GENE770X	0.998622
NODE38X	GENE131X	GENE1489X	0.998605
NODE39X	GENE671X	GENE767X	0.998549
NODE40X	GENE542X	GENE1260X	0.998212
NODE41X	GENE2330X	GENE2448X	0.998088
NODE42X	GENE1261X	GENE2615X	0.998075
NODE43X	GENE273X	GENE904X	0.997550
NODE44X	GENE1185X	GENE2973X	0.997299
NODE45X	GENE959X	GENE2805X	0.997202
NODE46X	GENE59X	GENE119X	0.996942
NODE47X	GENE111X	GENE1111X	0.996695
NODE48X	GENE1634X	GENE2358X	0.996694
NODE49X	GENE682X	GENE1165X	0.996487
NODE50X	GENE1632X	GENE2177X	0.996452
NODE51X	GENE152X	GENE2360X	0.996419
NODE52X	NODE45X	GENE1402X	0.996154
NODE53X	GENE831X	GENE2238X	0.995829
NODE54X	GENE2691X	GENE2982X	0.995693
NODE55X	GENE1383X	GENE1729X	0.995633
NODE56X	GENE2502X	GENE2708X	0.995196
NODE57X	GENE130X	GENE2093X	0.995045
NODE58X	GENE158X	GENE2842X	0.994807
NODE59X	GENE1553X	NODE50X	0.993843
NODE60X	GENE1258X	NODE59X	0.993843
NODE61X	GENE344X	NODE56X	0.993741
NODE62X	GENE923X	GENE1390X	0.993626
NODE63X	NODE47X	GENE1243X	0.993602
NODE64X	GENE1098X	GENE1768X	0.993591
NODE65X	GENE2186X	GENE2859X	0.993056
NODE66X	GENE57X	GENE2174X	0.992706
NODE67X	GENE825X	GENE1354X	0.992669
NODE68X	GENE450X	GENE1893X	0.992623
NODE69X	NODE62X	GENE2722X	0.992099
NODE70X	GENE75X	NODE69X	0.991862
NODE71X	NODE70X	GENE2706X	0.991862
NODE72X	GENE432X	GENE761X	0.991652
NODE73X	GENE2195X	GENE2349X	0.991638
NODE74X	NODE72X	GENE1064X	0.991130
NODE75X	NODE71X	GENE2654X	0.990987
NODE76X	NODE75X	GENE870X	0.990987
NODE77X	GENE1049X	GENE2545X	0.990390
NODE78X	GENE1327X	GENE2399X	0.990062
NODE79X	NODE76X	GENE926X	0.989905
NODE80X	NODE79X	GENE242X	0.989812
NODE81X	GENE167X	GENE2794X	0.989657
NODE82X	NODE81X	GENE2254X	0.989657
NODE83X	GENE291X	GENE862X	0.989647
NODE84X	GENE46X	GENE1178X	0.989593
NODE85X	NODE84X	GENE2372X	0.989593
NODE86X	NODE85X	GENE326X	0.989593
NODE87X	NODE80X	GENE1932X	0.989583
NODE88X	GENE1085X	GENE1856X	0.989470
NODE89X	NODE88X	GENE2531X	0.989470
NODE90X	NODE89X	GENE1211X	0.989470
NODE91X	NODE74X	NODE90X	0.989470
NODE92X	NODE86X	GENE1582X	0.989415
NODE93X	NODE87X	GENE1114X	0.989375
NODE94X	NODE93X	GENE576X	0.989375
NODE95X	GENE453X	GENE2405X	0.989371
NODE96X	GENE1556X	GENE2952X	0.989317
NODE97X	NODE94X	GENE2607X	0.989301
NODE98X	GENE667X	GENE764X	0.989173
NODE99X	GENE1346X	GENE2619X	0.989018
NODE100X	NODE92X	GENE1677X	0.988940
NODE101X	GENE1611X	GENE2429X	0.988937
NODE102X	NODE95X	GENE1690X	0.988789
NODE103X	GENE621X	GENE2780X	0.988765
NODE104X	NODE100X	GENE95X	0.988694
NODE105X	NODE22X	GENE2329X	0.988654
NODE106X	NODE105X	GENE142X	0.988654
NODE107X	NODE91X	GENE753X	0.988644
NODE108X	NODE107X	GENE2326X	0.988644
NODE109X	NODE108X	GENE1616X	0.988644
NODE110X	NODE109X	GENE1698X	0.988479
NODE111X	NODE96X	GENE2433X	0.988437
NODE112X	GENE1396X	GENE2339X	0.988204
NODE113X	NODE112X	NODE111X	0.988204
NODE114X	NODE39X	GENE885X	0.988154
NODE115X	GENE107X	GENE215X	0.988026
NODE116X	NODE97X	NODE115X	0.988026
NODE117X	NODE104X	NODE116X	0.988026
NODE118X	NODE117X	GENE2875X	0.988026
NODE119X	NODE118X	NODE114X	0.988026
NODE120X	NODE119X	GENE1894X	0.988026
NODE121X	NODE120X	GENE2635X	0.988026
NODE122X	NODE106X	GENE250X	0.987855
NODE123X	NODE110X	NODE36X	0.987585
NODE124X	NODE123X	GENE2087X	0.987585
NODE125X	NODE124X	GENE2033X	0.987585
NODE126X	NODE125X	GENE1110X	0.987585
NODE127X	NODE126X	GENE2416X	0.987585
NODE128X	NODE102X	GENE2060X	0.987472
NODE129X	GENE438X	GENE1900X	0.987432
NODE130X	NODE121X	GENE937X	0.987368
NODE131X	NODE130X	NODE129X	0.987016
NODE132X	NODE131X	GENE2978X	0.986776
NODE133X	NODE122X	GENE51X	0.986744
NODE134X	GENE55X	GENE1546X	0.986593
NODE135X	NODE127X	GENE2867X	0.986571
NODE136X	GENE2975X	GENE2579X	0.986528
NODE137X	GENE935X	GENE2847X	0.986421
NODE138X	NODE135X	NODE137X	0.986421
NODE139X	GENE125X	GENE1805X	0.986262
NODE140X	NODE132X	NODE113X	0.986237
NODE141X	NODE140X	NODE26X	0.986237
NODE142X	NODE141X	GENE2083X	0.986237
NODE143X	NODE142X	GENE2580X	0.986237
NODE144X	NODE143X	GENE456X	0.986237
NODE145X	NODE144X	GENE2315X	0.986237
NODE146X	NODE145X	GENE1831X	0.986237
NODE147X	NODE146X	GENE1394X	0.986237
NODE148X	NODE147X	GENE1708X	0.986237
NODE149X	NODE148X	GENE521X	0.986237
NODE150X	NODE149X	GENE702X	0.986237
NODE151X	NODE150X	GENE2672X	0.986233
NODE152X	GENE1273X	GENE1652X	0.986210
NODE153X	GENE2934X	GENE2289X	0.986145
NODE154X	NODE133X	GENE2173X	0.986127
NODE155X	NODE154X	NODE128X	0.986127
NODE156X	GENE74X	NODE49X	0.986118
NODE157X	GENE123X	NODE67X	0.986044
NODE158X	NODE138X	GENE1952X	0.985973
NODE159X	NODE151X	GENE2675X	0.985903
NODE160X	NODE98X	GENE1424X	0.985854
NODE161X	NODE159X	GENE2320X	0.985786
NODE162X	NODE161X	NODE136X	0.985786
NODE163X	NODE162X	GENE1995X	0.985786
NODE164X	NODE82X	NODE160X	0.985759
NODE165X	NODE134X	NODE37X	0.985738
NODE166X	NODE155X	NODE165X	0.985668
NODE167X	NODE163X	GENE1104X	0.985639
NODE168X	NODE42X	GENE1626X	0.985587
NODE169X	GENE194X	NODE168X	0.985587
NODE170X	NODE169X	GENE1617X	0.985587
NODE171X	GENE593X	GENE2121X	0.985557
NODE172X	NODE166X	GENE1116X	0.985544
NODE173X	NODE170X	GENE961X	0.985475
NODE174X	NODE172X	GENE1816X	0.985453
NODE175X	NODE158X	GENE2677X	0.985451
NODE176X	NODE167X	GENE126X	0.985400
NODE177X	GENE237X	NODE175X	0.985374
NODE178X	NODE176X	GENE1622X	0.985176
NODE179X	NODE177X	GENE2459X	0.984967
NODE180X	GENE459X	GENE2457X	0.984868
NODE181X	GENE256X	GENE2218X	0.984745
NODE182X	NODE173X	GENE1511X	0.984577
NODE183X	NODE178X	GENE213X	0.984461
NODE184X	GENE653X	GENE1790X	0.984409
NODE185X	NODE179X	GENE1727X	0.984358
NODE186X	NODE185X	GENE1314X	0.984358
NODE187X	NODE157X	NODE182X	0.984328
NODE188X	NODE187X	GENE1429X	0.984328
NODE189X	NODE188X	NODE171X	0.984328
NODE190X	NODE189X	GENE2410X	0.984328
NODE191X	GENE1460X	GENE2112X	0.984252
NODE192X	NODE183X	GENE1655X	0.984189
NODE193X	NODE192X	GENE2280X	0.984043
NODE194X	NODE193X	GENE1358X	0.983985
NODE195X	NODE194X	GENE1955X	0.983984
NODE196X	NODE195X	GENE2215X	0.983984
NODE197X	NODE196X	GENE231X	0.983960
NODE198X	GENE884X	NODE191X	0.983950
NODE199X	NODE198X	GENE2863X	0.983950
NODE200X	NODE186X	GENE970X	0.983925
NODE201X	NODE200X	GENE1868X	0.983908
NODE202X	NODE201X	GENE2271X	0.983908
NODE203X	GENE1215X	GENE1391X	0.983896
NODE204X	GENE248X	NODE199X	0.983862
NODE205X	NODE190X	NODE204X	0.983862
NODE206X	NODE205X	GENE1860X	0.983862
NODE207X	NODE174X	GENE614X	0.983793
NODE208X	NODE207X	GENE1057X	0.983793
NODE209X	NODE202X	GENE1499X	0.983730
NODE210X	NODE208X	GENE1579X	0.983680
NODE211X	NODE206X	GENE1712X	0.983574
NODE212X	NODE211X	GENE1723X	0.983574
NODE213X	NODE212X	GENE803X	0.983574
NODE214X	NODE197X	GENE383X	0.983535
NODE215X	NODE214X	GENE1523X	0.983532
NODE216X	NODE209X	GENE271X	0.983470
NODE217X	GENE1331X	GENE2523X	0.983425
NODE218X	NODE213X	GENE343X	0.983411
NODE219X	NODE164X	GENE2377X	0.983315
NODE220X	GENE159X	GENE871X	0.983311
NODE221X	GENE314X	GENE2204X	0.983307
NODE222X	NODE215X	GENE2092X	0.983290
NODE223X	GENE934X	GENE1641X	0.983144
NODE224X	GENE518X	NODE223X	0.983144
NODE225X	NODE222X	NODE224X	0.983144
NODE226X	NODE225X	GENE2235X	0.983144
NODE227X	NODE152X	GENE2244X	0.983085
NODE228X	GENE975X	GENE2031X	0.983055
NODE229X	NODE228X	GENE1785X	0.983055
NODE230X	NODE229X	GENE2632X	0.983055
NODE231X	NODE230X	GENE2182X	0.983055
NODE232X	NODE231X	GENE1275X	0.983055
NODE233X	NODE232X	GENE1282X	0.983055
NODE234X	NODE33X	NODE233X	0.983055
NODE235X	NODE234X	GENE2488X	0.983055
NODE236X	GENE339X	GENE1721X	0.983036
NODE237X	NODE218X	NODE236X	0.983036
NODE238X	NODE237X	GENE661X	0.983036
NODE239X	NODE238X	GENE1879X	0.983036
NODE240X	NODE216X	GENE1312X	0.982938
NODE241X	NODE240X	GENE1989X	0.982892
NODE242X	NODE221X	GENE513X	0.982884
NODE243X	NODE242X	GENE2007X	0.982884
NODE244X	NODE210X	GENE1640X	0.982849
NODE245X	NODE244X	GENE1576X	0.982843
NODE246X	GENE2336X	GENE2375X	0.982804
NODE247X	NODE241X	NODE246X	0.982804
NODE248X	NODE247X	GENE2413X	0.982804
NODE249X	GENE976X	GENE1750X	0.982758
NODE250X	GENE1341X	GENE1949X	0.982757
NODE251X	GENE465X	NODE250X	0.982757
NODE252X	NODE251X	GENE2395X	0.982757
NODE253X	NODE243X	NODE252X	0.982757
NODE254X	NODE253X	GENE1735X	0.982757
NODE255X	NODE226X	NODE254X	0.982757
NODE256X	NODE255X	GENE317X	0.982757
NODE257X	NODE256X	GENE2323X	0.982757
NODE258X	NODE257X	GENE424X	0.982757
NODE259X	NODE258X	GENE938X	0.982757
NODE260X	NODE259X	GENE2069X	0.982757
NODE261X	NODE260X	GENE2264X	0.982757
NODE262X	NODE34X	GENE485X	0.982652
NODE263X	NODE239X	NODE217X	0.982583
NODE264X	NODE248X	GENE642X	0.982532
NODE265X	NODE235X	GENE2171X	0.982519
NODE266X	GENE1736X	GENE2463X	0.982386
NODE267X	NODE245X	GENE2513X	0.982263
NODE268X	NODE261X	GENE2298X	0.982261
NODE269X	NODE264X	GENE2081X	0.982235
NODE270X	NODE268X	GENE1970X	0.982105
NODE271X	NODE270X	GENE694X	0.981991
NODE272X	NODE181X	GENE1547X	0.981922
NODE273X	NODE271X	GENE1509X	0.981915
NODE274X	NODE266X	GENE2091X	0.981885
NODE275X	NODE267X	NODE274X	0.981885
NODE276X	NODE275X	NODE180X	0.981885
NODE277X	NODE276X	GENE303X	0.981885
NODE278X	NODE277X	GENE2948X	0.981885
NODE279X	NODE278X	GENE18X	0.981885
NODE280X	NODE273X	GENE197X	0.981803
NODE281X	NODE269X	GENE2990X	0.981765
NODE282X	GENE1631X	GENE2645X	0.981764
NODE283X	NODE280X	GENE1910X	0.981762
NODE284X	NODE283X	NODE156X	0.981695
NODE285X	NODE284X	GENE1209X	0.981695
NODE286X	NODE285X	GENE1531X	0.981695
NODE287X	NODE286X	GENE2667X	0.981695
NODE288X	GENE1288X	GENE1385X	0.981593
NODE289X	NODE279X	GENE1310X	0.981482
NODE290X	GENE2950X	GENE1774X	0.981366
NODE291X	NODE287X	NODE290X	0.981366
NODE292X	NODE288X	GENE2270X	0.981235
NODE293X	NODE291X	GENE2623X	0.981235
NODE294X	NODE281X	GENE2322X	0.981230
NODE295X	NODE263X	GENE243X	0.981170
NODE296X	NODE25X	GENE1719X	0.981160
NODE297X	NODE293X	NODE54X	0.981124
NODE298X	NODE294X	GENE1999X	0.980917
NODE299X	GENE883X	GENE1097X	0.980845
NODE300X	NODE295X	GENE414X	0.980840
NODE301X	NODE300X	GENE2464X	0.980840
NODE302X	NODE301X	GENE351X	0.980840
NODE303X	NODE299X	GENE2309X	0.980833
NODE304X	NODE302X	NODE303X	0.980833
NODE305X	NODE219X	GENE1620X	0.980748
NODE306X	NODE304X	GENE1644X	0.980692
NODE307X	NODE306X	GENE2959X	0.980692
NODE308X	NODE297X	GENE2951X	0.980590
NODE309X	NODE63X	GENE599X	0.980553
NODE310X	NODE298X	GENE319X	0.980481
NODE311X	NODE308X	GENE1536X	0.980475
NODE312X	NODE311X	GENE1368X	0.980452
NODE313X	NODE289X	GENE936X	0.980418
NODE314X	NODE265X	GENE886X	0.980362
NODE315X	NODE314X	GENE1129X	0.980362
NODE316X	NODE310X	GENE2621X	0.980331
NODE317X	GENE955X	GENE1347X	0.980322
NODE318X	NODE317X	GENE1128X	0.980322
NODE319X	NODE318X	GENE1122X	0.980322
NODE320X	GENE176X	NODE319X	0.980322
NODE321X	NODE307X	NODE320X	0.980322
NODE322X	NODE312X	GENE2835X	0.980281
NODE323X	NODE316X	GENE509X	0.980196
NODE324X	NODE322X	GENE590X	0.980159
NODE325X	NODE324X	GENE1066X	0.980150
NODE326X	GENE174X	GENE2819X	0.980133
NODE327X	NODE325X	NODE326X	0.980133
NODE328X	NODE327X	NODE296X	0.980133
NODE329X	NODE315X	GENE882X	0.980014
NODE330X	NODE323X	GENE1338X	0.979970
NODE331X	NODE330X	GENE502X	0.979970
NODE332X	GENE1804X	GENE2241X	0.979950
NODE333X	GENE1759X	GENE2332X	0.979935
NODE334X	NODE328X	GENE881X	0.979935
NODE335X	NODE313X	GENE2967X	0.979793
NODE336X	NODE334X	GENE1942X	0.979748
NODE337X	GENE1250X	GENE2275X	0.979729
NODE338X	NODE331X	GENE554X	0.979644
NODE339X	NODE336X	GENE1904X	0.979631
NODE340X	NODE339X	GENE2022X	0.979630
NODE341X	NODE340X	GENE1010X	0.979570
NODE342X	GENE73X	GENE1236X	0.979525
NODE343X	NODE335X	NODE342X	0.979525
NODE344X	NODE220X	GENE982X	0.979478
NODE345X	NODE344X	GENE172X	0.979478
NODE346X	NODE345X	NODE305X	0.979478
NODE347X	NODE346X	GENE1675X	0.979478
NODE348X	NODE347X	GENE2669X	0.979478
NODE349X	NODE338X	GENE2207X	0.979472
NODE350X	NODE349X	GENE2836X	0.979472
NODE351X	GENE2976X	NODE350X	0.979472
NODE352X	GENE1053X	NODE282X	0.979470
NODE353X	NODE321X	NODE352X	0.979470
NODE354X	NODE343X	GENE2515X	0.979468
NODE355X	NODE354X	GENE1422X	0.979468
NODE356X	NODE355X	GENE1944X	0.979468
NODE357X	NODE356X	GENE834X	0.979468
NODE358X	NODE357X	GENE630X	0.979468
NODE359X	GENE1565X	GENE2147X	0.979422
NODE360X	NODE348X	NODE203X	0.979421
NODE361X	GENE1132X	GENE2150X	0.979416
NODE362X	NODE329X	NODE361X	0.979416
NODE363X	NODE58X	NODE27X	0.979319
NODE364X	NODE363X	GENE362X	0.979319
NODE365X	NODE341X	NODE364X	0.979319
NODE366X	NODE365X	GENE623X	0.979319
NODE367X	NODE366X	GENE1748X	0.979319
NODE368X	NODE367X	GENE295X	0.979310
NODE369X	NODE353X	GENE1574X	0.979295
NODE370X	NODE358X	GENE381X	0.979229
NODE371X	NODE368X	GENE2346X	0.979128
NODE372X	NODE351X	GENE1862X	0.979116
NODE373X	NODE362X	GENE714X	0.979082
NODE374X	NODE373X	GENE571X	0.979082
NODE375X	GENE2885X	GENE2629X	0.978962
NODE376X	NODE372X	GENE360X	0.978940
NODE377X	GENE1179X	GENE2559X	0.978852
NODE378X	NODE371X	GENE2717X	0.978826
NODE379X	NODE378X	GENE105X	0.978826
NODE380X	NODE31X	GENE699X	0.978741
NODE381X	GENE710X	GENE2471X	0.978702
NODE382X	NODE379X	NODE381X	0.978702
NODE383X	GENE756X	NODE60X	0.978691
NODE384X	NODE382X	NODE383X	0.978691
NODE385X	NODE369X	GENE1801X	0.978662
NODE386X	NODE376X	GENE1363X	0.978626
NODE387X	NODE374X	GENE804X	0.978533
NODE388X	NODE370X	GENE27X	0.978532
NODE389X	NODE384X	GENE877X	0.978507
NODE390X	GENE281X	GENE2740X	0.978501
NODE391X	NODE385X	NODE390X	0.978501
NODE392X	NODE389X	NODE391X	0.978501
NODE393X	NODE392X	GENE2432X	0.978501
NODE394X	NODE393X	GENE179X	0.978501
NODE395X	NODE394X	GENE2520X	0.978501
NODE396X	NODE395X	GENE1943X	0.978501
NODE397X	NODE396X	GENE1575X	0.978501
NODE398X	NODE397X	GENE1976X	0.978501
NODE399X	NODE398X	GENE964X	0.978501
NODE400X	NODE399X	GENE2992X	0.978501
NODE401X	NODE400X	GENE1669X	0.978423
NODE402X	GENE2622X	GENE2638X	0.978366
NODE403X	NODE386X	NODE402X	0.978366
NODE404X	NODE403X	GENE2341X	0.978366
NODE405X	NODE404X	GENE708X	0.978366
NODE406X	NODE405X	GENE1468X	0.978347
NODE407X	NODE360X	GENE2045X	0.978274
NODE408X	NODE407X	NODE292X	0.978274
NODE409X	NODE408X	GENE705X	0.978274
NODE410X	NODE406X	GENE910X	0.978187
NODE411X	NODE388X	GENE2316X	0.978138
NODE412X	NODE410X	GENE813X	0.978080
NODE413X	NODE401X	GENE601X	0.978059
NODE414X	NODE413X	GENE1485X	0.978026
NODE415X	GENE2848X	GENE2246X	0.977989
NODE416X	NODE414X	NODE415X	0.977989
NODE417X	GENE1700X	GENE2098X	0.977916
NODE418X	NODE387X	GENE487X	0.977907
NODE419X	GENE1583X	GENE2653X	0.977895
NODE420X	NODE416X	GENE1163X	0.977795
NODE421X	NODE411X	GENE401X	0.977663
NODE422X	NODE421X	GENE1307X	0.977663
NODE423X	NODE420X	GENE2202X	0.977609
NODE424X	NODE423X	GENE322X	0.977609
NODE425X	NODE412X	GENE2727X	0.977608
NODE426X	GENE613X	GENE880X	0.977552
NODE427X	GENE392X	GENE568X	0.977523
NODE428X	NODE427X	NODE417X	0.977523
NODE429X	NODE428X	GENE1588X	0.977523
NODE430X	NODE424X	GENE2011X	0.977485
NODE431X	GENE366X	GENE680X	0.977473
NODE432X	NODE431X	NODE99X	0.977473
NODE433X	NODE430X	NODE432X	0.977473
NODE434X	NODE418X	GENE1806X	0.977467
NODE435X	NODE422X	GENE2558X	0.977448
NODE436X	NODE433X	GENE1514X	0.977417
NODE437X	NODE425X	GENE1239X	0.977308
NODE438X	NODE436X	GENE2137X	0.977283
NODE439X	NODE438X	GENE737X	0.977276
NODE440X	GENE112X	GENE1956X	0.977216
NODE441X	NODE437X	NODE440X	0.977216
NODE442X	NODE441X	GENE1844X	0.977216
NODE443X	NODE442X	GENE2144X	0.977216
NODE444X	NODE439X	GENE2896X	0.977195
NODE445X	NODE444X	GENE1092X	0.977028
NODE446X	NODE445X	GENE2059X	0.976993
NODE447X	NODE446X	GENE977X	0.976993
NODE448X	GENE64X	NODE434X	0.976940
NODE449X	NODE409X	GENE963X	0.976937
NODE450X	NODE435X	GENE1191X	0.976902
NODE451X	NODE450X	GENE858X	0.976902
NODE452X	NODE451X	GENE2212X	0.976787
NODE453X	NODE449X	GENE495X	0.976781
NODE454X	NODE452X	GENE998X	0.976758
NODE455X	NODE447X	GENE2223X	0.976742
NODE456X	NODE455X	GENE1754X	0.976715
NODE457X	NODE454X	GENE2718X	0.976708
NODE458X	NODE443X	NODE35X	0.976700
NODE459X	NODE453X	GENE1431X	0.976647
NODE460X	NODE459X	GENE1871X	0.976647
NODE461X	GENE2964X	GENE1897X	0.976607
NODE462X	NODE448X	GENE1160X	0.976583
NODE463X	NODE462X	GENE2745X	0.976583
NODE464X	NODE463X	NODE272X	0.976583
NODE465X	NODE464X	GENE365X	0.976583
NODE466X	NODE465X	GENE145X	0.976583
NODE467X	NODE458X	GENE2609X	0.976532
NODE468X	NODE467X	GENE2985X	0.976532
NODE469X	NODE468X	GENE2613X	0.976532
NODE470X	GENE1539X	GENE2158X	0.976373
NODE471X	NODE469X	NODE426X	0.976352
NODE472X	NODE456X	GENE1131X	0.976348
NODE473X	NODE460X	GENE208X	0.976334
NODE474X	GENE234X	GENE2744X	0.976325
NODE475X	GENE526X	GENE677X	0.976322
NODE476X	NODE466X	GENE706X	0.976306
NODE477X	NODE476X	GENE2972X	0.976306
NODE478X	GENE251X	GENE431X	0.976306
NODE479X	NODE77X	GENE1986X	0.976249
NODE480X	GENE744X	GENE2878X	0.976229
NODE481X	NODE472X	NODE480X	0.976229
NODE482X	NODE481X	GENE2390X	0.976229
NODE483X	NODE457X	NODE28X	0.976168
NODE484X	GENE2605X	GENE1450X	0.976163
NODE485X	NODE482X	GENE1907X	0.976121
NODE486X	GENE463X	GENE2388X	0.976102
NODE487X	GENE1720X	NODE333X	0.976088
NODE488X	GENE778X	NODE487X	0.976088
NODE489X	GENE287X	GENE494X	0.976019
NODE490X	NODE429X	GENE2374X	0.976007
NODE491X	NODE490X	GENE2001X	0.976007
NODE492X	NODE477X	NODE491X	0.976007
NODE493X	NODE492X	GENE953X	0.976007
NODE494X	NODE493X	GENE1738X	0.976007
NODE495X	NODE494X	GENE1646X	0.976007
NODE496X	NODE485X	GENE1855X	0.976007
NODE497X	NODE496X	GENE1651X	0.975993
NODE498X	NODE2X	GENE2799X	0.975977
NODE499X	GENE20X	NODE498X	0.975977
NODE500X	NODE499X	NODE497X	0.975977
NODE501X	NODE471X	GENE657X	0.975953
NODE502X	NODE473X	NODE377X	0.975929
NODE503X	NODE502X	GENE508X	0.975929
NODE504X	NODE503X	GENE1000X	0.975929
NODE505X	GENE610X	GENE2145X	0.975927
NODE506X	NODE501X	GENE1366X	0.975915
NODE507X	GENE1199X	GENE1423X	0.975913
NODE508X	NODE483X	NODE507X	0.975913
NODE509X	GENE209X	NODE1X	0.975757
NODE510X	GENE85X	GENE428X	0.975648
NODE511X	NODE510X	NODE504X	0.975648
NODE512X	NODE511X	GENE2640X	0.975648
NODE513X	NODE512X	GENE2465X	0.975648
NODE514X	NODE506X	GENE2206X	0.975632
NODE515X	NODE514X	GENE2604X	0.975632
NODE516X	NODE515X	GENE2817X	0.975632
NODE517X	NODE500X	GENE28X	0.975593
NODE518X	NODE517X	GENE2088X	0.975563
NODE519X	NODE508X	GENE1241X	0.975550
NODE520X	GENE1864X	GENE2020X	0.975537
NODE521X	GENE907X	NODE520X	0.975537
NODE522X	NODE516X	NODE521X	0.975537
NODE523X	NODE518X	GENE2657X	0.975471
NODE524X	GENE2733X	GENE1758X	0.975386
NODE525X	NODE519X	NODE524X	0.975386
NODE526X	NODE525X	GENE203X	0.975386
NODE527X	NODE526X	GENE1695X	0.975386
NODE528X	NODE523X	GENE1039X	0.975365
NODE529X	GENE2914X	NODE513X	0.975302
NODE530X	NODE529X	NODE505X	0.975302
NODE531X	NODE530X	GENE2072X	0.975302
NODE532X	NODE527X	NODE332X	0.975290
NODE533X	NODE528X	GENE828X	0.975225
NODE534X	NODE533X	GENE1332X	0.975225
NODE535X	NODE522X	GENE541X	0.975183
NODE536X	NODE534X	GENE2759X	0.975148
NODE537X	NODE532X	GENE280X	0.975050
NODE538X	NODE537X	GENE2755X	0.975050
NODE539X	NODE21X	GENE2347X	0.975031
NODE540X	NODE535X	GENE2166X	0.975027
NODE541X	NODE536X	GENE1094X	0.975007
NODE542X	NODE541X	GENE1213X	0.974949
NODE543X	NODE495X	GENE2277X	0.974916
NODE544X	NODE543X	GENE1870X	0.974916
NODE545X	GENE994X	NODE23X	0.974899
NODE546X	NODE542X	GENE294X	0.974836
NODE547X	GENE2551X	NODE540X	0.974833
NODE548X	NODE546X	GENE1713X	0.974816
NODE549X	NODE547X	GENE2578X	0.974785
NODE550X	NODE549X	GENE573X	0.974753
NODE551X	GENE1982X	GENE2100X	0.974719
NODE552X	GENE1662X	GENE2528X	0.974718
NODE553X	NODE548X	NODE509X	0.974705
NODE554X	NODE553X	GENE1047X	0.974705
NODE555X	NODE538X	GENE1224X	0.974673
NODE556X	NODE555X	GENE2321X	0.974673
NODE557X	NODE556X	GENE1186X	0.974645
NODE558X	NODE557X	GENE56X	0.974645
NODE559X	NODE554X	GENE791X	0.974642
NODE560X	NODE531X	GENE605X	0.974641
NODE561X	NODE559X	GENE1480X	0.974537
NODE562X	NODE561X	GENE2828X	0.974537
NODE563X	NODE558X	GENE1941X	0.974474
NODE564X	NODE262X	GENE833X	0.974409
NODE565X	NODE563X	GENE171X	0.974360
NODE566X	NODE565X	GENE1518X	0.974319
NODE567X	GENE517X	GENE1680X	0.974292
NODE568X	NODE560X	GENE1207X	0.974287
NODE569X	NODE550X	GENE1449X	0.974247
NODE570X	NODE569X	GENE2393X	0.974247
NODE571X	NODE570X	GENE340X	0.974247
NODE572X	NODE562X	GENE2003X	0.974189
NODE573X	GENE2966X	GENE1525X	0.974116
NODE574X	NODE571X	NODE573X	0.974116
NODE575X	NODE574X	GENE136X	0.974116
NODE576X	NODE575X	GENE2467X	0.974116
NODE577X	NODE576X	GENE1262X	0.974116
NODE578X	GENE345X	GENE2334X	0.974113
NODE579X	NODE539X	GENE1742X	0.974087
NODE580X	NODE566X	GENE496X	0.974084
NODE581X	NODE461X	GENE1462X	0.974051
NODE582X	NODE577X	NODE581X	0.974051
NODE583X	NODE580X	GENE1323X	0.974033
NODE584X	NODE583X	GENE12X	0.974033
NODE585X	NODE568X	NODE101X	0.974031
NODE586X	GENE688X	GENE1027X	0.973994
NODE587X	NODE586X	GENE1330X	0.973994
NODE588X	NODE572X	NODE587X	0.973994
NODE589X	NODE588X	GENE2293X	0.973994
NODE590X	NODE579X	NODE479X	0.973965
NODE591X	NODE590X	GENE2658X	0.973965
NODE592X	NODE591X	GENE1355X	0.973965
NODE593X	NODE589X	NODE592X	0.973965
NODE594X	NODE593X	GENE1219X	0.973965
NODE595X	GENE909X	GENE2830X	0.973962
NODE596X	NODE594X	GENE2624X	0.973859
NODE597X	NODE544X	GENE2643X	0.973848
NODE598X	GENE829X	NODE375X	0.973819
NODE599X	NODE584X	GENE2117X	0.973809
NODE600X	NODE582X	GENE2116X	0.973793
NODE601X	NODE597X	GENE913X	0.973772
NODE602X	NODE596X	GENE202X	0.973770
NODE603X	NODE600X	GENE454X	0.973768
NODE604X	NODE603X	GENE1647X	0.973758
NODE605X	NODE604X	GENE2997X	0.973758
NODE606X	GENE420X	GENE2153X	0.973693
NODE607X	NODE599X	NODE606X	0.973693
NODE608X	NODE607X	GENE740X	0.973693
NODE609X	NODE585X	GENE238X	0.973523
NODE610X	NODE609X	GENE386X	0.973523
NODE611X	NODE602X	NODE46X	0.973508
NODE612X	NODE611X	GENE901X	0.973508
NODE613X	NODE612X	GENE1264X	0.973496
NODE614X	NODE605X	GENE987X	0.973469
NODE615X	NODE613X	GENE88X	0.973460
NODE616X	NODE608X	GENE2365X	0.973395
NODE617X	NODE614X	GENE2131X	0.973354
NODE618X	NODE615X	GENE1398X	0.973342
NODE619X	NODE618X	GENE369X	0.973267
NODE620X	NODE617X	NODE29X	0.973166
NODE621X	NODE619X	GENE894X	0.973083
NODE622X	NODE621X	NODE470X	0.973083
NODE623X	NODE622X	GENE300X	0.973083
NODE624X	NODE601X	GENE2688X	0.973079
NODE625X	NODE624X	GENE2010X	0.973079
NODE626X	GENE72X	NODE620X	0.973077
NODE627X	NODE626X	NODE30X	0.973077
NODE628X	NODE610X	NODE484X	0.972987
NODE629X	NODE598X	GENE2187X	0.972965
NODE630X	NODE623X	NODE629X	0.972965
NODE631X	NODE630X	GENE2352X	0.972965
NODE632X	NODE627X	GENE2302X	0.972908
NODE633X	NODE616X	GENE269X	0.972890
NODE634X	NODE631X	GENE1486X	0.972884
NODE635X	GENE53X	GENE1772X	0.972862
NODE636X	NODE634X	GENE1469X	0.972778
NODE637X	NODE625X	GENE2644X	0.972775
NODE638X	NODE637X	GENE2487X	0.972775
NODE639X	NODE632X	NODE595X	0.972767
NODE640X	NODE633X	GENE1718X	0.972708
NODE641X	NODE638X	GENE1671X	0.972648
NODE642X	NODE636X	GENE844X	0.972629
NODE643X	NODE640X	GENE342X	0.972599
NODE644X	NODE639X	NODE551X	0.972593
NODE645X	NODE628X	GENE997X	0.972592
NODE646X	NODE645X	GENE1303X	0.972584
NODE647X	NODE646X	GENE1795X	0.972584
NODE648X	NODE642X	GENE2749X	0.972564
NODE649X	GENE1040X	GENE1873X	0.972516
NODE650X	NODE643X	GENE2040X	0.972501
NODE651X	NODE650X	GENE1055X	0.972501
NODE652X	NODE648X	GENE865X	0.972487
NODE653X	GENE2999X	GENE2601X	0.972403
NODE654X	NODE641X	NODE653X	0.972403
NODE655X	NODE654X	GENE561X	0.972403
NODE656X	NODE475X	GENE2276X	0.972391
NODE657X	NODE652X	NODE656X	0.972391
NODE658X	NODE651X	NODE13X	0.972370
NODE659X	NODE655X	GENE1147X	0.972354
NODE660X	NODE658X	GENE406X	0.972242
NODE661X	GENE2921X	NODE545X	0.972190
NODE662X	NODE661X	GENE1494X	0.972190
NODE663X	NODE662X	GENE2299X	0.972190
NODE664X	NODE659X	NODE663X	0.972190
NODE665X	NODE664X	GENE1019X	0.972190
NODE666X	NODE665X	GENE1170X	0.972190
NODE667X	GENE2470X	GENE1484X	0.972179
NODE668X	NODE647X	NODE667X	0.972179
NODE669X	GENE1223X	GENE1246X	0.972171
NODE670X	NODE669X	GENE1765X	0.972171
NODE671X	NODE670X	GENE1676X	0.972171
NODE672X	GENE94X	NODE671X	0.972171
NODE673X	NODE657X	NODE51X	0.972157
NODE674X	NODE673X	GENE2625X	0.972109
NODE675X	GENE2700X	GENE1730X	0.972098
NODE676X	NODE660X	NODE675X	0.972098
NODE677X	NODE644X	GENE2943X	0.972067
NODE678X	NODE635X	GENE1919X	0.972049
NODE679X	NODE674X	GENE1648X	0.972024
NODE680X	NODE677X	GENE1519X	0.972020
NODE681X	GENE1869X	GENE2184X	0.972003
NODE682X	GENE1410X	NODE681X	0.972003
NODE683X	NODE679X	NODE682X	0.972003
NODE684X	GENE276X	GENE2738X	0.971961
NODE685X	NODE666X	GENE1380X	0.971954
NODE686X	GENE1184X	GENE1966X	0.971951
NODE687X	NODE683X	GENE1741X	0.971934
NODE688X	NODE687X	GENE1517X	0.971904
NODE689X	NODE676X	GENE1753X	0.971872
NODE690X	NODE689X	GENE1172X	0.971872
NODE691X	NODE688X	NODE678X	0.971827
NODE692X	NODE691X	NODE668X	0.971827
NODE693X	NODE692X	GENE2876X	0.971827
NODE694X	GENE1100X	GENE2761X	0.971825
NODE695X	NODE690X	NODE694X	0.971825
NODE696X	NODE680X	GENE989X	0.971676
NODE697X	NODE695X	GENE725X	0.971674
NODE698X	NODE693X	GENE1578X	0.971589
NODE699X	GENE2492X	GENE1940X	0.971551
NODE700X	NODE698X	NODE699X	0.971551
NODE701X	NODE696X	GENE1915X	0.971502
NODE702X	NODE701X	GENE116X	0.971502
NODE703X	NODE702X	GENE1673X	0.971407
NODE704X	NODE703X	GENE2711X	0.971296
NODE705X	NODE704X	GENE784X	0.971296
NODE706X	NODE697X	GENE1888X	0.971253
NODE707X	NODE685X	GENE1743X	0.971190
NODE708X	NODE700X	GENE139X	0.971186
NODE709X	NODE708X	GENE2908X	0.971132
NODE710X	NODE705X	GENE2608X	0.971124
NODE711X	NODE710X	GENE91X	0.971124
NODE712X	NODE707X	GENE426X	0.971085
NODE713X	NODE709X	GENE2771X	0.971012
NODE714X	NODE706X	NODE6X	0.970950
NODE715X	NODE714X	GENE634X	0.970950
NODE716X	NODE715X	GENE2245X	0.970950
NODE717X	NODE716X	GENE1933X	0.970950
NODE718X	GENE781X	NODE552X	0.970944
NODE719X	NODE713X	NODE718X	0.970944
NODE720X	NODE711X	GENE1585X	0.970904
NODE721X	NODE719X	GENE2057X	0.970893
NODE722X	NODE720X	GENE1875X	0.970863
NODE723X	NODE722X	GENE1914X	0.970836
NODE724X	NODE712X	GENE808X	0.970783
NODE725X	NODE723X	GENE163X	0.970776
NODE726X	NODE717X	GENE19X	0.970733
NODE727X	GENE2512X	GENE1349X	0.970690
NODE728X	NODE725X	GENE2536X	0.970683
NODE729X	NODE726X	GENE2342X	0.970679
NODE730X	NODE721X	GENE1353X	0.970657
NODE731X	GENE416X	GENE1516X	0.970644
NODE732X	NODE724X	NODE731X	0.970644
NODE733X	NODE732X	GENE2240X	0.970644
NODE734X	NODE733X	GENE578X	0.970644
NODE735X	NODE729X	GENE560X	0.970579
NODE736X	NODE735X	GENE1841X	0.970482
NODE737X	NODE736X	GENE2564X	0.970482
NODE738X	NODE737X	GENE1702X	0.970482
NODE739X	GENE1016X	NODE686X	0.970479
NODE740X	NODE739X	GENE1278X	0.970479
NODE741X	NODE730X	NODE740X	0.970479
NODE742X	NODE738X	NODE728X	0.970459
NODE743X	NODE742X	GENE1990X	0.970459
NODE744X	NODE743X	NODE73X	0.970459
NODE745X	NODE744X	GENE2414X	0.970459
NODE746X	NODE745X	GENE1590X	0.970459
NODE747X	NODE746X	GENE2987X	0.970459
NODE748X	NODE747X	GENE2161X	0.970459
NODE749X	NODE748X	GENE67X	0.970459
NODE750X	NODE749X	GENE1285X	0.970459
NODE751X	NODE750X	GENE1022X	0.970459
NODE752X	NODE751X	GENE2594X	0.970459
NODE753X	NODE752X	GENE1780X	0.970459
NODE754X	GENE1433X	GENE1783X	0.970420
NODE755X	NODE734X	GENE2101X	0.970386
NODE756X	NODE753X	GENE2435X	0.970365
NODE757X	GENE577X	GENE2596X	0.970274
NODE758X	GENE461X	GENE1633X	0.970231
NODE759X	NODE758X	GENE1551X	0.970231
NODE760X	NODE759X	GENE668X	0.970231
NODE761X	GENE2689X	NODE760X	0.970231
NODE762X	NODE761X	GENE917X	0.970231
NODE763X	NODE741X	NODE762X	0.970231
NODE764X	NODE756X	GENE2907X	0.970201
NODE765X	NODE755X	GENE2511X	0.970201
NODE766X	GENE410X	GENE1218X	0.970051
NODE767X	NODE766X	GENE793X	0.970051
NODE768X	GENE378X	GENE2300X	0.970051
NODE769X	NODE763X	NODE768X	0.970051
NODE770X	NODE769X	GENE2561X	0.970051
NODE771X	GENE2793X	GENE1117X	0.970022
NODE772X	NODE770X	NODE771X	0.970022
NODE773X	GENE810X	GENE1134X	0.969847
NODE774X	NODE773X	GENE1245X	0.969847
NODE775X	GENE2694X	GENE2051X	0.969830
NODE776X	NODE772X	NODE775X	0.969830
NODE777X	NODE776X	GENE2516X	0.969808
NODE778X	GENE2411X	GENE2898X	0.969794
NODE779X	NODE777X	NODE778X	0.969794
NODE780X	NODE764X	GENE2130X	0.969682
NODE781X	NODE765X	NODE727X	0.969681
NODE782X	NODE781X	GENE1594X	0.969681
NODE783X	NODE782X	GENE640X	0.969681
NODE784X	NODE478X	GENE754X	0.969671
NODE785X	NODE780X	GENE1921X	0.969664
NODE786X	NODE785X	GENE1571X	0.969641
NODE787X	NODE786X	GENE1451X	0.969627
NODE788X	NODE779X	GENE1192X	0.969570
NODE789X	NODE787X	GENE645X	0.969396
NODE790X	GENE440X	GENE2484X	0.969388
NODE791X	NODE790X	GENE1660X	0.969388
NODE792X	GENE2897X	NODE791X	0.969388
NODE793X	NODE788X	NODE792X	0.969388
NODE794X	GENE815X	GENE1918X	0.969289
NODE795X	NODE793X	NODE794X	0.969289
NODE796X	NODE795X	GENE719X	0.969289
NODE797X	GENE308X	GENE385X	0.969287
NODE798X	NODE783X	NODE797X	0.969287
NODE799X	GENE328X	GENE686X	0.969262
NODE800X	NODE789X	NODE799X	0.969262
NODE801X	NODE800X	GENE827X	0.969262
NODE802X	NODE798X	GENE845X	0.969214
NODE803X	GENE2949X	GENE2834X	0.969136
NODE804X	NODE802X	NODE803X	0.969136
NODE805X	NODE796X	GENE2760X	0.969105
NODE806X	NODE774X	GENE985X	0.969098
NODE807X	NODE804X	NODE806X	0.969098
NODE808X	NODE807X	GENE274X	0.969098
NODE809X	NODE808X	GENE1927X	0.969098
NODE810X	GENE101X	GENE1139X	0.969085
NODE811X	NODE805X	GENE662X	0.969062
NODE812X	NODE811X	GENE469X	0.969062
NODE813X	NODE812X	GENE654X	0.969023
NODE814X	NODE809X	GENE2930X	0.969022
NODE815X	NODE489X	GENE981X	0.969016
NODE816X	NODE813X	NODE815X	0.969016
NODE817X	NODE816X	GENE2540X	0.968949
NODE818X	GENE1554X	GENE2485X	0.968945
NODE819X	NODE817X	NODE818X	0.968945
NODE820X	NODE801X	GENE2379X	0.968929
NODE821X	NODE684X	GENE407X	0.968868
NODE822X	NODE819X	NODE821X	0.968868
NODE823X	GENE444X	GENE2603X	0.968796
NODE824X	NODE823X	GENE2075X	0.968796
NODE825X	NODE822X	GENE984X	0.968721
NODE826X	GENE875X	GENE2099X	0.968669
NODE827X	NODE814X	NODE826X	0.968669
NODE828X	NODE825X	GENE2804X	0.968662
NODE829X	NODE820X	GENE1371X	0.968641
NODE830X	NODE828X	NODE567X	0.968590
NODE831X	NODE829X	GENE762X	0.968519
NODE832X	GENE2599X	GENE1164X	0.968504
NODE833X	GENE2426X	GENE1658X	0.968498
NODE834X	NODE830X	NODE833X	0.968498
NODE835X	NODE831X	GENE2846X	0.968494
NODE836X	NODE832X	GENE2549X	0.968463
NODE837X	NODE834X	NODE836X	0.968463
NODE838X	NODE784X	GENE1704X	0.968426
NODE839X	NODE835X	GENE1151X	0.968407
NODE840X	GENE2447X	GENE493X	0.968361
NODE841X	NODE837X	NODE840X	0.968361
NODE842X	NODE839X	GENE1886X	0.968337
NODE843X	GENE656X	GENE2665X	0.968277
NODE844X	NODE841X	NODE843X	0.968277
NODE845X	NODE842X	GENE399X	0.968248
NODE846X	NODE827X	GENE2996X	0.968231
NODE847X	NODE844X	GENE1859X	0.968213
NODE848X	GENE2282X	GENE2476X	0.968065
NODE849X	NODE847X	GENE1382X	0.968017
NODE850X	GENE109X	GENE1065X	0.967969
NODE851X	NODE850X	GENE612X	0.967969
NODE852X	NODE846X	NODE851X	0.967969
NODE853X	NODE852X	GENE1248X	0.967969
NODE854X	NODE853X	NODE757X	0.967969
NODE855X	GENE38X	NODE854X	0.967969
NODE856X	NODE855X	GENE850X	0.967969
NODE857X	GENE405X	NODE824X	0.967897
NODE858X	GENE58X	NODE857X	0.967897
NODE859X	NODE849X	GENE1106X	0.967853
NODE860X	NODE845X	GENE638X	0.967821
NODE861X	GENE279X	GENE2674X	0.967805
NODE862X	NODE861X	GENE2394X	0.967805
NODE863X	NODE859X	NODE862X	0.967805
NODE864X	NODE863X	GENE240X	0.967795
NODE865X	NODE864X	GENE2348X	0.967795
NODE866X	NODE860X	GENE2874X	0.967750
NODE867X	GENE1133X	NODE359X	0.967708
NODE868X	NODE865X	NODE32X	0.967677
NODE869X	NODE868X	GENE2475X	0.967674
NODE870X	NODE866X	GENE1235X	0.967663
NODE871X	NODE869X	NODE810X	0.967645
NODE872X	GENE100X	GENE2002X	0.967620
NODE873X	NODE870X	NODE872X	0.967620
NODE874X	NODE871X	GENE2938X	0.967608
NODE875X	GENE691X	GENE735X	0.967597
NODE876X	NODE875X	GENE1501X	0.967597
NODE877X	GENE29X	NODE876X	0.967597
NODE878X	NODE877X	GENE2726X	0.967597
NODE879X	NODE874X	NODE878X	0.967597
NODE880X	NODE879X	GENE2423X	0.967475
NODE881X	GENE2915X	GENE1835X	0.967455
NODE882X	NODE873X	GENE226X	0.967435
NODE883X	GENE1193X	GENE2481X	0.967374
NODE884X	GENE7X	NODE838X	0.967337
NODE885X	NODE884X	GENE1508X	0.967337
NODE886X	NODE885X	GENE175X	0.967337
NODE887X	NODE886X	GENE887X	0.967337
NODE888X	NODE887X	GENE2136X	0.967337
NODE889X	NODE882X	GENE569X	0.967316
NODE890X	NODE880X	GENE2736X	0.967299
NODE891X	NODE856X	GENE2237X	0.967229
NODE892X	NODE891X	GENE2301X	0.967229
NODE893X	NODE892X	GENE2773X	0.967218
NODE894X	NODE890X	GENE1636X	0.967140
NODE895X	GENE2570X	GENE1542X	0.967068
NODE896X	GENE337X	NODE895X	0.967068
NODE897X	NODE896X	GENE1837X	0.967068
NODE898X	NODE894X	NODE897X	0.967068
NODE899X	NODE898X	GENE1629X	0.967068
NODE900X	NODE899X	GENE709X	0.967068
NODE901X	NODE249X	GENE1679X	0.967048
NODE902X	NODE893X	NODE901X	0.967048
NODE903X	NODE902X	GENE2534X	0.967048
NODE904X	GENE760X	GENE2721X	0.967001
NODE905X	NODE904X	GENE1950X	0.967001
NODE906X	NODE903X	NODE905X	0.967001
NODE907X	GENE1426X	GENE2036X	0.966999
NODE908X	NODE906X	GENE1328X	0.966939
NODE909X	NODE889X	GENE2027X	0.966896
NODE910X	NODE909X	GENE2703X	0.966785
NODE911X	NODE908X	GENE1885X	0.966750
NODE912X	NODE911X	GENE2152X	0.966750
NODE913X	GENE181X	GENE594X	0.966692
NODE914X	NODE913X	GENE2267X	0.966692
NODE915X	NODE912X	GENE446X	0.966685
NODE916X	NODE900X	NODE914X	0.966676
NODE917X	GENE924X	GENE2142X	0.966472
NODE918X	NODE917X	GENE2162X	0.966472
NODE919X	GENE738X	NODE918X	0.966472
NODE920X	NODE919X	GENE2351X	0.966472
NODE921X	NODE920X	GENE776X	0.966472
NODE922X	NODE921X	GENE1447X	0.966472
NODE923X	NODE910X	NODE922X	0.966472
NODE924X	NODE916X	GENE1580X	0.966436
NODE925X	NODE923X	GENE133X	0.966434
NODE926X	NODE924X	GENE1126X	0.966367
NODE927X	GENE529X	GENE1760X	0.966329
NODE928X	NODE926X	NODE927X	0.966329
NODE929X	NODE915X	GENE2260X	0.966245
NODE930X	GENE2904X	GENE2825X	0.966233
NODE931X	NODE888X	NODE930X	0.966233
NODE932X	NODE925X	NODE931X	0.966233
NODE933X	NODE932X	GENE1548X	0.966233
NODE934X	NODE933X	NODE83X	0.966233
NODE935X	GENE711X	GENE1920X	0.966220
NODE936X	NODE929X	GENE1334X	0.966152
NODE937X	GENE2577X	GENE2961X	0.966147
NODE938X	GENE3X	NODE937X	0.966147
NODE939X	NODE938X	NODE928X	0.966147
NODE940X	NODE939X	GENE1017X	0.966034
NODE941X	NODE940X	GENE911X	0.966034
NODE942X	NODE936X	GENE2927X	0.965913
NODE943X	NODE848X	GENE2366X	0.965903
NODE944X	NODE941X	NODE943X	0.965903
NODE945X	GENE490X	GENE2123X	0.965893
NODE946X	NODE944X	NODE945X	0.965893
NODE947X	GENE1465X	GENE1969X	0.965877
NODE948X	GENE223X	NODE947X	0.965877
NODE949X	GENE205X	NODE948X	0.965877
NODE950X	NODE946X	NODE949X	0.965877
NODE951X	GENE341X	GENE1466X	0.965848
NODE952X	NODE951X	GENE1503X	0.965848
NODE953X	NODE942X	NODE952X	0.965848
NODE954X	NODE950X	GENE352X	0.965759
NODE955X	GENE155X	NODE867X	0.965758
NODE956X	NODE953X	NODE955X	0.965758
NODE957X	NODE956X	GENE1403X	0.965758
NODE958X	NODE957X	GENE1972X	0.965758
NODE959X	NODE958X	GENE876X	0.965758
NODE960X	NODE954X	GENE925X	0.965714
NODE961X	NODE960X	GENE2597X	0.965688
NODE962X	NODE959X	GENE2013X	0.965637
NODE963X	GENE268X	GENE2439X	0.965601
NODE964X	NODE962X	NODE963X	0.965601
NODE965X	NODE961X	GENE1294X	0.965563
NODE966X	NODE965X	GENE707X	0.965503
NODE967X	NODE966X	GENE1787X	0.965474
NODE968X	NODE934X	GENE1866X	0.965417
NODE969X	NODE967X	GENE2028X	0.965402
NODE970X	NODE964X	GENE1259X	0.965384
NODE971X	NODE968X	GENE148X	0.965383
NODE972X	NODE971X	GENE2398X	0.965197
NODE973X	NODE970X	NODE767X	0.965184
NODE974X	GENE161X	GENE2544X	0.965120
NODE975X	NODE973X	NODE974X	0.965120
NODE976X	GENE2219X	GENE2175X	0.965092
NODE977X	NODE972X	GENE1143X	0.965053
NODE978X	NODE969X	GENE408X	0.965044
NODE979X	NODE978X	GENE2913X	0.965044
NODE980X	GENE121X	GENE146X	0.964855
NODE981X	NODE979X	NODE980X	0.964855
NODE982X	GENE818X	GENE1175X	0.964852
NODE983X	GENE113X	GENE1737X	0.964807
NODE984X	NODE977X	NODE983X	0.964807
NODE985X	GENE812X	GENE1692X	0.964778
NODE986X	NODE975X	GENE2581X	0.964692
NODE987X	GENE766X	GENE1401X	0.964674
NODE988X	GENE2715X	NODE987X	0.964674
NODE989X	NODE984X	NODE988X	0.964674
NODE990X	GENE168X	GENE417X	0.964642
NODE991X	GENE23X	NODE986X	0.964608
NODE992X	NODE989X	NODE68X	0.964561
NODE993X	NODE991X	GENE855X	0.964540
NODE994X	NODE993X	GENE672X	0.964523
NODE995X	GENE170X	GENE185X	0.964511
NODE996X	NODE981X	GENE652X	0.964491
NODE997X	GENE1415X	GENE2892X	0.964461
NODE998X	NODE564X	GENE2286X	0.964459
NODE999X	NODE998X	GENE2180X	0.964459
NODE1000X	NODE996X	NODE999X	0.964459
NODE1001X	NODE992X	GENE689X	0.964417
NODE1002X	NODE994X	GENE1770X	0.964356
NODE1003X	NODE1002X	GENE367X	0.964354
NODE1004X	NODE1003X	GENE607X	0.964351
NODE1005X	GENE2248X	GENE1605X	0.964320
NODE1006X	NODE1000X	NODE1005X	0.964320
NODE1007X	NODE1001X	GENE236X	0.964273
NODE1008X	NODE1004X	GENE988X	0.964236
NODE1009X	GENE222X	GENE470X	0.964182
NODE1010X	NODE1007X	NODE1009X	0.964182
NODE1011X	NODE1010X	GENE1443X	0.964112
NODE1012X	GENE353X	GENE1603X	0.964094
NODE1013X	NODE1012X	GENE2695X	0.964094
NODE1014X	NODE672X	NODE1013X	0.964094
NODE1015X	NODE1008X	NODE1014X	0.964094
NODE1016X	NODE1015X	GENE1452X	0.964094
NODE1017X	NODE1016X	GENE1493X	0.964094
NODE1018X	NODE1011X	GENE674X	0.964091
NODE1019X	NODE1006X	GENE2291X	0.964055
NODE1020X	NODE1019X	NODE41X	0.964020
NODE1021X	NODE1018X	GENE2600X	0.963940
NODE1022X	NODE1021X	GENE277X	0.963782
NODE1023X	NODE1022X	GENE1446X	0.963777
NODE1024X	GENE2451X	GENE1524X	0.963727
NODE1025X	NODE1024X	GENE2445X	0.963727
NODE1026X	NODE1020X	NODE1025X	0.963727
NODE1027X	GENE1030X	GENE1234X	0.963666
NODE1028X	NODE1027X	GENE2989X	0.963666
NODE1029X	NODE858X	NODE1028X	0.963666
NODE1030X	NODE1026X	GENE2290X	0.963620
NODE1031X	NODE1030X	GENE31X	0.963620
NODE1032X	NODE1031X	GENE2134X	0.963620
NODE1033X	GENE2919X	GENE2440X	0.963620
NODE1034X	NODE1017X	NODE1033X	0.963620
NODE1035X	NODE1023X	GENE2056X	0.963468
NODE1036X	NODE1035X	GENE859X	0.963468
NODE1037X	NODE1036X	GENE556X	0.963468
NODE1038X	NODE1037X	GENE2563X	0.963468
NODE1039X	GENE435X	GENE618X	0.963424
NODE1040X	NODE1034X	NODE1039X	0.963424
NODE1041X	NODE1032X	GENE346X	0.963360
NODE1042X	NODE1040X	GENE1252X	0.963318
NODE1043X	NODE1042X	GENE950X	0.963318
NODE1044X	NODE1041X	GENE2407X	0.963264
NODE1045X	GENE96X	GENE1121X	0.963232
NODE1046X	NODE1038X	NODE1045X	0.963232
NODE1047X	NODE1043X	GENE2723X	0.963140
NODE1048X	NODE1046X	GENE1733X	0.963138
NODE1049X	GENE2288X	GENE562X	0.963111
NODE1050X	NODE1048X	NODE1049X	0.963111
NODE1051X	GENE2737X	GENE1596X	0.963107
NODE1052X	NODE1051X	GENE1154X	0.963107
NODE1053X	NODE1044X	NODE1052X	0.963107
NODE1054X	GENE239X	GENE957X	0.963097
NODE1055X	NODE64X	GENE1125X	0.963086
NODE1056X	NODE1047X	NODE1055X	0.963086
NODE1057X	NODE1050X	GENE641X	0.962996
NODE1058X	NODE1057X	GENE536X	0.962993
NODE1059X	NODE1053X	NODE44X	0.962975
NODE1060X	NODE1058X	GENE2655X	0.962912
NODE1061X	NODE1059X	GENE1613X	0.962902
NODE1062X	GENE89X	GENE2940X	0.962897
NODE1063X	NODE1061X	NODE1062X	0.962897
NODE1064X	NODE1063X	GENE1808X	0.962897
NODE1065X	GENE1042X	GENE1606X	0.962891
NODE1066X	GENE958X	NODE1065X	0.962891
NODE1067X	NODE1060X	NODE1066X	0.962891
NODE1068X	GENE49X	GENE2191X	0.962888
NODE1069X	NODE1067X	GENE10X	0.962828
NODE1070X	GENE2541X	GENE2189X	0.962787
NODE1071X	NODE1064X	NODE1070X	0.962787
NODE1072X	GENE2809X	GENE2646X	0.962758
NODE1073X	NODE1072X	GENE1281X	0.962758
NODE1074X	NODE1069X	NODE1073X	0.962758
NODE1075X	NODE1074X	GENE1370X	0.962758
NODE1076X	NODE1056X	GENE2684X	0.962741
NODE1077X	NODE1076X	GENE118X	0.962739
NODE1078X	NODE1077X	GENE374X	0.962707
NODE1079X	NODE1078X	GENE797X	0.962707
NODE1080X	NODE1071X	GENE733X	0.962691
NODE1081X	NODE1075X	GENE2576X	0.962634
NODE1082X	NODE1079X	GENE2227X	0.962585
NODE1083X	GENE2111X	GENE1747X	0.962500
NODE1084X	NODE1083X	GENE1793X	0.962500
NODE1085X	NODE1080X	NODE1084X	0.962500
NODE1086X	NODE1085X	GENE1827X	0.962500
NODE1087X	NODE1081X	GENE2120X	0.962492
NODE1088X	NODE1082X	GENE539X	0.962468
NODE1089X	NODE1086X	NODE474X	0.962447
NODE1090X	NODE380X	GENE996X	0.962410
NODE1091X	NODE1087X	GENE2777X	0.962400
NODE1092X	NODE649X	NODE78X	0.962365
NODE1093X	NODE1089X	NODE1092X	0.962365
NODE1094X	GENE1367X	GENE1985X	0.962342
NODE1095X	NODE1091X	GENE310X	0.962341
NODE1096X	NODE19X	GENE2748X	0.962304
NODE1097X	NODE309X	GENE563X	0.962302
NODE1098X	NODE1088X	NODE55X	0.962256
NODE1099X	NODE1098X	GENE2971X	0.962256
NODE1100X	NODE1095X	GENE2294X	0.962239
NODE1101X	GENE315X	GENE528X	0.962189
NODE1102X	NODE1100X	GENE2946X	0.962171
NODE1103X	NODE1029X	GENE2763X	0.962168
NODE1104X	NODE1103X	GENE2386X	0.962168
NODE1105X	NODE1104X	GENE492X	0.962168
NODE1106X	NODE1105X	GENE1232X	0.962168
NODE1107X	NODE1106X	GENE1840X	0.962168
NODE1108X	NODE1107X	GENE1653X	0.962168
NODE1109X	NODE1099X	GENE1003X	0.962149
NODE1110X	NODE1109X	GENE2587X	0.962093
NODE1111X	NODE1093X	GENE1436X	0.962013
NODE1112X	NODE1102X	GENE1781X	0.961971
NODE1113X	NODE1112X	GENE1384X	0.961971
NODE1114X	NODE1110X	NODE7X	0.961967
NODE1115X	NODE1114X	GENE1929X	0.961935
NODE1116X	NODE1111X	GENE531X	0.961913
NODE1117X	NODE1115X	GENE1491X	0.961906
NODE1118X	NODE1116X	NODE43X	0.961857
NODE1119X	NODE1113X	GENE313X	0.961749
NODE1120X	NODE1119X	GENE1778X	0.961749
NODE1121X	GENE120X	GENE1825X	0.961740
NODE1122X	NODE1120X	NODE1121X	0.961740
NODE1123X	NODE1118X	GENE2209X	0.961688
NODE1124X	GENE802X	GENE1271X	0.961669
NODE1125X	NODE1122X	NODE1124X	0.961669
NODE1126X	NODE1117X	GENE1409X	0.961668
NODE1127X	NODE1125X	GENE2506X	0.961657
NODE1128X	NODE1126X	GENE1249X	0.961616
NODE1129X	NODE1123X	NODE1108X	0.961538
NODE1130X	NODE1129X	NODE907X	0.961538
NODE1131X	NODE1130X	GENE990X	0.961417
NODE1132X	NODE1128X	GENE2994X	0.961359
NODE1133X	GENE244X	GENE2368X	0.961347
NODE1134X	NODE1054X	NODE1133X	0.961347
NODE1135X	NODE1134X	GENE969X	0.961347
NODE1136X	NODE1127X	NODE1135X	0.961347
NODE1137X	NODE1136X	NODE38X	0.961347
NODE1138X	NODE1137X	GENE1229X	0.961347
NODE1139X	NODE1138X	GENE447X	0.961347
NODE1140X	NODE1139X	GENE70X	0.961347
NODE1141X	NODE1132X	GENE1502X	0.961284
NODE1142X	NODE1141X	GENE2751X	0.961284
NODE1143X	GENE2266X	GENE1683X	0.961235
NODE1144X	NODE1142X	GENE2486X	0.961228
NODE1145X	GENE1X	GENE253X	0.961201
NODE1146X	NODE1145X	NODE1144X	0.961201
NODE1147X	NODE1146X	GENE2849X	0.961201
NODE1148X	NODE1131X	GENE81X	0.961125
NODE1149X	NODE578X	GENE820X	0.961119
NODE1150X	NODE1147X	GENE819X	0.961088
NODE1151X	NODE1148X	GENE1794X	0.961061
NODE1152X	GENE2461X	GENE2826X	0.961056
NODE1153X	NODE1150X	NODE1152X	0.961056
NODE1154X	NODE1153X	GENE1372X	0.961056
NODE1155X	NODE1140X	NODE997X	0.961034
NODE1156X	NODE1155X	GENE1756X	0.960998
NODE1157X	GENE1138X	GENE2769X	0.960986
NODE1158X	GENE2044X	NODE1157X	0.960986
NODE1159X	NODE1158X	GENE1166X	0.960986
NODE1160X	NODE1159X	GENE2385X	0.960986
NODE1161X	GENE785X	NODE1160X	0.960986
NODE1162X	GENE411X	NODE1161X	0.960986
NODE1163X	NODE1154X	NODE1162X	0.960986
NODE1164X	NODE1163X	GENE1479X	0.960986
NODE1165X	NODE1164X	GENE1814X	0.960986
NODE1166X	NODE1156X	GENE1070X	0.960977
NODE1167X	NODE1151X	GENE2032X	0.960932
NODE1168X	GENE2557X	GENE1194X	0.960929
NODE1169X	NODE1167X	GENE356X	0.960860
NODE1170X	NODE1166X	GENE1654X	0.960854
NODE1171X	GENE86X	GENE2164X	0.960851
NODE1172X	NODE1169X	NODE1171X	0.960851
NODE1173X	GENE247X	GENE1135X	0.960838
NODE1174X	NODE1170X	NODE1173X	0.960838
NODE1175X	NODE1165X	GENE1895X	0.960815
NODE1176X	NODE1175X	GENE2006X	0.960815
NODE1177X	GENE373X	NODE53X	0.960791
NODE1178X	NODE1172X	NODE1177X	0.960791
NODE1179X	NODE1178X	GENE570X	0.960743
NODE1180X	NODE1174X	GENE2798X	0.960686
NODE1181X	NODE1179X	GENE736X	0.960543
NODE1182X	NODE1176X	GENE2061X	0.960503
NODE1183X	GENE1051X	GENE2210X	0.960479
NODE1184X	NODE1182X	NODE1183X	0.960479
NODE1185X	NODE1181X	GENE448X	0.960412
NODE1186X	NODE1180X	GENE2873X	0.960367
NODE1187X	NODE1186X	NODE881X	0.960335
NODE1188X	NODE1184X	GENE233X	0.960308
NODE1189X	GENE204X	GENE1666X	0.960283
NODE1190X	NODE1185X	NODE1189X	0.960283
NODE1191X	NODE1188X	GENE1775X	0.960260
NODE1192X	GENE1067X	GENE1477X	0.960242
NODE1193X	NODE1191X	GENE1707X	0.960196
NODE1194X	NODE1187X	GENE2469X	0.960174
NODE1195X	NODE1193X	GENE715X	0.960168
NODE1196X	NODE1194X	GENE34X	0.960146
NODE1197X	GENE1173X	GENE1537X	0.960064
NODE1198X	NODE1190X	NODE1197X	0.960064
NODE1199X	NODE1195X	GENE302X	0.960058
NODE1200X	NODE1199X	GENE2905X	0.959988
NODE1201X	NODE1200X	GENE311X	0.959965
NODE1202X	GENE2378X	GENE912X	0.959933
NODE1203X	NODE1196X	GENE2038X	0.959926
NODE1204X	NODE1203X	GENE2226X	0.959900
NODE1205X	NODE1201X	GENE2858X	0.959795
NODE1206X	NODE1198X	GENE1792X	0.959772
NODE1207X	NODE1206X	GENE1187X	0.959730
NODE1208X	GENE1957X	GENE919X	0.959672
NODE1209X	NODE1207X	NODE1208X	0.959672
NODE1210X	NODE1205X	GENE2080X	0.959644
NODE1211X	NODE1209X	GENE218X	0.959637
NODE1212X	GENE1412X	GENE2418X	0.959594
NODE1213X	GENE2259X	NODE1212X	0.959594
NODE1214X	NODE1149X	NODE1213X	0.959594
NODE1215X	NODE1214X	NODE1094X	0.959594
NODE1216X	NODE1211X	NODE1215X	0.959594
NODE1217X	NODE1216X	GENE1150X	0.959594
NODE1218X	NODE1097X	GENE2983X	0.959534
NODE1219X	NODE1217X	GENE1996X	0.959501
NODE1220X	NODE1204X	GENE2107X	0.959474
NODE1221X	NODE1220X	GENE270X	0.959461
NODE1222X	GENE2381X	GENE2775X	0.959445
NODE1223X	NODE1221X	NODE1222X	0.959445
NODE1224X	NODE1219X	GENE375X	0.959353
NODE1225X	NODE1223X	GENE783X	0.959297
NODE1226X	NODE1210X	GENE2514X	0.959263
NODE1227X	NODE1226X	GENE1299X	0.959263
NODE1228X	NODE1227X	GENE99X	0.959263
NODE1229X	NODE1228X	GENE2014X	0.959263
NODE1230X	GENE854X	GENE879X	0.959233
NODE1231X	NODE1229X	NODE1230X	0.959233
NODE1232X	NODE1225X	GENE211X	0.959225
NODE1233X	GENE851X	GENE2490X	0.959205
NODE1234X	GENE510X	NODE1233X	0.959205
NODE1235X	NODE1234X	GENE2526X	0.959205
NODE1236X	NODE1231X	NODE1235X	0.959205
NODE1237X	NODE1236X	GENE2247X	0.959172
NODE1238X	NODE1237X	NODE754X	0.959172
NODE1239X	NODE1238X	GENE2852X	0.959172
NODE1240X	NODE1224X	GENE2735X	0.959130
NODE1241X	NODE1240X	GENE839X	0.959125
NODE1242X	NODE1239X	GENE1883X	0.959111
NODE1243X	NODE1232X	GENE265X	0.959099
NODE1244X	NODE1243X	GENE2993X	0.959090
NODE1245X	NODE1244X	GENE224X	0.959058
NODE1246X	GENE632X	GENE1722X	0.959056
NODE1247X	NODE1242X	NODE1246X	0.959056
NODE1248X	GENE324X	GENE2710X	0.959010
NODE1249X	GENE9X	GENE522X	0.959005
NODE1250X	NODE1245X	NODE1249X	0.959005
NODE1251X	NODE1247X	GENE169X	0.958964
NODE1252X	NODE1250X	GENE572X	0.958868
NODE1253X	NODE1251X	GENE2690X	0.958782
NODE1254X	GENE2979X	GENE2928X	0.958765
NODE1255X	NODE1253X	GENE2806X	0.958752
NODE1256X	NODE1241X	GENE1255X	0.958743
NODE1257X	NODE1252X	GENE1377X	0.958698
NODE1258X	NODE1255X	GENE1293X	0.958618
NODE1259X	NODE1256X	GENE2132X	0.958571
NODE1260X	NODE1257X	GENE2037X	0.958561
NODE1261X	GENE2756X	GENE3020X	0.958553
NODE1262X	NODE1258X	GENE2879X	0.958529
NODE1263X	NODE1260X	GENE2268X	0.958512
NODE1264X	GENE210X	GENE1101X	0.958432
NODE1265X	NODE1264X	GENE746X	0.958432
NODE1266X	NODE1265X	GENE639X	0.958432
NODE1267X	NODE1262X	NODE1266X	0.958432
NODE1268X	NODE1259X	GENE2233X	0.958343
NODE1269X	NODE1268X	NODE935X	0.958343
NODE1270X	NODE1269X	GENE1492X	0.958283
NODE1271X	GENE564X	GENE1086X	0.958256
NODE1272X	NODE1270X	NODE1271X	0.958256
NODE1273X	GENE1715X	GENE2373X	0.958230
NODE1274X	NODE1272X	NODE1273X	0.958230
NODE1275X	GENE545X	GENE2560X	0.958225
NODE1276X	NODE1263X	NODE1275X	0.958225
NODE1277X	NODE1274X	GENE566X	0.958188
NODE1278X	NODE1277X	GENE63X	0.958154
NODE1279X	NODE1276X	GENE2895X	0.958124
NODE1280X	NODE1279X	GENE412X	0.958096
NODE1281X	NODE1267X	GENE1226X	0.958051
NODE1282X	NODE1280X	GENE1884X	0.958049
NODE1283X	NODE1282X	GENE650X	0.958026
NODE1284X	NODE1283X	GENE1356X	0.958017
NODE1285X	GENE2096X	GENE1591X	0.958009
NODE1286X	NODE1284X	GENE729X	0.957960
NODE1287X	NODE1286X	GENE2482X	0.957945
NODE1288X	NODE1287X	GENE685X	0.957876
NODE1289X	GENE2387X	GENE1296X	0.957866
NODE1290X	NODE1278X	NODE1289X	0.957866
NODE1291X	NODE1288X	GENE807X	0.957830
NODE1292X	NODE1291X	GENE2707X	0.957830
NODE1293X	NODE1281X	GENE1023X	0.957800
NODE1294X	NODE1290X	GENE853X	0.957790
NODE1295X	NODE1292X	GENE1926X	0.957782
NODE1296X	GENE2851X	GENE1471X	0.957727
NODE1297X	GENE948X	NODE1296X	0.957727
NODE1298X	NODE1293X	NODE1297X	0.957727
NODE1299X	NODE488X	GENE2306X	0.957628
NODE1300X	NODE1218X	NODE1096X	0.957621
NODE1301X	NODE1294X	NODE1300X	0.957621
NODE1302X	NODE1301X	GENE2257X	0.957621
NODE1303X	NODE1302X	GENE1158X	0.957621
NODE1304X	GENE559X	GENE622X	0.957620
NODE1305X	NODE1298X	GENE2831X	0.957574
NODE1306X	NODE1303X	GENE198X	0.957567
NODE1307X	NODE1306X	GENE1706X	0.957540
NODE1308X	NODE1305X	GENE1304X	0.957486
NODE1309X	NODE1307X	GENE2205X	0.957462
NODE1310X	NODE1309X	GENE615X	0.957442
NODE1311X	NODE1308X	GENE1561X	0.957371
NODE1312X	NODE1295X	GENE2462X	0.957351
NODE1313X	NODE1310X	GENE660X	0.957301
NODE1314X	NODE1312X	GENE857X	0.957289
NODE1315X	GENE768X	GENE2868X	0.957284
NODE1316X	NODE1313X	GENE1313X	0.957273
NODE1317X	NODE1316X	GENE1577X	0.957260
NODE1318X	NODE1314X	GENE718X	0.957180
NODE1319X	NODE1311X	GENE184X	0.957148
NODE1320X	GENE525X	GENE1650X	0.957130
NODE1321X	NODE1317X	GENE1087X	0.957124
NODE1322X	GENE497X	GENE1157X	0.957096
NODE1323X	NODE1319X	NODE1322X	0.957096
NODE1324X	NODE1323X	GENE2687X	0.957096
NODE1325X	GENE87X	GENE771X	0.957090
NODE1326X	NODE1325X	GENE864X	0.957090
NODE1327X	NODE1326X	GENE2728X	0.957090
NODE1328X	NODE1327X	NODE40X	0.957090
NODE1329X	NODE1328X	GENE2427X	0.957090
NODE1330X	NODE1329X	NODE1101X	0.957090
NODE1331X	NODE1318X	NODE1330X	0.957090
NODE1332X	NODE1331X	GENE1799X	0.957090
NODE1333X	NODE1332X	GENE2891X	0.957011
NODE1334X	NODE1321X	GENE811X	0.956864
NODE1335X	NODE1334X	GENE2489X	0.956864
NODE1336X	NODE1324X	GENE2076X	0.956835
NODE1337X	NODE1336X	GENE1701X	0.956835
NODE1338X	NODE1335X	GENE2343X	0.956804
NODE1339X	NODE1333X	GENE2019X	0.956787
NODE1340X	NODE1337X	NODE1143X	0.956773
NODE1341X	NODE1339X	GENE305X	0.956751
NODE1342X	NODE1338X	GENE335X	0.956705
NODE1343X	NODE1342X	GENE580X	0.956705
NODE1344X	NODE1340X	GENE806X	0.956691
NODE1345X	NODE1344X	GENE2783X	0.956691
NODE1346X	NODE1299X	GENE1061X	0.956691
NODE1347X	GENE252X	GENE2565X	0.956633
NODE1348X	NODE1345X	GENE1659X	0.956584
NODE1349X	NODE1341X	GENE2584X	0.956576
NODE1350X	NODE1348X	NODE419X	0.956519
NODE1351X	GENE2589X	GENE2582X	0.956452
NODE1352X	NODE1350X	GENE930X	0.956450
NODE1353X	NODE1349X	GENE1796X	0.956443
NODE1354X	NODE1353X	GENE869X	0.956385
NODE1355X	NODE1352X	GENE2344X	0.956375
NODE1356X	NODE1355X	GENE2305X	0.956375
NODE1357X	NODE1354X	GENE1726X	0.956357
NODE1358X	NODE1356X	GENE2363X	0.956239
NODE1359X	NODE1357X	GENE2538X	0.956195
NODE1360X	NODE1358X	GENE2626X	0.956190
NODE1361X	NODE1359X	GENE2593X	0.956180
NODE1362X	NODE1343X	GENE1183X	0.956161
NODE1363X	NODE1361X	GENE1021X	0.956136
NODE1364X	GENE574X	GENE1809X	0.956102
NODE1365X	NODE1360X	NODE1364X	0.956102
NODE1366X	NODE1362X	GENE2224X	0.956099
NODE1367X	NODE1366X	GENE127X	0.956039
NODE1368X	NODE1068X	GENE952X	0.956017
NODE1369X	NODE1368X	GENE749X	0.956017
NODE1370X	NODE1363X	NODE1369X	0.956017
NODE1371X	NODE1351X	GENE1500X	0.956005
NODE1372X	NODE1367X	NODE1371X	0.956005
NODE1373X	NODE1365X	GENE2936X	0.955960
NODE1374X	NODE1373X	GENE2086X	0.955960
NODE1375X	NODE1370X	GENE1149X	0.955937
NODE1376X	NODE1374X	GENE2616X	0.955936
NODE1377X	NODE1376X	GENE2442X	0.955936
NODE1378X	NODE1375X	GENE259X	0.955929
NODE1379X	GENE1077X	GENE1581X	0.955916
NODE1380X	NODE1377X	NODE1379X	0.955916
NODE1381X	NODE1380X	GENE595X	0.955916
NODE1382X	NODE1372X	GENE403X	0.955812
NODE1383X	NODE1381X	GENE2854X	0.955801
NODE1384X	NODE1382X	NODE1261X	0.955799
NODE1385X	NODE1384X	GENE2479X	0.955776
NODE1386X	NODE1378X	GENE2870X	0.955771
NODE1387X	NODE1383X	GENE1550X	0.955766
NODE1388X	NODE1385X	GENE2008X	0.955761
NODE1389X	NODE1386X	GENE387X	0.955703
NODE1390X	NODE1389X	GENE122X	0.955651
NODE1391X	NODE1387X	GENE361X	0.955650
NODE1392X	GENE79X	GENE134X	0.955617
NODE1393X	NODE1388X	GENE1025X	0.955614
NODE1394X	NODE1391X	GENE2742X	0.955587
NODE1395X	NODE1394X	GENE507X	0.955544
NODE1396X	NODE1395X	GENE1095X	0.955544
NODE1397X	GENE66X	GENE1618X	0.955473
NODE1398X	NODE1396X	GENE920X	0.955451
NODE1399X	NODE1398X	GENE413X	0.955435
NODE1400X	NODE1390X	GENE792X	0.955268
NODE1401X	GENE98X	GENE2903X	0.955204
NODE1402X	NODE1400X	NODE1401X	0.955204
NODE1403X	NODE1402X	GENE769X	0.955200
NODE1404X	NODE1399X	GENE2519X	0.955186
NODE1405X	NODE1404X	GENE893X	0.955186
NODE1406X	NODE57X	GENE377X	0.955123
NODE1407X	NODE1403X	GENE2483X	0.955107
NODE1408X	NODE1407X	GENE1628X	0.955070
NODE1409X	NODE1408X	GENE2421X	0.955009
NODE1410X	NODE1405X	GENE183X	0.955003
NODE1411X	GENE471X	GENE2018X	0.954935
NODE1412X	NODE1409X	NODE1411X	0.954935
NODE1413X	GENE2991X	GENE2590X	0.954865
NODE1414X	GENE278X	NODE1413X	0.954865
NODE1415X	NODE1414X	GENE2705X	0.954865
NODE1416X	NODE1410X	NODE1415X	0.954865
NODE1417X	NODE1412X	GENE1337X	0.954855
NODE1418X	NODE1417X	GENE1161X	0.954801
NODE1419X	NODE1393X	GENE1916X	0.954795
NODE1420X	NODE1416X	GENE1930X	0.954770
NODE1421X	NODE1418X	GENE206X	0.954674
NODE1422X	NODE1420X	GENE141X	0.954672
NODE1423X	NODE1421X	GENE178X	0.954597
NODE1424X	NODE1419X	GENE1155X	0.954536
NODE1425X	NODE1423X	GENE483X	0.954470
NODE1426X	NODE1422X	GENE954X	0.954467
NODE1427X	NODE1424X	GENE1973X	0.954430
NODE1428X	NODE1425X	GENE151X	0.954426
NODE1429X	NODE1428X	GENE388X	0.954426
NODE1430X	GENE93X	GENE2261X	0.954388
NODE1431X	NODE1427X	NODE1430X	0.954388
NODE1432X	NODE1426X	GENE2026X	0.954388
NODE1433X	NODE1432X	GENE1044X	0.954373
NODE1434X	NODE1433X	NODE10X	0.954364
NODE1435X	GENE2636X	GENE2730X	0.954354
NODE1436X	NODE1347X	GENE635X	0.954328
NODE1437X	NODE1434X	NODE1436X	0.954328
NODE1438X	NODE1437X	GENE664X	0.954328
NODE1439X	NODE1438X	GENE1586X	0.954328
NODE1440X	NODE1439X	GENE1343X	0.954328
NODE1441X	NODE103X	GENE2553X	0.954323
NODE1442X	NODE1431X	GENE2106X	0.954268
NODE1443X	GENE524X	GENE1221X	0.954207
NODE1444X	NODE1442X	NODE1443X	0.954207
NODE1445X	GENE137X	NODE1346X	0.954186
NODE1446X	NODE1445X	GENE2450X	0.954186
NODE1447X	NODE1444X	NODE1446X	0.954186
NODE1448X	NODE1429X	GENE581X	0.954172
NODE1449X	NODE1440X	GENE1445X	0.954147
NODE1450X	NODE1447X	GENE2776X	0.954141
NODE1451X	NODE1448X	NODE1248X	0.954090
NODE1452X	NODE1451X	GENE728X	0.954090
NODE1453X	NODE1449X	GENE2741X	0.954077
NODE1454X	NODE1452X	GENE498X	0.953933
NODE1455X	NODE1454X	GENE436X	0.953933
NODE1456X	GENE43X	GENE889X	0.953866
NODE1457X	NODE1456X	GENE2295X	0.953866
NODE1458X	NODE1450X	NODE1457X	0.953866
NODE1459X	NODE1458X	GENE2404X	0.953812
NODE1460X	NODE1453X	GENE2592X	0.953766
NODE1461X	NODE1455X	GENE1779X	0.953727
NODE1462X	GENE2680X	GENE2062X	0.953703
NODE1463X	NODE1460X	NODE1462X	0.953703
NODE1464X	NODE1463X	GENE500X	0.953703
NODE1465X	NODE1464X	NODE153X	0.953703
NODE1466X	GENE824X	GENE2474X	0.953700
NODE1467X	NODE1465X	NODE1466X	0.953700
NODE1468X	NODE1461X	GENE1534X	0.953673
NODE1469X	NODE1468X	GENE2064X	0.953673
NODE1470X	NODE1397X	GENE1604X	0.953663
NODE1471X	NODE1459X	NODE1470X	0.953663
NODE1472X	NODE1467X	NODE1202X	0.953494
NODE1473X	NODE1472X	GENE651X	0.953494
NODE1474X	NODE1469X	GENE978X	0.953490
NODE1475X	NODE1473X	GENE2929X	0.953485
NODE1476X	NODE1474X	GENE1527X	0.953421
NODE1477X	NODE1476X	GENE2795X	0.953421
NODE1478X	NODE1471X	GENE2518X	0.953386
NODE1479X	NODE1478X	GENE1693X	0.953370
NODE1480X	NODE1477X	GENE2888X	0.953363
NODE1481X	NODE1479X	GENE484X	0.953360
NODE1482X	NODE1475X	GENE330X	0.953339
NODE1483X	NODE1482X	GENE2743X	0.953296
NODE1484X	NODE1483X	NODE1441X	0.953281
NODE1485X	NODE1484X	GENE16X	0.953281
NODE1486X	NODE1485X	GENE193X	0.953281
NODE1487X	NODE1480X	GENE971X	0.953226
NODE1488X	NODE1487X	GENE1231X	0.953196
NODE1489X	NODE1488X	GENE2845X	0.953196
NODE1490X	NODE1486X	GENE535X	0.953170
NODE1491X	GENE589X	GENE1169X	0.953085
NODE1492X	NODE1491X	GENE1504X	0.953085
NODE1493X	NODE1489X	NODE1492X	0.953085
NODE1494X	NODE1493X	GENE1298X	0.952964
NODE1495X	NODE1481X	GENE320X	0.952947
NODE1496X	NODE1495X	GENE1090X	0.952939
NODE1497X	GENE2958X	GENE1413X	0.952851
NODE1498X	NODE1496X	NODE1497X	0.952851
NODE1499X	NODE1490X	GENE2328X	0.952851
NODE1500X	NODE1499X	GENE2568X	0.952851
NODE1501X	NODE1500X	GENE588X	0.952851
NODE1502X	NODE1501X	GENE2697X	0.952851
NODE1503X	NODE1502X	GENE2683X	0.952851
NODE1504X	GENE2454X	GENE1861X	0.952826
NODE1505X	NODE1494X	NODE1504X	0.952826
NODE1506X	NODE1505X	GENE1388X	0.952785
NODE1507X	NODE1506X	GENE582X	0.952782
NODE1508X	NODE1498X	GENE1026X	0.952689
NODE1509X	NODE1507X	GENE68X	0.952688
NODE1510X	NODE1503X	GENE228X	0.952619
NODE1511X	NODE1510X	GENE2932X	0.952575
NODE1512X	NODE1508X	GENE489X	0.952566
NODE1513X	NODE1511X	GENE1048X	0.952494
NODE1514X	NODE1512X	GENE757X	0.952491
NODE1515X	NODE1509X	GENE201X	0.952444
NODE1516X	NODE1515X	GENE698X	0.952349
NODE1517X	GENE135X	GENE918X	0.952339
NODE1518X	NODE1513X	NODE1517X	0.952339
NODE1519X	GENE1752X	GENE874X	0.952310
NODE1520X	NODE1519X	GENE1120X	0.952310
NODE1521X	NODE1516X	GENE354X	0.952289
NODE1522X	GENE665X	GENE2460X	0.952268
NODE1523X	NODE1518X	NODE1522X	0.952268
NODE1524X	GENE371X	GENE2922X	0.952245
NODE1525X	NODE1514X	NODE1524X	0.952245
NODE1526X	NODE1521X	GENE2074X	0.952226
NODE1527X	NODE1525X	GENE2765X	0.952201
NODE1528X	NODE1527X	GENE1923X	0.952142
NODE1529X	GENE2229X	GENE838X	0.952136
NODE1530X	NODE1526X	NODE1529X	0.952136
NODE1531X	NODE1530X	GENE2400X	0.952136
NODE1532X	GENE443X	GENE2468X	0.952113
NODE1533X	NODE1528X	GENE1108X	0.952110
NODE1534X	NODE1533X	GENE1496X	0.952104
NODE1535X	NODE1523X	GENE1046X	0.952072
NODE1536X	NODE1531X	GENE1744X	0.952071
NODE1537X	NODE1536X	GENE2529X	0.952027
NODE1538X	NODE1534X	GENE1074X	0.951823
NODE1539X	NODE1538X	GENE731X	0.951823
NODE1540X	NODE1539X	GENE2595X	0.951823
NODE1541X	NODE1535X	GENE1379X	0.951792
NODE1542X	NODE1541X	GENE1365X	0.951792
NODE1543X	GENE2095X	GENE861X	0.951790
NODE1544X	GENE348X	GENE2231X	0.951780
NODE1545X	NODE1542X	GENE1029X	0.951748
NODE1546X	NODE1545X	GENE546X	0.951634
NODE1547X	NODE1546X	GENE986X	0.951620
NODE1548X	NODE1537X	NODE1532X	0.951576
NODE1549X	NODE1548X	GENE1425X	0.951576
NODE1550X	NODE1547X	GENE1992X	0.951573
NODE1551X	NODE1550X	GENE2627X	0.951573
NODE1552X	NODE1549X	GENE1145X	0.951567
NODE1553X	NODE1552X	GENE1018X	0.951567
NODE1554X	GENE1587X	GENE2325X	0.951555
NODE1555X	GENE1210X	GENE2981X	0.951536
NODE1556X	GENE587X	NODE1555X	0.951536
NODE1557X	NODE1551X	NODE1556X	0.951536
NODE1558X	GENE150X	GENE1050X	0.951533
NODE1559X	NODE1557X	NODE1558X	0.951533
NODE1560X	GENE2865X	GENE2916X	0.951467
NODE1561X	NODE1540X	NODE1560X	0.951467
NODE1562X	NODE1553X	GENE597X	0.951366
NODE1563X	GENE140X	GENE968X	0.951358
NODE1564X	NODE1561X	NODE1563X	0.951358
NODE1565X	NODE1564X	GENE2758X	0.951358
NODE1566X	NODE1562X	GENE249X	0.951193
NODE1567X	NODE1565X	GENE467X	0.951193
NODE1568X	NODE1567X	NODE1520X	0.951193
NODE1569X	NODE1559X	GENE2702X	0.951146
NODE1570X	NODE1568X	GENE1665X	0.951111
NODE1571X	GENE549X	GENE1846X	0.950996
NODE1572X	NODE1566X	GENE2801X	0.950936
NODE1573X	NODE1572X	GENE625X	0.950929
NODE1574X	NODE1570X	GENE1830X	0.950869
NODE1575X	NODE1569X	GENE2017X	0.950811
NODE1576X	NODE1575X	NODE12X	0.950752
NODE1577X	NODE1573X	GENE565X	0.950700
NODE1578X	NODE1576X	GENE2505X	0.950697
NODE1579X	GENE1427X	GENE1440X	0.950645
NODE1580X	GENE2380X	NODE1579X	0.950645
NODE1581X	NODE1577X	NODE1580X	0.950645
NODE1582X	NODE1574X	GENE2746X	0.950626
NODE1583X	GENE1798X	GENE721X	0.950612
NODE1584X	NODE1578X	GENE1342X	0.950588
NODE1585X	NODE1581X	GENE1558X	0.950553
NODE1586X	NODE1585X	GENE296X	0.950551
NODE1587X	NODE1584X	GENE2228X	0.950523
NODE1588X	GENE2157X	GENE898X	0.950512
NODE1589X	NODE1587X	NODE1544X	0.950478
NODE1590X	NODE1586X	GENE2815X	0.950446
NODE1591X	NODE1589X	GENE2236X	0.950404
NODE1592X	NODE1582X	GENE658X	0.950364
NODE1593X	NODE1591X	GENE973X	0.950334
NODE1594X	NODE1590X	GENE1437X	0.950318
NODE1595X	NODE1593X	GENE389X	0.950312
NODE1596X	NODE1592X	GENE2243X	0.950254
NODE1597X	NODE1594X	GENE675X	0.950237
NODE1598X	NODE1596X	GENE2016X	0.950223
NODE1599X	NODE1598X	GENE2340X	0.950197
NODE1600X	NODE1599X	GENE138X	0.950192
NODE1601X	NODE1595X	GENE663X	0.950121
NODE1602X	GENE1279X	GENE1709X	0.950095
NODE1603X	NODE1601X	NODE1285X	0.950075
NODE1604X	NODE1603X	GENE1428X	0.950019
NODE1605X	NODE1604X	GENE2855X	0.949951
NODE1606X	NODE1600X	GENE1854X	0.949837
NODE1607X	NODE1606X	GENE2786X	0.949819
NODE1608X	GENE2937X	GENE423X	0.949806
NODE1609X	NODE1605X	NODE1608X	0.949806
NODE1610X	NODE1609X	GENE1597X	0.949806
NODE1611X	NODE1607X	GENE2466X	0.949782
NODE1612X	NODE1611X	GENE3022X	0.949782
NODE1613X	NODE1610X	GENE2634X	0.949765
NODE1614X	NODE1597X	GENE906X	0.949705
NODE1615X	GENE1851X	GENE2376X	0.949689
NODE1616X	NODE1615X	GENE1326X	0.949689
NODE1617X	NODE1613X	NODE1616X	0.949689
NODE1618X	GENE888X	GENE2307X	0.949646
NODE1619X	NODE1612X	GENE108X	0.949635
NODE1620X	NODE1614X	GENE2501X	0.949629
NODE1621X	NODE1617X	GENE400X	0.949603
NODE1622X	NODE1620X	GENE695X	0.949595
NODE1623X	NODE1619X	GENE2436X	0.949486
NODE1624X	NODE1622X	GENE2648X	0.949481
NODE1625X	NODE1621X	GENE722X	0.949351
NODE1626X	NODE1624X	GENE1473X	0.949343
NODE1627X	NODE1626X	GENE14X	0.949343
NODE1628X	NODE1625X	GENE794X	0.949302
NODE1629X	GENE2585X	NODE1192X	0.949241
NODE1630X	NODE1627X	NODE1629X	0.949241
NODE1631X	NODE1623X	GENE1405X	0.949226
NODE1632X	NODE1630X	GENE2960X	0.949211
NODE1633X	NODE1632X	GENE2367X	0.949174
NODE1634X	GENE26X	GENE476X	0.949169
NODE1635X	NODE1628X	GENE2397X	0.949129
NODE1636X	NODE1631X	GENE1004X	0.949013
NODE1637X	NODE1406X	GENE775X	0.949001
NODE1638X	NODE1635X	NODE1637X	0.949001
NODE1639X	NODE1638X	NODE1583X	0.949001
NODE1640X	NODE1639X	NODE1392X	0.949001
NODE1641X	NODE1636X	GENE2456X	0.948917
NODE1642X	NODE1641X	GENE2784X	0.948915
NODE1643X	GENE338X	GENE2125X	0.948914
NODE1644X	NODE1633X	NODE1643X	0.948914
NODE1645X	GENE468X	GENE503X	0.948841
NODE1646X	NODE1644X	NODE1645X	0.948841
NODE1647X	NODE1642X	GENE1240X	0.948780
NODE1648X	NODE1646X	GENE2841X	0.948746
NODE1649X	NODE1648X	GENE1321X	0.948746
NODE1650X	NODE1647X	GENE2201X	0.948696
NODE1651X	GENE717X	GENE2941X	0.948688
NODE1652X	NODE1651X	GENE1344X	0.948688
NODE1653X	NODE1649X	NODE1652X	0.948688
NODE1654X	NODE1653X	GENE1762X	0.948688
NODE1655X	NODE1654X	GENE1998X	0.948688
NODE1656X	NODE1655X	GENE519X	0.948688
NODE1657X	GENE1621X	GENE1316X	0.948428
NODE1658X	NODE1640X	NODE1657X	0.948428
NODE1659X	NODE1656X	NODE1168X	0.948390
NODE1660X	NODE1659X	GENE2713X	0.948390
NODE1661X	GENE1521X	GENE2843X	0.948385
NODE1662X	NODE1658X	GENE2070X	0.948335
NODE1663X	NODE1662X	GENE404X	0.948335
NODE1664X	NODE1660X	GENE2811X	0.948312
NODE1665X	NODE1663X	GENE437X	0.948305
NODE1666X	NODE1665X	GENE157X	0.948241
NODE1667X	NODE1650X	GENE1244X	0.948192
NODE1668X	NODE1664X	GENE1962X	0.948110
NODE1669X	NODE1667X	GENE2402X	0.948065
NODE1670X	GENE260X	GENE1685X	0.948039
NODE1671X	NODE1668X	NODE1670X	0.948039
NODE1672X	NODE1669X	GENE62X	0.948026
NODE1673X	NODE1666X	GENE2428X	0.947975
NODE1674X	NODE1671X	GENE1159X	0.947951
NODE1675X	NODE1674X	GENE2053X	0.947951
NODE1676X	NODE1675X	GENE1619X	0.947901
NODE1677X	NODE1676X	GENE82X	0.947839
NODE1678X	NODE1672X	GENE1115X	0.947829
NODE1679X	NODE1677X	GENE225X	0.947799
NODE1680X	GENE2781X	GENE2840X	0.947766
NODE1681X	NODE1679X	NODE1680X	0.947766
NODE1682X	NODE1681X	GENE1416X	0.947761
NODE1683X	GENE283X	GENE1054X	0.947719
NODE1684X	NODE1682X	NODE1683X	0.947719
NODE1685X	NODE1673X	GENE2384X	0.947675
NODE1686X	GENE2647X	GENE2611X	0.947623
NODE1687X	NODE1685X	NODE1686X	0.947623
NODE1688X	NODE1678X	GENE1266X	0.947561
NODE1689X	NODE1687X	GENE1373X	0.947561
NODE1690X	NODE1689X	GENE2437X	0.947561
NODE1691X	GENE227X	NODE1315X	0.947542
NODE1692X	NODE1688X	NODE1691X	0.947542
NODE1693X	NODE1684X	GENE799X	0.947535
NODE1694X	NODE1693X	GENE2023X	0.947535
NODE1695X	GENE97X	GENE1078X	0.947461
NODE1696X	NODE1690X	GENE2025X	0.947431
NODE1697X	NODE1696X	GENE2833X	0.947431
NODE1698X	NODE1692X	GENE2406X	0.947368
NODE1699X	NODE1697X	GENE1247X	0.947353
NODE1700X	NODE1699X	GENE1922X	0.947346
NODE1701X	NODE1694X	GENE2356X	0.947330
NODE1702X	NODE1698X	GENE2778X	0.947327
NODE1703X	NODE1700X	GENE506X	0.947323
NODE1704X	GENE3005X	GENE2739X	0.947255
NODE1705X	NODE1702X	GENE679X	0.947235
NODE1706X	NODE1705X	GENE1421X	0.947221
NODE1707X	NODE1703X	GENE3069X	0.947217
NODE1708X	NODE1706X	GENE2041X	0.947145
NODE1709X	NODE1707X	NODE1618X	0.947126
NODE1710X	NODE1701X	GENE1476X	0.947085
NODE1711X	NODE1710X	GENE2869X	0.947071
NODE1712X	NODE1711X	GENE2850X	0.947071
NODE1713X	NODE1712X	GENE2906X	0.947071
NODE1714X	NODE1708X	GENE1936X	0.947010
NODE1715X	NODE1709X	GENE267X	0.947006
NODE1716X	NODE1715X	GENE670X	0.946939
NODE1717X	NODE1714X	GENE643X	0.946909
NODE1718X	NODE18X	GENE1036X	0.946865
NODE1719X	NODE1716X	NODE1718X	0.946865
NODE1720X	NODE1588X	GENE2772X	0.946833
NODE1721X	NODE1713X	NODE1720X	0.946833
NODE1722X	NODE1721X	GENE843X	0.946823
NODE1723X	NODE1719X	GENE1418X	0.946800
NODE1724X	NODE1723X	GENE2685X	0.946782
NODE1725X	NODE1722X	GENE1335X	0.946707
NODE1726X	NODE1724X	GENE153X	0.946651
NODE1727X	NODE1725X	GENE1127X	0.946638
NODE1728X	NODE1717X	GENE2250X	0.946603
NODE1729X	NODE1727X	GENE2472X	0.946541
NODE1730X	NODE1726X	GENE2686X	0.946443
NODE1731X	NODE1729X	GENE1119X	0.946434
NODE1732X	NODE1731X	GENE42X	0.946426
NODE1733X	NODE1732X	GENE2720X	0.946332
NODE1734X	NODE1730X	GENE2917X	0.946328
NODE1735X	GENE505X	GENE965X	0.946303
NODE1736X	NODE1735X	GENE1198X	0.946303
NODE1737X	NODE1728X	NODE1736X	0.946303
NODE1738X	GENE1946X	GENE3072X	0.946261
NODE1739X	NODE1734X	NODE1738X	0.946261
NODE1740X	NODE1733X	GENE1731X	0.946240
NODE1741X	NODE1740X	GENE2731X	0.946236
NODE1742X	NODE1739X	GENE1362X	0.946137
NODE1743X	GENE726X	GENE1167X	0.946117
NODE1744X	NODE1741X	NODE1743X	0.946117
NODE1745X	NODE1744X	GENE1812X	0.946117
NODE1746X	NODE1742X	GENE1682X	0.946082
NODE1747X	NODE1746X	GENE2818X	0.946064
NODE1748X	NODE1747X	GENE1838X	0.946064
NODE1749X	NODE1745X	GENE1739X	0.946014
NODE1750X	GENE1901X	GENE2138X	0.945964
NODE1751X	NODE1748X	NODE1750X	0.945964
NODE1752X	NODE1737X	GENE2188X	0.945940
NODE1753X	NODE1752X	NODE883X	0.945940
NODE1754X	NODE1749X	GENE2185X	0.945913
NODE1755X	NODE1304X	GENE2308X	0.945867
NODE1756X	NODE1753X	NODE66X	0.945866
NODE1757X	NODE1756X	GENE928X	0.945862
NODE1758X	NODE1754X	GENE1375X	0.945836
NODE1759X	NODE1751X	GENE1002X	0.945816
NODE1760X	NODE1758X	GENE1045X	0.945788
NODE1761X	NODE1759X	NODE1757X	0.945725
NODE1762X	NODE1761X	GENE742X	0.945725
NODE1763X	NODE1762X	GENE1253X	0.945725
NODE1764X	NODE1763X	GENE433X	0.945725
NODE1765X	NODE1764X	GENE47X	0.945725
NODE1766X	NODE1765X	GENE2477X	0.945725
NODE1767X	NODE1766X	GENE1130X	0.945725
NODE1768X	NODE1767X	GENE628X	0.945725
NODE1769X	NODE1768X	GENE772X	0.945725
NODE1770X	NODE1769X	GENE1369X	0.945725
NODE1771X	NODE1770X	GENE1034X	0.945725
NODE1772X	NODE1771X	GENE92X	0.945725
NODE1773X	NODE1772X	GENE350X	0.945725
NODE1774X	NODE1773X	GENE333X	0.945725
NODE1775X	NODE1774X	NODE1704X	0.945725
NODE1776X	NODE1775X	GENE2663X	0.945725
NODE1777X	NODE1776X	GENE2682X	0.945725
NODE1778X	NODE1777X	GENE384X	0.945725
NODE1779X	NODE1778X	GENE1978X	0.945725
NODE1780X	NODE1779X	GENE673X	0.945725
NODE1781X	NODE1780X	GENE2642X	0.945725
NODE1782X	NODE1781X	GENE1788X	0.945725
NODE1783X	NODE1782X	GENE2113X	0.945725
NODE1784X	NODE1783X	GENE2785X	0.945725
NODE1785X	NODE1784X	GENE2281X	0.945725
NODE1786X	NODE1785X	GENE596X	0.945725
NODE1787X	NODE1786X	GENE216X	0.945725
NODE1788X	NODE1787X	GENE2455X	0.945725
NODE1789X	NODE1788X	GENE1457X	0.945725
NODE1790X	NODE1789X	GENE1689X	0.945725
NODE1791X	NODE1790X	GENE916X	0.945594
NODE1792X	NODE1791X	GENE1217X	0.945594
NODE1793X	GENE1601X	GENE2521X	0.945592
NODE1794X	NODE1792X	GENE229X	0.945523
NODE1795X	GENE207X	GENE479X	0.945500
NODE1796X	NODE1794X	GENE44X	0.945466
NODE1797X	NODE1796X	GENE241X	0.945463
NODE1798X	NODE1760X	GENE2035X	0.945345
NODE1799X	NODE1798X	GENE2787X	0.945269
NODE1800X	NODE1797X	GENE246X	0.945110
NODE1801X	NODE1800X	GENE2297X	0.944868
NODE1802X	NODE1799X	GENE821X	0.944784
NODE1803X	NODE1801X	GENE110X	0.944665
NODE1804X	NODE1803X	GENE1821X	0.944630
NODE1805X	GENE1350X	GENE2382X	0.944624
NODE1806X	NODE1795X	NODE1793X	0.944617
NODE1807X	GENE2790X	NODE1806X	0.944617
NODE1808X	NODE1802X	NODE1807X	0.944617
NODE1809X	NODE1808X	GENE1767X	0.944556
NODE1810X	NODE1804X	GENE765X	0.944486
NODE1811X	NODE1809X	GENE1544X	0.944154
NODE1812X	GENE932X	GENE2172X	0.944141
NODE1813X	NODE1810X	NODE14X	0.944062
NODE1814X	GENE480X	GENE2285X	0.944034
NODE1815X	NODE1811X	NODE1814X	0.944034
NODE1816X	NODE1813X	GENE1813X	0.944018
NODE1817X	NODE1816X	GENE104X	0.944005
NODE1818X	NODE1815X	GENE2871X	0.944000
NODE1819X	NODE1818X	GENE1162X	0.943935
NODE1820X	GENE921X	GENE2118X	0.943932
NODE1821X	NODE1817X	NODE1820X	0.943932
NODE1822X	NODE1819X	GENE1555X	0.943883
NODE1823X	NODE1822X	GENE1912X	0.943880
NODE1824X	NODE1821X	GENE1203X	0.943728
NODE1825X	GENE2552X	GENE1522X	0.943715
NODE1826X	NODE1824X	GENE993X	0.943676
NODE1827X	GENE481X	GENE1495X	0.943630
NODE1828X	NODE1823X	NODE1825X	0.943515
NODE1829X	NODE1826X	GENE2058X	0.943313
NODE1830X	GENE1378X	GENE683X	0.943185
NODE1831X	NODE1828X	GENE2698X	0.943173
NODE1832X	NODE1831X	GENE2497X	0.943173
NODE1833X	NODE1829X	GENE84X	0.943154
NODE1834X	NODE1833X	GENE2274X	0.943112
NODE1835X	GENE83X	GENE2034X	0.943089
NODE1836X	NODE1834X	NODE24X	0.942868
NODE1837X	GENE512X	GENE2249X	0.942848
NODE1838X	NODE1832X	GENE2198X	0.942802
NODE1839X	NODE1838X	GENE1608X	0.942767
NODE1840X	NODE1839X	GENE2782X	0.942700
NODE1841X	NODE1320X	GENE1069X	0.942699
NODE1842X	GENE0X	NODE1841X	0.942699
NODE1843X	NODE1842X	GENE1195X	0.942699
NODE1844X	NODE1843X	NODE1840X	0.942699
NODE1845X	NODE1844X	GENE2620X	0.942699
NODE1846X	NODE1836X	GENE826X	0.942556
NODE1847X	NODE1846X	GENE1983X	0.942546
NODE1848X	NODE1845X	GENE1458X	0.942484
NODE1849X	GENE2319X	GENE929X	0.942475
NODE1850X	NODE1848X	NODE1849X	0.942475
NODE1851X	NODE1850X	GENE1389X	0.942216
NODE1852X	GENE257X	GENE598X	0.942190
NODE1853X	NODE1847X	GENE2729X	0.942149
NODE1854X	NODE1853X	GENE1643X	0.942031
NODE1855X	NODE1851X	GENE1637X	0.942021
NODE1856X	GENE2955X	GENE2572X	0.941952
NODE1857X	NODE1855X	GENE1011X	0.941928
NODE1858X	NODE1857X	GENE2133X	0.941917
NODE1859X	NODE1858X	GENE368X	0.941812
NODE1860X	NODE1859X	GENE2861X	0.941667
NODE1861X	NODE1854X	GENE2063X	0.941526
NODE1862X	NODE1860X	GENE1274X	0.941525
NODE1863X	NODE1862X	NODE1634X	0.941482
NODE1864X	GENE1543X	GENE2190X	0.941449
NODE1865X	NODE1863X	NODE1864X	0.941449
NODE1866X	NODE1861X	GENE2753X	0.941445
NODE1867X	NODE1865X	GENE1771X	0.941424
NODE1868X	NODE1866X	GENE1786X	0.941343
NODE1869X	NODE1867X	GENE2253X	0.941178
NODE1870X	GENE325X	NODE1856X	0.941167
NODE1871X	NODE1870X	GENE2880X	0.941167
NODE1872X	NODE1869X	NODE1871X	0.941167
NODE1873X	NODE1872X	GENE1776X	0.941152
NODE1874X	NODE1837X	GENE2530X	0.941122
NODE1875X	NODE1874X	GENE575X	0.941122
NODE1876X	NODE1868X	GENE2105X	0.940971
NODE1877X	NODE1852X	GENE455X	0.940965
NODE1878X	NODE1876X	GENE2517X	0.940952
NODE1879X	NODE1878X	GENE1082X	0.940929
NODE1880X	GENE2217X	GENE2200X	0.940899
NODE1881X	GENE177X	NODE1880X	0.940899
NODE1882X	NODE1881X	GENE1091X	0.940899
NODE1883X	NODE1873X	NODE1882X	0.940899
NODE1884X	NODE1883X	GENE516X	0.940864
NODE1885X	NODE1879X	NODE1877X	0.940745
NODE1886X	GENE2179X	GENE2197X	0.940692
NODE1887X	NODE1885X	NODE1886X	0.940692
NODE1888X	NODE1884X	GENE2956X	0.940684
NODE1889X	NODE1887X	NODE1661X	0.940667
NODE1890X	NODE1888X	GENE398X	0.940660
NODE1891X	GENE1968X	GENE1964X	0.940530
NODE1892X	NODE1891X	GENE2899X	0.940530
NODE1893X	NODE1892X	GENE3010X	0.940530
NODE1894X	GENE515X	GENE616X	0.940522
NODE1895X	GENE115X	NODE1894X	0.940522
NODE1896X	NODE1890X	NODE1895X	0.940522
NODE1897X	GENE700X	GENE1112X	0.940432
NODE1898X	NODE1896X	NODE1897X	0.940432
NODE1899X	NODE1898X	GENE2216X	0.940432
NODE1900X	NODE1899X	GENE2542X	0.940305
NODE1901X	NODE1900X	GENE758X	0.940167
NODE1902X	NODE1889X	GENE2129X	0.940087
NODE1903X	NODE1902X	GENE1359X	0.940061
NODE1904X	GENE391X	GENE2894X	0.939858
NODE1905X	GENE32X	NODE1904X	0.939858
NODE1906X	NODE1905X	GENE2453X	0.939858
NODE1907X	NODE1906X	GENE606X	0.939858
NODE1908X	NODE1907X	NODE1893X	0.939858
NODE1909X	NODE1908X	GENE2434X	0.939858
NODE1910X	NODE1903X	NODE1909X	0.939858
NODE1911X	NODE1910X	GENE50X	0.939858
NODE1912X	NODE1901X	GENE644X	0.939857
NODE1913X	NODE1912X	GENE1319X	0.939741
NODE1914X	NODE1913X	GENE190X	0.939564
NODE1915X	GENE290X	GENE980X	0.939538
NODE1916X	NODE1911X	GENE1777X	0.939523
NODE1917X	NODE1916X	GENE2864X	0.939489
NODE1918X	NODE1914X	GENE1364X	0.939480
NODE1919X	NODE1918X	GENE1773X	0.939476
NODE1920X	NODE1919X	GENE2681X	0.939427
NODE1921X	NODE1920X	NODE486X	0.939427
NODE1922X	NODE1917X	GENE297X	0.939339
NODE1923X	NODE1921X	GENE878X	0.939299
NODE1924X	GENE2225X	GENE2884X	0.939170
NODE1925X	NODE1923X	GENE1467X	0.939094
NODE1926X	NODE1922X	GENE1075X	0.938921
NODE1927X	NODE1925X	GENE557X	0.938867
NODE1928X	GENE2498X	GENE1404X	0.938866
NODE1929X	NODE1926X	NODE1928X	0.938866
NODE1930X	GENE2641X	GENE1945X	0.938627
NODE1931X	NODE1927X	NODE1930X	0.938627
NODE1932X	NODE1931X	GENE873X	0.938522
NODE1933X	GENE2659X	NODE1875X	0.938496
NODE1934X	NODE1933X	GENE3039X	0.938496
NODE1935X	NODE1934X	GENE1068X	0.938496
NODE1936X	GENE1911X	NODE1935X	0.938496
NODE1937X	GENE3058X	GENE2154X	0.938424
NODE1938X	NODE1929X	NODE1937X	0.938424
NODE1939X	NODE1932X	GENE836X	0.938346
NODE1940X	NODE1915X	GENE2077X	0.938299
NODE1941X	NODE1938X	GENE2345X	0.938295
NODE1942X	NODE1941X	GENE1858X	0.938276
NODE1943X	GENE69X	NODE1936X	0.938268
NODE1944X	NODE1943X	GENE697X	0.938268
NODE1945X	NODE1942X	NODE1944X	0.938268
NODE1946X	GENE2803X	GENE2054X	0.938252
NODE1947X	NODE1939X	GENE2127X	0.938192
NODE1948X	NODE1945X	GENE624X	0.938182
NODE1949X	GENE540X	GENE1716X	0.938133
NODE1950X	NODE1949X	GENE1464X	0.938133
NODE1951X	NODE1948X	NODE1950X	0.938133
NODE1952X	GENE1505X	GENE1220X	0.938070
NODE1953X	NODE1947X	NODE1952X	0.938070
NODE1954X	NODE1953X	GENE1265X	0.938070
NODE1955X	NODE1951X	GENE1008X	0.938048
NODE1956X	NODE1954X	GENE2837X	0.937970
NODE1957X	NODE1956X	GENE1032X	0.937970
NODE1958X	NODE1957X	GENE637X	0.937970
NODE1959X	NODE1955X	GENE282X	0.937869
NODE1960X	NODE1958X	GENE1917X	0.937865
NODE1961X	GENE1230X	GENE1081X	0.937666
NODE1962X	NODE1959X	GENE1593X	0.937653
NODE1963X	NODE1960X	GENE434X	0.937507
NODE1964X	GENE144X	GENE1789X	0.937497
NODE1965X	NODE1963X	GENE2872X	0.937482
NODE1966X	NODE1965X	GENE585X	0.937435
NODE1967X	NODE1966X	GENE2030X	0.937344
NODE1968X	GENE370X	GENE1028X	0.937301
NODE1969X	NODE1967X	GENE272X	0.937179
NODE1970X	GENE2203X	GENE745X	0.937146
NODE1971X	NODE1969X	GENE974X	0.937068
NODE1972X	NODE1962X	GENE189X	0.937058
NODE1973X	NODE1972X	GENE591X	0.936876
NODE1974X	NODE1971X	GENE1572X	0.936821
NODE1975X	NODE1974X	GENE306X	0.936821
NODE1976X	NODE1975X	GENE128X	0.936586
NODE1977X	NODE1976X	GENE1420X	0.936586
NODE1978X	GENE631X	GENE3035X	0.936478
NODE1979X	NODE1977X	NODE1978X	0.936478
NODE1980X	NODE1830X	GENE488X	0.936330
NODE1981X	NODE1979X	GENE2712X	0.936308
NODE1982X	NODE1973X	GENE2430X	0.936244
NODE1983X	NODE1982X	GENE2493X	0.936244
NODE1984X	NODE1981X	GENE2770X	0.936226
NODE1985X	GENE1954X	GENE2725X	0.936203
NODE1986X	NODE1984X	GENE1749X	0.936164
NODE1987X	NODE1554X	GENE2364X	0.936119
NODE1988X	NODE1695X	NODE1987X	0.936119
NODE1989X	GENE1381X	NODE1988X	0.936119
NODE1990X	NODE1989X	GENE2944X	0.936119
NODE1991X	GENE1663X	NODE1990X	0.936119
NODE1992X	NODE1991X	GENE902X	0.936119
NODE1993X	NODE1992X	NODE1835X	0.936119
NODE1994X	NODE1983X	NODE1993X	0.936119
NODE1995X	NODE1994X	GENE2569X	0.936119
NODE1996X	NODE1995X	NODE337X	0.936049
NODE1997X	NODE1986X	GENE1889X	0.935965
NODE1998X	NODE1996X	GENE2650X	0.935899
NODE1999X	NODE1997X	GENE2704X	0.935857
NODE2000X	NODE1999X	GENE2509X	0.935835
[truncated: 1,079 more rows]
