# Supplementary material for: Characteristics and clustering of human ribosomal protein genes
Source: BMC Genomics. 2006 Feb 28;7:37. doi: 10.1186/1471-2164-7-37 (PMC1459141; doi:10.1186/1471-2164-7-37)
Supplement: Additional File 7 — The data files for the cluster analyses in Gene expression, Amino acid composition and Codon composition. The output file (gene_expression.gtr, amino_acid.gtr, codon.gtr) of Cluster 3.0. To make Figure 1, 4 and 5, these data file were used by the Treeview 1.0.12. [file 1471-2164-7-37-S7.txt]

NAME	GAC	GAT	GAA	GAG	AGA	AGG	CGA	CGC	CGG	CGT	AAA	AAG	CAC	CAT	AAC	AAT	CAA	CAG	AGC	AGT	TCA	TCC	TCG	TCT	ACA	ACC	ACG	ACT	TAC	TAT	GCA	GCC	GCG	GCT	GGA	GGC	GGG	GGT	GTA	GTC	GTG	GTT	TTA	TTG	CTA	CTC	CTG	CTT	ATA
testin_isoform_2	1	0.727272727	0.833333333	1	1	0.6	0.4	0.2	0.4	0.2	0.863636364	1	1	0.75	0.307692308	1	0.538461538	1	1	0.111111111	0.444444444	0.333333333	0	0.444444444	0.285714286	1	0.142857143	0.285714286	0.416666667	1	1	0.8	0	0.9	1	0.777777778	0.666666667	0.222222222	0.25	0.5	1	0.416666667	0.2	0.4	0.4	0.4	1	0.2	0.666666667
5'_nucleotidase,_ecto	0.6	1	1	0.705882353	0.714285714	0.285714286	0.428571429	1	0.857142857	0	1	0.590909091	1	0.875	1	0.55	0.416666667	1	0.75	0.25	0.333333333	1	0.166666667	0.666666667	0.888888889	1	0.333333333	0.666666667	0.818181818	1	0.769230769	1	0.461538462	0.538461538	1	0.833333333	0.333333333	0.611111111	0.304347826	0.347826087	1	0.434782609	0.578947368	0.210526316	0.315789474	0.473684211	1	0.473684211	0.4
solute_carrier_family_31_(copper_transporters),	1	1	1	1	0	0	1	1	0	1	0.2	1	1	0.857142857	0.5	1	1	0.5	1	0.125	0.375	0.625	0	0.125	1	1	0	0.4	1	0.333333333	1	0.5	0	0.5	1	0.125	0.5	0.375	0.25	0.375	1	0.125	0.166666667	0.166666667	0.333333333	1	1	0.166666667	0.333333333
glutamate-rich_WD_repeat_containing_1	1	0.4	0.387096774	1	0.066666667	0	0.133333333	0.533333333	1	0.066666667	0.1	1	1	0.142857143	1	0.4	0.1	1	1	0.333333333	0.666666667	1	0.111111111	0.222222222	0.727272727	1	0.272727273	0.181818182	1	0.666666667	0.227272727	1	0.318181818	0.227272727	0.1875	1	0.6875	0.4375	0	0.45	1	0.05	0	0.041666667	0.041666667	0.375	1	0.291666667	0.090909091
protein_tyrosine_phosphatase,_receptor_type,_D	0.516666667	1	1	0.646341463	1	0.685714286	0.285714286	0.4	0.285714286	0.428571429	1	0.75	0.952380952	1	0.825	1	0.698113208	1	0.696969697	0.757575758	1	0.696969697	0.090909091	0.757575758	1	0.754716981	0.20754717	0.849056604	0.727272727	1	1	0.918918919	0.135135135	0.864864865	1	0.738095238	0.666666667	0.476190476	0.727272727	0.954545455	1	0.75	0.513513514	0.594594595	0.324324324	0.486486486	1	0.72972973	0.470588235
fibroblast_growth_factor_1_(acidic)_isoform_3	1	1	1	0.5	0	1	0	0	0	0	0.666666667	1	1	0	1	1	0	1	1	0	0	0	0	0	0.75	1	0	0	1	0	0	1	0	1	0	0.5	1	0	0	0	1	0	0	0	0	0.666666667	1	0.333333333	0
NIF3_NGG1_interacting_factor_3-like_1	1	0.818181818	0.642857143	1	0.6	0.8	1	0.6	0.8	0	1	1	0.625	1	1	1	1	1	0.333333333	0.083333333	0.166666667	0.75	0.083333333	1	0.666666667	0.555555556	0.111111111	1	1	0.4	0.307692308	0.230769231	0.076923077	1	1	0.25	0.5	0.75	0.444444444	0.888888889	1	0.555555556	0.25	0.4375	0.25	0.4375	1	0.625	0.5
vesicle_transport-related_protein_isoform_a	0.535714286	1	1	0.290322581	1	0.3125	0.3125	0	0.125	0.1875	1	0.62962963	0.375	1	0.5	1	1	0.705882353	0.642857143	0.571428571	1	0	0	0.857142857	0.777777778	0.166666667	0.055555556	1	0.210526316	1	1	0.363636364	0.272727273	0.681818182	1	0.466666667	0.133333333	0.266666667	0.5	0.15	0.5	1	0.736842105	0.684210526	0.526315789	0.263157895	0.473684211	1	0.75
BCL2-like_11_isoform_1	1	0.285714286	0.833333333	1	1	0.833333333	0.666666667	0.333333333	0.166666667	0.333333333	1	1	1	0.25	0.5	1	1	1	0.571428571	0.714285714	0.142857143	1	0	0.571428571	1	1	0	0	1	1	1	1	0.166666667	0.666666667	0.5	1	0.75	0.75	1	0.5	0.5	0.5	0.4	0.6	0.2	0.4	1	0.2	0.25
eyes_absent_1_isoform_b	0.625	1	1	0.368421053	1	0.625	0.625	0.125	0.5	0.375	1	0.333333333	1	1	0.8125	1	0.55	1	1	0.7	0.95	0.65	0.1	0.5	1	0.5	0.125	0.458333333	1	1	1	0.705882353	0.117647059	0.352941176	1	0.526315789	0.368421053	0.684210526	0.625	0.25	0.625	1	0.5	1	0.166666667	0.666666667	1	0.416666667	0.538461538
periphilin_1	0.785714286	1	1	0.517241379	1	0.473684211	0.421052632	0.157894737	0.315789474	0.157894737	1	0.933333333	0.3	1	0.75	1	0.15	1	0.388888889	0.666666667	0.722222222	0.277777778	0	1	0.909090909	0.272727273	0.181818182	1	1	0.8	1	0.333333333	0.333333333	0.666666667	1	0.625	0.375	0.75	0.428571429	0.285714286	0.857142857	1	0.8	1	1	0.4	1	0.6	0.666666667
secretoglobin,_family_2A,_member_1	1	0.5	0.5	1	1	0	0	0	0	0	1	1	0.5	1	0.666666667	1	0.5	1	0.5	1	0.5	0.5	0	1	1	1	0	1	1	0.5	1	1	0.5	1	1	1	1	0	0	1	1	1	0	0	0	0.714285714	1	0.285714286	1
glutamate-cysteine_ligase,_catalytic_subunit	0.818181818	1	0.888888889	1	1	0.5	0.428571429	0.285714286	0.428571429	0	0.666666667	1	0.7	1	1	0.941176471	0.357142857	1	0.357142857	0.642857143	0.571428571	0.571428571	0.071428571	1	1	0.466666667	0.133333333	0.533333333	1	0.846153846	0.833333333	0.833333333	0	1	1	0.5	0.5	0.25	0.4375	0.4375	1	0.5	0.388888889	0.555555556	0.166666667	0.555555556	1	0.444444444	0.6875
hypothetical_protein_FLJ25059	0.428571429	1	1	0.25	1	0.25	0.75	0	0	0.5	1	0.166666667	0.25	1	0	1	1	0.333333333	0.6	1	0.8	0.2	0	0.6	1	1	0	1	0.166666667	1	1	0.5	0	1	0.75	0.375	0.125	1	0.2	0.4	0.4	1	0.666666667	0.333333333	0.666666667	0.333333333	0.666666667	1	0.222222222
RNA_binding_motif,_single_stranded_interacting	1	1	1	0.75	1	0.666666667	0.666666667	0	0	0.666666667	1	0.833333333	0.8	1	1	0.7	0.8	1	0.818181818	1	0.727272727	0.272727273	0.090909091	0.909090909	1	0.692307692	0.384615385	0.384615385	1	0.909090909	0.75	0.916666667	0.083333333	1	1	0.230769231	0.153846154	0.538461538	0.142857143	0.571428571	0.857142857	1	0.285714286	0.571428571	0.714285714	0.857142857	1	0.142857143	0.333333333
succinate-CoA_ligase,_ADP-forming,_beta_subunit	0.285714286	1	1	0.076923077	0.8	1	0.4	0.4	1	0	1	0.761904762	0.166666667	1	0.7	1	1	0.923076923	0.1	0.5	1	0.2	0	0.6	1	0.833333333	0.333333333	0.333333333	1	0.571428571	0.80952381	0.380952381	0.142857143	1	1	0.352941176	0.117647059	0.823529412	0.909090909	0.818181818	1	0.909090909	0.666666667	1	0.444444444	0.777777778	0.555555556	1	1
hypothetical_protein_FLJ12528	1	1	0.888888889	1	0.391304348	0.52173913	0.304347826	0.260869565	1	0.173913043	0.571428571	1	1	0.571428571	1	0.714285714	0.228571429	1	0.818181818	0.545454545	0.818181818	1	0.181818182	0.909090909	1	0.318181818	0.136363636	0.227272727	0.4	1	1	0.863636364	0.090909091	0.818181818	0.722222222	0.611111111	1	0.555555556	0.090909091	0.363636364	1	0.272727273	0.076923077	0.256410256	0.230769231	0.384615385	1	0.384615385	0.083333333
interleukin_17_receptor_C_isoform_4_precursor	1	0.333333333	0.285714286	1	0.142857143	1	0.285714286	0.285714286	0.142857143	0.142857143	0.666666667	1	1	0.5	1	0.75	0.285714286	1	0.142857143	0.285714286	0.285714286	1	0	0.857142857	1	1	1	1	1	0.666666667	0.375	1	0.125	0.75	0.333333333	1	0.833333333	0.333333333	0.105263158	0.368421053	1	0.052631579	0	0.176470588	0.058823529	0.529411765	1	0.176470588	0.333333333
SMART/HDAC1_associated_repressor_protein	0.710526316	1	1	0.87283237	0.739726027	1	0.561643836	0.356164384	0.534246575	0.328767123	1	0.805555556	1	0.928571429	1	0.980769231	0.374045802	1	0.612612613	0.675675676	0.513513514	0.666666667	0.09009009	1	1	0.776315789	0.263157895	0.763157895	0.720930233	1	0.968421053	1	0.210526316	0.947368421	0.811320755	0.943396226	1	0.641509434	0.318181818	0.581818182	1	0.436363636	0.225	0.3625	0.2	0.5	1	0.5625	0.320754717
nucleoporin_98kD_isoform_4	0.47826087	1	1	0.727272727	1	0.615384615	0.538461538	0.846153846	0.538461538	1	1	0.844444444	0.947368421	1	0.519230769	1	0.362068966	1	0.975609756	0.731707317	0.804878049	0.585365854	0.097560976	1	1	0.655172414	0.068965517	0.913793103	0.55	1	0.80952381	0.69047619	0.047619048	1	1	0.534482759	0.431034483	0.534482759	0.375	0.75	0.916666667	1	0.64516129	0.903225806	0.64516129	0.903225806	0.903225806	1	0.3
bromodomain-containing_protein	1	0.666666667	0.193181818	1	0.057142857	0.314285714	0.257142857	0.714285714	1	0.285714286	0.333333333	1	1	0.448275862	1	0.433333333	0.217391304	1	1	0.5	0.6	0.35	0.075	0.225	0.894736842	1	0.368421053	0.631578947	1	0.32	0.53125	1	0.125	0.5625	0.166666667	1	0.277777778	0.444444444	0.176470588	0.5	1	0.205882353	0.021276596	0.212765957	0.14893617	0.361702128	1	0.191489362	0
NADH_dehydrogenase_6	0	1	0.111111111	1	0	0.5	0	0	1	0.5	1	1	0	0	0.333333333	1	0	0	0.666666667	1	0.666666667	0	0	1	1	0	0	1	0	1	0.25	0	0.75	1	0.4	0	1	0.533333333	0.9	0.3	1	0.9	1	1	0	0	0.375	0	0.166666667
cholinergic_receptor,_nicotinic,_beta	0.923076923	1	1	0.222222222	1	0.285714286	0.285714286	0.714285714	0	0	1	0.434782609	0.5	1	0.875	1	0.444444444	1	0.2	0.2	0.466666667	1	0.333333333	0.466666667	0.636363636	1	0.272727273	0.181818182	0.875	1	0.166666667	0.833333333	0	1	1	1	0.571428571	0.428571429	0.533333333	0.733333333	0.8	1	0.411764706	0.352941176	0.176470588	0.764705882	1	0.588235294	0.333333333
Rho-related_BTB_domain_containing_1	1	1	1	0.636363636	0.461538462	1	0.538461538	0.615384615	0.461538462	0.230769231	0.791666667	1	1	0.3125	1	0.866666667	0.153846154	1	0.6	0.9	0.8	0.7	0.2	1	0.875	1	0.75	0.5	0.9	1	0.653846154	1	0.115384615	0.346153846	0.545454545	0.818181818	1	0.363636364	0.173913043	0.434782609	1	0.52173913	0.3	0.9	0.25	0.55	1	0.4	0.333333333
sperm_acrosome_associated_1	0.444444444	1	1	0.526315789	1	0.333333333	0	0.333333333	0.166666667	0.333333333	1	0.428571429	1	0	0.444444444	1	1	0.8	0.666666667	1	0.833333333	0.833333333	0	0.666666667	1	0.875	0.25	0.5	1	1	1	1	0.428571429	0.714285714	0.5	1	0.375	0.75	1	1	0.25	0.75	0.714285714	0.571428571	0.571428571	0.142857143	1	0.714285714	0.875
hypothetical_protein_MGC24132	0.333333333	1	1	0.769230769	1	0.3	0.1	0	0	0.1	1	0.333333333	0.666666667	1	0.666666667	1	1	0.857142857	0.6	0.2	0.6	0	0	1	0.75	1	0.25	1	0.375	1	0.2	1	0	1	1	1	1	0.333333333	0.666666667	0.333333333	1	1	0.75	0.625	0.125	0.25	1	0.875	0.333333333
adenylyl_cyclase-associated_protein	0.909090909	1	0.65	1	0.5	0.25	1	0.75	0.25	0.25	0.913043478	1	0.571428571	1	1	1	0.266666667	1	0.7	0.9	0.7	0.8	0.1	1	1	0.692307692	0.153846154	0.076923077	1	0.833333333	0.75	0.5625	0.125	1	0.538461538	1	0.384615385	0.461538462	0.529411765	0.588235294	1	0.235294118	0.052631579	0.526315789	0.052631579	0.105263158	1	0.210526316	0.6
erythrocyte_membrane_protein_band_4.1-like_2	0.92	1	1	0.845070423	1	0.8125	0.1875	0.75	0.3125	0.25	1	0.816326531	0.846153846	1	0.3125	1	0.567567568	1	1	0.894736842	0.526315789	0.842105263	0.210526316	0.894736842	0.851851852	1	0.074074074	0.555555556	0.8	1	1	0.80952381	0.095238095	0.904761905	1	0.619047619	0.476190476	0.666666667	0.545454545	0.393939394	1	0.272727273	0.65	0.5	0.3	0.5	1	0.6	0.291666667
transglutaminase_2_(C_polypeptide,	1	0.310344828	0.098039216	1	0.181818182	0.545454545	0.272727273	1	1	0.545454545	0.185185185	1	1	0.083333333	1	0.259259259	0.08	1	1	0.277777778	0.055555556	0.5	0.277777778	0.111111111	0.181818182	1	0.227272727	0.181818182	1	0.210526316	0.034482759	1	0.137931034	0.206896552	0.103448276	1	0.517241379	0.137931034	0.060606061	0.484848485	1	0.181818182	0.027027027	0.054054054	0.135135135	0.513513514	1	0.135135135	0.034482759
E1B-55kDa-associated_protein_5_isoform_b	1	0.75	0.615384615	1	0.352941176	0.470588235	0.764705882	1	0.882352941	0.411764706	0.24137931	1	1	0.571428571	1	0.25	0.142857143	1	1	0.25	0.2	0.5	0.05	0.25	0.428571429	1	0.047619048	0.142857143	1	0.857142857	0.35	1	0.35	0.65	0.472222222	1	0.583333333	0.388888889	0.166666667	0.833333333	1	0.416666667	0.055555556	0.166666667	0.277777778	0.555555556	1	0.333333333	0.066666667
hypothetical_protein_LOC283476	0	0	1	0.5	1	0.666666667	0	0	0	0	1	1	0	1	1	0.75	1	0.2	0.5	0	0.75	1	0	0.75	1	0.5	0	1	1	1	0.5	1	0.5	0.5	1	0.666666667	0.666666667	0.333333333	0	1	1	1	0.5	0.25	1	1	0.75	0.75	0.666666667
beta_tubulin_1,_class_VI	1	0.466666667	0.541666667	1	0.333333333	0.833333333	0.5	1	0.666666667	0.5	0.666666667	1	1	0.625	1	0.411764706	0.4	1	1	0.166666667	0.083333333	0.75	0.166666667	0.416666667	0.272727273	1	0.545454545	0.181818182	1	0.3	0.25	1	0.1	0.35	0.266666667	1	0.733333333	0.266666667	0.058823529	0.647058824	1	0.117647059	0.071428571	0.357142857	0.285714286	0.857142857	1	0	0.166666667
cystatin_M_precursor	1	0	0.25	1	0	0.25	0.25	1	0.75	0.25	0	1	1	0	1	0	0	1	1	0	0	0.2	0.4	0.2	0.5	1	1	1	1	0	0.375	0.75	1	0	0.666666667	1	0.666666667	0	0	1	1	0.2	0	0	0.090909091	0.454545455	1	0.090909091	0
WAP_four-disulfide_core_domain_3_isoform_2	0	1	1	1	0	1	0	1	0	0	1	0.5	0	0	1	0.5	1	0	0	0	1	1	0	1	0	1	0	1	0	0	0	0	0	1	0.5	1	0	0	0	1	1	0	0.5	0	0	0	1	0	0
hypothetical_protein_FLJ32978	0.333333333	1	1	0.32	1	0.545454545	0.454545455	0.181818182	0.090909091	0.272727273	1	0.9	0.25	1	0.454545455	1	1	0.833333333	0.533333333	0.4	0.533333333	0.466666667	0.066666667	1	0.636363636	0.272727273	0.181818182	1	0.333333333	1	0.5	0.875	0	1	1	0.285714286	0.142857143	0.428571429	0.615384615	0.307692308	1	0.538461538	0.571428571	0.571428571	0.5	0.428571429	1	0.5	1
G_protein-coupled_receptor_105	1	0.333333333	1	0.125	0.75	1	0	0.25	0.75	0	1	0.846153846	1	0.666666667	1	1	0.090909091	1	1	0.666666667	0.888888889	0.555555556	0.111111111	0.666666667	1	0.428571429	0	1	1	0.666666667	0.333333333	0.5	0.166666667	1	1	0.2	0.2	0.4	0.285714286	0.428571429	1	0.357142857	0.333333333	0.555555556	0.555555556	1	0.888888889	0.888888889	0.263157895
NADH_dehydrogenase_(ubiquinone)_1_beta	0.6	1	1	0.666666667	0.833333333	0.166666667	0.5	0.166666667	1	0.166666667	0.166666667	1	0.25	1	0	1	0.125	1	0.5	0	0	0.5	1	1	0	1	0.25	0.25	1	0.5	0.2	1	0.8	0.4	0.333333333	0.333333333	0.333333333	1	0	1	1	0.5	0.333333333	0.833333333	0.166666667	0.166666667	1	0.166666667	0
glutathione_transferase_A5	1	1	1	0.909090909	1	0.285714286	0	0.142857143	0.285714286	0	0.692307692	1	1	0	1	0.75	0.75	1	1	0.5	0	0.5	0.166666667	0.333333333	0.5	1	0.5	1	1	0.125	0.714285714	1	0	0.428571429	0.333333333	1	1	0.333333333	0.75	0.5	1	0.5	0.25	0.416666667	0.083333333	0.25	1	0.666666667	0.428571429
immunoglobulin_superfamily,_member_2	0.782608696	1	0.674418605	1	0.764705882	1	0.117647059	0.176470588	0.529411765	0.352941176	0.696969697	1	1	0.380952381	1	0.944444444	0.377777778	1	0.653846154	0.576923077	0.615384615	0.846153846	0.076923077	1	0.92	0.76	0.24	1	1	0.722222222	0.652173913	1	0	0.695652174	0.913043478	1	0.434782609	0.434782609	0.363636364	0.515151515	1	0.363636364	0.297297297	0.324324324	0.216216216	0.810810811	1	0.27027027	0.3
hypothetical_protein_LOC168850	0.466666667	1	1	0.285714286	0.571428571	1	0.714285714	0.428571429	0	0.142857143	1	0.5625	0.833333333	1	0.181818182	1	1	0.833333333	0.428571429	1	0.857142857	0.428571429	0.285714286	0.857142857	0.909090909	0.181818182	0	1	0.6	1	1	0.666666667	0.333333333	0.666666667	1	0	0.166666667	0.5	0.7	0.1	0.3	1	1	0.5	0.75	0.375	0.25	0.375	0.538461538
HSPC043_protein	1	0.25	1	1	1	0	0	0.333333333	0.333333333	0	1	0.5	0.2	1	1	0.75	0.666666667	1	0.2	0	0.6	0	0.2	1	1	0	0	1	1	0	1	0.111111111	0	0.444444444	1	0	0.333333333	0.333333333	0	0	0	1	0.2	0.4	0.2	0.2	0.2	1	0
SF3b10	1	0	0.166666667	1	0	0	0.333333333	1	0	0	0.25	1	1	0.25	1	0.25	0.333333333	1	1	0	0	1	0.5	0	0	1	0.333333333	0.333333333	1	0	0	1	0.666666667	0	0.333333333	1	0	0	0	1	1	0	0	0.333333333	0	0.333333333	1	0.666666667	0
ARP3_actin-related_protein_3_homolog	0.5625	1	1	0.391304348	1	0.857142857	0.428571429	0.428571429	0.428571429	0.428571429	1	0.642857143	1	0.8	0.25	1	1	0.6	0.285714286	0.571428571	1	0.571428571	0.142857143	0.428571429	1	0.5	0.5	0.875	0.2	1	0.666666667	0.25	0.083333333	1	1	0.2	0.2	0.666666667	1	0.7	0.9	0.7	0.5	1	0.2	0.2	0.5	0.2	0.294117647
trinucleotide_repeat_containing_4	1	0.636363636	0.307692308	1	0.125	0.25	0.375	0.375	1	0	0.210526316	1	1	0.1	1	0.833333333	0.086956522	1	1	0.2	0.266666667	0.133333333	0.066666667	0.066666667	0.2	1	0.133333333	0.333333333	1	0.076923077	0.071428571	1	0.119047619	0.214285714	0.333333333	1	0.833333333	0.25	0.083333333	0.833333333	1	0.25	0	0.055555556	0.111111111	0.444444444	1	0.111111111	0
dimethylarginine_dimethylaminohydrolase_1	1	0.636363636	0.916666667	1	0.5	0.5	0.75	0.5	1	0	0.727272727	1	1	0.285714286	1	1	0.285714286	1	1	0.666666667	0.166666667	0.5	0.166666667	0.5	0.75	1	0.25	0.75	0.5	1	0.818181818	1	0.363636364	0.272727273	0.111111111	1	0.888888889	0.111111111	0.117647059	0.235294118	1	0.235294118	0.363636364	0.363636364	0.181818182	0.636363636	1	0.363636364	0.5
cyclin-dependent_kinase_inhibitor_2A_isoform_3	1	0.5	0.857142857	1	0.4	0.8	0.2	0	1	0	0.333333333	1	1	0	0.5	1	0	1	1	0.333333333	0.666666667	0	0.666666667	0.333333333	0	0.5	1	0	1	0	0.571428571	0.571428571	1	0.428571429	0.111111111	0.222222222	1	0.444444444	0.5	0	1	0.5	0	0.2	0	0.4	1	0.2	0
envoplakin	1	0.230769231	0.097222222	1	0.071428571	0.657142857	0.142857143	0.714285714	1	0.057142857	0.103174603	1	1	0.206896552	1	0.071428571	0.04787234	1	1	0.090909091	0.106060606	0.560606061	0.136363636	0.136363636	0.365853659	1	0.463414634	0.12195122	1	0.166666667	0.225490196	1	0.274509804	0.235294118	0.119047619	1	0.857142857	0.095238095	0.078651685	0.303370787	1	0.02247191	0	0.054216867	0.036144578	0.331325301	1	0.054216867	0.016949153
aurora_kinase_B	1	0.333333333	0.136363636	1	0.285714286	0.857142857	0.428571429	0.857142857	1	0.285714286	0.222222222	1	1	0.857142857	1	0.5	0.083333333	1	0.714285714	0.285714286	0.285714286	0.714285714	0.142857143	1	1	0.666666667	0.666666667	0	1	0.625	0.272727273	1	0.181818182	0.545454545	0.5	1	0.875	0	0	0.75	1	0	0.105263158	0.157894737	0.157894737	0.526315789	1	0.157894737	0.222222222
hypothetical_protein_FLJ12770	0.571428571	1	0.25	1	0.333333333	0.333333333	0.333333333	0.5	1	0.166666667	0.142857143	1	1	0.5	1	0.5	0.083333333	1	1	0.625	0.125	0.125	0.25	0	1	0.25	0.125	1	1	0.8	0.7	1	0.2	0.7	1	1	1	0.222222222	0.545454545	0.363636364	1	0.545454545	0	0.470588235	0.294117647	0.470588235	1	0.058823529	0.333333333
proteasome_alpha_3_subunit_isoform_2	0.7	1	1	0.095238095	1	0.111111111	0	0	0.111111111	0.222222222	1	0.5	0	1	0.8	1	1	0.333333333	0.333333333	0.666666667	0.833333333	0.333333333	0	1	1	0.333333333	0.333333333	0.666666667	0.714285714	1	1	0.4	0.1	0.9	0.571428571	0.714285714	0.285714286	1	0.25	0.166666667	0.333333333	1	0.6	0.4	0.4	0.6	0.4	1	1
hypothetical_protein_FLJ13909	1	1	0.416666667	1	0.428571429	1	0.285714286	0.428571429	0.571428571	0.285714286	0.4	1	1	0	1	0	0.047619048	1	0.833333333	0.5	0.333333333	1	0.5	0	0.5	1	0.333333333	0	1	0	0.571428571	1	0.571428571	0.714285714	0.5	0.375	1	0.125	0.125	0.5	1	0	0	0.04	0	0.44	1	0.08	0
neuron_navigator_3	0.78125	1	1	0.494382022	1	0.6	0.375	0.325	0.3	0.125	1	0.846153846	0.774193548	1	0.706896552	1	0.609375	1	0.93258427	0.820224719	0.775280899	0.651685393	0.134831461	1	1	0.896551724	0.120689655	0.844827586	0.64	1	0.962962963	0.851851852	0.148148148	1	1	0.754716981	0.660377358	0.886792453	0.580645161	0.677419355	1	1	0.568181818	0.75	0.545454545	0.681818182	1	0.931818182	0.48
protein_tyrosine_phosphatase,_receptor_type,_U	1	0.4	0.102272727	1	0.114285714	0.285714286	0.257142857	1	0.971428571	0.314285714	0.314285714	1	1	0.189189189	1	0.289473684	0.083333333	1	1	0.230769231	0.179487179	0.666666667	0.128205128	0.153846154	0.244897959	1	0.183673469	0.408163265	1	0.276595745	0.351851852	1	0.444444444	0.333333333	0.12962963	1	0.537037037	0.185185185	0	0.636363636	1	0.054545455	0.012345679	0.086419753	0.037037037	0.320987654	1	0.086419753	0.078431373
basigin	1	0.133333333	0.125	1	0.2	0.4	0	1	0.6	0	0.142857143	1	1	0	1	0.25	0	1	0.545454545	0.090909091	0.272727273	1	0.181818182	0.272727273	0.6	1	0.8	0.6	1	0	0.076923077	1	0.307692308	0.230769231	0.214285714	1	0.428571429	0	0.083333333	0.666666667	1	0	0	0.0625	0.0625	0.4375	1	0.0625	0.111111111
calcium_binding_protein_5	0.75	1	0.375	1	0.333333333	0.333333333	0.166666667	0.333333333	1	0.166666667	0.75	1	0	0	0.333333333	1	0.285714286	1	0	0	0	0	0	1	0.666666667	1	1	0	1	0	0.666666667	1	0	1	0.6	1	1	0.6	0.333333333	0.666666667	1	1	0	0.428571429	0.142857143	0.571428571	1	0.285714286	0
bullous_pemphigoid_antigen_1_isoform_1eA	0.589473684	1	1	0.583577713	1	0.848484848	0.515151515	0.287878788	0.439393939	0.303030303	1	0.644827586	0.78125	1	0.584615385	1	0.623015873	1	0.6	0.828571429	0.895238095	0.419047619	0.076190476	1	1	0.708737864	0.106796117	0.970873786	0.611111111	1	1	0.803149606	0.133858268	0.818897638	1	0.449275362	0.47826087	0.652173913	0.689655172	0.402298851	0.988505747	1	0.689189189	0.810810811	0.351351351	0.412162162	1	0.722972973	0.56779661
microtubule-associated_protein_1B_isoform_1	0.923076923	1	1	0.886227545	1	0.764705882	0.941176471	0.352941176	0.352941176	0.352941176	0.917355372	1	1	0.681818182	0.657142857	1	0.76744186	1	0.412371134	0.402061856	0.525773196	0.618556701	0.082474227	1	0.680555556	1	0.111111111	0.736111111	0.909090909	1	0.706896552	0.982758621	0.120689655	1	0.972222222	1	0.583333333	0.638888889	0.314285714	0.528571429	1	0.342857143	0.552631579	0.526315789	0.289473684	0.921052632	1	0.5	0.317073171
testisin_isoform_2	1	0.5	0.375	1	0	0.166666667	0.166666667	1	0.833333333	0.333333333	0.285714286	1	1	0	0.833333333	1	0.076923077	1	1	0.428571429	0.428571429	1	0.428571429	0.428571429	0.5	1	0.5	1	1	0.375	0.333333333	1	0.777777778	0.444444444	1	0.888888889	0.888888889	0.555555556	0.285714286	1	0.857142857	0.285714286	0.055555556	0.111111111	0.055555556	0.666666667	1	0.111111111	0.1
CCAAT/enhancer_binding_protein_alpha	1	0.071428571	0.166666667	1	0	0.083333333	0	1	0.666666667	0	0	1	1	0	1	0.142857143	0	1	1	0.142857143	0	0.142857143	0.214285714	0	0	0.5	1	0	1	0	0	1	0.88	0	0.03125	1	0.125	0.0625	0	0.333333333	1	0	0	0.043478261	0	0.173913043	1	0	0
beta-site_APP-cleaving_enzyme_1_isoform_B	1	0.6	0.5	1	0	0.454545455	0.181818182	0.545454545	1	0.181818182	0.363636364	1	1	0.8	1	0.076923077	0.25	1	1	0.333333333	0.555555556	1	0.222222222	0.222222222	0.357142857	1	0.357142857	0.214285714	1	0.538461538	0.294117647	1	0.117647059	0.588235294	0.24	1	0.24	0.24	0.047619048	0.428571429	1	0.19047619	0	0.074074074	0.074074074	0.407407407	1	0.111111111	0.052631579
hypothetical_protein_FLJ20502	0.125	1	1	0.461538462	1	0.5	1	0	0.5	0	1	0.363636364	1	0.666666667	0.2	1	0.166666667	1	0.333333333	1	1	1	0	0.666666667	0	0	0.5	1	0.333333333	1	1	0.75	0.25	1	0	0.666666667	0.333333333	1	0.75	0.25	0.75	1	0.571428571	0.714285714	0.428571429	0	1	0.857142857	0.833333333
trinucleotide_repeat_containing_5	1	0.5	0.230769231	1	0	1	0.166666667	0.333333333	0.166666667	0	0.272727273	1	1	0	1	0.2	0.166666667	1	1	0.181818182	0.272727273	0.363636364	0.090909091	0.181818182	0.428571429	1	0.142857143	0.428571429	0.5	1	0.625	1	0.125	0.5	0.5	1	0.166666667	0.083333333	0.1	0.3	1	0.2	0.086956522	0.086956522	0	0.217391304	1	0.173913043	0
TSLC1-like_2	1	0.666666667	0.333333333	1	0.083333333	0.416666667	0	0.583333333	1	0.5	0.25	1	1	0.285714286	1	0.857142857	0.05	1	0.888888889	0.111111111	0.111111111	1	0.222222222	0.111111111	0.4	0.7	1	0.1	1	0.571428571	0.214285714	1	0.928571429	0.428571429	0.538461538	1	0.538461538	0.461538462	0.347826087	0.260869565	1	0.130434783	0	0.222222222	0.111111111	0.5	1	0.111111111	0.2
solute_carrier_family_7,_member_10	1	0	0.055555556	1	0.5	0.833333333	0.166666667	1	0.5	0	0.090909091	1	1	0	1	0.333333333	0.222222222	1	0.45	0.1	0.15	1	0.25	0.15	0.615384615	1	0.692307692	0	1	0.214285714	0.074074074	1	0.148148148	0.222222222	0.272727273	1	0.727272727	0.136363636	0	0.956521739	1	0.043478261	0	0.048780488	0.024390244	0.43902439	1	0.097560976	0
ATPase,_H+_transporting,_lysosomal_V0_subunit_a	0.785714286	1	1	0.96969697	1	0.75	0.25	0.666666667	0.5	0.166666667	1	0.863636364	1	0.333333333	1	0.461538462	0.260869565	1	1	0.5625	0.625	0.75	0.1875	0.5625	0.647058824	1	0.058823529	0.470588235	1	0.523809524	0.785714286	1	0.5	0.571428571	1	0.80952381	0.476190476	0.142857143	0.192307692	0.692307692	1	0.615384615	0.2	0.5	0.2	0.475	1	0.35	0.52173913
hypothetical_protein_628	1	1	1	1	1	0.25	0.75	0.25	0.25	0	0.909090909	1	1	0.8	1	0.555555556	0.125	1	0.5	0.625	0.5	1	0	0.375	1	0.333333333	0.666666667	0.5	1	0.333333333	1	0.777777778	0.222222222	0.222222222	0.666666667	1	0.5	0.5	0.285714286	1	1	0.571428571	0.444444444	0.333333333	0.111111111	0.444444444	1	0.444444444	0.272727273
class_II_bHLH_protein_PTF1A	1	0.166666667	0.222222222	1	0.090909091	0	0.090909091	1	1	0	1	1	1	0.2	1	0.142857143	0.181818182	1	0.875	0	0.25	1	0.75	0.625	0.333333333	1	1	0.333333333	1	0.125	0.125	0.8125	1	0.0625	0.083333333	1	0.458333333	0.083333333	0.142857143	0.285714286	1	0	0	0.105263158	0.157894737	0.526315789	1	0.052631579	0.142857143
alpha_1_type_IX_collagen_isoform_1_precursor	0.857142857	1	1	0.382352941	1	0.55	0.4	0.1	0.2	0.4	0.72	1	0.333333333	1	0.333333333	1	0.5	1	0.454545455	0.727272727	0.545454545	1	0.181818182	1	1	0.6	0.4	0.6	1	1	0.85	0.55	0	1	1	0.592105263	0.381578947	0.881578947	0.583333333	0.416666667	1	1	0.571428571	1	0.142857143	0.571428571	0.857142857	1	0.35
DnaJ_subfamily_A_member_2	0.714285714	1	1	0.461538462	1	0.1	0.5	0.2	0.1	0.5	0.882352941	1	0.571428571	1	0.5	1	0.3125	1	1	0.75	0.25	0	0	1	1	0.2	0.2	0.4	0.714285714	1	0.833333333	0.833333333	0	1	1	0.736842105	0.368421053	0.526315789	0.9	0.4	1	0.5	0.3	0.3	0.5	0.2	0.6	1	0.4
olfactory_receptor,_family_12,_subfamily_D,	1	0.5	0.75	1	0.25	1	0	0.5	0.25	0.5	0.666666667	1	1	0.25	0.857142857	1	0.428571429	1	0.5	0.375	0.25	1	0	0.875	1	0.666666667	0	1	0.833333333	1	0.222222222	1	0.111111111	0.888888889	1	1	0.166666667	0.333333333	0.571428571	0.857142857	1	0.571428571	0.25	0.4375	0.25	0.5625	1	0.625	0.6
hypothetical_protein_FLJ20059	0.166666667	1	1	0.875	1	0.625	0.375	0.25	0.125	0.875	1	0.727272727	1	0.8	0.461538462	1	0.454545455	1	0.75	0.375	0.75	0.625	0	1	1	0.4	0	0.9	0.5	1	0.857142857	1	0.142857143	1	1	0.363636364	0.181818182	0.545454545	0.529411765	0.411764706	0.411764706	1	0.307692308	0.538461538	0.230769231	0.692307692	0.538461538	1	0.555555556
killer_cell_immunoglobulin-like_receptor,_two	1	0.25	0.333333333	1	1	0.5	0	0.833333333	0	0.166666667	1	0.428571429	1	0.857142857	1	0.285714286	0.666666667	1	0.5	0.3	1	1	0.1	0.8	0.714285714	1	0.428571429	0.285714286	1	0.5	0.857142857	1	0.142857143	0.142857143	0.7	0.3	1	0.5	0.142857143	1	0.857142857	0.714285714	0	0.181818182	0.272727273	0.727272727	1	0.272727273	0
heat_shock_60kDa_protein_1_(chaperonin)	0.48	1	1	0.194444444	1	0.333333333	0.333333333	0.222222222	0.333333333	0.222222222	1	0.606060606	0.5	1	0.25	1	0.545454545	1	0.125	1	0.625	0.375	0	1	1	0.352941176	0.058823529	0.588235294	0.4	1	0.433333333	0.466666667	0	1	0.913043478	0.304347826	0.217391304	1	0.391304348	0.347826087	0.739130435	1	0.846153846	0.692307692	0.153846154	0.384615385	0.615384615	1	0.129032258
roundabout_1_isoform_b	0.735849057	1	1	0.538461538	1	0.323529412	0.647058824	0.235294118	0.323529412	0.294117647	1	0.69047619	1	0.722222222	0.857142857	1	0.622641509	1	0.861111111	0.972222222	1	0.611111111	0.111111111	0.666666667	0.80952381	0.523809524	0.119047619	1	0.92	1	1	0.604166667	0.125	0.541666667	1	0.452830189	0.358490566	0.358490566	0.736842105	0.657894737	1	0.815789474	0.4	0.366666667	0.133333333	0.633333333	1	0.6	0.392857143
promyelocytic_leukemia_protein_isoform_11	1	0.578947368	0.176470588	1	0.172413793	0.344827586	0.206896552	1	0.413793103	0.137931034	0.1875	1	1	0.285714286	1	0.166666667	0.183673469	1	1	0.230769231	0.115384615	0.807692308	0.5	0.384615385	0.5	1	0.357142857	0.285714286	1	0	0.333333333	1	0.30952381	0.380952381	0.352941176	1	0.529411765	0.117647059	0.095238095	0.619047619	1	0.238095238	0.027027027	0.108108108	0.054054054	0.351351351	1	0.108108108	0.133333333
ephrin_receptor_EphA8_precursor	1	0.11627907	0.081632653	1	0.085714286	0.257142857	0.142857143	1	0.714285714	0.114285714	0.208333333	1	1	0.15	1	0.285714286	0.117647059	1	1	0.233333333	0.266666667	0.6	0.266666667	0.233333333	0.171428571	1	0.371428571	0.085714286	1	0.333333333	0.192982456	1	0.280701754	0.122807018	0.119047619	1	0.523809524	0.238095238	0	0.543478261	1	0.043478261	0	0.018867925	0.018867925	0.566037736	1	0.037735849	0.027027027
alpha_3_type_VI_collagen_isoform_1_precursor	1	0.737864078	0.605263158	1	0.698412698	1	0.285714286	0.349206349	0.412698413	0.26984127	0.602040816	1	1	0.956521739	1	0.460674157	0.225	1	1	0.534482759	0.448275862	0.793103448	0.293103448	0.655172414	0.561643836	1	0.356164384	0.397260274	1	0.631578947	0.574712644	1	0.298850575	0.804597701	1	0.757009346	0.607476636	0.46728972	0.125	0.526315789	1	0.289473684	0.165289256	0.272727273	0.132231405	0.462809917	1	0.305785124	0.351351351
hypothetical_protein_DKFZp586I1420	1	0.666666667	1	0.5	1	0.333333333	0	0	0	0	0.416666667	1	0.5	1	0.5	1	0	1	0.5	0.5	1	0.25	0	0	0.5	0	0	1	1	1	1	0	0	1	1	0.5	1	1	0.1	0.2	1	0.1	0	0.666666667	0.333333333	1	0.833333333	0.333333333	0.285714286
proteasome_alpha_6_subunit	0.857142857	1	1	0.636363636	1	0.75	0	0.5	0.25	0.25	1	0.583333333	1	0	1	0.666666667	0.375	1	0.8	0	1	0.8	0	0.4	1	0.3	0	0.6	1	1	1	0.375	0.125	1	0.375	0.375	0.25	1	1	0.428571429	0.857142857	0.714285714	0.6	0.2	0.4	0.2	0.4	1	0.214285714
B_lymphocyte_activator_macrophage_expressed	1	1	0.555555556	1	0.5	1	1	0.25	0.25	0.5	0.8	1	0.75	1	1	0	0.375	1	1	0.1	0.2	0.9	0.2	0.3	1	0.833333333	0.333333333	0.5	1	0.666666667	0.444444444	1	0.111111111	0.444444444	0.666666667	1	0.666666667	0.5	0.117647059	0.470588235	1	0.176470588	0	0.157894737	0.105263158	0.526315789	1	0.157894737	0.25
hypothetical_protein_FLJ23221	0.444444444	1	1	0.714285714	0.5	1	0.5	0	0	1	0.5	1	0	1	1	0	0.5	1	0	1	0.166666667	0.333333333	0.166666667	0	1	0.75	0.25	0.5	0.125	1	1	0.75	0	0.25	1	0	0.5	0	0.6	0.6	1	0.2	0	0.4	0	0.6	1	0.4	1
tetraspan_NET-7	1	0.454545455	0.2	1	0.25	0.25	0.5	0.75	1	0.5	0.833333333	1	1	0	1	0.2	0.142857143	1	0.5	0.75	0.25	1	0.25	0.5	0.111111111	1	0.333333333	0.222222222	1	0.307692308	0.375	1	0.5	0.125	0.333333333	1	0.888888889	0.333333333	0	0.538461538	1	0.230769231	0	0.111111111	0	0.555555556	1	0.277777778	0
prostate_cancer_antigen-1	1	0.555555556	1	0.714285714	1	0.272727273	0.454545455	0.363636364	0.181818182	0.090909091	0.875	1	1	0.833333333	1	0.8	0.272727273	1	1	0.5	1	0.25	0	0.75	1	0.75	0	0.625	0.375	1	0.25	0.625	0.125	1	1	1	0.75	0.75	0.3	0.2	1	0.4	0.5	1	0.75	0.75	0.75	1	0.6
paraneoplastic_antigen_like_5	1	0.75	0.5	1	0.818181818	1	0.272727273	0.272727273	0.454545455	0.363636364	0.625	1	0.666666667	1	1	0.833333333	0.111111111	1	1	0.636363636	0.272727273	0.545454545	0.090909091	0.454545455	0.363636364	0.454545455	0.090909091	1	1	0.25	0.75	1	0	0.4375	0.727272727	1	0.909090909	0.181818182	0.133333333	0.533333333	1	0.066666667	0.391304348	0.173913043	0.173913043	0.304347826	1	0.043478261	0.833333333
ovarian_cancer_overexpressed_1_isoform_a	1	0.5	0.363636364	1	1	0.75	0	0.5	0.75	0.5	0.333333333	1	1	1	1	0.5	0	1	0.714285714	0	0.071428571	1	0.214285714	0.214285714	0.666666667	1	0.222222222	0.222222222	1	0.142857143	0.125	1	0.3125	0.375	0.083333333	1	0.833333333	0.583333333	0.166666667	0.583333333	1	0.166666667	0	0.303030303	0	0.878787879	1	0.121212121	0.090909091
transcription_factor_MAFB	1	0.083333333	0.1	1	0.111111111	0.333333333	0	1	0.555555556	0.111111111	0.153846154	1	1	0.173913043	1	0.125	0.1875	1	1	0	0	0.733333333	0.4	0.133333333	0.6	1	0.8	0.4	1	0.4	0	0.785714286	1	0.214285714	0	1	0.285714286	0	0	0.25	1	0	0	0	0	0.444444444	1	0.055555556	0
pleckstrin_homology-like_domain,_family_A,	1	0	0.1	1	0.181818182	0.363636364	0	1	0.909090909	0.363636364	0.2	1	1	0.3125	1	0.25	0.341463415	1	1	0.375	0.125	0.75	0.5	0.375	0	1	0.75	0.5	1	0.666666667	0.333333333	1	0.666666667	0.555555556	0.2	1	0.733333333	0.066666667	0	0.714285714	1	0.142857143	0	0.222222222	0	0.777777778	1	0.111111111	0.166666667
catenin_(cadherin-associated_protein),_delta_1	0.6	1	0.541666667	1	0.304347826	0.260869565	0.391304348	0.782608696	1	0.347826087	0.7	1	0.642857143	1	1	0.620689655	0.379310345	1	0.722222222	0.666666667	1	0.388888889	0.277777778	0.888888889	1	0.866666667	0.266666667	0.933333333	0.55	1	0.448275862	0.724137931	0.068965517	1	1	0.8	0.95	0.7	0.28125	0.25	1	0.375	0.363636364	0.909090909	0.227272727	0.545454545	1	0.863636364	0.222222222
arrestin_beta_2	1	0.636363636	0.333333333	1	0.222222222	0.444444444	0.333333333	0.555555556	1	0.111111111	0.434782609	1	1	0.2	1	0.3	0.272727273	1	0.625	0.125	0.375	1	0.125	0.75	0.333333333	1	0	0	1	0.333333333	0	1	0	0.333333333	0.222222222	1	0.666666667	0.222222222	0.208333333	0.375	1	0.041666667	0	0.090909091	0.045454545	0.590909091	1	0.181818182	0.285714286
G_protein-coupled_receptor_97	1	0.416666667	0.75	1	0.75	1	0.375	0.5	0.625	0.375	0.05	1	1	0.375	1	0.294117647	0.25	1	0.769230769	0.307692308	0.230769231	1	0.153846154	0.769230769	0.185185185	1	0.185185185	0.222222222	1	0.230769231	0.210526316	1	0.157894737	0.368421053	0.15	1	0.75	0.35	0.052631579	1	1	0.052631579	0	0.378378378	0.054054054	0.594594595	1	0.189189189	0
chromosome_20_open_reading_frame_78	1	0.25	0.666666667	1	0.2	1	0.2	0	0	0	1	0.833333333	1	0.714285714	1	1	1	1	0.625	0.375	0.25	1	0.125	0.125	0.5	1	0	0	0.5	1	0.333333333	0.333333333	0	1	0.75	1	0.25	0.75	0.5	0	1	1	0.333333333	1	0.333333333	0.666666667	0.666666667	1	0
dynamin_1-like_protein_isoform_3	0.321428571	1	1	0.527777778	1	0.666666667	0.466666667	0.133333333	0.4	0.266666667	1	0.615384615	0.25	1	0.75	1	1	0.75	0.692307692	0.615384615	1	0.153846154	0.076923077	0.461538462	0.833333333	0.388888889	0.166666667	1	0.3	1	0.6	0.5	0.1	1	1	0.3125	0.3125	0.8125	0.578947368	0.526315789	1	0.842105263	0.590909091	0.409090909	0.681818182	0.409090909	0.636363636	1	0.151515152
serine_dehydratase_related_sequence_1	1	0.333333333	0.047619048	1	0.166666667	1	0.166666667	0	0.5	0.166666667	0.25	1	1	0.571428571	0.6	1	0.0625	1	1	0.142857143	0.428571429	0.714285714	0	0.142857143	0.428571429	1	0.142857143	0.285714286	1	1	0.285714286	1	0.238095238	0.428571429	0.2	1	0.6	0.333333333	0.083333333	0.25	1	0.125	0.038461538	0.115384615	0.038461538	0.230769231	1	0.038461538	0.125
related_RAS_viral_(r-ras)_oncogene_homolog	1	0.181818182	0.3	1	0.125	0.125	0.125	0.25	1	0.25	0.25	1	1	0	1	0	0.1	1	1	0.6	0.4	0.8	0.2	0.4	1	1	1	0.5	1	0	0.1	1	0.4	0.3	0.071428571	1	0.714285714	0	0	0.545454545	1	0.090909091	0	0.090909091	0	0.363636364	1	0	0
protocadherin_beta_2_precursor	1	0.411764706	0.416666667	1	0.210526316	1	0.052631579	0.578947368	0.315789474	0.052631579	1	0.692307692	1	0.375	1	0.947368421	0.25	1	0.684210526	0.473684211	0.105263158	1	0.736842105	0.315789474	0.454545455	1	0.272727273	0.409090909	1	0.214285714	0.258064516	1	0.483870968	0.225806452	0.565217391	1	0.47826087	0.130434783	0.153846154	0.384615385	1	0.282051282	0.204081633	0.306122449	0.142857143	0.285714286	1	0.12244898	0.666666667
activated_p21cdc42Hs_kinase	1	0.166666667	0.109090909	1	0.066666667	0.366666667	0.233333333	0.6	1	0.133333333	0.108108108	1	1	0.421052632	1	0.294117647	0.076923077	1	1	0.166666667	0.133333333	0.633333333	0.233333333	0.1	0.321428571	1	0.321428571	0.071428571	1	0.357142857	0.195121951	1	0.243902439	0.341463415	0.162162162	1	0.702702703	0.243243243	0.05	0.4	1	0	0	0.092105263	0.065789474	0.223684211	1	0.026315789	0
KIAA0563-related_gene	0.739130435	1	1	0.913043478	0.571428571	0.571428571	0.428571429	0.571428571	1	0.428571429	0.88	1	0.388888889	1	0.727272727	1	0.4	1	0.636363636	0.409090909	1	0.5	0.181818182	0.818181818	0.965517241	0.551724138	0.103448276	1	0.5	1	0.894736842	1	0.210526316	0.789473684	1	0.538461538	0.769230769	0.461538462	0.277777778	0.388888889	0.777777778	1	0.40625	0.4375	0.46875	0.71875	1	0.53125	0.684210526
interferon,_alpha_1	1	0.833333333	0.666666667	1	1	0.833333333	0.166666667	0	0	0	0.8	1	0.5	1	1	0.5	0.25	1	1	0	0.6	0.8	0.2	1	0.75	1	0	0.5	1	0.333333333	0.4	0.8	0.2	1	1	1	0	0	0	0.6	1	0.2	0.3	0.4	0.1	0.9	1	0	0
splicing_factor,_arginine/serine-rich_2,	0.43902439	1	1	0.402597403	1	0.25	0.145833333	0.020833333	0.208333333	0.104166667	1	0.55	0.352941176	1	0.355932203	1	1	0.810810811	0.205479452	0.410958904	0.397260274	0.191780822	0.04109589	1	1	0.235294118	0.029411765	0.647058824	1	0.777777778	1	0.705882353	0.058823529	0.882352941	1	0.388888889	0.555555556	0.833333333	1	0.038461538	0.576923077	0.730769231	0.5	1	0.625	0.25	0.375	0.625	0.875
Caspase_10_isoform_b_preproprotein	1	1	0.909090909	1	1	0.888888889	0.333333333	0.111111111	0.444444444	0.111111111	1	0.9	0.5	1	1	0.6	0.733333333	1	0.615384615	0.461538462	0.538461538	1	0.230769231	0.615384615	1	0.666666667	0.166666667	0.333333333	0.8	1	0.833333333	1	0.083333333	0.75	0.625	0.625	0.75	1	0.333333333	0.75	1	0.5	0.0625	0.15625	0.15625	0.34375	1	0.1875	0.7
vacuolar_protein_sorting_41_(yeast_homolog)	0.64516129	1	1	0.477272727	1	0.176470588	0.470588235	0.117647059	0.294117647	0.235294118	0.684210526	1	0.5	1	0.8125	1	0.529411765	1	0.375	1	0.5	0.3125	0.125	0.75	1	0.625	0.125	1	0.347826087	1	1	0.466666667	0	0.933333333	1	0.909090909	0.727272727	0.454545455	0.444444444	0.333333333	1	1	0.565217391	0.956521739	0.130434783	0.304347826	0.913043478	1	0.21875
jagged_1_precursor	1	0.604166667	0.684210526	1	0.705882353	0.294117647	0.294117647	0.764705882	1	0.235294118	0.735294118	1	1	0.28	1	0.546875	0.068181818	1	0.913043478	0.652173913	0.47826087	1	0.173913043	0.608695652	0.695652174	1	0.739130435	0.434782609	1	0.9	0.085714286	1	0.142857143	0.342857143	0.319148936	1	0.680851064	0.319148936	0.25	0.65	1	0.5	0.125	0.416666667	0.041666667	0.625	1	0.25	0.266666667
homeobox_A1_protein_isoform_b	1	0	1	0	0.5	1	0.5	1	0	0	0	0	1	0.2	1	0.25	0	1	1	0.666666667	0.5	0.833333333	0.833333333	0	0.5	1	0	1	1	0.166666667	0.666666667	1	1	0.333333333	0.2	1	0.8	0.4	0	0.333333333	1	0	0.333333333	0	0.333333333	0.333333333	1	0.333333333	0.333333333
NADH_dehydrogenase_2	0	0	1	0.2	0	0	0	1	0	0.333333333	1	0.2	1	0.333333333	1	0.428571429	1	0.428571429	0.363636364	0.090909091	0.636363636	1	0.090909091	0.363636364	0.458333333	1	0.125	0.208333333	1	0.25	1	0.875	0.125	0.5	0.714285714	1	0	0.142857143	1	0.666666667	0	1	0.307692308	0.038461538	1	0.692307692	0.153846154	0.269230769	0.958333333
DKFZP586B1621_protein	1	0.692307692	0.391304348	1	0.133333333	0.133333333	0	0.266666667	1	0.2	0.166666667	1	1	0.5	1	0.181818182	0.142857143	1	1	0.153846154	0.538461538	0.846153846	0.230769231	0.538461538	0.125	1	0.125	0.5625	0.333333333	1	0.487179487	1	0.205128205	0.666666667	0.214285714	1	0.642857143	0.321428571	0.03125	0.34375	1	0.03125	0.042553191	0.063829787	0	0.382978723	1	0.063829787	0.416666667
double_C2-like_domains,_beta	1	0.166666667	0.086956522	1	0.090909091	0.090909091	0.090909091	1	0.727272727	0.272727273	0.310344828	1	1	0.333333333	1	0.363636364	0.166666667	1	1	0.111111111	0.111111111	0.888888889	0.222222222	0.111111111	0.545454545	1	0.181818182	0.454545455	1	0.083333333	0.15	1	0.2	0.15	0.214285714	1	0.571428571	0.285714286	0.083333333	0.166666667	1	0.166666667	0	0	0	0.407407407	1	0	0
pyridoxal_kinase	1	0.125	0.4	1	0	1	0	0.333333333	0.666666667	0	0.75	1	1	0	1	0.444444444	0.058823529	1	1	0.333333333	0.333333333	0.666666667	0.333333333	0.5	0.6	1	0.8	0.2	1	0.428571429	0.181818182	1	0.272727273	0.181818182	0.166666667	1	0.25	0.166666667	0	0.375	1	0.083333333	0.055555556	0.277777778	0	0.333333333	1	0.111111111	0.125
phosphodiesterase_6B,_cGMP-specific,_rod,_beta	1	0.191489362	0.241935484	1	0.214285714	0.5	0.142857143	1	0.928571429	0.071428571	0.260869565	1	1	0.052631579	1	0.307692308	0.0625	1	1	0.052631579	0.210526316	0.631578947	0.210526316	0.263157895	0.647058824	1	0.647058824	0.058823529	1	0.068965517	0.206896552	1	0.206896552	0.344827586	0.076923077	1	0.384615385	0.038461538	0.025641026	0.487179487	1	0.051282051	0	0.103448276	0	0.344827586	1	0.068965517	0
AD037_protein_isoform_b	1	0.5	0.333333333	1	0.6	0.2	0.2	0.4	1	0.2	0.25	1	1	0.666666667	1	0	0.333333333	1	1	0.666666667	0.333333333	0.666666667	0.333333333	0.333333333	0	1	0	0.5	1	0	0	1	0.333333333	0.333333333	0.75	1	0.75	0	0	0	1	0	0.125	0.125	0	0.5	1	0	0
cell_recognition_molecule_CASPR3_isoform_1	0.833333333	1	1	1	1	0.5	0.375	0.666666667	0.416666667	0.208333333	1	0.826086957	1	0.571428571	0.807692308	1	0.548387097	1	1	0.458333333	0.916666667	1	0.125	0.791666667	0.869565217	0.869565217	0.304347826	1	0.722222222	1	0.692307692	1	0.807692308	1	1	0.536585366	0.658536585	0.292682927	0.069767442	0.488372093	1	0.325581395	0.342105263	0.342105263	0.078947368	0.631578947	1	0.526315789	0.388888889
asparagine-linked_glycosylation_12_homolog	1	0.111111111	0.3	1	0.555555556	1	0.111111111	0.444444444	0.888888889	0	0.444444444	1	1	0.214285714	1	0.272727273	0.363636364	1	0.75	0.125	0.625	1	0.125	0.75	1	0.555555556	1	0.333333333	1	0.235294118	0.25	1	0.178571429	0.107142857	0.727272727	1	0.909090909	0.272727273	0.142857143	0.5	1	0.142857143	0.056603774	0.037735849	0.037735849	0.339622642	1	0.150943396	0.083333333
paired_box_protein_2_isoform_d	1	0.5	0.416666667	1	0.25	0.375	0.375	0.375	1	0.375	1	0.875	1	0	1	0.5	0	1	0.8125	0.25	0.25	1	0.0625	0.1875	0.333333333	1	0.333333333	0.416666667	1	0	0.363636364	1	0.272727273	0.454545455	0.384615385	1	0.923076923	0.692307692	0	0.45	1	0.2	0.071428571	0.214285714	0.214285714	0.285714286	1	0.142857143	0
mitofusin_1_isoform_1	0.25	1	1	0.512195122	1	0.333333333	0.4	0.133333333	0.066666667	0.266666667	1	0.833333333	1	1	0.4	1	0.8	1	0.375	0.6875	1	0.4375	0.0625	0.75	0.823529412	0.470588235	0.176470588	1	0.090909091	1	1	0.454545455	0.045454545	0.818181818	1	0.666666667	0.333333333	0.333333333	0.571428571	0.19047619	0.761904762	1	0.842105263	0.631578947	0.526315789	0.526315789	1	0.736842105	0.611111111
matrix_metalloproteinase_16_isoform_1	1	0.863636364	1	0.846153846	1	0.363636364	0.363636364	0.454545455	0.272727273	0.545454545	1	0.695652174	0.5	1	1	0.923076923	0.333333333	1	0.857142857	0.714285714	0.428571429	0.571428571	0.142857143	1	1	0.411764706	0.117647059	0.705882353	0.928571429	1	0.7	1	0	0.8	1	0.333333333	0.222222222	0.259259259	0.6	0.4	1	0.4	0.7	1	0.5	0.4	0.6	0.7	0.388888889
cAMP_responsive_element_binding_protein_1	0.5	1	1	0.6	0.666666667	1	0.5	0.166666667	0	0.333333333	0.666666667	1	0.5	1	1	0.714285714	0.541666667	1	0.333333333	0.444444444	0.888888889	0.666666667	0	1	1	0.75	0.083333333	1	1	0.75	1	0.555555556	0.055555556	0.444444444	1	0.090909091	0.181818182	0.181818182	0.888888889	0.444444444	0.777777778	1	1	0.333333333	0.666666667	0	0.5	1	0.066666667
hypothetical_protein_MGC34079	0.444444444	1	1	0.956521739	0.833333333	1	0.277777778	0.111111111	0	0.222222222	1	0.96	1	0.863636364	1	0.444444444	0.346153846	1	0.714285714	1	0.5	0.5	0.142857143	0.785714286	0.2	0.2	0	1	0.5	1	0.727272727	0.181818182	0.363636364	1	1	0.208333333	0.416666667	0.375	0.363636364	0.363636364	0.636363636	1	0.25	0.333333333	0.083333333	0.75	0.333333333	1	0.2
FKBP-associated_protein_isoform_FAP68	0.4375	1	1	0.348837209	1	0.857142857	0.285714286	0	0	0.142857143	1	0.740740741	0.666666667	1	0.24137931	1	0.842105263	1	0.230769231	0.692307692	1	0.230769231	0	0.846153846	1	0.142857143	0	0.357142857	0.555555556	1	1	0.2	0	0.8	1	0.545454545	0.363636364	0.545454545	1	0.625	0.625	1	0.925925926	0.814814815	0.259259259	0.111111111	0.407407407	1	0.565217391
DiGeorge_syndrome_critical_region_gene_8	1	1	0.476190476	1	0.6	0.6	0.4	1	0.6	0.4	0.5	1	1	1	1	1	0.4	1	1	1	0	0.75	0	0.625	1	0.5	0.333333333	0.166666667	1	0.666666667	1	0.428571429	0.571428571	1	0.888888889	1	0.666666667	0.666666667	0.272727273	0.181818182	1	0.363636364	0.125	0.375	0.125	1	1	0.625	1
CC_chemokine_receptor_3	1	0.8	0.545454545	1	0.5	1	0.25	0.125	0.5	0	0.833333333	1	1	0.625	1	0.75	1	1	0.833333333	0.5	0.333333333	1	0.166666667	0.666666667	1	1	0.1	0.6	1	0.428571429	0.444444444	1	0.111111111	0.555555556	0.375	1	0.25	0.25	0.0625	0.5625	1	0.3125	0.047619048	0.19047619	0.095238095	0.761904762	1	0.333333333	0.1
beta-site_APP-cleaving_enzyme_1_isoform_D	1	0.642857143	0.411764706	1	0	0.363636364	0.181818182	0.545454545	1	0.090909091	0.4	1	1	0.6	1	0.111111111	0.25	1	1	0.375	0.5	1	0.25	0.25	0.357142857	1	0.357142857	0.071428571	1	0.461538462	0.384615385	1	0.153846154	0.615384615	0.272727273	1	0.227272727	0.272727273	0	0.4	1	0.2	0	0.08	0.08	0.44	1	0.12	0.066666667
radixin	0.444444444	1	1	0.416666667	1	0.307692308	0.615384615	0	0.076923077	0.769230769	1	0.861111111	0.333333333	1	0.3	1	0.64	1	0.4	0.6	0.6	0.2	0	1	1	0.333333333	0	0.833333333	0.555555556	1	0.947368421	0.631578947	0	1	1	0.8	0.4	1	0.8	0.4	0.4	1	0.916666667	0.75	1	0.166666667	0.666666667	0.666666667	0.571428571
inositol_1,3,4-triphosphate_5/6_kinase	1	0.176470588	0.074074074	1	0.5	0.625	0.125	0.125	1	0.125	0.176470588	1	1	0.2	1	0.285714286	0	1	1	0	0.384615385	0.769230769	0.307692308	0.076923077	0.666666667	1	0.222222222	0.333333333	1	0.166666667	0.130434783	1	0.130434783	0.130434783	0	1	0.217391304	0	0	0.625	1	0.1875	0	0.035714286	0	0.285714286	1	0.142857143	0
hypothetical_protein_MGC57341	0.555555556	1	1	0.75	0.5	1	0.25	0.25	0.625	0.25	1	0.875	0.555555556	1	0.571428571	1	1	0.833333333	0.833333333	0.833333333	0.333333333	0.333333333	0.333333333	1	1	0.444444444	0	0.666666667	0.555555556	1	1	0.181818182	0.272727273	0.818181818	1	0.615384615	0.692307692	0.461538462	0.333333333	0.444444444	1	0.333333333	1	0.333333333	0.333333333	0.555555556	0.666666667	0.444444444	0.5
CUB_and_Sushi_multiple_domains_2	1	0.670454545	0.441666667	1	0.552631579	0.763157895	0.289473684	0.947368421	1	0.342105263	0.347826087	1	1	0.346666667	1	0.612903226	0.314814815	1	1	0.407407407	0.324074074	0.824074074	0.259259259	0.351851852	0.596153846	1	0.182692308	0.384615385	1	0.547619048	0.265957447	1	0.14893617	0.404255319	0.418181818	1	0.515151515	0.212121212	0.086206897	0.594827586	1	0.25862069	0.038461538	0.192307692	0.046153846	0.738461538	1	0.146153846	0.117117117
cofilin_1_(non-muscle)	1	1	0.071428571	1	0	0	0	1	0	0.333333333	0.041666667	1	0	1	1	0	1	1	1	0.666666667	0.333333333	1	0	1	0.25	1	0.25	0.25	0.5	1	0.5	1	0.5	0.166666667	0	1	0.4	0.4	0	0.75	1	0	0	0.222222222	0	0.222222222	1	0.111111111	0
interleukin_5_receptor,_alpha_isoform_3	0.7	1	1	0.538461538	0.833333333	1	0	0	0.166666667	0.5	1	0.272727273	1	0.5	0.333333333	1	1	0.333333333	1	0.25	1	0.375	0	0.875	0.75	1	0.125	1	0.444444444	1	1	0.857142857	0.285714286	1	0.5	0.666666667	1	0.166666667	0.333333333	0.222222222	1	0.777777778	0.454545455	0.363636364	0.181818182	0.636363636	0.545454545	1	0.5
N-acetylglucosaminyltransferase_IX	1	0.034482759	0.090909091	1	0.315789474	0.421052632	0.157894737	0.684210526	1	0.052631579	0.114285714	1	1	0.19047619	1	0.086956522	0	1	1	0.294117647	0.176470588	0.941176471	0.176470588	0.117647059	0.181818182	1	0.272727273	0.136363636	1	0.090909091	0.222222222	1	0.194444444	0.194444444	0.088235294	1	0.558823529	0.029411765	0.1	0.8	1	0.05	0.037735849	0.037735849	0.075471698	0.41509434	1	0.037735849	0.04
tumor_necrosis_factor,_alpha-induced_protein_1	1	0.266666667	0.533333333	1	0.1	0	0.2	1	0.5	0.4	0.095238095	1	1	0.2	1	0.166666667	0.090909091	1	0.6	0.4	0.1	1	0.1	0.3	0.214285714	1	0.071428571	0.214285714	1	0.777777778	0.25	1	0	0.25	0.3	1	0.5	0.1	0	0.545454545	1	0	0	0.357142857	0.142857143	0.928571429	1	0	0.071428571
elongation_of_very_long_chain_fatty_acids	1	0.6	1	1	1	0.5	1	0.5	0.5	1	1	0.375	0.6	1	0.6	1	0.833333333	1	0.8	0.6	0.8	0.6	0.2	1	1	0.75	1	1	0.727272727	1	1	0.333333333	0.111111111	0.555555556	1	0.090909091	0.363636364	0.363636364	0.3	0.2	1	0.5	0.222222222	0.555555556	0.444444444	0.777777778	1	0.666666667	0.333333333
dendritic_cell_nuclear_protein_1	0.5	1	0.3	1	0.75	1	0.125	0.125	0.375	0.125	1	0.75	1	0.363636364	1	0.285714286	0.833333333	1	0.7	0.6	1	0.7	0.3	0.4	0.5	1	0	0.333333333	1	0	1	0.833333333	0.166666667	0.666666667	0.857142857	0.571428571	1	0.285714286	0.2	0.4	0.4	1	0	0.272727273	0.090909091	0.818181818	1	0.272727273	1
transcriptional_adaptor_3-like_isoform_a	1	0.7	0.333333333	1	0.076923077	0.230769231	0.153846154	1	0.692307692	0.153846154	0.375	1	0.833333333	1	1	0.6	0	1	0.75	0.375	0.25	0.75	0	1	0.111111111	1	0.222222222	0.555555556	1	0.25	0.571428571	1	0.071428571	0.785714286	0.4	0.6	1	0.3	0	0.363636364	1	0	0.03030303	0.090909091	0.03030303	0.090909091	1	0.242424242	0
threonyl-tRNA_synthetase	0.266666667	1	1	0.568181818	1	0.7	0.8	0.6	0.7	0.2	1	0.594594595	1	0.727272727	0.875	1	0.705882353	1	0.818181818	0.454545455	0.181818182	0.545454545	0.090909091	1	0.7	0.8	0.3	1	0.444444444	1	0.928571429	0.642857143	0.142857143	1	1	0.65	0.25	0.65	1	0.454545455	0.727272727	0.909090909	0.352941176	0.647058824	0.352941176	0.588235294	1	0.529411765	0.36
AF1Q_protein	1	0.75	1	0.75	0.5	1	0	0	0	0	1	0.333333333	1	0	1	0	0.5	1	1	0.4	0.2	0.4	0.2	0	0.5	1	0	0.5	1	0	1	0.666666667	0	0.333333333	0	1	0.333333333	0.666666667	0	1	1	1	0	0.166666667	0	0.333333333	1	0.333333333	0
beta-transducin_repeat_containing_protein	0.681818182	1	1	0.590909091	1	0.470588235	0.705882353	0	0.235294118	0.294117647	1	1	0.6	1	0.928571429	1	0.666666667	1	0.636363636	0.727272727	1	1	0.272727273	0.909090909	1	0.352941176	0.117647059	0.529411765	1	0.9	0.625	0.5625	0.125	1	0.833333333	1	0.5	0.25	0.470588235	0.470588235	1	0.294117647	0.5625	0.5	0.3125	0.625	1	0.625	0.8
pleckstrin_2	0.75	1	0.315789474	1	0.4	1	1	0.6	0.8	0.8	0.380952381	1	1	0.428571429	1	0.181818182	0.222222222	1	1	0.071428571	0.142857143	0.571428571	0	0.285714286	0.5	1	0.5	0.625	1	0.5	0.090909091	1	0.181818182	0.545454545	0.555555556	1	0.888888889	0.444444444	0	0.357142857	1	0.214285714	0.05	0	0.1	0.5	1	0.15	0.111111111
amyotrophic_lateral_sclerosis_2_(juvenile)	1	1	1	0.785714286	0.375	1	0.25	0.125	0.5	0.125	1	0.9	1	0.7	1	0.833333333	0.3125	1	0.875	0.5	0.5	0.875	0	1	1	0.25	0.125	0.375	1	0.444444444	0.307692308	1	0.153846154	0.538461538	1	0.555555556	0.444444444	0.777777778	0	1	0.625	1	0.105263158	0.421052632	0.210526316	0.315789474	1	0.578947368	0.375
cylindromatosis_(turban_tumor_syndrome)	1	0.925925926	1	0.461538462	1	0.631578947	0.105263158	0.105263158	0.210526316	0.210526316	1	0.575	0.6	1	0.857142857	1	0.863636364	1	0.291666667	0.75	0.875	0.291666667	0	1	1	0.777777778	0.111111111	0.5	0.866666667	1	1	0.35	0.1	0.45	1	0.653846154	0.461538462	0.5	0.5	0.25	0.708333333	1	0.875	0.791666667	0.375	0.375	1	0.708333333	0.727272727
forkhead_box_O1A	1	0.631578947	0.352941176	1	0.571428571	0.285714286	0.428571429	1	0.571428571	0.428571429	0.388888889	1	1	0.7	1	0.80952381	0.230769231	1	1	0.363636364	0.333333333	0.424242424	0.454545455	0.393939394	0.769230769	1	0.307692308	0.461538462	1	0.857142857	0.285714286	0.952380952	1	0.476190476	0.380952381	1	0.619047619	0.238095238	0.214285714	0.357142857	1	0.285714286	0.166666667	0.5	0.055555556	0.666666667	1	0.277777778	0.285714286
homeo_box_D1	1	0.111111111	0.857142857	1	0	0.75	0.75	1	1	0	0.888888889	1	1	0.25	1	1	0.5	1	1	0	0.166666667	0.75	0.416666667	0.5	0.333333333	1	0.666666667	0.333333333	1	0.1	0.142857143	1	0.357142857	0.214285714	0.05	1	0.45	0.15	0.142857143	0.857142857	1	0	0.083333333	0.166666667	0	0.666666667	1	0.166666667	0.25
cyclin_M4	1	0.233333333	0.095238095	1	0	0.153846154	0.230769231	1	0.692307692	0.230769231	0.233333333	1	1	0.444444444	1	0.333333333	0	1	0.6875	0.125	0.25	1	0.3125	0.5	0.210526316	1	0.210526316	0.526315789	1	0.375	0.318181818	1	0.090909091	0.136363636	0	1	1	0.307692308	0.142857143	0.571428571	1	0.047619048	0	0.216216216	0.216216216	0.783783784	1	0.135135135	0.148148148
hypothetical_protein_FLJ31564	1	0.56	0.343283582	1	0.411764706	0.705882353	0.352941176	1	0.941176471	0.117647059	0.414634146	1	1	0.714285714	1	0.5	0.166666667	1	0.666666667	0.833333333	1	0.833333333	0.333333333	0.5	0.6	1	1	0.1	1	0	0.227272727	1	0.636363636	0.318181818	0.625	1	0.75	0	0.0625	0.25	1	0.3125	0.037037037	0.185185185	0.055555556	0.259259259	1	0.037037037	0.071428571
ficolin_3_isoform_2_precursor	1	0.714285714	0.416666667	1	0.4	1	0.4	1	0.6	0.4	0.4	1	1	0.111111111	1	0.833333333	0.285714286	1	1	0.428571429	0.571428571	0.714285714	0	0.571428571	0	1	0	0.5	1	1	0.6	1	0.1	0.3	0.461538462	1	0.615384615	0.769230769	0.4	0.6	1	0.4	0	0.1875	0.125	0.5	1	0.25	0
ATP-binding_cassette,_sub-family_A,_member_12	0.696428571	1	1	0.602564103	1	0.621621622	0.297297297	0.135135135	0.189189189	0.081081081	1	0.773333333	1	0.766666667	0.967213115	1	0.632653061	1	0.826086957	0.695652174	0.760869565	1	0.108695652	0.934782609	0.862745098	1	0.098039216	0.862745098	0.703703704	1	1	0.813953488	0.093023256	0.860465116	1	0.659574468	0.553191489	0.446808511	0.736842105	0.868421053	0.868421053	1	0.542857143	0.542857143	0.385714286	0.742857143	1	0.657142857	0.430379747
ADP-ribosylation_factor_4	0.1	1	1	0.428571429	1	0.25	0.25	0.25	0	0.75	0.833333333	1	0	1	1	1	0.428571429	1	0.333333333	0.333333333	0.666666667	1	0	0.333333333	1	0.833333333	0	0.5	0.25	1	1	0.5	0	0.75	0.6	0.6	0.4	1	1	0.2	0.6	0.6	0.142857143	0.571428571	0.428571429	0.428571429	1	1	0.125
interleukin_17F_isoform_1_precursor	1	0	0.6	1	0	0.666666667	0	0.666666667	1	0.333333333	0.285714286	1	0.666666667	1	1	1	0.666666667	1	0.2	0.6	0.2	1	0.4	0.4	0.2	1	0	0.8	1	0	0.333333333	1	0.333333333	0.666666667	0.6	1	0.2	0.2	0.333333333	1	0.833333333	0.833333333	0	0.666666667	0	0	1	0.333333333	0.125
transmembrane_channel-like_7	1	0.625	0.666666667	1	0.818181818	0.909090909	0.363636364	0.454545455	1	0.272727273	0.75	1	1	1	1	0.3125	0.5	1	1	0.347826087	0.130434783	0.782608696	0.173913043	0.608695652	0.705882353	1	0.294117647	0.411764706	1	0.684210526	1	0.923076923	0.307692308	0.384615385	0.777777778	0.888888889	1	0.222222222	0.125	0.6875	1	0.4375	0.117647059	0.5	0.235294118	0.529411765	1	0.235294118	0.4
coatomer_protein_complex,_subunit_epsilon	1	0.333333333	0	1	0.5	1	0.333333333	0.5	0.5	0.166666667	0	1	1	0.166666667	1	0.142857143	0	1	1	0.25	0.125	0.875	0.25	0	0.5	1	0.333333333	0.166666667	1	0.2	0	1	0.291666667	0.166666667	0	1	0.375	0.375	0.2	0.5	1	0	0	0	0.068965517	0.310344828	1	0	0.125
hypothetical_protein_FLJ33918	1	0	0	1	1	0.5	0	0.5	0	0	1	0	1	0	1	1	1	0.25	0.4	0.8	0.4	0.6	0	1	1	1	0	0.666666667	0.333333333	1	0	1	0.25	0.75	0	1	0.5	0.5	0.4	0	0	1	1	1	0	1	0.75	0.75	1
solute_carrier_family_21_(organic_anion	0.4	1	1	0.380952381	1	0.352941176	0.058823529	0	0	0.058823529	1	0.464285714	1	0.75	0.529411765	1	0.785714286	1	0.318181818	0.545454545	1	0.863636364	0	0.772727273	1	0.428571429	0.142857143	1	0.842105263	1	1	0.555555556	0	0.444444444	1	0.375	0.1875	0.25	0.411764706	0.294117647	1	0.941176471	0.705882353	0.529411765	0.705882353	0.588235294	0.823529412	1	0.954545455
thymosin,_beta_4	0.5	1	0.6	1	0	0	0	0	0	0	1	0.8	0	0	0	1	1	0.5	0	0	0	0.5	1	0.5	0.5	0	1	0	0	0	1	0	0	1	0	1	0	0	0	0	0	0	0	0	0	0	1	0	0
isocitrate_dehydrogenase_3,_beta_subunit_isoform	1	0.444444444	0.227272727	1	0.125	0.5	0.5	0.125	1	0.125	0.315789474	1	1	0.444444444	1	1	0	1	1	0.714285714	0.142857143	0.857142857	0.428571429	0.571428571	0.571428571	1	0.285714286	0.571428571	0.714285714	1	0.625	1	0.3125	0.5625	0.333333333	0.583333333	1	0.583333333	0.05	0.55	1	0.15	0.052631579	0.210526316	0.105263158	0.052631579	1	0.315789474	0.222222222
inositol_polyphosphate_multikinase	0.545454545	1	1	1	1	0.5	0.5	0.166666667	0.333333333	0.166666667	1	0.631578947	0.230769231	1	0.461538462	1	0.615384615	1	0.777777778	0.555555556	1	0.888888889	0.111111111	0.444444444	1	0.555555556	0	0.666666667	0.615384615	1	0.571428571	0.428571429	0.571428571	1	0.6	1	0.7	0.4	0.5	0.3	0.9	1	1	0.8	0.5	0.5	0.7	0.6	1
glutaryl-Coenzyme_A_dehydrogenase_isoform_a	1	0.214285714	0.166666667	1	0.454545455	0.545454545	0.181818182	0.636363636	1	0.090909091	0.230769231	1	1	0.25	1	0.454545455	0.055555556	1	0.9	0.3	0.2	0.6	1	0.3	0.545454545	1	0.363636364	0.090909091	1	0.625	0.083333333	1	0.208333333	0.25	0.294117647	1	0.823529412	0.411764706	0.083333333	0.5	1	0.25	0	0.125	0	0.375	1	0.125	0
neuropeptide_Y_receptor_Y2	1	0.5	0.294117647	1	1	0.666666667	0.666666667	1	1	0	0.538461538	1	1	0.666666667	1	0.555555556	0.833333333	1	0.875	0.875	0.125	1	0.25	0.375	1	1	0	0.875	1	1	0.357142857	1	0.071428571	0.428571429	0.111111111	1	0.333333333	0.444444444	0.352941176	0.529411765	1	0.235294118	0.052631579	0.631578947	0.105263158	0.263157895	1	0.368421053	0.266666667
hypothetical_protein_FLJ35382	0.888888889	1	0.884615385	1	1	0.666666667	0	0	0.333333333	0.111111111	1	0.928571429	1	1	1	1	0.454545455	1	1	0.857142857	0.857142857	0.714285714	0	0.857142857	0.875	0.375	0	1	1	0	1	0.636363636	0.363636364	0.636363636	1	0.222222222	0.777777778	0.666666667	0.333333333	0.333333333	0.555555556	1	0.333333333	0.666666667	0.166666667	0.333333333	1	0.166666667	0.75
pregnancy-zone_protein	1	0.769230769	0.884615385	1	1	0.6	0.4	0.15	0.2	0.35	0.918918919	1	1	0.631578947	0.772727273	1	0.472727273	1	0.53125	0.6875	0.9375	1	0.09375	0.90625	1	0.967741935	0.322580645	1	0.6	1	0.763157895	1	0.052631579	0.736842105	1	0.457142857	0.4	0.485714286	0.370967742	0.516129032	1	0.387096774	0.318181818	0.318181818	0.25	0.818181818	1	0.590909091	0.289473684
peptidyl_prolyl_isomerase_H	0.111111111	1	0.75	1	0.666666667	1	0	0.333333333	0.333333333	0	0.5	1	1	0.5	0.666666667	1	0	1	0.2	1	0.4	0.2	0.2	0.2	0.666666667	1	0.333333333	0.333333333	1	0	1	0.666666667	0.666666667	0.333333333	1	0.625	0.5	0.5	0	0.333333333	1	0.666666667	0	0	0.666666667	0.333333333	0.666666667	1	0.4
aldehyde_dehydrogenase_8A1_isoform_2	1	0.888888889	0.428571429	1	1	0.714285714	0	0.428571429	0.714285714	0	0.692307692	1	1	0	1	0.416666667	0.181818182	1	1	0.5	0.6	1	0	0.6	0.25	1	0.5	0.333333333	1	0.5	0.4375	1	0.3125	0.6875	0.8	0.4	1	0.8	0	0.55	1	0.15	0.1	0.35	0	0.25	1	0.2	0.777777778
BAI1-associated_protein_2_isoform_1	1	0.238095238	0.178571429	1	0	0.666666667	0	1	1	0.111111111	0.166666667	1	1	0	1	0.461538462	0.107142857	1	1	0.185185185	0.037037037	0.666666667	0.111111111	0.222222222	0.5	1	0.6	0.2	1	0.357142857	0.2	1	0.166666667	0.233333333	0.136363636	1	0.272727273	0.090909091	0	0.277777778	1	0.055555556	0	0.027027027	0	0.297297297	1	0.054054054	0
Ac-like_transposable_element	1	0.041666667	0.125	1	0	0.416666667	0.083333333	1	0.666666667	0.166666667	0.088888889	1	1	0.083333333	1	0.173913043	0	1	0.95	0.1	0.05	1	0.15	0.1	0.166666667	1	0.666666667	0	1	0.4	0.04	1	0.12	0.04	0.136363636	1	0.5	0.045454545	0	0.515151515	1	0	0	0.038461538	0	0.326923077	1	0.038461538	0
hypothetical_protein_MGC39571	0	1	1	0.4	1	0.5	0	0	0	0.25	0.666666667	1	1	1	1	0.333333333	0	1	0.666666667	0	1	0	0	0.666666667	1	0.333333333	0	0.333333333	1	0	1	1	0.5	0	1	0	0	1	0	1	1	1	0.333333333	0	0	0.333333333	0.333333333	1	0.5
neuronal_PAS_domain_protein_2	1	0.545454545	1	0.791666667	0.75	0.75	0.333333333	0.166666667	1	0.25	0.764705882	1	1	0.470588235	0.75	1	0.191176471	1	1	0.3125	0.53125	0.71875	0.40625	0.3125	0.416666667	1	0.291666667	0.208333333	1	0.333333333	0.842105263	1	0.263157895	0.473684211	0.583333333	1	0.666666667	0.333333333	0.2	0.933333333	1	0.4	0.272727273	0.272727273	0.242424242	0.666666667	1	0.242424242	0.222222222
retinoblastoma_binding_protein_9	1	0.8	0.666666667	1	0	1	1	0.5	0	0.5	0.625	1	1	0.4	1	0.25	0.5	1	0.4	0.4	0.2	0	0	1	1	0.8	0	0.8	1	1	1	0.8	0.4	0.6	0.333333333	1	0.666666667	0.166666667	0.666666667	0	1	0.333333333	0.2	1	0	0	1	0.2	0.166666667
hypothetical_protein_MGC33607	0.636363636	1	1	0.2875	1	0.357142857	0.214285714	0.071428571	0.142857143	0.071428571	1	0.357142857	0.470588235	1	0.333333333	1	1	0.75	0.375	1	0.833333333	0.5	0.125	0.625	0.952380952	0.238095238	0.095238095	1	0.545454545	1	1	0.272727273	0.090909091	0.363636364	0.666666667	1	0.333333333	0.666666667	0.692307692	0.153846154	0.846153846	1	1	0.666666667	0.619047619	0.380952381	0.428571429	0.952380952	0.84
prefoldin_4	0.2	1	1	0.058823529	1	0	0.5	0	0.5	0	1	1	0	1	1	0.75	1	0.25	1	1	0.5	0.5	0	0.5	1	0.5	0.5	0.5	0	1	1	0.333333333	0.333333333	0.5	0	0	1	1	0.5	1	1	1	1	0.75	0.25	0.25	0.25	0.5	1
G_antigen_4	0.166666667	1	1	0.666666667	1	0.5	0.5	0.5	0.5	0.5	0.5	1	1	0	0	1	0.333333333	1	0.5	1	0.5	0	0.5	0.5	0.5	0.5	0.5	1	0	1	1	0	0	0.6	0.6	0	1	0.8	0.5	0	1	0	0	0	0	0	0	0	0
fatty_acid_binding_protein_5	0.142857143	1	1	0.714285714	1	0	0.333333333	0.333333333	0.333333333	0	1	0.4	0	1	1	0.333333333	0	1	1	0	0	0	0	0.333333333	1	0.571428571	0	0.857142857	1	1	1	1	0	1	1	0.75	0.5	0.5	0.25	0.75	1	0.5	0.25	1	0.25	0.25	0.75	0	1
netrin_1	1	0.117647059	0.15	1	0	0.029411765	0	1	0.382352941	0.029411765	0.157894737	1	1	0.117647059	1	0.041666667	0.045454545	1	1	0	0	0.6875	0.6875	0.125	0.230769231	1	1	0.076923077	1	0.111111111	0.08	1	0.96	0.08	0.038461538	1	0.269230769	0.153846154	0.038461538	0.192307692	1	0	0	0	0	0.47826087	1	0.043478261	0.052631579
keratin_8	1	0.615384615	0.088888889	1	0	0.545454545	0.181818182	0.818181818	1	0.363636364	0.032258065	1	1	1	1	0.045454545	0	1	1	0.071428571	0	0.678571429	0.107142857	0.285714286	0.454545455	1	0.363636364	0.181818182	1	0.666666667	0.222222222	1	0.166666667	0.444444444	0.1	1	0.45	0.25	0.166666667	0.5	1	0.166666667	0	0.027777778	0.027777778	0.222222222	1	0.083333333	0.055555556
putative_NFkB_activating_protein_373	1	0.5	1	0.9375	0.428571429	0.571428571	0.428571429	0.142857143	1	0.428571429	0.5	1	0.888888889	1	0.9	1	0.777777778	1	0.363636364	0.545454545	0	1	0.090909091	0.272727273	0.583333333	1	0.333333333	0.5	0.777777778	1	0.428571429	1	0.142857143	0.642857143	0.642857143	0.785714286	1	0.214285714	0.210526316	0.526315789	1	0.263157895	0.055555556	0.277777778	0.222222222	0.555555556	1	0.388888889	0.090909091
colony_stimulating_factor_2_receptor_alpha_chain	1	0.5	1	0.625	0.5	1	0.5	0.125	0.25	0.375	0.571428571	1	1	0.4	1	0.818181818	0.625	1	1	0.6	1	0.6	0.8	0.4	0.777777778	1	0.888888889	0.222222222	1	0.666666667	0.666666667	0.666666667	0.666666667	1	1	0.25	0	0.25	0.333333333	0.833333333	1	0.5	0.333333333	0.133333333	0.066666667	0.4	1	0.266666667	0.75
hydroxyacyl_dehydrogenase,_subunit_A	0.9	1	1	0.533333333	1	0.7	0.5	0.5	0.4	0.2	0.731707317	1	0.5	1	0.888888889	1	0.684210526	1	0.5	0.833333333	1	0.666666667	0	1	1	0.6875	0.0625	0.625	0.8	1	0.666666667	1	0.380952381	0.952380952	1	0.481481481	0.481481481	0.555555556	0.266666667	0.4	1	0.466666667	0.142857143	0.357142857	0.392857143	0.321428571	1	0.464285714	0.333333333
potassium_inwardly-rectifying_channel_J12	1	0.130434783	0.03125	1	0.153846154	0.230769231	0.076923077	1	0.769230769	0.230769231	0	1	1	0.333333333	1	0.166666667	0	1	1	0.090909091	0.272727273	0.545454545	0.454545455	0.090909091	0.181818182	1	0.545454545	0	1	0.1	0.136363636	1	0.272727273	0.136363636	0.047619048	1	0.142857143	0.19047619	0.045454545	0.318181818	1	0	0	0.038461538	0	0.346153846	1	0.038461538	0
keratin_associated_protein_7-1	1	0	1	0	0	0	0	0	0	1	0	0	1	0	0	0	0.666666667	1	1	0	0	0.5	0	0.5	0	0	0	1	1	0	0	1	0	0	1	0	1	0	0	0	0	0	0	0	1	0.5	0.5	1	0
leucine_zipper,_putative_tumor_suppressor_1	1	0.086956522	0.050847458	1	0	0.368421053	0	0.473684211	1	0.105263158	0.093023256	1	1	0.230769231	1	0.2	0.020408163	1	0.964285714	0.071428571	0.107142857	1	0.178571429	0.035714286	0.625	1	0.5	0.125	1	0.1	0.227272727	1	0.181818182	0.227272727	0.115384615	1	0.384615385	0.153846154	0.1	0.8	1	0.1	0.018181818	0.036363636	0.018181818	0.254545455	1	0.036363636	0.083333333
hypothetical_protein_FLJ40126	0.411764706	1	1	0.6	1	0.153846154	0.076923077	0.076923077	0	0	1	0.434782609	0.5	1	0.714285714	1	0.538461538	1	0.4	1	0.666666667	0.133333333	0.133333333	0.8	0.923076923	0.076923077	0.076923077	1	0.5	1	1	0.333333333	0	0.666666667	1	0.5	0.5	0	1	0.6	0.8	1	0.909090909	0.454545455	0.454545455	0.181818182	0.181818182	1	0.875
Rho_interacting_protein_3	1	0.435897436	0.279569892	1	0.135135135	0.486486486	0.135135135	0.459459459	1	0.108108108	0.388888889	1	1	0.375	1	0.260869565	0.081967213	1	1	0.2	0.15	0.475	0.25	0.225	0.541666667	1	0.583333333	0.25	1	0.538461538	0.514285714	1	0.2	0.457142857	0.090909091	1	0.863636364	0.136363636	0.043478261	0.52173913	1	0.130434783	0.018867925	0.226415094	0.075471698	0.452830189	1	0.094339623	0.166666667
hypothetical_protein_FLJ14260	1	1	1	0.568181818	1	0.611111111	0	0.222222222	0.166666667	0.055555556	1	0.244897959	0.444444444	1	0.458333333	1	0.68	1	0.9375	0.625	0.625	1	0	1	0.269230769	0.192307692	0.153846154	1	0.47826087	1	0.777777778	1	0.055555556	0.444444444	1	0.071428571	0.357142857	0.214285714	0.285714286	0.214285714	0.571428571	1	0.157894737	0.210526316	0.157894737	0.263157895	0.421052632	1	0.473684211
nuclear_autoantigenic_sperm_protein_isoform_1	0.290322581	1	1	0.819277108	1	0.333333333	0	0	0.166666667	0.166666667	0.90625	1	0.5	1	0.705882353	1	0.275862069	1	0.19047619	0.571428571	0.714285714	0.19047619	0.095238095	1	0.722222222	0.333333333	0	1	0.444444444	1	0.966666667	0.366666667	0.033333333	1	1	0.222222222	0.444444444	0.481481481	0.666666667	0.619047619	1	0.714285714	0.263157895	0.473684211	0.526315789	0.210526316	1	0.684210526	0.666666667
chromosome_20_open_reading_frame_67	1	0.25	0.32	1	0.1	0.35	0.35	0.85	1	0.15	0.214285714	1	1	0.277777778	1	0.533333333	0.038461538	1	0.947368421	0.421052632	0.526315789	1	0.421052632	0.526315789	0.571428571	1	0.571428571	0.571428571	1	0.157894737	0.25	1	0.25	0.35	0.235294118	1	0.294117647	0.352941176	0.041666667	0.625	1	0.041666667	0.032258065	0.129032258	0.129032258	0.548387097	1	0.193548387	0
hypothetical_protein_LOC283932	1	0.2	1	0.25	0.333333333	0.5	0.166666667	0	1	0.166666667	0.666666667	1	1	1	0	0	1	1	0.333333333	1	0	0.666666667	1	0.666666667	0	1	0.2	0.2	1	1	0.25	0.75	1	0.25	0.571428571	1	0.428571429	0.285714286	0.5	1	0	0	0	0.142857143	0.142857143	1	0.142857143	0.142857143	0
parvin,_gamma	1	0.285714286	0.434782609	1	0	1	0	1	1	0	0.260869565	1	1	0.111111111	1	0.333333333	0.076923077	1	1	0.222222222	0.222222222	0.222222222	0	0.333333333	1	1	0.4	1	1	0.25	0.5	1	0.4	0.1	1	0.75	0.75	0.5	0	0.5	1	0	0.1	0.166666667	0.066666667	0.466666667	1	0.1	0
ubiquitin-conjugating_enzyme_UBC3B	0.857142857	1	0.916666667	1	0.5	1	0	0	0.25	0	1	0.5	0.5	1	0.714285714	1	0.142857143	1	0.4	0.6	1	0.8	0.6	0.4	0.142857143	1	0	0.571428571	1	0.833333333	0.142857143	1	0.285714286	0.285714286	1	0.6	0.2	0	0.5	0.333333333	1	0.333333333	0.142857143	0.428571429	0.142857143	0.428571429	1	0.428571429	0
KIAA1494_protein	0.730769231	1	1	0.733333333	0.666666667	1	0.666666667	0.666666667	0.666666667	0.083333333	1	0.666666667	0.833333333	1	1	0.833333333	0.210526316	1	0.793103448	0.689655172	0.344827586	1	0.275862069	0.413793103	0.666666667	0.714285714	0.285714286	1	0.6	1	1	0.717948718	0.128205128	0.948717949	1	0.766666667	0.566666667	0.366666667	0.076923077	0.41025641	1	0.461538462	0.458333333	0.625	0.125	0.416666667	1	0.791666667	0.65
Ras_protein-specific_guanine	1	0.6875	0.551724138	1	0.571428571	0.857142857	0.285714286	1	0.428571429	0.285714286	0.541666667	1	1	0.125	1	0.705882353	0.727272727	1	0.8	0.5	1	0.9	0.3	0.9	0.1875	1	0.5	0.375	1	0.625	0.315789474	1	0.105263158	0.368421053	0.666666667	1	0.666666667	0.333333333	0.4	1	0.9	0	0.125	0.25	0.0625	1	1	0.0625	0.294117647
colony_stimulating_factor_2_receptor_alpha_chain	1	0.666666667	1	0.833333333	0.571428571	1	0.428571429	0.285714286	0.142857143	0.285714286	0.5	1	1	0.5	1	0.777777778	1	0.8	0.833333333	0.5	1	0.666666667	0.333333333	0.333333333	1	0.714285714	0.428571429	0.285714286	1	0.6	1	1	1	1	1	0.25	0	0.375	0	0.5	1	0.333333333	0.666666667	0.222222222	0	0.555555556	1	0.444444444	0.75
cathepsin_B_preproprotein	1	0.454545455	0.538461538	1	1	0.4	0	0.4	1	0	0.666666667	1	1	0.375	1	0.888888889	0.25	1	1	0	0.222222222	1	0.333333333	0.444444444	0.333333333	1	0.222222222	0.111111111	1	0.307692308	0.222222222	1	0.222222222	0.555555556	0.642857143	1	0.428571429	0.428571429	0.090909091	0.545454545	1	0.272727273	0	0.166666667	0.083333333	0.5	1	0	0.076923077
tumor_necrosis_factor_receptor_superfamily,	1	0.8	0	1	0	0.666666667	0.333333333	0.666666667	1	0.444444444	0.214285714	1	1	0.375	1	0.25	0.066666667	1	1	0.5	0.3	0.7	0.2	0.3	1	1	0.333333333	0.555555556	1	0.25	0.444444444	1	0.222222222	0.277777778	0.333333333	1	0.777777778	0.333333333	0.066666667	0.466666667	1	0.266666667	0.041666667	0.125	0.083333333	0.375	1	0.166666667	0
hypothetical_protein_LOC144747	0.666666667	1	0	1	0.8	1	0	0.2	0.2	0.4	1	0.833333333	1	1	1	0.75	1	0.8	0.166666667	0	0.111111111	0.388888889	0.055555556	1	1	0.8	0	0.4	1	1	0.75	1	0	1	1	0.6	0.2	0.6	0.4	0.4	1	0.2	0.181818182	0.636363636	0.454545455	0.909090909	0.909090909	1	0
schwannomin_interacting_protein_1	1	0.68	0.448275862	1	0.75	0.875	0.5	0.875	1	0.125	1	0.928571429	1	0.571428571	1	0.444444444	0.2	1	1	0.777777778	0.111111111	0.666666667	0.111111111	0.555555556	0.25	1	0.166666667	0.333333333	1	1	0.285714286	1	0.357142857	0.5	0.105263158	1	0.789473684	0	0.272727273	0.545454545	1	0.090909091	0.090909091	1	0.181818182	0.454545455	1	0.636363636	1
hypothetical_protein_DKFZp762O076	1	1	1	0.125	1	0.5	0.833333333	0.333333333	0.333333333	0.166666667	1	0.8	1	0.2	1	0.666666667	1	0.5	0.4	1	0.6	0.6	0.2	0.6	1	0.666666667	0.166666667	0.5	0.142857143	1	1	0.555555556	0.111111111	0.666666667	1	0.571428571	0.428571429	0.428571429	0.333333333	0.5	0.833333333	1	0.166666667	0.666666667	0.333333333	0.5	0.833333333	1	0.5
palmitoyl-protein_thioesterase_2_isoform_b	0.454545455	1	0.625	1	0.285714286	0.142857143	0.285714286	0.285714286	1	0.285714286	0	1	1	0.444444444	1	1	0.428571429	1	0.888888889	0.111111111	0	1	0.222222222	0.555555556	1	1	0.25	0.75	1	0.857142857	0.333333333	1	0.444444444	0.222222222	0.153846154	0.307692308	1	0.230769231	0.076923077	0.384615385	1	0.153846154	0	0.3	0.05	0.5	1	0.25	0.111111111
proteasome_activator_subunit_3_isoform_2	1	0.888888889	0.666666667	1	0.6	0.8	0.2	0.4	1	0	1	0.833333333	0.2	1	0.714285714	1	0.25	1	1	0.6	0.4	0.2	0.2	1	0.8	0.6	0.2	1	0.125	1	1	0.6	0	0.4	1	0.333333333	0.666666667	0.666666667	0.1	0.3	1	0.4	0.272727273	0.454545455	0.272727273	0.545454545	1	0.272727273	0.4
hypothetical_protein_MGC16638	1	1	0.555555556	1	1	1	0.333333333	0.833333333	0.333333333	0	0.833333333	1	1	0	1	0.333333333	0.333333333	1	0.818181818	0.181818182	0.272727273	1	0.181818182	0.545454545	1	0.555555556	0.222222222	0.111111111	1	0.5	0.363636364	1	0.090909091	0.636363636	1	0.875	0.625	0.375	0.111111111	0.333333333	1	0.222222222	0	0.5	0	0.416666667	1	0.166666667	0.5
AT-hook_transcription_factor_AKNA	1	0.527777778	0.344086022	1	0.785714286	1	0.25	0.5	0.964285714	0.178571429	0.195121951	1	1	0.387096774	1	0.416666667	0.227272727	1	1	0.477272727	0.454545455	0.863636364	0.159090909	0.613636364	0.475	1	0.25	0.3	1	0.428571429	0.5	1	0.151515152	0.515151515	0.642857143	1	0.69047619	0.285714286	0.16	0.44	1	0.4	0.01754386	0.175438596	0.122807018	0.561403509	1	0.192982456	0.176470588
nuclear_factor_of_activated_T-cells_5_isoform_c	0.551724138	1	1	0.604166667	1	0.307692308	0.692307692	0	0.153846154	0.230769231	0.923076923	1	0.6875	1	0.918367347	1	0.646153846	1	0.35	0.766666667	0.883333333	0.483333333	0.116666667	1	1	0.658536585	0.048780488	1	0.875	1	1	0.59375	0.125	0.9375	1	0.705882353	0.294117647	0.441176471	0.6	0.4	0.833333333	1	0.827586207	1	0.172413793	0.206896552	0.551724138	0.793103448	0.620689655
hypothetical_protein_LOC286286	1	1	0.428571429	1	1	1	0.2	1	1	0	1	0.5	1	0.333333333	1	0	0	1	0.333333333	0.666666667	1	0.666666667	1	1	0.4	0.8	0	1	1	0	0.285714286	0.714285714	1	0.571428571	1	0.2	0.6	1	0	0.166666667	1	0.333333333	0.285714286	0.142857143	0	0	1	0.142857143	0
sema_domain,_immunoglobulin_domain_(Ig),_short	1	0.178571429	0.128205128	1	0.038461538	0.307692308	0.192307692	1	1	0.269230769	0.1	1	1	0.277777778	1	0.214285714	0.318181818	1	1	0.388888889	0.166666667	0.722222222	0.555555556	0.222222222	0.1875	1	0.6875	0.3125	1	0.230769231	0.315789474	1	0.473684211	0.210526316	0.44	1	0.64	0.2	0.121212121	0.424242424	1	0.121212121	0	0.204545455	0.090909091	0.340909091	1	0.045454545	0.1
interleukin_17_receptor_C_isoform_2_precursor	1	0.25	0.36	1	0.142857143	0.785714286	0.357142857	1	0.428571429	0.285714286	1	0.777777778	1	0.1875	1	0.25	0.194444444	1	0.8	0.2	0.333333333	1	0.4	0.466666667	0.714285714	0.857142857	0.428571429	1	1	0.25	0.258064516	1	0.580645161	0.387096774	0.347826087	0.739130435	1	0.217391304	0.117647059	0.352941176	1	0.147058824	0.018518519	0.222222222	0.148148148	0.518518519	1	0.166666667	0.142857143
hypothetical_protein_FLJ21868	1	0.090909091	1	1	1	0.25	0.75	0.25	0.75	0.5	1	1	1	0.666666667	1	0.230769231	0.333333333	1	0.866666667	0.466666667	0.333333333	1	0.2	0.8	0.375	1	0.375	0.25	0.5	1	0.555555556	1	0.111111111	0.555555556	0.166666667	1	0.333333333	0.833333333	0	0.222222222	1	0.222222222	0.090909091	0.090909091	0	0.454545455	1	0.318181818	0.333333333
hypothetical_protein_FLJ39630	1	0.6	1	0.333333333	1	0.25	0.25	0.25	0.25	0	1	1	0.5	1	0	1	0.5	1	0	0.4	1	0.2	0.2	0.6	1	1	0.25	0.25	1	1	0.333333333	1	0.666666667	0.333333333	0.6	0.6	0.4	1	0.375	1	0.875	0.25	0.2	1	0.6	1	1	0.6	0.625
ataxin_2	0.5	1	1	0.583333333	1	0.8	0.25	0.6	0.75	0.3	1	0.484848485	0.84	1	0.647058824	1	0.328947368	1	0.512820513	0.846153846	0.692307692	1	0.487179487	0.974358974	0.681818182	0.636363636	0.636363636	1	0.55	1	0.775	1	0.575	0.8	0.53125	1	0.53125	0.59375	0.583333333	0.625	0.625	1	0.769230769	0.538461538	0.461538462	0.769230769	0.538461538	1	0.588235294
hypothetical_protein_MGC40555	1	0.375	0.095238095	1	0	0.142857143	0.285714286	0.714285714	1	0	0.066666667	1	1	0.272727273	1	0.285714286	0.0625	1	1	0.210526316	0.157894737	0.526315789	0.157894737	0.263157895	0.272727273	1	0.272727273	0.454545455	1	0.625	0.315789474	1	0.368421053	0.473684211	0.066666667	1	0.8	0.4	0.076923077	0.346153846	1	0.038461538	0.043478261	0.347826087	0	0.304347826	1	0.086956522	0.1
hypothetical_protein_FLJ11301	0.739130435	1	1	0.8	1	0.333333333	0.388888889	0.166666667	0.333333333	0.222222222	0.869565217	1	0.769230769	1	1	0.9375	0.222222222	1	0.916666667	1	0.5	0.583333333	0.166666667	0.916666667	0.588235294	0.352941176	0.235294118	1	1	1	0.642857143	0.642857143	0.285714286	1	1	0.75	0.5	0.75	0.5	0.5	1	0.428571429	0.125	0.625	0.4375	0.75	1	0.625	0.5
hypothetical_protein_FLJ12875	1	1	0.35	1	0.111111111	0.444444444	0.333333333	0.444444444	1	0	0.352941176	1	1	0.5	1	0.333333333	0.15	1	1	0.166666667	0.25	0.416666667	0.25	0.25	0.307692308	1	0.076923077	0	1	0.666666667	0	1	0.2	0.5	0.571428571	1	0.714285714	0.428571429	0.111111111	0.388888889	1	0.333333333	0.041666667	0.083333333	0.083333333	0.291666667	1	0.166666667	0.285714286
cyclin-dependent_kinase_5,_regulatory_subunit_1	1	0.5	0	1	0.166666667	0.166666667	0	1	0.833333333	0.166666667	0.095238095	1	1	0	1	0.142857143	0	1	0.529411765	0.058823529	0.117647059	1	0.352941176	0.117647059	0.428571429	0.571428571	1	0	1	0.111111111	0.125	1	0.125	0	0	1	0.2	0.2	0.090909091	0.727272727	1	0.090909091	0	0	0.045454545	0.590909091	1	0.090909091	0.111111111
zinc_finger_protein_with_interaction_domain	0.375	1	1	0.545454545	1	0.714285714	0.428571429	0.142857143	0.285714286	0	1	0.55	1	0.666666667	0.538461538	1	0.181818182	1	0.357142857	0.714285714	0.714285714	0.142857143	0	1	1	0.230769231	0	0.615384615	0.666666667	1	0.3	0.2	0	1	1	1	0.8	1	0.555555556	0.444444444	0.666666667	1	0.727272727	1	0.363636364	0.363636364	0.818181818	0.818181818	0.555555556
boule_isoform_2	0.142857143	1	1	0.714285714	1	0	0	0.25	0	0.5	1	0.714285714	0.5	1	0.5	1	0.909090909	1	0.2	0.5	0.5	0.4	0.1	1	1	0.1	0	0.8	0.1875	1	0.857142857	0.571428571	0.142857143	1	1	0	0.333333333	0.444444444	0.777777778	0.222222222	1	0.777777778	1	0.2	0.2	0	0.8	0.2	0.222222222
matrix_metalloproteinase_23B	1	0	0.071428571	1	0.0625	0.5	0.0625	1	0.8125	0.125	0.666666667	1	1	0	1	0.166666667	0.142857143	1	1	0	0.1	0.7	0.2	0	0	1	0.727272727	0.090909091	1	0	0.095238095	1	0.666666667	0.142857143	0.142857143	1	0.285714286	0	0	0.625	1	0	0	0.033333333	0.033333333	0.433333333	1	0.033333333	0.142857143
interleukin_12_receptor,_beta_1_isoform_1	1	0.75	0.294117647	1	0.272727273	1	0.545454545	0.272727273	0.818181818	0.181818182	0.25	1	1	0.181818182	1	0.4	0.142857143	1	1	0.25	0.25	0.9	0.3	0.4	0.523809524	1	0.238095238	0.285714286	1	0.666666667	0.32	1	0.16	0.44	0.388888889	1	0.888888889	0.388888889	0.076923077	0.461538462	1	0.230769231	0	0.162162162	0.081081081	0.378378378	1	0.162162162	0.125
pre-B-cell_leukemia_transcription_factor	1	0.566666667	0.362068966	1	0.333333333	0.952380952	0.095238095	0.19047619	1	0.047619048	0.21875	1	1	0.333333333	1	0.666666667	0.137254902	1	1	0.238095238	0.428571429	0.428571429	0.047619048	0.476190476	1	0.777777778	0.111111111	0.555555556	1	0	0.434782609	1	0.043478261	0.739130435	0.290322581	1	0.806451613	0.451612903	0.157894737	0.368421053	1	0.105263158	0.065217391	0.130434783	0.130434783	0.282608696	1	0.108695652	0
hypothetical_protein_FLJ25162	0.75	1	1	0.37037037	1	0.153846154	0.153846154	0	0.076923077	0.076923077	1	0.266666667	1	0.75	0.444444444	1	0.777777778	1	0.714285714	1	0.571428571	0.357142857	0	0.642857143	1	0.3	0	0.7	0.857142857	1	0.666666667	0.666666667	0	1	1	0.5	0.4	0.9	0.25	1	0.875	0.5	0.888888889	1	0.666666667	0.333333333	0.666666667	0.555555556	0.833333333
phosphoinositide-3-kinase,_regulatory_subunit,	0.625	1	1	0.212121212	0.6	0.5	1	0.1	0.4	0.2	1	0.407407407	0.333333333	1	1	0.8125	1	0.923076923	0.857142857	0.714285714	0.142857143	0.714285714	0.142857143	1	0.888888889	0.666666667	0.111111111	1	0.6	1	0.833333333	0.666666667	0.166666667	1	0.375	1	0.625	0.375	0.875	0.5	1	0.5	0.583333333	1	0.333333333	0.083333333	0.583333333	0.5	1
RAS_guanyl_releasing_protein_2_isoform_2	1	0.45	0.142857143	1	0	0.3125	0.1875	0.9375	1	0.1875	0.260869565	1	1	0.142857143	1	0.055555556	0.1	1	1	0.15	0.25	0.9	0.1	0.3	0.3	1	0.9	0.3	1	0.555555556	0.263157895	1	0.263157895	0.157894737	0.142857143	1	0.857142857	0.142857143	0.153846154	0.346153846	1	0.115384615	0	0.155555556	0.088888889	0.4	1	0	0.043478261
hypothetical_protein_LOC282973	1	0.363636364	0.295454545	1	0.857142857	0.714285714	0.142857143	0.571428571	1	0.285714286	0.136363636	1	1	0	1	0.5	0.214285714	1	1	0.666666667	1	0.333333333	0	0	0.5	0.75	1	0	1	0.166666667	0.176470588	1	0.294117647	0.411764706	0.25	0.5	1	0.25	0	0.25	1	0.333333333	0.1	0.166666667	0.066666667	0.166666667	1	0.066666667	0.666666667
katanin_p80_subunit_B_1	1	0.379310345	0.090909091	1	0.0625	0.5	0.0625	0.875	1	0.1875	0.214285714	1	1	0.3	1	0.090909091	0.043478261	1	1	0.142857143	0.178571429	0.571428571	0.142857143	0.178571429	0.714285714	1	0.5	0.214285714	1	0.222222222	0.266666667	1	0.133333333	0.2	0.047619048	1	0.428571429	0.19047619	0.029411765	0.588235294	1	0.029411765	0	0.075	0	0.425	1	0.075	0.037037037
5-hydroxytryptamine_receptor_3_subunit_D	1	0.25	0.571428571	1	0.75	1	0.25	0.5	0.5	0.25	0	1	1	0.222222222	1	0.75	0.375	1	0.545454545	0.363636364	1	0.545454545	0.090909091	0.272727273	0.666666667	1	0	0.444444444	1	0	0.333333333	1	0.166666667	0.333333333	0.142857143	1	0.857142857	0.428571429	0.333333333	0.444444444	1	0.111111111	0	0.047619048	0.142857143	0.380952381	1	0.047619048	0.5
CCR4-NOT_transcription_complex,_subunit_7	1	0.714285714	1	0.666666667	1	0.5	1	0	1	0.5	1	0.454545455	0	1	0.333333333	1	0.5	1	0.5	0	0.833333333	0.166666667	0	1	1	0.6	0.2	0.6	0.875	1	1	0.8	0	0.4	1	0.3	0.2	0.7	0.5	0.75	1	0.75	0.5	1	0.625	0.5	0.25	0.625	0.5
zinc_finger_protein_71	1	0.2	0.193548387	1	0	0.7	0.3	1	0.8	0.1	0.078947368	1	1	0.033333333	1	0.166666667	0.1	1	1	0.0625	0.1875	0.75	0.3125	0.125	0.071428571	1	1	0.285714286	1	0.166666667	0.25	1	0.0625	0	0.208333333	1	0.666666667	0.125	0.153846154	0.153846154	1	0.153846154	0.076923077	0.153846154	0	1	0.615384615	0	0.066666667
spindlin-like	0.2	1	1	0.7	0.666666667	1	0	0.166666667	0	0	1	0.75	1	1	1	1	1	1	0	0.25	0.25	0.625	0	1	0.4	1	0.2	0	0.333333333	1	1	0.5	0	0.25	1	0.75	0.125	0.375	0.111111111	0.666666667	1	0.333333333	0.166666667	0.5	0.333333333	0.166666667	0.5	1	0.428571429
MAX_dimerization_protein_1	1	0.285714286	0.583333333	1	0.857142857	0.571428571	0.428571429	0.285714286	1	0	0.636363636	1	1	0.333333333	1	1	0.142857143	1	1	0.5	0.166666667	0.583333333	0.083333333	0.083333333	1	1	1	1	0.25	1	0	1	1	0.4	0.2	1	0.2	0.6	0	0.333333333	1	1	0.363636364	0.363636364	0	0.272727273	1	0.363636364	0.333333333
cytokine-like_protein_C17	1	0.666666667	0.333333333	1	0.5	0.75	0	0.75	1	0.25	0.666666667	1	1	0	1	1	0	1	0.25	0	0	0.5	1	0	0	1	0.666666667	0.666666667	1	0	0.166666667	1	0.333333333	0	1	0	1	0	0.333333333	0.333333333	1	0	0	0.266666667	0	0.133333333	1	0	0.333333333
pirin	0.4	1	1	0.714285714	1	0.5	0.166666667	0.166666667	0.5	0	1	0.615384615	0.571428571	1	1	0.8	1	0.833333333	1	0.5	0.666666667	0.833333333	0.166666667	0.5	1	0.6	0.2	0.8	1	0.5	0.6	1	0.4	0.8	1	0.454545455	0.727272727	0.545454545	0.142857143	0.571428571	1	0.857142857	0.714285714	0.571428571	0.142857143	0.428571429	1	0.285714286	0.333333333
syntaxin_1A_(brain)	1	0.466666667	0.129032258	1	0.142857143	0.714285714	0.428571429	1	0.571428571	0.285714286	0.15	1	1	0	1	0.142857143	0.1	1	0.636363636	0.363636364	0	1	0.181818182	0.181818182	0.333333333	1	1	0.166666667	1	0.25	0.3	1	0.2	0.3	0.166666667	1	0.5	0	0.1	0.5	1	0.2	0.090909091	0	0.090909091	0.272727273	1	0	0.043478261
hypothetical_protein_MGC13183	0.538461538	1	1	0.852941176	1	0.461538462	0.461538462	0.230769231	0.307692308	0.538461538	1	0.896551724	1	1	0.416666667	1	0.636363636	1	0.5	1	1	0.833333333	0.333333333	0.833333333	0.7	1	0	0.2	0.5	1	0.8	0.5	0	1	1	0.125	0.25	0.5	0.428571429	0.857142857	0.857142857	1	0.25	0.625	0.3125	0.8125	1	0.6875	0.454545455
taste_receptor,_type_2,_member_44	0.5	1	1	0.75	1	0.6	0	0	0.6	0	0.692307692	1	1	1	1	1	1	0.6	0.833333333	1	1	0.833333333	0	0.666666667	0.181818182	0.363636364	0.090909091	1	0.5	1	0.333333333	0.222222222	0.222222222	1	1	0.333333333	0.333333333	0.333333333	0.8	0.6	1	0.7	0.8	1	0.5	0.7	1	0.6	0.7
cyclic_nucleotide_gated_channel_alpha_1	0.352941176	1	1	0.636363636	1	1	0.7	0.1	0.1	0.2	1	0.659090909	1	0.5	1	0.80952381	1	0.9	1	0.583333333	0.833333333	0.583333333	0.083333333	0.916666667	1	0.411764706	0.058823529	0.411764706	1	0.9375	0.909090909	0.818181818	0	1	1	0.5	0.5	0.75	0.769230769	0.615384615	0.923076923	1	0.733333333	0.8	0.666666667	0.466666667	1	0.533333333	0.15625
ELK1_protein	1	0.428571429	0.526315789	1	0.181818182	0.090909091	0	0.363636364	1	0.090909091	0.125	1	0.75	1	1	1	0.0625	1	1	0.25	0.0625	0.75	0.375	0.3125	0.2	1	0.133333333	0.2	1	0.333333333	0.833333333	1	0.583333333	0.666666667	0.352941176	1	0.647058824	0.352941176	0.055555556	0.277777778	1	0.222222222	0	0.4	0.15	0.4	1	0.15	0.111111111
ankyrin_repeat_domain_10	1	0.428571429	0.6	1	1	0.6	0.2	0.6	0.4	0.2	0.571428571	1	1	0.571428571	0.923076923	1	0.307692308	1	0.692307692	1	0.076923077	0.692307692	0.307692308	0.461538462	1	0.5	0.5	0.5	1	0.75	0.375	1	0.5625	0.5	1	0.846153846	0.846153846	0.384615385	0.454545455	0.454545455	1	0.181818182	0.166666667	0.5	0.055555556	0.5	1	0.055555556	0.111111111
ADP-ribosyltransferase_5_precursor	1	0.6	0.285714286	1	0.4	1	0.6	0.6	1	0.2	0.111111111	1	1	1	0.75	1	0	1	1	0.142857143	0.142857143	0.571428571	0.142857143	0.714285714	0.1	1	0.3	0.2	1	0.75	0.210526316	1	0.157894737	0.157894737	0.636363636	1	0.454545455	0.454545455	0	0.444444444	1	0.222222222	0	0.411764706	0.117647059	0.411764706	1	0.176470588	0.666666667
chromosome_14_open_reading_frame_18_isoform_b	0.375	1	1	0.75	0.4	0.4	1	0.8	0.2	0.6	0.9	1	0.25	1	1	0.833333333	0.6	1	0.7	0.7	0.2	0.4	0	1	1	1	0	0.75	0.25	1	1	1	0.5	1	0.571428571	1	0.142857143	0.571428571	1	0.6	0.2	0.8	0.333333333	0.833333333	0.5	0.833333333	0.666666667	1	0.333333333
PITPNM_family_member_3	1	0.527777778	0.209302326	1	0.272727273	0.454545455	0.181818182	0.772727273	1	0.227272727	0.151515152	1	1	0.291666667	1	0.5	0.048780488	1	1	0.156862745	0.137254902	0.509803922	0.196078431	0.156862745	0.4375	1	0.4375	0.125	1	0.294117647	0.183673469	1	0.204081633	0.204081633	0.307692308	0.961538462	1	0.307692308	0.114285714	0.714285714	1	0.085714286	0	0.12	0.06	0.48	1	0.12	0
splicing_factor,_arginine/serine-rich_10	0.357142857	1	1	0.375	1	0.6	0.25	0.3	0.45	0.6	1	0.75	0.5	1	0.5	1	0.25	1	0.529411765	0.235294118	0.529411765	0.705882353	0.058823529	1	0.75	1	0.25	0.25	0.769230769	1	0.6	1	0	0.8	1	0.25	0.3125	0.125	1	0	0.5	0.5	0	0.5	0.5	0	0.5	1	0.25
serine/threonine_protein_phosphatase_with	1	0.76	0.5	1	0.923076923	0.923076923	0.384615385	0.769230769	1	0.153846154	0.653846154	1	0.5625	1	1	0.272727273	0.8	1	1	0.666666667	0.722222222	0.833333333	0.166666667	0.555555556	0.411764706	1	0.117647059	0.352941176	0.846153846	1	0.722222222	1	0.055555556	0.611111111	0.642857143	1	0.642857143	0.357142857	0.388888889	0.277777778	1	0.333333333	0.142857143	0.285714286	0.171428571	0.314285714	1	0.342857143	0.611111111
GTP_binding_protein_5	1	0.666666667	0.428571429	1	0.625	1	0.25	0.75	0.875	0.25	0.357142857	1	1	0.166666667	1	0.083333333	0.266666667	1	0.333333333	0.666666667	0.5	1	0.833333333	0.833333333	0.166666667	1	0.333333333	0.166666667	1	0.571428571	0.421052632	1	0.263157895	0.263157895	0.944444444	1	0.611111111	0.166666667	0	0.647058824	1	0.235294118	0.038461538	0.230769231	0.076923077	0.5	1	0.076923077	0.285714286
chromosome_21_open_reading_frame_59	0.125	1	1	0.4	0.25	0.5	0.25	0.5	1	0	0.75	1	0.333333333	1	0	1	0.4	1	1	0.666666667	0.333333333	0	0.333333333	0	0.333333333	1	0.333333333	0	1	1	0.333333333	1	0.333333333	0.333333333	1	0.333333333	0.666666667	0.666666667	0.4	0.2	1	0.4	0.285714286	0.285714286	0	0.571428571	1	0.142857143	0.5
hypothetical_protein_BC001096	0.705882353	1	1	0.5	1	0.333333333	0	0.333333333	0.5	0	0.818181818	1	0.2	1	0.4	1	0.647058824	1	0.384615385	0.692307692	0.846153846	0.769230769	0.153846154	1	0.916666667	0.75	0.416666667	1	1	0.666666667	1	0.857142857	0.238095238	0.523809524	1	0.642857143	0.428571429	0.428571429	0.538461538	0.538461538	1	0.615384615	0.875	0.375	0.1875	0.375	1	0.625	0.555555556
REV1-like	0.325581395	1	1	0.428571429	1	0.653846154	0.307692308	0.038461538	0.115384615	0.192307692	1	0.508196721	0.631578947	1	0.5	1	0.558139535	1	0.5625	0.65625	1	0.3125	0.125	0.90625	0.727272727	0.363636364	0.090909091	1	0.733333333	1	1	0.5	0.117647059	0.970588235	1	0.607142857	0.535714286	0.571428571	0.62962963	0.555555556	0.740740741	1	0.423076923	1	0.615384615	0.461538462	0.807692308	0.769230769	0.516129032
C1q-related_factor	1	0.066666667	0.142857143	1	0	0	0	1	0.75	0	0.222222222	1	1	0.25	1	0.111111111	0	1	1	0.2	0	0.2	0.1	0.1	0	1	0.444444444	0.111111111	1	0.090909091	0.181818182	1	0.545454545	0.090909091	0.03030303	1	0.212121212	0.090909091	0.076923077	0.230769231	1	0	0	0	0.090909091	0.454545455	1	0	0
adenosine_monophosphate_deaminase_1_(isoform_M)	0.692307692	1	0.827586207	1	0.5	0.75	0.5	1	0.75	0.75	0.931034483	1	0.666666667	1	0.681818182	1	0.5	1	0.411764706	0.588235294	0.235294118	1	0.058823529	0.647058824	0.647058824	1	0.058823529	0.470588235	0.8	1	0.8125	0.875	0.0625	1	1	0.727272727	0.272727273	0.636363636	0.428571429	0.714285714	1	0.642857143	0.363636364	0.318181818	0.5	0.5	1	0.409090909	0.166666667
BAF53b	1	0.4	0.068965517	1	0	0.166666667	0.833333333	0.666666667	1	0	0.19047619	1	1	0.25	1	0.6	0.133333333	1	0.583333333	0.166666667	0.25	1	0.25	0.083333333	0.5	1	0.166666667	0.25	1	0.083333333	0.266666667	1	0.2	0.4	0.157894737	1	0.842105263	0.157894737	0.071428571	0.857142857	1	0.071428571	0.043478261	0.043478261	0.043478261	0.304347826	1	0.043478261	0
proteasome_beta_3_subunit	1	0.4	0.5	1	0	0.4	0.2	0.4	1	0	0.333333333	1	1	0	1	0.2	0.333333333	1	0.333333333	0.333333333	0.333333333	1	0	0.666666667	0.285714286	1	0.142857143	0.428571429	1	1	0.166666667	1	0	0.166666667	0.6	0.8	1	0.6	0	0.857142857	1	0.142857143	0	0.428571429	0.142857143	0.857142857	1	0	0
thyroid_hormone_receptor-associated_protein,	1	0.19047619	0.225806452	1	0.166666667	0.277777778	0.111111111	1	0.777777778	0.277777778	0.111111111	1	1	0.076923077	1	0.363636364	0	1	1	0.057142857	0.228571429	0.571428571	0.457142857	0.057142857	0.111111111	1	0.416666667	0	1	0.111111111	0.052631579	1	0.394736842	0.184210526	0.029411765	1	0.294117647	0.088235294	0.023809524	0.333333333	1	0.047619048	0.012345679	0.061728395	0.049382716	0.333333333	1	0.074074074	0
START_domain_containing_8	1	0.566666667	0.418181818	1	0.047619048	0.571428571	0.142857143	0.714285714	1	0.619047619	0.258064516	1	1	0.55	1	0.6	0.204081633	1	1	0.46875	0.53125	0.59375	0.21875	0.5	0.363636364	1	0.181818182	0.227272727	1	0.266666667	0.468085106	1	0.106382979	0.553191489	0.275862069	1	0.586206897	0.310344828	0.230769231	0.5	1	0.269230769	0.019607843	0.176470588	0.117647059	0.568627451	1	0.156862745	0.0625
microtubule-associated_protein_2_isoform_4	1	0.818181818	0.789473684	1	1	0.857142857	0.571428571	0.428571429	0.714285714	0.428571429	1	0.952380952	0.555555556	1	0.9	1	0.8	1	0.473684211	0.315789474	0.789473684	0.526315789	0.105263158	1	0.714285714	1	0	0.785714286	0.666666667	1	1	0.473684211	0.052631579	0.894736842	1	0.714285714	0.714285714	0.714285714	0.7	1	0.8	0.5	0.222222222	0.444444444	0.333333333	0.666666667	1	0.555555556	0.25
Trf-proximal	1	0.75	0.090909091	1	0.333333333	0.333333333	0	0.333333333	1	0.333333333	0.1	1	1	1	1	0.25	0.3	1	0.666666667	1	0.166666667	0.166666667	0	0.333333333	0.375	1	0.25	0.25	1	0.333333333	0.5	1	0.166666667	0.833333333	0.2	1	0.6	0.1	0.133333333	0.2	1	0.066666667	0	0.4	0.4	1	0.8	1	0
glutathione_S-transferase_subunit_13_homolog	1	0.4	0.333333333	1	0.75	0.25	0	0.75	1	0.25	0.444444444	1	1	0.75	1	0.8	0.333333333	1	0.5	0.5	0.25	0.75	0	1	0.166666667	1	0.166666667	0.166666667	1	0.666666667	0.625	1	0.375	0.25	1	0.666666667	0.5	0.333333333	0	0.125	1	0	0.133333333	0.333333333	0.066666667	0.4	1	0.266666667	0.222222222
ring_finger_protein_6_isoform_1	0.684210526	1	1	0.414634146	1	0.75	0.53125	0.15625	0.28125	0.1875	1	1	0.470588235	1	0.527777778	1	1	0.727272727	0.214285714	1	0.785714286	0.285714286	0.035714286	0.464285714	0.8	0.65	0.05	1	0.111111111	1	0.909090909	0.272727273	0	1	1	0.444444444	0.555555556	0.722222222	0.6	0.4	0.7	1	1	0.3125	0.4375	0.3125	0.25	0.875	0.315789474
calsyntenin-2	1	0.461538462	0.519230769	1	0.357142857	0.5	0.071428571	0.714285714	1	0.285714286	0.633333333	1	1	0.8	1	0.523809524	0.205128205	1	1	0.333333333	0.333333333	0.833333333	0.041666667	0.375	0.52173913	1	0.130434783	0.47826087	1	0.764705882	0.151515152	1	0.181818182	0.454545455	0.727272727	1	0.818181818	0.409090909	0.131578947	0.631578947	1	0.078947368	0.137931034	0.310344828	0.034482759	0.75862069	1	0.206896552	0.102564103
DNA_glycosylase_hFPG2	0.352941176	1	1	0.291666667	1	0.666666667	0.111111111	0.555555556	0.777777778	0.555555556	1	0.689655172	1	0.7	0.652173913	1	0.714285714	1	0.846153846	1	0.769230769	0.692307692	0.076923077	0.692307692	0.857142857	0.428571429	0.071428571	1	0.857142857	1	0.909090909	0.363636364	0.181818182	1	1	0.588235294	0.352941176	0.176470588	0.352941176	0.294117647	1	0.588235294	0.538461538	1	0.461538462	1	0.307692308	0.461538462	1
ankyrin_2_isoform_1	0.645833333	1	1	0.746887967	1	0.882352941	0.568627451	0.274509804	0.294117647	0.31372549	1	0.684848485	1	0.738461538	0.73015873	1	0.676190476	1	0.672727273	0.7	0.781818182	0.572727273	0.090909091	1	1	0.692307692	0.145299145	0.786324786	0.833333333	1	0.734693878	0.795918367	0.112244898	1	1	0.8	0.723076923	0.769230769	0.615384615	0.527472527	1	0.791208791	0.462365591	0.440860215	0.365591398	0.505376344	1	0.623655914	0.507692308
chromosome_14_open_reading_frame_39	0.391304348	1	1	0.3	1	0.105263158	0.105263158	0	0	0.105263158	1	0.368421053	0.071428571	1	0.4	1	1	0.7	0.153846154	0.384615385	1	0.153846154	0.038461538	0.615384615	0.842105263	0.157894737	0.105263158	1	0.214285714	1	0.75	0.25	0	1	1	0.090909091	0.272727273	0.181818182	1	0.333333333	0.555555556	0.777777778	1	1	0.3	0	0.4	1	0.823529412
hypothetical_protein_LOC220929	1	0.785714286	1	0.75862069	1	0.611111111	0.166666667	0.166666667	0.166666667	0.222222222	1	0.6	1	0.842105263	1	0.80952381	0.333333333	1	0.636363636	0.681818182	0.863636364	1	0	0.545454545	0.666666667	1	0.166666667	0.333333333	0.833333333	1	1	0.75	0.1875	0.875	1	1	0.588235294	0.352941176	0.538461538	0.538461538	1	0.923076923	0.24	0.36	0.32	0.4	1	0.64	0.4
hypothetical_protein_MGC35366	0.461538462	1	1	0.789473684	0.75	0.5	0.25	1	0.5	0.125	1	0.666666667	1	0.636363636	0.833333333	1	0.666666667	1	1	0.75	0.75	1	0.5	1	0.625	1	0.375	0.375	0.8	1	0.5625	0.9375	0.3125	1	1	0.75	0.4375	0.25	0.307692308	0.153846154	1	0.461538462	0.142857143	0.333333333	0.047619048	0.428571429	1	0.19047619	0.538461538
SBBI31_protein	0.25	1	1	0.357142857	0.666666667	1	1	0.333333333	0.333333333	0	1	0.625	0.6	1	0.25	1	0.25	1	1	0.25	0.25	0.5	0	1	1	0	0.5	0.5	1	0.4	1	0.5	0	1	1	0.25	0.25	0	0	1	0.833333333	0.5	0.4	1	0.8	0.4	1	0.6	1
pleckstrin_homology,_Sec7_and_coiled-coil	0.9	1	1	0.916666667	0.875	1	0.375	0.125	0.625	0.25	0.6	1	0.666666667	1	0.545454545	1	0.818181818	1	1	0.625	0.25	0.5	0.125	0.625	0.714285714	0.714285714	1	0.714285714	1	0.2	0.5	0.375	0.25	1	1	1	0.571428571	0.714285714	0	0.428571429	1	0.428571429	0.461538462	0.769230769	0.153846154	0.230769231	1	0.692307692	0.6
KIAA0645_gene_product	1	0.869565217	0.65	1	0.6	0.8	1	0.9	1	0.45	0.431372549	1	1	0.363636364	1	0.617647059	0.215384615	1	1	0.682926829	0.341463415	0.853658537	0.073170732	0.780487805	0.72972973	1	0.351351351	0.513513514	1	0.931034483	0.69047619	1	0.142857143	0.452380952	0.555555556	1	0.611111111	0.333333333	0.188679245	0.433962264	1	0.264150943	0.150943396	0.339622642	0.169811321	0.509433962	1	0.301886792	0.257142857
HLA-B_associated_transcript_1	0.523809524	1	0.296296296	1	0.1	0.1	0.4	0.4	1	0.5	0.260869565	1	1	0.833333333	1	0.777777778	0.15	1	0.571428571	0.285714286	0.142857143	0.714285714	0.142857143	1	1	1	0.4	0.6	1	1	0.307692308	1	0	0.692307692	0.3	1	0.6	0.2	0	0.65	1	0.15	0	0.714285714	0.285714286	0.571428571	1	0.357142857	0.071428571
KIAA1827_protein	1	0.166666667	0.923076923	1	1	0.25	0.416666667	0.25	0	0.083333333	1	0.75	0.181818182	1	0.375	1	1	0.8	0.230769231	1	0.846153846	0.153846154	0	0.461538462	0.2	0.333333333	0.066666667	1	1	0.25	1	0.25	0.125	0	1	1	0.181818182	0.090909091	0.25	1	0.125	0.25	0.111111111	0	0.333333333	0.333333333	0.333333333	1	0.272727273
nucleoside-diphosphate_kinase_7_isoform_a	0.1	1	1	0.5	1	0.25	0.5	0.5	0.375	0.125	1	0.5	0.375	1	0.384615385	1	0.666666667	1	0.142857143	0.571428571	0.857142857	0	0	1	1	0.714285714	0.142857143	1	0.222222222	1	0.714285714	0.357142857	0.142857143	1	1	0.5	0.25	0.333333333	0.625	0.25	0.5	1	0.777777778	0.555555556	0.333333333	0.333333333	1	0.444444444	0.666666667
BTB_(POZ)_domain_containing_1	0.3125	1	1	0.684210526	1	0.571428571	0.857142857	1	0.285714286	0.142857143	1	0.818181818	0.75	1	0.6	1	0.9	1	0.625	1	0.625	0.5	0.5	0.5	1	0.4	0.133333333	0.533333333	0.714285714	1	1	1	0.4375	0.5625	0.692307692	1	0.769230769	0.384615385	0.666666667	0.444444444	0.888888889	1	0.333333333	0.266666667	0.2	0.666666667	1	0.533333333	0.888888889
hypothetical_protein_FLJ10232	0.8	1	1	0.666666667	1	1	0	0	0	0	0	1	1	0.5	1	1	0.4	1	0.666666667	0.166666667	0.333333333	0.666666667	0	1	0	0.333333333	0	1	0	1	0.375	0.375	0.125	1	0.5	0.75	1	0.75	0	0.25	1	0.125	0	0.833333333	0.333333333	0.5	0.833333333	1	0.5
trigger_of_mitotic_entry_1	1	0.2	1	1	1	0.25	1	0.75	0.75	0.25	0.666666667	1	0.666666667	1	1	1	0.142857143	1	1	0.555555556	0.777777778	0.555555556	0	0.888888889	0.571428571	0.714285714	0	1	0	0	1	0.8	0.4	0.4	1	0.833333333	0.333333333	0.833333333	0.333333333	0.333333333	1	0.5	0.2	0.3	0.5	0.1	1	0.5	0
neuregulin_1_isoform_HRG-gamma	1	0.5	0.9	1	1	0	0.5	0.5	0.25	0	1	0.928571429	0	1	0.5	1	1	0.666666667	0.555555556	0.222222222	0.888888889	0.777777778	0.222222222	1	0.8	0.6	0	1	1	1	1	1	0.75	0.5	0.833333333	1	0.833333333	0.333333333	0.4	0.2	1	0	0.25	1	0.25	0.25	0.25	1	0.333333333
colony_stimulating_factor_3_receptor_isoform_c	1	0.411764706	0.297297297	1	1	0.777777778	0.111111111	0.666666667	0.666666667	0.555555556	0.117647059	1	1	0.45	1	0.421052632	0.1	1	1	0.171428571	0.171428571	0.485714286	0.028571429	0.2	0.294117647	1	0.088235294	0.294117647	0.545454545	1	0.266666667	1	0.166666667	0.3	0.37037037	1	0.925925926	0.037037037	0.111111111	0.666666667	1	0.222222222	0	0.107692308	0.061538462	0.523076923	1	0.107692308	0.107142857
hypothetical_protein_MGC33637	1	0.916666667	1	0.814814815	1	0.5	0.375	0.5	0.125	0.125	1	0.652173913	0.571428571	1	0.25	1	0.4	1	0.071428571	0.785714286	0.428571429	0.428571429	0	1	1	0.4	0.2	0.466666667	0.714285714	1	1	0.384615385	0.153846154	0.769230769	1	0.833333333	0.833333333	0.666666667	0.428571429	0.285714286	1	0.5	0.625	0.5625	0.875	0.5625	1	0.5625	0.857142857
tetratricopeptide_repeat_domain_4	0.625	1	1	1	0.357142857	1	0.071428571	0	0.071428571	0.214285714	0.8	1	0.4	1	0.625	1	0.230769231	1	0.571428571	0.142857143	1	0.142857143	0.428571429	0.714285714	0.6	1	0	0.8	1	0.75	0.583333333	1	0.083333333	0.833333333	0.428571429	1	0.428571429	0.714285714	0.2	0.6	1	0	0.230769231	0.384615385	0.461538462	0.538461538	1	0.230769231	0.714285714
gamma-aminobutyric_acid_(GABA)_A_receptor,_gamma	1	0.666666667	1	0.692307692	1	0.5	0.2	0.3	0.4	0.1	1	0.4375	1	0.2	1	0.461538462	0.444444444	1	0.533333333	0.133333333	0.666666667	1	0.2	0.133333333	0.473684211	1	0.263157895	0.368421053	0.666666667	1	0.833333333	1	0.5	1	0.8	1	0.6	0.4	0.076923077	0.461538462	1	0.461538462	0.263157895	0.368421053	0.157894737	0.631578947	1	0.315789474	0.5
hypothetical_protein_BC017335	1	0.5	0.333333333	1	0.625	1	0.125	0.125	0.625	0.5	0.5	1	1	0.466666667	1	0.444444444	0.4	1	1	0.454545455	0.272727273	0.727272727	0.272727273	0.454545455	0.8	1	0.6	0.3	0.75	1	0.529411765	1	0.235294118	0.294117647	0.571428571	1	0.571428571	0.285714286	0.166666667	0.333333333	1	0.083333333	0.035714286	0.285714286	0.107142857	0.464285714	1	0.071428571	0.111111111
protein_kinase_CHK2_isoform_b	0.5625	1	1	0.666666667	1	0.714285714	0.428571429	0.428571429	0.428571429	0.571428571	1	0.947368421	1	0.8	0.636363636	1	0.3125	1	0.846153846	0.538461538	0.615384615	1	0.076923077	1	0.909090909	1	0.181818182	0.636363636	1	0.888888889	0.571428571	0.714285714	0.071428571	1	1	0.5	1	0.4	0.545454545	0.363636364	1	1	0.545454545	0.909090909	0.363636364	0.454545455	1	0.909090909	0.333333333
chromosome_14_open_reading_frame_101	0.777777778	1	1	0.421052632	1	0.857142857	0.285714286	0	0.285714286	0.428571429	1	0.769230769	1	1	0.647058824	1	1	0.636363636	0.166666667	0.333333333	0.583333333	0	0.083333333	1	1	1	0	0.833333333	0.583333333	1	1	0.333333333	0.066666667	0.533333333	1	0.285714286	0.571428571	0.571428571	0.5	0.5	1	0.5	0.785714286	0.428571429	0.142857143	0.428571429	0.642857143	1	0.454545455
AF15q14_protein	0.52	1	1	0.43877551	1	0.323529412	0.117647059	0	0.058823529	0.147058824	1	0.483870968	0.441176471	1	0.303921569	1	1	0.951219512	0.307692308	1	0.730769231	0.307692308	0	0.961538462	0.892857143	0.517857143	0.053571429	1	0.291666667	1	0.735294118	0.558823529	0.029411765	1	1	0.1875	0.34375	0.53125	0.935483871	0.451612903	0.516129032	1	0.935483871	1	0.612903226	0.35483871	0.580645161	0.741935484	1
FGFR1_oncogene_partner_isoform_b	0.384615385	1	1	0.761904762	0.25	1	0.75	0.75	0.25	0.25	1	0.526315789	0.333333333	1	0.625	1	1	1	0.642857143	1	0.285714286	0.285714286	0.142857143	0.5	0.888888889	0.444444444	0.333333333	1	0.5	1	1	0.7	0.5	0.5	1	0.166666667	0.25	0.75	0.375	0.25	1	0.875	1	0.357142857	0.214285714	0.428571429	0.928571429	0.642857143	0.8
interferon_regulatory_factor_7_isoform_d	1	0.157894737	0.161290323	1	0.058823529	0.235294118	0.235294118	1	0.529411765	0.176470588	0.076923077	1	1	0.25	1	0	0.235294118	1	1	0	0.142857143	0.333333333	0.047619048	0.095238095	0.4	1	0.8	0.3	1	0.375	0.608695652	1	0.391304348	0.434782609	0.4	1	0.85	0.2	0.111111111	0.333333333	1	0	0	0.029411765	0.088235294	0.323529412	1	0.117647059	0
X-prolyl_aminopeptidase_2,_membrane-bound	1	0.578947368	0.379310345	1	0.5	1	0.5	0.875	0.75	0.625	0.2	1	1	0.75	1	0.714285714	0.363636364	1	0.8	0.533333333	0.466666667	1	0.133333333	0.666666667	0.68	1	0.08	0.32	1	0.666666667	0.36	1	0.08	0.6	0.625	1	0.875	0.375	0.137931034	0.413793103	1	0.137931034	0.041666667	0.291666667	0.083333333	0.875	1	0.375	0.105263158
hypothetical_protein_HCGIV.9	1	0	0.8	1	0.875	0.75	0.25	1	0.875	0.625	0.333333333	1	1	0.833333333	1	0.285714286	0.181818182	1	0.571428571	0.428571429	0.285714286	1	0.428571429	0.714285714	0.714285714	1	0.285714286	0.714285714	0	0	0.571428571	1	0.571428571	0.857142857	0.9	1	1	0.9	0.666666667	1	0.833333333	0.5	0	0.133333333	0.133333333	1	0.8	0.266666667	0.4
chorionic_gonadotropin,_beta_polypeptide_8	1	0.4	0	1	0	0	0.125	1	0.375	0	0	1	1	0	1	0.333333333	0.5	1	0.666666667	0.166666667	0.166666667	1	0.166666667	0.166666667	0.111111111	1	0	0.111111111	1	0	0.4	1	0	0.4	0	1	1	0.2	0	0.333333333	1	0	0	0.2	0	0.5	1	0.2	0
THAP_domain_containing_6	0.75	1	1	0.363636364	1	0.8	0.2	0.2	0.2	0.2	1	0.470588235	0.8	1	0.5	1	0.4	1	0.75	1	0.75	0.75	0.5	0.75	1	0.333333333	0	0.333333333	1	1	1	1	0	1	1	0.5	0.25	0.25	0.75	0.25	1	0.75	1	0.6	0.6	0.2	0.8	0.8	0.333333333
hypothetical_protein_MGC13047	1	0.928571429	0.363636364	1	0.727272727	1	0.454545455	0.454545455	0.090909091	0.090909091	0.235294118	1	0.538461538	1	1	0.333333333	0.136363636	1	0.583333333	0.416666667	0.166666667	1	0.25	0.583333333	0.9	1	0.4	0.6	0.888888889	1	0.56	1	0.36	0.48	0.833333333	1	0.722222222	0.333333333	0.08	0.32	1	0.12	0.05	0.075	0.025	0.375	1	0.175	0.133333333
KIAA0537_gene_product	1	0.666666667	0.363636364	1	0.15	0.35	0.35	0.55	1	0.1	0.533333333	1	1	0.294117647	1	0.4	0.210526316	1	1	0.285714286	0.214285714	0.535714286	0.107142857	0.535714286	0.555555556	1	0.333333333	0.777777778	1	0.4	0.352941176	1	0.470588235	0.411764706	0.285714286	1	1	0.571428571	0.105263158	0.526315789	1	0.210526316	0.083333333	0.458333333	0.041666667	0.75	1	0.125	0.166666667
cytomatrix_protein_p110	1	1	0.950819672	1	0.947368421	1	0.736842105	0.263157895	0.473684211	0.210526316	1	0.92	1	0.739130435	0.708333333	1	0.466666667	1	0.526315789	0.736842105	0.578947368	1	0.105263158	0.842105263	1	0.666666667	0.388888889	0.666666667	1	0.833333333	0.708333333	1	0.333333333	0.666666667	1	0.9	0.7	0.5	0.4	0.9	1	0.3	0.424242424	0.727272727	0.272727273	0.666666667	1	0.606060606	0.5
interleukin_21_receptor_precursor	1	0.416666667	0.269230769	1	0.428571429	0.857142857	0	0.428571429	1	0.142857143	0.142857143	1	1	0.285714286	1	0.285714286	0.125	1	1	0.347826087	0.434782609	0.434782609	0.173913043	0.130434783	0.285714286	1	0.357142857	0.214285714	1	0.285714286	0.4	1	0.066666667	0.466666667	0.5	1	0.5	0.136363636	0.0625	0.75	1	0	0.032258065	0.096774194	0.193548387	0.516129032	1	0.193548387	0.285714286
lecithin_retinol_acyltransferase	1	0.1	0.222222222	1	0.666666667	0.666666667	0.333333333	0.666666667	0.666666667	1	0.333333333	1	1	0	1	0.111111111	0	1	0.75	1	0.5	1	0.25	0.75	0.285714286	1	0.428571429	0.285714286	1	0.6	0.6	1	0.6	0.8	0.333333333	1	0.222222222	0	0.090909091	0.454545455	1	0.272727273	0.066666667	0.266666667	0.2	0.4	1	0.133333333	0.285714286
hypothetical_protein_FLJ25692	0.666666667	1	1	0.181818182	1	0.571428571	0	0	0	0.571428571	1	0.727272727	0.5	1	0.454545455	1	1	0.7	0.5	0.333333333	1	0.25	0	0.333333333	0.909090909	0.363636364	0.090909091	1	0.4	1	1	0.333333333	0	0.888888889	1	0.1	0.3	0.5	0.5	0.666666667	1	0.666666667	0.181818182	0.636363636	0.636363636	0.454545455	0.363636364	1	1
hypothetical_protein_FLJ20700	0	1	0.5	1	0.75	1	0.25	0.25	0	0	1	1	0.666666667	1	1	0	0.2	1	0.428571429	0.142857143	1	0.714285714	0	0.428571429	1	0.5	0	0.5	0.5	1	0.6	1	0	0.4	0.4	0	0.6	1	1	0.5	0.5	1	0.2	0.4	0	0.4	1	0.4	0.5
T-lymphocyte_maturation-associated_protein	1	0	0.5	1	1	1	0	0	0	0	0	1	1	1	1	0	1	0	1	0.5	1	0.5	0.5	1	0	1	0.333333333	0.166666667	1	0	0.25	1	0.375	0.25	0	1	0.333333333	0	0	0.75	1	0	0.25	0.5	0	1	1	0	0.333333333
hypothetical_protein_FLJ33979	0.307692308	1	1	0.5	1	0.1	0.1	0.1	0.3	0	1	0.3	0.4	1	0	1	0.9	1	0.6	0	1	0.6	0.2	0.8	1	0.285714286	0	1	0.4	1	0.888888889	0.888888889	0	1	1	0.8	0.6	0.8	0.142857143	0.142857143	0.714285714	1	0.7	0.5	0.2	0.1	0.2	1	0.333333333
androgen_receptor_coactivator_ARA55	1	0.777777778	0.181818182	1	0.1875	0.125	0.125	1	0.25	0	0.307692308	1	1	0.142857143	1	0.6	0.125	1	1	0.083333333	0.416666667	1	0.5	0.833333333	0.4	1	0.3	0.5	1	0.2	0.117647059	1	0.294117647	0.294117647	0.318181818	1	0.454545455	0.227272727	0.125	0.375	1	0.375	0	0.25	0.125	0.75	1	0.1875	0
HRD1_protein_isoform_b	1	0.875	0.178571429	1	0.2	0.2	0.3	1	0.8	0.6	0.3	1	1	0.142857143	1	0.1	0.055555556	1	1	0.333333333	0.416666667	0.916666667	0.083333333	0.75	0.5	1	0.15	0.45	1	0.363636364	0.40625	1	0.15625	0.59375	0.25	1	0.375	0.1875	0	0.476190476	1	0.285714286	0	0.054054054	0.027027027	0.432432432	1	0.216216216	0
peripheral_myelin_protein_22	0	1	1	0.5	0	1	0	0.5	0.5	0	1	1	1	0.2	1	0.666666667	1	1	1	0.5	1	0.75	0.5	0.75	0	1	0.5	0.5	1	0.2	0.166666667	1	0.333333333	0.333333333	1	0.666666667	0.333333333	1	0	1	1	0	0	0.153846154	0	0.615384615	1	0.153846154	0
zinc_finger_protein_141_(clone_pHZ-44)	0.666666667	1	1	0.518518519	1	0.5	0.083333333	0	0.416666667	0.083333333	1	0.267857143	0.185185185	1	0.384615385	1	0.875	1	0.181818182	0.545454545	1	0.636363636	0.090909091	0.363636364	0.533333333	0.466666667	0	1	1	0.444444444	0.2	1	0	0.6	1	0.833333333	0	0.166666667	0.75	1	1	1	0.4	0.5	0.1	0.2	1	0.4	0.7
RPB5-mediating_protein_isoform_a	0.59375	1	1	0.375	1	0.625	1	0.375	0.375	0.25	1	0.72	0.363636364	1	0.411764706	1	0.75	1	0.466666667	1	0.533333333	0.4	0.133333333	0.666666667	0.533333333	0.333333333	0.2	1	0.5	1	0.916666667	1	0.25	0.916666667	1	0.375	0.25	0.75	0.5	0.357142857	0.785714286	1	0.583333333	1	0.25	0.083333333	0.666666667	0.416666667	0.636363636
COX17_homolog,_cytochrome_c_oxidase_assembly	1	1	0.6	1	1	0	0	1	0	0	0.333333333	1	1	0.5	1	0	0	1	0	0	1	0	0	1	0	1	0	0	0	0	0	1	0.666666667	0.333333333	1	0	0	0.333333333	0	0	0	1	0	0	1	0	1	0	0.5
defensin,_beta_104	0.5	1	1	0.333333333	1	0	0	0.166666667	0.166666667	0.333333333	1	0.333333333	0	0	1	1	1	0.5	1	0	0	0	0	0.333333333	1	1	0	1	0.333333333	1	0.5	1	0	0	1	0	1	1	0	0	1	0.5	0.666666667	0.666666667	0.666666667	0.333333333	0.666666667	1	1
SNF1-like_kinase	1	0.428571429	0.162162162	1	0.043478261	0.434782609	0.130434783	0.391304348	1	0.043478261	0.6	1	1	0.2	1	0.363636364	0.086956522	1	1	0.222222222	0.185185185	0.62962963	0.296296296	0.148148148	0.173913043	1	0.434782609	0.173913043	1	0.777777778	0.222222222	1	0.361111111	0.25	0.357142857	1	0.642857143	0.25	0	0.608695652	1	0.217391304	0.033898305	0.13559322	0.050847458	0.372881356	1	0.084745763	0.222222222
chloride_channel_Ka	1	0.25	0.142857143	1	0.111111111	0.666666667	0.333333333	0.555555556	1	0.222222222	0.157894737	1	1	0.2	1	0.230769231	0.136363636	1	0.727272727	0.045454545	0.181818182	1	0.090909091	0.318181818	0.193548387	1	0.193548387	0.129032258	1	0.384615385	0.444444444	1	0.296296296	0.555555556	0.291666667	1	0.666666667	0.208333333	0.052631579	0.315789474	1	0.105263158	0	0.16	0.06	0.32	1	0.14	0.107142857
hypothetical_protein_FLJ31986	1	1	1	0.8125	1	0.15	0.35	0.25	0	0.2	1	0.5	0.952380952	1	0.611111111	1	0.842105263	1	0.111111111	0.666666667	0.666666667	0.555555556	0	1	0.576923077	0.692307692	0.038461538	1	0.619047619	1	0.857142857	1	0	0.785714286	1	0.263157895	0.842105263	0.368421053	0.545454545	0.454545455	0.909090909	1	0.928571429	0.571428571	0.214285714	0.642857143	1	1	0.533333333
hyaluronoglucosaminidase_2	1	0.352941176	0.052631579	1	0	0.166666667	0.166666667	1	0.5	0.333333333	1	1	0.8	1	1	1	0.142857143	1	1	1	0.333333333	0.444444444	0	0.555555556	0.846153846	1	0.230769231	0.076923077	1	0.461538462	0.6	1	0.3	0.35	0.153846154	1	0.461538462	0.615384615	0.041666667	0.416666667	1	0.125	0.043478261	0.130434783	0.130434783	0.565217391	1	0.173913043	0.2
cysteine-rich_protein_1_(intestinal)	1	0	0.2	1	0	0.5	0	0	1	0	0.428571429	1	1	0.25	1	0	0	0	0.5	0	0	0	0	1	0	1	0.5	0.5	1	0	0.333333333	1	0	0.333333333	0.2	1	0.8	0	0	0	1	0	0	0	0	0	1	0	0
HRD1_protein_isoform_a	1	0.875	0.178571429	1	0.2	0.2	0.3	1	0.8	0.6	0.3	1	1	0.142857143	1	0.1	0.055555556	1	1	0.333333333	0.416666667	0.916666667	0.083333333	0.75	0.5	1	0.15	0.45	1	0.363636364	0.375	1	0.15625	0.59375	0.25	1	0.375	0.1875	0	0.476190476	1	0.285714286	0	0.054054054	0.027027027	0.432432432	1	0.216216216	0
solute_carrier_family_4,_anion_exchanger,_member	1	0.952380952	0.226415094	1	0.111111111	0.333333333	0.166666667	1	0.611111111	0.277777778	0.260869565	1	1	0.058823529	1	0.25	0.108108108	1	0.48	0.16	0.36	1	0.16	0.16	0.391304348	1	0.217391304	0.260869565	1	0.769230769	0.323529412	1	0.117647059	0.411764706	0.310344828	1	0.551724138	0.275862069	0.065217391	0.47826087	1	0.02173913	0.025641026	0.076923077	0.128205128	0.41025641	1	0.102564103	0.075
chromosome_21_open_reading_frame_90	0.666666667	1	0	1	0	1	0	0.333333333	0.666666667	0	0	1	0	1	1	1	0	1	0	0	1	0	0.5	0.5	0	1	1	0	0	0	0	0.5	0	1	1	0.25	0	0.25	0	0	1	0	0.666666667	0.666666667	0	0.666666667	1	0	0
tripartite_motif-containing_10_isoform_2	1	0.727272727	0.366666667	1	0.8	1	0.1	0.3	0.8	0.2	1	1	1	0.1	1	0.285714286	0.35	1	0.714285714	0.142857143	0.571428571	1	0.142857143	0.571428571	0.375	1	0.25	0.75	1	0.666666667	0.545454545	0.636363636	0.090909091	1	0.25	0.875	1	0.25	0.166666667	0.333333333	1	0.166666667	0.0625	0.4375	0.3125	0.5	1	0.25	0.2
slit_homolog_2	0.775510204	1	1	0.666666667	1	0.476190476	0.523809524	0.523809524	0.476190476	0.714285714	0.770833333	1	0.842105263	1	1	0.927272727	0.346938776	1	0.925925926	0.814814815	0.481481481	0.592592593	0.111111111	1	1	0.827586207	0.275862069	0.724137931	0.952380952	1	0.869565217	1	0.434782609	0.826086957	1	0.511627907	0.511627907	0.488372093	0.333333333	0.555555556	1	0.555555556	0.5	0.815789474	0.368421053	0.789473684	1	1	0.5
cytochrome_P450,_family_2,_R1	0	1	1	0.666666667	0	1	1	1	0.5	0	1	1	0	0	0.333333333	1	0	1	1	1	0	0	0	0	0.333333333	0	0.666666667	1	0	0	0	1	1	0	1	0.333333333	0.333333333	1	1	0.5	0.5	1	0	0.5	0	0	1	0	0
ATPase,_H+_transporting,_lysosomal_70kD,_V1	0.583333333	1	1	0.72	1	0.333333333	0.333333333	0.083333333	0.166666667	0.75	1	0.842105263	0.8	1	0.6	1	0.8	1	0.588235294	0.470588235	0.235294118	0.411764706	0.176470588	1	0.8	0.4	0.066666667	1	0.315789474	1	0.733333333	1	0.066666667	1	1	0.380952381	0.19047619	0.80952381	1	0.666666667	0.8	0.866666667	0.176470588	0.470588235	0.294117647	0.352941176	0.647058824	1	0.105263158
transcription_factor_NRF	0.538461538	1	1	0.714285714	1	0.2	0.2	0.4	0.4	0.8	1	0.45	0.5	1	0.4	1	0.833333333	1	0.333333333	0.416666667	1	0.583333333	0.166666667	0.75	1	0.125	0.0625	0.375	0.214285714	1	0.3	0.8	0.3	1	0.571428571	0.571428571	0.714285714	1	1	0.333333333	1	0.666666667	0.666666667	0.166666667	0.333333333	0.833333333	1	0.666666667	0.142857143
hepatocellular_carcinoma_antigen_gene_520	1	1	0.666666667	1	0.166666667	0.666666667	0.5	1	0.666666667	0.166666667	0.428571429	1	1	0.5	1	0.25	0.375	1	1	0.142857143	0	0.714285714	0.142857143	0	0.666666667	1	0.333333333	0	0.5	1	0.5	0.75	0.5	1	0.125	0.375	1	0	0.333333333	0.5	1	0.5	0.1	0.1	0	0.6	1	0.1	0.5
Rho_GTPase_activating_protein_6_isoform_3	1	0.576923077	0.592592593	1	0.476190476	1	0.142857143	0.476190476	0.333333333	0.095238095	1	1	1	0.625	1	0.533333333	0.444444444	1	0.888888889	0.481481481	0.888888889	1	0.296296296	0.555555556	0.4	1	0.2	0.133333333	0.857142857	1	0.173913043	1	0.434782609	0.652173913	0.705882353	1	0.764705882	0.294117647	0	0.5	1	0.388888889	0.21875	0.375	0.25	0.8125	1	0.25	0.214285714
ADP-ribosylation_factor_interacting_protein_1	0.384615385	1	1	0.153846154	0.75	1	0.25	0.5	0	0.75	1	0.5	0.25	1	0.25	1	0.4375	1	0.142857143	0.857142857	0.857142857	0	0.142857143	1	0.75	1	0	1	0.142857143	1	1	0.6	0	0.8	1	0.625	0.25	0.375	0.333333333	0.333333333	1	1	0.357142857	0.571428571	0.357142857	0.142857143	0.5	1	0.071428571
eukaryotic_translation_initiation_factor_2,	0.769230769	1	1	0.526315789	1	0.076923077	0.076923077	0.076923077	0.307692308	0.153846154	1	0.636363636	0.571428571	1	0.555555556	1	0.777777778	1	0.5	1	0.833333333	1	0.333333333	0.833333333	1	0.384615385	0.153846154	0.461538462	0.6	1	0.421052632	0.157894737	0.105263158	1	1	0.3125	0.4375	0.9375	0.866666667	0.533333333	0.533333333	1	0.285714286	0.714285714	0.357142857	0.214285714	0.642857143	1	0.32
makorin,_ring_finger_protein,_2	1	0.777777778	1	1	0.444444444	0.888888889	0.222222222	0.111111111	1	0.222222222	0.857142857	1	1	0.6	1	1	0.2	1	1	0.666666667	0.5	0.666666667	0	0.583333333	0.4	1	0.6	1	1	0.5	0.545454545	0.909090909	0	1	0.666666667	0.777777778	1	0.222222222	0.066666667	0.333333333	1	0.066666667	0	1	0.333333333	1	0.833333333	0.666666667	0.1
BCL2-like_12_isoform_1	1	0.125	0.421052632	1	0.272727273	0.636363636	0.454545455	1	0.909090909	0.272727273	0.5	1	1	0	1	0	0.571428571	1	1	0	0.090909091	0.545454545	0.181818182	0.636363636	1	0.5	1	1	0	1	0.333333333	1	0	0.333333333	0.444444444	0.777777778	1	0.666666667	0.125	0.5	1	0.75	0.08	0.2	0.2	0.08	1	0.12	0.666666667
WD_repeat_endosomal_protein	0.457142857	1	1	0.4	1	0.384615385	0.615384615	0.153846154	0.307692308	0.076923077	1	0.580645161	0.538461538	1	0.35483871	1	1	1	0.277777778	0.333333333	0.5	0.333333333	0	1	1	0.2	0.16	0.52	0.416666667	1	1	0.45	0.1	0.5	1	0.266666667	0.733333333	0.6	0.736842105	0.315789474	1	0.578947368	0.923076923	0.846153846	0.538461538	0.769230769	0.769230769	1	0.428571429
integrin,_alpha_11	1	0.408163265	0.206896552	1	0.481481481	1	0.259259259	0.407407407	0.518518519	0.185185185	0.351351351	1	1	0.269230769	1	0.391304348	0.162162162	1	1	0.34375	0.28125	0.90625	0.1875	0.125	0.5	1	0.433333333	0.233333333	1	0.28125	0.30952381	1	0.119047619	0.30952381	0.333333333	1	0.523809524	0.142857143	0.108695652	0.717391304	1	0.173913043	0.017241379	0.155172414	0.155172414	0.5	1	0.068965517	0.06
NICE-4_protein	0.52	1	0.739130435	1	1	0.384615385	0.615384615	0.153846154	0.538461538	0.307692308	0.545454545	1	0.666666667	1	0.814814815	1	0.309090909	1	0.75	0.525	0.625	0.725	0.25	1	1	0.787878788	0.484848485	0.818181818	0.529411765	1	0.551724138	0.724137931	0.103448276	1	0.666666667	1	0.666666667	0.533333333	0.095238095	0.571428571	1	0.19047619	0.217391304	0.695652174	0.086956522	0.304347826	1	0.434782609	0.090909091
hypothetical_protein_LOC90529	1	1	0.666666667	1	1	0	0.5	0.25	0.25	0.25	0.923076923	1	0.5	1	1	0.583333333	0.125	1	0.428571429	0.571428571	1	1	0.571428571	1	0.8	0.8	0.4	1	1	0.444444444	1	0.5	0.5	0.833333333	1	0.571428571	0.428571429	0.428571429	0	0.5	1	0.5	0.5	0.5	0	0.333333333	1	0.5	0
glycosyltransferase-like_1B	1	0.225806452	0.296296296	1	0.176470588	0.470588235	0.352941176	1	0.941176471	0.411764706	0.2	1	1	0.578947368	1	0.1875	0.064516129	1	0.909090909	0.272727273	0.363636364	1	0.090909091	0.454545455	0.666666667	1	0.444444444	0.444444444	1	0.421052632	0.142857143	1	0.19047619	0.30952381	0.25	0.9375	1	0.25	0	0.4	1	0	0	0.222222222	0.055555556	0.518518519	1	0.111111111	0
inositol(myo)-1(or_4)-monophosphatase_2	0.75	1	0.5	1	0.4	0.2	0.3	0	1	0.2	0.666666667	1	1	0.285714286	1	1	0.125	1	1	0.2	1	0.4	0.2	0.4	1	0.444444444	0.333333333	0.333333333	1	0.666666667	0.357142857	1	0.928571429	0.428571429	0.5	1	0.5	0.2	0	0.4	1	0.4	0.153846154	0.230769231	0	0.538461538	1	0.307692308	0.25
tetratricopeptide_repeat_domain_3	0.507246377	1	1	0.543859649	1	0.4375	0.34375	0.15625	0.1875	0.5	1	0.700854701	1	0.777777778	0.666666667	1	0.814814815	1	0.438596491	0.578947368	0.736842105	0.263157895	0.01754386	1	0.806451613	0.451612903	0.129032258	1	0.347826087	1	1	0.733333333	0.111111111	0.822222222	1	0.46875	0.53125	0.84375	0.511111111	0.311111111	1	0.555555556	0.697674419	0.930232558	0.511627907	0.325581395	0.720930233	1	0.714285714
serum_deprivation_response_protein	1	0.692307692	0.540540541	1	0.285714286	0.571428571	0.428571429	1	0.571428571	0	0.52	1	1	0.375	1	0.333333333	0	1	0.842105263	0.263157895	0.315789474	1	0.105263158	0.263157895	0.571428571	1	0.714285714	0.285714286	1	0.5	0.75	1	0.416666667	0.416666667	0.333333333	0.222222222	1	0.333333333	0.15	0.2	1	0.1	0	0.214285714	0.214285714	0.928571429	1	0.071428571	0.25
interleukin_4_isoform_1_precursor	1	0.333333333	0.666666667	1	0.25	1	0.25	0.25	0.5	0	0.333333333	1	1	0.2	1	0.166666667	0.142857143	1	1	0.333333333	0.333333333	1	0.333333333	0	0.5	0.833333333	0.333333333	1	1	1	0.666666667	1	1	0.666666667	0.333333333	1	0	0.666666667	0.5	0.5	1	0	0.125	0.625	0.25	0.625	1	0.125	0
ephrin_receptor_EphB4_precursor	1	0.3	0.339622642	1	0.057142857	0.085714286	0.285714286	0.371428571	1	0.142857143	0.37037037	1	1	0.266666667	1	0.625	0.028571429	1	1	0.206896552	0.24137931	0.724137931	0.137931034	0.275862069	0.318181818	1	0.590909091	0.545454545	1	0.2	0.288461538	1	0.115384615	0.307692308	0.548387097	1	0.709677419	0.387096774	0.071428571	0.738095238	1	0.119047619	0.019607843	0.117647059	0.078431373	0.431372549	1	0.078431373	0
DnaJ_homolog,_subfamily_B,_member_8	1	0	0.1875	1	0	0.25	0	1	0.75	1	0.214285714	1	1	0.25	1	0.5	0	1	1	0.222222222	0.222222222	1	0.555555556	0.333333333	0	1	0.125	0.125	1	0.4	0.125	1	0.125	0.5	0.066666667	1	0.466666667	0.2	0	0.111111111	1	0.111111111	0	0	0	0.25	1	0.125	0
ornithine_decarboxylase_1	0.619047619	1	0.866666667	1	1	0.666666667	0	0.5	0.5	0.333333333	1	0.705882353	0.6	1	0.416666667	1	0.454545455	1	0.8	0.6	0.5	0.2	0.2	1	0.222222222	1	0.555555556	0.555555556	0.307692308	1	0.785714286	0.857142857	0.214285714	1	0.8	1	0.5	0.7	0.461538462	0.461538462	1	0.923076923	0.222222222	0.666666667	0.222222222	1	0.888888889	0.666666667	0.363636364
DKFZP564A2416_protein	0.583333333	1	1	0.62962963	1	0.538461538	0.153846154	0.230769231	0.384615385	0.307692308	0.966666667	1	1	0.777777778	1	0.857142857	0.5	1	0.75	0.583333333	0.833333333	1	0.333333333	0.75	1	0.875	0.25	0.75	0	1	0.944444444	1	0.111111111	0.666666667	0.416666667	1	0.666666667	0.25	0	0.583333333	1	0.916666667	0.272727273	0.363636364	0.636363636	0.818181818	1	0.454545455	0.625
oxysterol-binding_protein-like_protein_5_isoform	1	0.242424242	0.075757576	1	0.2	0.8	0.25	0.7	1	0.05	0.130434783	1	1	0.045454545	1	0.058823529	0.046511628	1	1	0.147058824	0.294117647	0.676470588	0.264705882	0.176470588	0.233333333	1	0.433333333	0.066666667	1	0.176470588	0.35483871	1	0.290322581	0.096774194	0.291666667	1	0.791666667	0.25	0.041666667	0.5	1	0	0	0.03125	0.046875	0.390625	1	0.046875	0.043478261
chromosome_8_open_reading_frame_12	1	0.5	1	0.666666667	0.666666667	1	0.333333333	0	0.333333333	0	1	0.6	1	0.5	0	1	1	0.5	1	0.2	0.2	0.4	0	1	1	1	1	1	1	0.5	0.2	1	0	0.6	1	1	1	1	0	0.5	1	0	0.5	1	0.5	0.5	0	1	0
hypothetical_protein_FLJ11848	0.733333333	1	1	0.777777778	0.625	1	0.5	0.25	0.375	0	0.777777778	1	0.5	1	0.833333333	1	0.545454545	1	0.818181818	0.545454545	0.636363636	0.545454545	0	1	0.888888889	0.222222222	0	1	0.75	1	0.416666667	0.666666667	0.333333333	1	1	0.466666667	0.6	0.533333333	0.285714286	0.428571429	1	0.285714286	0.1	0.9	0.5	0.7	1	0.8	0.4
vesicle-associated_membrane_protein_4	0.181818182	1	1	0.375	1	0.5	0.166666667	0.166666667	0	0.333333333	1	0.571428571	1	1	0.166666667	1	1	0.666666667	1	0.5	1	0.5	0.5	1	1	0	0	0.333333333	1	0	0.25	0.25	0	1	1	0	0.25	0.25	0.333333333	1	1	1	0.25	0.75	1	0.25	0	1	0.333333333
KIAA0669_gene_product	1	0.8	1	1	1	0.428571429	0.285714286	0.571428571	0.571428571	0.142857143	0.6	1	1	0.833333333	0.9	1	0.272727273	1	1	0.34375	0.3125	0.59375	0.28125	0.4375	0.263157895	0.894736842	0.526315789	1	0.6	1	0.53125	1	0.8125	0.5	0.761904762	1	1	0.380952381	0.321428571	0.464285714	1	0.428571429	0.45	0.25	0.25	0.45	1	0.3	1
hypothetical_protein_MGC35010	0.666666667	1	0.875	1	1	0.166666667	0.333333333	0.166666667	0.333333333	0	1	1	0.666666667	1	0.571428571	1	1	0.666666667	0.666666667	1	1	0.666666667	0.333333333	0.666666667	1	0.75	0.125	0.625	1	1	0	1	0.75	0.75	1	0.6	0.6	0	0.2	0.6	1	0.8	0.333333333	0.416666667	0.333333333	0.75	1	0.75	0.75
acetylcholinesterase_collagen-like_tail_subunit	1	1	1	0.222222222	1	0.333333333	0.666666667	0	0	0.333333333	0.538461538	1	1	0	0.5	1	0.5	1	0.333333333	0.333333333	0.333333333	1	0.333333333	0.5	1	0.5	0.5	1	1	1	1	0.25	0	0.25	1	0.947368421	0.578947368	0.947368421	0	0.25	0.25	1	0	0.333333333	0.111111111	0.333333333	1	0.777777778	0.25
cytosolic_phosphoenolpyruvate_carboxykinase_1	1	0.923076923	0.405405405	1	0.666666667	1	0	0.333333333	0.888888889	0.111111111	0.444444444	1	1	0.75	1	0.380952381	0.8	1	1	0.058823529	0.411764706	0.235294118	0.235294118	0.176470588	0.363636364	1	0.636363636	0.181818182	1	0.375	0.259259259	1	0.148148148	0.333333333	0.217391304	1	0.739130435	0.391304348	0	1	0.785714286	0.428571429	0.068965517	0.103448276	0.068965517	0.517241379	1	0.137931034	0.1
prostate_androgen-regulated_transcript_1	1	0	1	0.333333333	0	1	0	0.5	0	0	0	1	0	0	0	1	0.25	1	1	0	1	1	0	0	0.5	0	0.25	1	1	0.5	1	1	0	1	1	0.5	0	0.5	0.5	0	1	0	0	0	0.25	1	0	0.25	1
GDNF_family_receptor_alpha_3_preproprotein	1	0.333333333	0.384615385	1	0.222222222	0.555555556	0.444444444	1	0.555555556	0.222222222	0.571428571	1	1	0.083333333	1	0.266666667	0.153846154	1	1	0.25	0.25	0.666666667	0.166666667	0.25	0.272727273	1	0.181818182	0.363636364	1	1	0.466666667	1	0.2	0.4	0.333333333	0.833333333	1	0.166666667	0.142857143	0.857142857	1	0.428571429	0.034482759	0.103448276	0.137931034	0.517241379	1	0.172413793	0.666666667
receptor_(calcitonin)_activity_modifying_protein	0.8	1	0.222222222	1	0	1	0.5	0.5	0.5	0.25	0.333333333	1	1	0.25	0.666666667	1	0.5	1	1	1	0.5	0.5	0.5	0.5	0.75	1	0.25	0.5	0	1	0.3	1	0	0.3	0	1	0.8	0	0.75	1	0.75	0	0	0.222222222	0	0.777777778	1	0.333333333	0.125
hypothetical_protein_BC011840	1	0.666666667	0	1	0	0.5	0.5	0.333333333	1	0	0.125	1	1	0	1	0.333333333	0	1	1	0.272727273	0.272727273	0.636363636	0.272727273	0.727272727	1	1	0.5	0.25	1	0.5	0.285714286	1	0.428571429	0.285714286	0.142857143	1	0.5	0.071428571	0.090909091	0.363636364	1	0.090909091	0	0.058823529	0.058823529	0.294117647	1	0.117647059	0.142857143
hypothetical_protein_LOC283588	1	0.5	1	0.6	1	1	0	0	0.25	0	1	0.5	0.666666667	1	0.5	1	0.75	1	0.666666667	0.166666667	0.333333333	0.5	0	1	0.666666667	1	0.333333333	0.666666667	0.5	1	1	1	0	1	1	0.666666667	1	0.666666667	1	0.666666667	0.666666667	0.666666667	0.2	0.4	0.2	0.2	0.4	1	0.166666667
N-acetylated_alpha-linked_acidic	1	0.205882353	0.413793103	1	0.454545455	0.818181818	0.272727273	1	1	0.454545455	0.416666667	1	1	0.142857143	1	0.2	0.153846154	1	1	0.25	0.333333333	0.625	0.125	0.291666667	0.5625	1	0.3125	0.5	1	0.555555556	0.333333333	1	0.121212121	0.545454545	0.24137931	0.827586207	1	0.172413793	0.090909091	0.484848485	1	0.03030303	0	0.191489362	0.042553191	0.446808511	1	0.106382979	0.047619048
hypothetical_protein_FLJ25422	0.583333333	1	1	0.25	1	0.285714286	0.285714286	0.071428571	0.142857143	0.142857143	1	0.541666667	0.833333333	1	0.5	1	1	0.6	0.692307692	0.846153846	1	0.538461538	0.076923077	0.923076923	1	0.266666667	0.066666667	0.733333333	0	1	1	0.461538462	0	0.769230769	1	0.444444444	0.111111111	0.444444444	0.555555556	0.555555556	0.444444444	1	0.8	0.8	0.4	0.3	1	0.5	0.642857143
pleiomorphic_adenoma_gene-like_1_isoform_2	1	0.5	0.4	1	1	1	0.25	0.5	1	0	0.523809524	1	1	0.526315789	1	0.666666667	0.315789474	1	1	0.363636364	0.454545455	0.727272727	0.181818182	0.727272727	0.105263158	1	0.210526316	0.263157895	1	0.6	0.294117647	1	0.117647059	0.647058824	0.454545455	0.818181818	1	0.272727273	0.285714286	0.428571429	1	0.142857143	0.111111111	0.296296296	0.111111111	0.444444444	1	0.222222222	0.25
polymerase_(DNA-directed),_alpha	0.405405405	1	1	0.76119403	1	0.368421053	0.631578947	0.210526316	0.368421053	0.421052632	1	0.725	0.785714286	1	0.8125	1	0.634146341	1	0.777777778	1	0.944444444	1	0.222222222	1	1	0.782608696	0.304347826	0.739130435	0.857142857	1	0.675	0.375	0.1	1	1	0.433333333	0.5	0.666666667	0.606060606	0.515151515	1	0.939393939	0.179487179	0.820512821	0.384615385	0.282051282	1	0.743589744	0.269230769
CUB_domain-containing_protein_1_isoform_1	1	0.391304348	0.371428571	1	0.416666667	0.833333333	0.333333333	0.666666667	1	0.166666667	0.666666667	1	1	0.818181818	1	0.52173913	0.333333333	1	1	0.25	0.178571429	0.857142857	0.142857143	0.5	0.423076923	1	0.153846154	0.423076923	1	0.230769231	0.6875	1	0.25	0.3125	0.35	1	0.7	0.4	0.066666667	0.666666667	1	0.266666667	0.1	0.175	0.1	0.5	1	0.1	0.264705882
alpha_1_type_XIII_collagen_isoform_12	1	0.833333333	0.592592593	1	0.363636364	0.454545455	0.181818182	0.818181818	1	0.272727273	0.586206897	1	1	0.222222222	1	0.833333333	0.705882353	1	1	0.25	0.375	0.75	0.25	0.25	0.375	0.375	1	0.375	1	0	0.8	1	0.666666667	0.8	1	0.590909091	0.742424242	0.318181818	0.125	0.5	1	0.375	0.153846154	0.153846154	0.115384615	0.423076923	1	0.115384615	0.181818182
bactericidal/permeability-increasing	1	0.777777778	0.294117647	1	0.142857143	0.285714286	0.142857143	0.142857143	1	0	0.222222222	1	1	0.4	1	0.75	0.357142857	1	1	0.363636364	0.272727273	0.545454545	0.272727273	0.181818182	0.466666667	1	0.2	0.4	0.8	1	0.5	1	0	0.5	0.117647059	1	0.352941176	0.117647059	0.176470588	0.764705882	1	0.117647059	0.054054054	0.162162162	0.027027027	0.378378378	1	0.135135135	0.111111111
chromosome_7_open_reading_frame_22	1	0.476190476	0.2	1	0.714285714	1	0.142857143	1	0.714285714	0	0.210526316	1	1	0.230769231	1	1	0	1	1	0.444444444	0.333333333	0.555555556	0.222222222	0.388888889	0.4	1	0.4	0.6	1	0.428571429	0.846153846	1	0.384615385	0.307692308	0.272727273	1	0.727272727	0.454545455	0.166666667	0.666666667	1	0.333333333	0.0625	0.09375	0.0625	0.125	1	0.09375	0.176470588
transient_receptor_potential_cation_channel,	1	0.210526316	0.166666667	1	0.466666667	1	0.333333333	0.533333333	0.533333333	0.066666667	0.162790698	1	1	0.181818182	1	0.137931034	0.076923077	1	1	0.173913043	0.217391304	0.826086957	0.260869565	0.217391304	0.225806452	1	0.419354839	0.096774194	1	0.375	0.1875	1	0.15625	0.40625	0.588235294	0.882352941	1	0.352941176	0.08	0.64	1	0.2	0.028985507	0.086956522	0	0.304347826	1	0.057971014	0.03030303
aprataxin_isoform_b	0.555555556	1	1	0.692307692	1	0.6	0.6	0.2	0.4	0.4	0.578947368	1	1	1	1	0.833333333	0.416666667	1	0.857142857	0.714285714	0.428571429	0.857142857	0	1	1	1	0	0.666666667	1	0.6	0.666666667	0.5	0	1	0.375	1	0.875	0	0.466666667	0.333333333	1	0.2	0.166666667	1	0.333333333	0.5	1	1	0.25
ischemia/reperfusion_inducible_protein	0.666666667	1	0.166666667	1	0.2	0.1	0	1	0.5	0.2	0.2	1	0	1	1	0.333333333	0.428571429	1	1	0.444444444	0.222222222	0.444444444	0.222222222	0.222222222	0.333333333	1	0.666666667	1	1	0	0	1	0.380952381	0.380952381	0.363636364	1	0.636363636	0.272727273	0.230769231	0.230769231	1	0.153846154	0	0.428571429	0.142857143	0.785714286	1	0.214285714	0
reticulon_2	1	0.611111111	1	0.863636364	0.2	0.6	0.9	0.9	1	0.1	1	0.875	1	0.1	1	0.5	0.263157895	1	0.65	0.1	0.4	1	0.3	0.35	0.642857143	1	0.642857143	0.5	1	0.142857143	0.19047619	1	0.19047619	0.428571429	1	0.846153846	0.923076923	0.538461538	0.1875	0.6875	1	0.25	0.066666667	0.533333333	0.133333333	0.566666667	1	0.166666667	0
myosin_light_chain_kinase_isoform_2	1	0.865384615	0.472727273	1	0.956521739	1	0.304347826	0.739130435	0.695652174	0.304347826	0.361904762	1	1	0.526315789	1	0.722222222	0.2	1	1	0.657894737	0.815789474	1	0.184210526	0.526315789	0.37037037	1	0.259259259	0.351851852	1	0.526315789	0.426229508	1	0.098360656	0.540983607	0.583333333	1	0.791666667	0.3125	0.169014085	0.521126761	1	0.295774648	0.092307692	0.092307692	0.169230769	0.446153846	1	0.230769231	0.035087719
zinc_finger_protein_278_long_A_isoform	1	0.416666667	0.28	1	0.142857143	0.5	0.285714286	0.857142857	1	0.142857143	0.375	1	1	0.466666667	1	0.25	0.076923077	1	1	0.222222222	0.277777778	1	0.277777778	0.722222222	0.166666667	1	0.666666667	1	1	0.166666667	0.583333333	1	0.208333333	0.375	0.103448276	1	0.862068966	0.24137931	0.285714286	0.19047619	1	0.142857143	0.086956522	0.52173913	0.130434783	0.391304348	1	0.173913043	0.0625
catenin_(cadherin-associated_protein),_delta_2	0.931034483	1	0.815789474	1	0.45	1	0.55	0.8	0.55	0.2	1	0.931034483	1	0.192307692	1	0.387096774	0.15	1	1	0.238095238	0.571428571	0.952380952	0.380952381	0.404761905	0.454545455	1	0.424242424	0.212121212	1	0.387096774	0.238095238	1	0.333333333	0.26984127	0.425	1	0.425	0.25	0.227272727	0.909090909	1	0.272727273	0.096153846	0.230769231	0.096153846	0.5	1	0.153846154	0.214285714
mucolipin_3	0.875	1	1	0.764705882	1	0.25	0.625	0.125	0	0.375	1	0.684210526	0.5	1	0.785714286	1	0.6875	1	0.285714286	0.785714286	0.357142857	0.142857143	0	1	1	0.333333333	0.083333333	0.916666667	1	0.444444444	1	0.416666667	0.083333333	0.5	1	0.083333333	0.416666667	0.333333333	0.5	1	1	0.6	0.846153846	0.307692308	0.692307692	0.923076923	1	1	0.391304348
intercellular_adhesion_molecule_4_isoform_1	1	0.333333333	0.25	1	0.111111111	0.444444444	0	1	0.444444444	0	0.428571429	1	1	0.25	1	1	0.25	1	1	0	0.153846154	0.615384615	0.153846154	0.153846154	0.333333333	1	0.222222222	0.333333333	1	0.142857143	0.222222222	0.888888889	1	0.888888889	0.833333333	1	1	0.5	0.055555556	0.166666667	1	0.055555556	0.076923077	0.461538462	0.153846154	0.923076923	1	0.076923077	0
ciliary_neurotrophic_factor_receptor	1	0.25	0.214285714	1	0.142857143	0	0.285714286	1	0.571428571	0.142857143	0.1	1	1	0.545454545	1	1	0.111111111	1	1	0.5	0	0.7	0.2	0.3	0.466666667	1	0.4	0.333333333	1	0	0.304347826	1	0.086956522	0.391304348	0.083333333	1	0.5	0	0.2	0.533333333	1	0.066666667	0	0.136363636	0	0.409090909	1	0.045454545	0.125
sudD_suppressor_of_bimD6_homolog_isoform_2	0.285714286	1	1	0.290322581	1	0.5	0.333333333	0.5	0.166666667	1	1	0.5	0.166666667	1	0.5	1	0.444444444	1	0.75	1	0.25	0.375	0.125	0.875	1	0.3	0.2	0.6	0.3	1	1	0.727272727	0.090909091	0.909090909	1	0.2	0.2	0	0.615384615	0.230769231	0.230769231	1	1	0.571428571	0.714285714	0.428571429	0.714285714	0.857142857	0.181818182
C21orf99_protein	0	0	1	0.25	0.5	1	0	0	1	0	1	0.333333333	1	0.25	1	1	1	1	0	1	0	0	0	0	0.5	0	1	0	0	1	1	0	0	1	0	0	0	0	1	0	0	0	0.166666667	0.166666667	0.166666667	0.166666667	1	0	1
keratin,_cuticle,_ultrahigh_sulphur_1	1	0	0	0	1	1	0	0	1	1	0	1	0	0	0	0	0.166666667	1	0.5	0.055555556	0.333333333	1	0.055555556	0.222222222	0	0	0	0	1	0	1	1	0	0	0.176470588	1	0.294117647	0.117647059	0	1	1	0.5	0	0	0	0	0	0	0
tudor_domain_containing_protein_1	0.433333333	1	1	0.333333333	1	0.2	0.3	0.1	0.1	0.3	1	0.527777778	0.230769231	1	0.541666667	1	1	0.9	0.294117647	1	0.705882353	0.294117647	0	0.823529412	1	0.411764706	0.176470588	0.529411765	0.4	1	0.7	0.3	0.05	1	1	0.136363636	0.227272727	0.409090909	0.666666667	0.375	1	1	1	0.904761905	0.285714286	0.428571429	0.571428571	0.952380952	1
oxysterol_binding_protein	0.75	1	1	0.944444444	1	0.384615385	0.846153846	0.461538462	0.461538462	0.384615385	0.9	1	0.571428571	1	0.541666667	1	0.125	1	1	0.5	0.625	0.8125	0.25	0.5625	0.55	1	0.35	0.65	1	0.533333333	0.789473684	1	0.789473684	1	0.451612903	1	0.580645161	0.258064516	0.277777778	0.388888889	1	0.277777778	0.269230769	0.269230769	0.076923077	0.576923077	1	0.384615385	0.266666667
hypothetical_protein_FLJ14810	1	0.096774194	0.105263158	1	0.0625	0.3125	0.1875	0.75	1	0.0625	0	1	1	0.153846154	1	0.2	0.043478261	1	1	0.066666667	0.2	0.666666667	0.133333333	0.2	0.166666667	1	0.666666667	0.333333333	1	0.25	0.071428571	1	0.25	0.285714286	0.066666667	1	0.3	0.1	0.058823529	0.588235294	1	0	0	0.032258065	0.064516129	0.451612903	1	0.096774194	0
mediator_of_RNA_polymerase_II_transcription,	0.8	1	1	0.6	1	0.333333333	0.666666667	0	0.666666667	0	1	0.666666667	0.5	1	0.4	1	0.666666667	1	0.25	0.75	1	0.5	0	0.75	1	0	0	0.5	0.8	1	0.4	0.2	0.4	1	1	0	0.25	0.75	0	0.4	1	0.8	0.25	1	0.5	0	0.75	0.75	0.125
C-type_lectin,_superfamily_member_12_isoform_e	0.5	1	1	1	1	0.5	0	0	0.5	0	0.75	1	1	0.5	0.25	1	1	0.25	0.625	0.375	1	0.375	0	0.875	0.666666667	1	0	0.666666667	0	1	0	0	0	1	1	0.5	0.25	0	1	0.333333333	1	1	1	0.666666667	1	0.666666667	0.666666667	0.666666667	1
oxysterol-binding_protein-like_protein_10	1	0.909090909	0.538461538	1	0.7	1	0.7	0.7	0.8	0.2	0.678571429	1	1	0.333333333	1	0.5	0.25	1	1	0.375	0.25	0.791666667	0.208333333	0.666666667	0.6	1	0.15	0.35	1	0.615384615	0.32	1	0.36	0.64	0.56	1	0.76	0.16	0.173913043	0.565217391	1	0.260869565	0.208333333	0.416666667	0.083333333	0.875	1	0.375	0.5
insulin_receptor-related_receptor_precursor	1	0.5	0.202702703	1	0.162162162	0.108108108	0.216216216	1	0.459459459	0.324324324	0.147058824	1	1	0.275862069	1	0.222222222	0.186046512	1	0.967741935	0.161290323	0.129032258	1	0.129032258	0.35483871	0.315789474	1	0.315789474	0.236842105	1	0.3	0.511627907	1	0.23255814	0.465116279	0.4	1	0.9	0.325	0.125	0.321428571	1	0.071428571	0.012820513	0.076923077	0.128205128	0.525641026	1	0.166666667	0.147058824
platelet/endothelial_cell_adhesion_molecule	1	0.823529412	1	0.727272727	1	0.888888889	0.222222222	0.222222222	0.222222222	0.111111111	0.787878788	1	1	0.5	1	0.52	0.5	1	0.647058824	0.823529412	0.705882353	1	0.117647059	0.882352941	0.777777778	1	0.444444444	0.444444444	1	0.833333333	0.380952381	1	0.19047619	0.428571429	1	0.266666667	0.4	0.4	0.090909091	0.727272727	1	0.242424242	0.125	0.166666667	0.125	0.166666667	1	0.375	0.5
tumor_necrosis_factor_ligand_superfamily,_member	0.214285714	1	1	0.714285714	1	0.4	0.4	0	0.4	0	1	0.666666667	0.222222222	1	0.666666667	1	1	0.833333333	0.833333333	0.5	1	1	0	0.833333333	0.666666667	0.666666667	0	1	0.666666667	1	0.6	1	0.2	1	1	0.375	0.25	0.375	0	0.5	1	1	0.833333333	0.166666667	0.5	0.333333333	1	0.333333333	0.625
diphosphomevalonate_decarboxylase	1	0.235294118	0.166666667	1	0	0.230769231	0.076923077	0.615384615	1	0.076923077	0.153846154	1	1	0	1	0.571428571	0.181818182	1	1	0.272727273	0.545454545	0.545454545	0.272727273	0.090909091	0.307692308	1	0.153846154	0.307692308	1	0.333333333	0.086956522	1	0.47826087	0.434782609	0.142857143	1	0.642857143	0.142857143	0	0.347826087	1	0.043478261	0.041666667	0	0.041666667	0.333333333	1	0.125	0
tumor_necrosis_factor_(ligand)_superfamily,	1	0.666666667	1	0.875	1	1	0.666666667	0.333333333	0.333333333	0.333333333	0.714285714	1	1	0.5	1	0.166666667	0.363636364	1	1	0.375	0.125	0.375	0.125	0.375	0.777777778	1	0	0.222222222	1	0.333333333	0.875	1	0	0.375	1	0.375	0.5	0.125	0.428571429	0.571428571	1	0.285714286	0.1	0.3	0.4	0.7	1	0.3	0
phytanoyl-CoA_hydroxylase_interacting_protein	1	0.285714286	0	1	0.076923077	0.153846154	0	1	0.076923077	0	0.133333333	1	1	0.272727273	1	0.25	0	1	1	0.333333333	0	0.833333333	0	0.083333333	0	1	0.888888889	0.333333333	1	0.076923077	0.3	1	0.2	0.4	0	1	0.8	0.1	0	0.545454545	1	0	0	0	0	0.380952381	1	0.095238095	0
secretoglobin,_family_1A,_member_1	1	0.333333333	1	0.75	1	1	0	0	0	1	0.5	1	0	0	0	1	1	0.666666667	1	0.2	0.2	0.4	0	0.2	0.5	1	0	0	0	1	0.4	0.4	0	1	0	0	1	0	0	1	0.333333333	0	0	0	0	1	0.714285714	0.142857143	0.333333333
malic_enzyme_3,_NADP(+)-dependent,	1	0.363636364	0.434782609	1	0.75	0.75	0.625	1	0.75	0.25	0.28	1	1	0.545454545	1	0.714285714	0.4375	1	0.666666667	0.444444444	0	1	0.111111111	0.444444444	0.909090909	1	0.545454545	0.545454545	1	0.210526316	0.37037037	1	0.148148148	0.407407407	0.5	1	0.7	0.25	0.086956522	0.47826087	1	0.217391304	0	0.083333333	0.055555556	0.472222222	1	0.138888889	0.083333333
serine_hydroxymethyltransferase_1_(soluble)	1	0.769230769	0.363636364	1	0.833333333	0.666666667	0.833333333	0.333333333	1	0.333333333	0.666666667	1	1	0.454545455	1	0.176470588	0.307692308	1	0.6	0.4	0.2	0.7	0.1	1	0.272727273	1	0.363636364	0.636363636	1	0.461538462	0.5	1	0.222222222	0.722222222	0.466666667	1	0.866666667	0.4	0.058823529	0.294117647	1	0.411764706	0.03125	0.125	0.09375	0.21875	1	0.125	0.166666667
mitogen-activated_protein_kinase_kinase_3	1	0.352941176	0.095238095	1	0.3	0.4	0	0.1	1	0.3	0.136363636	1	1	0.333333333	1	0.2	0	1	0.454545455	0.090909091	0.363636364	1	0.090909091	0.181818182	0.4	1	0.4	0.2	1	0.125	0.272727273	1	0	0.363636364	0.75	1	0.625	0	0.05	0.25	1	0	0	0.3125	0.1875	0.25	1	0.1875	0.066666667
eukaryotic_translation_initiation_factor_4E	1	0.2	0.285714286	1	0	0.5	0.5	0	1	0	0	1	0	0	1	0	0.333333333	1	1	0	1	1	0	0	1	0.75	0.75	0.75	1	0	0.333333333	1	0	0	0.333333333	1	1	0	0	1	0	0	0	0	0.2	0.4	1	0	0.333333333
hypothetical_protein_FLJ14800	1	0.888888889	0.346153846	1	0.105263158	0.263157895	0.263157895	0.210526316	1	0.052631579	0.5	1	1	0.777777778	1	0.857142857	0	1	1	1	0.125	0.5	0	1	0.142857143	1	0.142857143	0.571428571	1	0.384615385	0.375	1	0	0.875	0.4	1	0.9	0.15	0.15	0.45	1	0.25	0.111111111	0.222222222	0.055555556	0.222222222	1	0.055555556	0.083333333
estrogen-related_receptor_beta	1	0.263157895	0.066666667	1	0.111111111	1	0.444444444	1	0.444444444	0.222222222	0.32	1	1	0.25	1	0	0.1875	1	1	0.133333333	0.2	0.866666667	0.4	0.266666667	0.142857143	1	0.428571429	0.714285714	1	0.1875	0.172413793	1	0.034482759	0.310344828	0.15	1	0.35	0.2	0.058823529	0.235294118	1	0.058823529	0.025641026	0.051282051	0.076923077	0.384615385	1	0.102564103	0
S100_calcium-binding_protein_A8	1	1	0.285714286	1	0	1	0	0	0	0	1	0.714285714	1	0.666666667	1	0.333333333	0	1	1	0	0	0.5	0	0.5	0	1	0	0.5	1	0.333333333	1	1	0	0	0	0.5	0.5	1	0	1	0.666666667	0.333333333	0	1	0.25	0.25	1	0	0.5
palmitoyl-protein_thioesterase_1	1	0.555555556	0.7	1	0.666666667	0.333333333	0.666666667	1	0.666666667	0	0.888888889	1	0.6	1	0.3	1	0.636363636	1	0.833333333	0.166666667	0.166666667	1	0.5	0.666666667	1	0.8	0	0	1	0.285714286	0.444444444	0.444444444	0.444444444	1	1	0.4	0.6	0.3	0.166666667	0.166666667	1	0.333333333	0.285714286	0.428571429	0.142857143	0.357142857	1	0.214285714	0.5
glutamate_receptor,_ionotropic,_AMPA_2	1	0.869565217	1	0.727272727	1	0.846153846	0.307692308	0.230769231	0.384615385	0.076923077	1	0.939393939	1	0.666666667	0.695652174	1	1	1	0.380952381	0.666666667	0.476190476	0.761904762	0.238095238	1	1	0.705882353	0.235294118	1	1	0.9	1	0.789473684	0.105263158	1	1	0.464285714	0.642857143	0.392857143	0.666666667	0.571428571	0.952380952	1	0.611111111	0.611111111	0.166666667	0.777777778	1	0.722222222	0.264705882
NY-REN-7_antigen	1	0.111111111	0.666666667	1	0.5	0.75	0.25	0	1	0.75	0.571428571	1	0.833333333	1	0.666666667	1	0.666666667	1	0.571428571	0.571428571	0.285714286	1	0.142857143	0.714285714	1	0.428571429	0.142857143	0.071428571	1	0	1	0.7	0.1	0	0.333333333	1	1	0.333333333	0.222222222	0.444444444	1	0.666666667	0	0.5	0.333333333	0.416666667	1	0.166666667	1
Notch_homolog_3	1	0.489361702	0.173469388	1	0.014705882	0.132352941	0.161764706	1	0.514705882	0.338235294	0.217391304	1	1	0.386363636	1	0.522727273	0.105882353	1	1	0.161290323	0.290322581	0.64516129	0.306451613	0.14516129	0.488372093	1	0.418604651	0.488372093	1	0.36	0.288461538	1	0.230769231	0.375	0.214876033	1	0.58677686	0.380165289	0.078947368	0.394736842	1	0.052631579	0.009345794	0.140186916	0.102803738	0.364485981	1	0.102803738	0.041666667
RNA,_U3_small_nucleolar_interacting_protein_2	1	0.4375	0.111111111	1	0.166666667	0.5	0.333333333	0.583333333	1	0.416666667	0.16	1	1	0.071428571	0.75	1	0.052631579	1	0.933333333	0.066666667	0.133333333	1	0.266666667	0.6	1	0.5	0.333333333	0.333333333	1	0.2	0.45	1	0.25	0.75	0.333333333	1	0.722222222	0.388888889	0.15	0.3	1	0.05	0.071428571	0.428571429	0.214285714	1	0.857142857	0.642857143	0.066666667
CCR4_carbon_catabolite_repression_4-like	0.818181818	1	1	1	0.166666667	1	0.416666667	0.416666667	0.5	0	1	0.666666667	1	0.5	1	0.416666667	0.666666667	1	0.666666667	0.666666667	1	0.888888889	0.444444444	0.333333333	0.636363636	1	0.090909091	0.363636364	0.833333333	1	0.3125	1	0.3125	0.6875	0.75	1	0.5	0.25	0.428571429	0.428571429	1	0.571428571	0.090909091	0.181818182	0.272727273	0.590909091	1	0.318181818	0.125
tumor_necrosis_factor_receptor_superfamily,	1	0	0.055555556	1	0	0.454545455	0.090909091	1	0.818181818	0.454545455	0	1	1	0.142857143	1	0.2	0	1	1	0	0.25	0.5	0.25	0.125	0.333333333	1	0.666666667	0.111111111	1	0	0.285714286	1	0.571428571	0.357142857	0.166666667	1	0.5	0.25	0.181818182	0.272727273	1	0	0	0.12	0	0.28	1	0	0
hypothetical_protein_FLJ39660	1	1	1	0.5	1	1	0.6	0.2	0.2	0.6	1	1	1	1	0.714285714	1	0.923076923	1	0.8	0.6	1	0.4	0.2	1	1	0.333333333	0	0.444444444	1	1	0.75	0.625	0	1	1	0.333333333	0	0.333333333	1	0.4	0.8	0.4	0.214285714	0.642857143	0.357142857	0.285714286	1	0.428571429	0.555555556
soluble_liver_antigen/liver_pancreas_antigen	1	1	1	0.235294118	1	0.454545455	0.454545455	0	0	0.363636364	1	1	0.375	1	0.235294118	1	0.272727273	1	0.363636364	0.363636364	1	0.636363636	0.090909091	0.818181818	1	0.222222222	0	1	0.625	1	0.428571429	0.19047619	0	1	0.777777778	0.888888889	0.444444444	1	0.384615385	0.384615385	1	0.692307692	0.818181818	0.727272727	0.454545455	0.181818182	0.909090909	1	0.666666667
hypothetical_protein_FLJ32796	1	0.625	0.545454545	1	0.333333333	1	0.19047619	0.238095238	0.19047619	0.142857143	0.888888889	1	0.875	1	1	0.5	0.615384615	1	1	0.275862069	0.103448276	0.482758621	0.034482759	0.344827586	0.65	1	0.15	0.2	0.428571429	1	1	0.733333333	0.1	0.566666667	0.888888889	1	0.833333333	0.333333333	0.3125	0.5625	1	0.1875	0.125	0.1875	0.125	0.5625	1	0.5	0.3
synuclein,_gamma_(breast_cancer-specific_protein	1	0.5	0.1875	1	0	1	0	1	0	0	0.153846154	1	0	0	1	0.333333333	0.2	1	1	0.25	0.25	0.75	0	0.25	0	1	0.125	0.125	0	1	0.428571429	1	0.571428571	0.285714286	0.5	0.5	1	0.5	0.0625	0.25	1	0.0625	0	1	0	0	0	0	0
hypothetical_protein_FLJ22671	1	0.076923077	0	1	0.571428571	0.714285714	0	1	0.428571429	0.142857143	0	1	1	0.125	1	0	0.0625	1	1	0.25	0	0.5	0	0.166666667	0.4	0.8	0.4	1	1	0	0.066666667	1	0.333333333	0	0.153846154	1	0.384615385	0.230769231	0	0.214285714	1	0	0	0.064516129	0	0.35483871	1	0.064516129	0
hypothetical_protein_FLJ25348	1	0.214285714	0.290322581	1	0.388888889	1	0.055555556	0.5	0.666666667	0.222222222	0.3	1	1	0.538461538	1	0.857142857	0.179487179	1	0.933333333	0.4	0.533333333	1	0.333333333	0.666666667	0.461538462	1	0.153846154	0.307692308	1	0.666666667	0.36	1	0.04	0.56	0.24	1	0.68	0.24	0.125	0.75	1	0.3125	0.05	0.2	0.075	0.35	1	0.2	0.1
interleukin_19_isoform_1_precursor	1	0.5	0.833333333	1	1	0.8	0	0	0.4	0	0.833333333	1	0.857142857	1	1	0.8	0.333333333	1	0.4	0.2	0.4	1	0	0.6	1	0.8	0	0.8	1	0.5	0	1	0.5	0.666666667	1	1	0	1	0.25	0.5	1	0.25	0.333333333	0.333333333	0.111111111	0.666666667	1	0.222222222	0.375
NADH_dehydrogenase_(ubiquinone)_Fe-S_protein_8,	1	0.5	0.055555556	1	0.142857143	0	0.142857143	0.857142857	1	0.428571429	0	1	0.5	1	1	0	0	1	1	0.2	0.2	0.4	0	0	0	1	0.2	0.2	1	0.428571429	0.357142857	1	0.071428571	0.285714286	0.142857143	1	0.428571429	0.142857143	0	0.25	1	0	0	0.153846154	0	0.307692308	1	0	0
T-cell_leukemia/lymphoma_6_isoform_TCL6a1	1	0.6	0.333333333	1	0.5	1	0.25	0.25	0	0.25	0.714285714	1	1	1	1	0	0.333333333	1	1	0.25	0	0.5	0.25	0.5	1	0	0.5	0.25	0.5	1	1	0.5	0	1	1	0.333333333	1	0.333333333	0	0.142857143	1	0.142857143	0.333333333	0.166666667	0.5	0.5	1	0.333333333	0
ATPase,_H+_transporting,_lysosomal,_V0_subunit	1	0	0	1	0	0	0.5	0	1	0	0	1	0	0	1	1	0	1	1	0	0	0.714285714	0.285714286	0.142857143	1	1	0	0	1	0.666666667	0.125	1	0.0625	0.25	0	1	0.058823529	0.117647059	0	0.75	1	0	0	0	0.111111111	1	0.888888889	0	0
hypothetical_protein_FLJ14668	1	0.6	0.1	1	0.25	0	0	0.5	1	0	0.3	1	1	0.666666667	1	1	0.083333333	1	0.75	1	0.5	0.5	0	0	0	1	0	0.25	0	0	0	1	0.2	1	1	0	1	1	0	0.142857143	1	0	0.166666667	0.166666667	0	0.666666667	1	0.166666667	0.333333333
hypothetical_protein_FLJ10074	0.555555556	1	1	0.8	1	0	0	0	0	0.2	1	0.458333333	0.2	1	0.428571429	1	0.652173913	1	0.461538462	0.692307692	0.615384615	0.461538462	0	1	1	0.428571429	0	1	1	0	0.666666667	0.333333333	0.222222222	1	1	0.6	0.4	0.6	0.333333333	0.166666667	0.416666667	1	0.533333333	0.8	0.2	0.133333333	0.466666667	1	0.416666667
cadherin_12,_type_2_preproprotein	0.970588235	1	1	0.606060606	1	0.5	0.3125	0.1875	0.125	0.3125	1	0.681818182	0.666666667	1	0.7	1	0.789473684	1	1	0.5	0.4375	0.5625	0.0625	0.625	1	0.739130435	0.043478261	0.608695652	0.933333333	1	0.611111111	0.722222222	0.277777778	1	1	0.4	0.44	0.2	0.578947368	0.842105263	0.842105263	1	0.733333333	0.6	0.533333333	0.866666667	1	0.6	0.739130435
hypothetical_protein_LOC126248	1	0.882352941	0.8	1	0.272727273	1	0.090909091	0.181818182	0.181818182	0	0.47826087	1	1	0.8	1	0.428571429	0.166666667	1	0.6	0.266666667	0.266666667	1	0.066666667	0.533333333	0.8	1	0.3	0.4	1	1	0.25	1	0.0625	0.3125	0.333333333	1	0.333333333	0.25	0.214285714	0.571428571	1	0.357142857	0.166666667	0.444444444	0	0.388888889	1	0	0.133333333
filamin_A_interacting_protein_1	0.517241379	1	1	0.683673469	1	0.46875	0.46875	0.1875	0.34375	0.0625	1	0.708860759	1	0.5625	0.642857143	1	0.794117647	1	0.517241379	0.620689655	0.586206897	0.793103448	0.034482759	1	0.740740741	0.888888889	0.185185185	1	1	0.714285714	1	0.681818182	0.090909091	0.772727273	1	0.454545455	0.636363636	0.454545455	0.5	0.666666667	1	0.708333333	0.592592593	0.666666667	0.592592593	0.814814815	1	0.888888889	0.608695652
NADH_dehydrogenase_(ubiquinone)_Fe-S_protein_4,	0.6	1	1	0.666666667	0.625	1	0.125	0.125	0.125	0	1	0.555555556	0	1	1	0.5	0.5	1	0.142857143	0.142857143	0.428571429	1	0.142857143	0.428571429	0.857142857	0.428571429	0.285714286	1	0	1	1	0.166666667	0.333333333	0.666666667	1	0.5	0	1	0.5	0.25	0.25	1	0.4	1	0.2	0.2	0.2	0.2	1
beta_tryptase_1_precursor	1	0.25	0.125	1	0.25	1	0.25	0.75	0.75	0.5	0.333333333	1	1	0	1	0.75	0.071428571	1	1	0	0.333333333	0.5	0	0	0	1	0.25	0.125	1	0.1	0.153846154	1	0.461538462	0	0.307692308	1	0.384615385	0.076923077	0	1	0.8	0	0	0.045454545	0	0.181818182	1	0.045454545	0.111111111
RAR-related_orphan_receptor_B	1	0.8	1	1	0.625	1	0.5	0	0.375	0.25	0.380952381	1	1	0.333333333	1	0.470588235	0.56	1	1	0.1	0.4	0.9	0	0.8	0.5	1	0.2	0.5	0.6	1	1	0.916666667	0.083333333	0.416666667	1	0.75	0.875	0.5	0.181818182	0.363636364	1	0.363636364	0.4375	0.5	0.1875	0.1875	1	0.4375	0.818181818
interleukin_4_induced_1_isoform_1_precursor	1	0.35	0.523809524	1	0.117647059	0.411764706	0	1	0.470588235	0.117647059	0.076923077	1	1	0.19047619	1	0.181818182	0.19047619	1	1	0	0.052631579	0.157894737	0.526315789	0.210526316	0	1	0.6875	0	1	0.5	0.304347826	1	0.826086957	0.173913043	0.238095238	1	0.666666667	0.142857143	0.03030303	0.272727273	1	0.03030303	0.03125	0.25	0.03125	0.75	1	0.09375	0
mitochondrial_intermediate_peptidase	0.538461538	1	1	0.580645161	1	0.846153846	0.615384615	0.307692308	0.307692308	0.846153846	1	0.590909091	0.538461538	1	0.375	1	1	0.923076923	0.642857143	0.642857143	0.357142857	0.642857143	0.071428571	1	0.583333333	0.583333333	0.166666667	1	0.5625	1	0.75	0.8	0.2	1	1	0.705882353	0.647058824	0.352941176	0.333333333	0.533333333	1	0.866666667	0.285714286	0.904761905	0.428571429	0.666666667	1	0.857142857	0.214285714
glucose-6-phosphate_dehydrogenase	1	0.666666667	0.085714286	1	0.2	0.266666667	0.066666667	1	0.4	0.333333333	0.115384615	1	1	0.181818182	1	0.090909091	0	1	0.777777778	0.111111111	0.333333333	1	0.333333333	0.111111111	0.125	1	0.125	0.125	1	0.5	0.2	1	0	0.08	0.055555556	1	0.555555556	0.222222222	0	0.307692308	1	0.038461538	0	0.068965517	0.034482759	0.413793103	1	0.068965517	0.083333333
cytochrome_P450,_family_46	1	0.615384615	0.206896552	1	0.266666667	0.466666667	0	1	0.733333333	0.133333333	0.227272727	1	1	0	1	0	0.083333333	1	0.888888889	0.333333333	0.222222222	1	0.222222222	0.333333333	0.333333333	1	0.066666667	0.266666667	1	0.333333333	0.692307692	1	0.230769231	0.538461538	0.416666667	1	0.916666667	0.5	0	0.882352941	1	0.294117647	0.025641026	0.179487179	0.051282051	0.307692308	1	0.051282051	0.142857143
ADP-ribosylation_factor_binding_protein_2	1	0.666666667	0.875	1	0.5	0	0.5	0	0	1	1	1	1	0.666666667	1	0.333333333	0.5	1	0.428571429	0.571428571	0.142857143	1	0.428571429	0.285714286	1	0.75	0.25	0.25	0.333333333	1	0.125	0.875	1	0.625	1	0.75	0.5	0.25	0	0.285714286	1	0.142857143	0.222222222	0.222222222	0.222222222	0.333333333	1	0.111111111	0.222222222
protocadherin_gamma_subfamily_B,_6_isoform_2	1	0.657142857	0.814814815	1	0.5625	0.3125	0.4375	1	0.3125	0.125	0.857142857	1	0.9	1	1	0.95	0.315789474	1	0.857142857	0.571428571	0.428571429	0.523809524	0.380952381	1	0.75	0.666666667	0.583333333	1	1	0.444444444	0.1875	1	0.375	0.375	1	0.6	0.866666667	0.666666667	0.2	0.3	1	0.25	0.25	0.59375	0.28125	0.5625	1	0.1875	0.833333333
solute_carrier_family_24	0.705882353	1	1	0.80952381	1	0.555555556	0.444444444	0.333333333	0.222222222	0.111111111	0.777777778	1	1	0.444444444	1	0.75	0.9	1	1	0.6	0.6	0.6	0.066666667	1	1	0.857142857	0.214285714	0.642857143	1	1	0.421052632	1	0.105263158	0.736842105	0.785714286	1	0.571428571	0.428571429	0.555555556	1	0.777777778	0.666666667	0.409090909	0.272727273	0.181818182	1	0.818181818	0.590909091	0.285714286
karyopherin_alpha_2	0.4	1	1	0.416666667	1	0.666666667	0.333333333	0.666666667	0.333333333	0.5	0.75	1	0.6	1	1	0.941176471	0.625	1	0.384615385	0.461538462	0.461538462	0.307692308	0.076923077	1	0.714285714	0.785714286	0.071428571	1	1	0.6	0.541666667	0.375	0	1	0.9	1	0.4	0.8	0.294117647	0.411764706	1	0.882352941	0.692307692	0.538461538	0.461538462	0.615384615	0.692307692	1	0.476190476
nuclear_receptor_subfamily_1,_group_I,_member_3	1	1	0.571428571	1	0.25	1	0.5	0.375	0.875	0.25	0.3	1	1	0.333333333	1	1	0.611111111	1	1	0.285714286	0	0.285714286	0.142857143	0.285714286	1	0.75	0	0.75	1	0.4	0.583333333	1	0.166666667	0.5	0.714285714	1	0.714285714	0.285714286	0.571428571	0.714285714	1	0.142857143	0.043478261	0.304347826	0.086956522	0.47826087	1	0.086956522	0.090909091
N-methyl-D-aspartate_receptor_subunit_2A	1	0.442622951	0.519230769	1	0.576923077	1	0.115384615	0.423076923	0.615384615	0.076923077	0.673076923	1	1	0.481481481	1	0.75	0.307692308	1	0.816326531	0.244897959	0.326530612	1	0.163265306	0.448979592	0.342105263	1	0.473684211	0.210526316	1	0.470588235	0.40625	1	0.40625	0.5	0.5	0.964285714	1	0.464285714	0.12962963	0.555555556	1	0.259259259	0.125	0.3125	0.145833333	0.604166667	1	0.395833333	0.189189189
fusion_(involved_in_t(12;16)_in_malignant	1	0.857142857	0.833333333	1	0.5	0.6	0.6	0.5	0.5	1	0.555555556	1	1	0.5	1	1	0.268292683	1	1	0.739130435	0.304347826	0.434782609	0.130434783	0.347826087	0.666666667	1	0.5	1	0.565217391	1	0.666666667	0.5	0	1	0.625	1	0.214285714	0.875	0	1	1	0.5	0	0.5	0	0	1	0	0
RAS_protein_activator_like_2_isoform_1	0.896551724	1	1	0.872340426	1	0.611111111	0.444444444	0.666666667	0.722222222	0.722222222	1	0.925	0.466666667	1	1	0.851851852	0.488888889	1	1	0.658536585	0.390243902	0.731707317	0.024390244	0.487804878	0.625	1	0.166666667	0.875	1	1	0.62962963	1	0.074074074	0.518518519	0.923076923	0.615384615	1	0.846153846	0.275862069	0.344827586	1	0.517241379	0.243243243	0.513513514	0.216216216	0.297297297	1	0.756756757	0.347826087
keratin_18	1	0.333333333	0.075	1	0.454545455	0.545454545	0.181818182	1	0.818181818	0.181818182	0.3125	1	1	1	1	0.636363636	0.263157895	1	1	0	0.0625	0.6875	0	0.5625	0.368421053	1	0.105263158	0.105263158	1	0.571428571	0.3	1	0.1	0.5	0.454545455	1	0.727272727	0.272727273	0.2	0.9	1	0.3	0	0.178571429	0.107142857	0.214285714	1	0.107142857	0.117647059
hypothetical_protein_FLJ38705	1	0.285714286	0.2	1	0.5	1	0	0.666666667	0.5	0	0.5	1	1	0.3	1	1	0	1	1	0.666666667	0.333333333	1	0	0.333333333	0.5	0.75	0.75	1	1	0.5	0.4	1	0.4	0.2	0.25	0.25	1	0	0	0.75	1	0.25	0	0	0	1	0.666666667	0	0
hypothetical_protein_FLJ22173	0	0	0.125	1	1	0.75	0	0.75	0	0	0.5	1	1	0	1	0	0.333333333	1	0.222222222	0.444444444	0.444444444	0.444444444	0	1	0.5	1	0.75	0.25	0	0	0.166666667	0.666666667	0.5	1	0.2	0.3	1	0.3	0	0.666666667	1	0	0.333333333	0	0.444444444	1	0.444444444	0.111111111	0
retinoid_x_receptor_interacting_protein	1	0.947368421	1	0.930232558	1	0.578947368	0.157894737	0	0.315789474	0.157894737	1	0.966666667	1	0.714285714	1	1	0.264705882	1	0.461538462	0.807692308	0.538461538	0.461538462	0.076923077	1	0.764705882	0.705882353	0.058823529	1	0.5	1	0.578947368	0.526315789	0	1	1	0.625	0.75	0.625	0.5	0.916666667	1	0.75	0.363636364	1	0.454545455	0.909090909	1	0.636363636	0.4
hypothetical_protein_FLJ40235	0	1	0.833333333	1	1	0	0.2	0	0.2	0	0.7	1	0	1	1	0	0.666666667	1	1	0.111111111	0.111111111	0.444444444	0	0.666666667	1	1	0	0.666666667	0	1	0.5	0.666666667	0.666666667	1	1	0.8	0.6	0.4	0.5	0.5	1	0	0	0.5	0.375	1	1	0.5	0.333333333
apolipoprotein_L3_isoform_3	1	0.5	0.5	1	0.75	1	0.75	0	0.75	0.75	0	1	1	0.666666667	0.5	1	0.75	1	0.666666667	0.666666667	1	0.333333333	0	0.5	0.4	1	0.2	0.5	1	0.666666667	1	0.666666667	0.166666667	0.583333333	0.5	0.333333333	1	0.5	0.6	0.2	1	0.4	0.125	0.375	0.125	0.25	1	1	0
calcium-activated_potassium_channel_beta_3	1	1	1	0.714285714	1	0.833333333	0.166666667	0.166666667	0.166666667	0	1	0.888888889	1	0.375	0.5	1	0.5	1	1	0.571428571	0.571428571	0.285714286	0.142857143	0.285714286	1	0.571428571	0	0.428571429	1	1	0.125	1	0	0.625	1	0.5	0.666666667	1	0.428571429	0.571428571	1	0.142857143	0.3	0.2	0.5	0.5	1	0.3	0.8
phospholipase_C,_delta_1	1	0.282051282	0.111111111	1	0.214285714	0.428571429	0.428571429	1	0.928571429	0.357142857	0.135135135	1	1	0.19047619	1	0.318181818	0.071428571	1	0.772727273	0.136363636	0.318181818	1	0.227272727	0.181818182	0.428571429	1	0.214285714	0.5	1	0.235294118	0.24	1	0.36	0.32	0.238095238	0.904761905	1	0.142857143	0.035714286	0.428571429	1	0.035714286	0.05	0.125	0.175	0.5	1	0.1	0.043478261
sorting_nexin_16_isoform_a	0.692307692	1	1	0.3125	1	0.230769231	0.076923077	0.153846154	0	0	1	0.538461538	1	1	0.384615385	1	1	0.444444444	0.384615385	0.615384615	0.615384615	0.230769231	0	1	1	0.090909091	0	0.909090909	0.6	1	0.777777778	0	0.111111111	1	0.333333333	0.333333333	0	1	1	0.666666667	1	0.666666667	1	0.181818182	0.545454545	0.181818182	0.363636364	0.727272727	1
hypothetical_protein_FLJ21839	1	1	0.571428571	1	0.428571429	0.642857143	1	0.642857143	0.785714286	0.928571429	0.785714286	1	1	0.8	1	0.7	0.304347826	1	1	0.576923077	0.423076923	0.692307692	0	0.423076923	0.375	1	0.125	0.625	1	0.583333333	0.363636364	1	0.090909091	0.681818182	0.6	1	0.7	0.35	0.428571429	0.642857143	1	0.357142857	0.076923077	0.230769231	0.423076923	0.461538462	1	0.307692308	0.272727273
chemokine-like_factor_superfamily_1_isoform_15	1	0	0.25	1	0.5	1	0.5	0.5	0	0.5	1	0.75	1	0.5	0	1	1	0.5	0.5	1	0.5	0.5	0.5	0	1	1	0	0.333333333	1	1	0.333333333	1	0.333333333	0.333333333	1	0.5	0	0	0	1	1	0.5	1	0.5	0.5	0.25	1	0.75	0.428571429
zinc_finger_protein_of_the_cerebellum_2	1	0.090909091	0.142857143	1	0	0.181818182	0	1	0.545454545	0.090909091	0.375	1	1	0.051282051	1	0.285714286	0.157894737	1	0.952380952	0.095238095	0.047619048	1	0.523809524	0.142857143	0.8	1	0.6	0.2	1	0.375	0.1	0.55	1	0.125	0.058823529	1	0.37254902	0.078431373	0	0.636363636	1	0.181818182	0	0	0.066666667	0.733333333	1	0	0
FXYD_domain_containing_ion_transport_regulator_3	1	0.333333333	0.333333333	1	0	1	0	0	1	0	1	1	1	0.5	1	1	0.2	1	1	0.666666667	0.333333333	1	0.333333333	0	0.333333333	1	0	0.666666667	1	1	0.666666667	1	0.333333333	0.333333333	0	1	0.444444444	0.222222222	0	1	1	1	0	0	0.166666667	0.666666667	1	0.166666667	0
hypothetical_protein_dJ465N24.2.1	0.75	1	1	0.857142857	0.470588235	0.823529412	0.294117647	0.647058824	1	0.235294118	1	0.6	1	0.5	0.5	1	0.4	1	0.764705882	0.294117647	0.352941176	0.764705882	1	0.470588235	0.833333333	1	0.166666667	0.333333333	1	0.071428571	1	0.4	0.8	1	1	0.375	0.25	0.375	1	0.333333333	0.666666667	0.333333333	0.5	0.25	0.25	0.25	1	0	1
synaptonemal_complex_protein_1	0.344827586	1	1	0.294117647	1	0.208333333	0.125	0	0.083333333	0.083333333	1	0.5	0.4	1	0.375	1	1	0.714285714	0.333333333	0.714285714	1	0.285714286	0.047619048	0.666666667	1	0.272727273	0	0.636363636	0.05	1	0.65	0.45	0.05	1	1	0.181818182	0.090909091	0.272727273	0.733333333	0.266666667	0.666666667	1	0.962962963	1	0.703703704	0.259259259	0.444444444	0.814814815	0.9
REV3-like,_catalytic_subunit_of_DNA_polymerase	0.462264151	1	1	0.418918919	1	0.369863014	0.315068493	0.136986301	0.205479452	0.205479452	1	0.515923567	0.489795918	1	0.333333333	1	0.843373494	1	0.37	0.84	0.77	0.4	0.03	1	0.985294118	0.485294118	0.073529412	1	0.480769231	1	0.951612903	0.35483871	0.048387097	1	1	0.35	0.2	0.55	1	0.367346939	0.795918367	0.979591837	0.797297297	0.608108108	0.472972973	0.283783784	0.554054054	1	0.631578947
CREB/ATF_family_transcription_factor	1	0.347826087	0.363636364	1	0.333333333	0.666666667	1	0.5	0.666666667	0.166666667	0.533333333	1	1	0.8	1	0.625	0.294117647	1	0.666666667	0.166666667	0.222222222	1	0.166666667	0.333333333	0.266666667	1	0.133333333	0.4	1	1	0.266666667	0.866666667	0.4	1	0.5	1	0.611111111	0.055555556	0.153846154	0.538461538	1	0	0.0625	0.125	0	0.53125	1	0.03125	0.076923077
hypothetical_protein_FLJ12592	0.777777778	1	1	0.857142857	1	0.6	0.6	0.8	0.6	0.2	1	0.6875	1	0.555555556	0.666666667	1	1	0.6	1	0.444444444	0.444444444	0.333333333	0	0.222222222	1	0.2	0.1	0.5	0.333333333	1	0.421052632	0.473684211	0.052631579	1	1	0.461538462	0.230769231	0.461538462	0.454545455	0.363636364	0.636363636	1	0.181818182	1	0.181818182	0.363636364	0.636363636	0.636363636	0.428571429
polymerase_(DNA_directed),_lambda	0.733333333	1	0.615384615	1	0.066666667	0.666666667	0.466666667	0.4	1	0.066666667	0.304347826	1	0.583333333	1	1	0.5	0.178571429	1	1	0.785714286	0.428571429	0.428571429	0.071428571	0.428571429	0.461538462	1	0	0.538461538	1	0.3	0.464285714	1	0.071428571	0.392857143	0.4375	1	0.6875	0.4375	0.125	0.5625	1	0.3125	0.041666667	0.291666667	0.083333333	0.625	1	0.375	0.055555556
cell_division_cycle_associated_1	0.642857143	1	1	0.724137931	1	0.428571429	0.285714286	0.285714286	0.428571429	0.285714286	1	0.757575758	0.666666667	1	0.352941176	1	1	0.5	0.2	0.5	1	0.4	0.1	0.6	1	0.571428571	0.428571429	0.714285714	0.333333333	1	0.777777778	0.555555556	0.111111111	1	1	0.333333333	0	0.5	0.3	0.5	1	0.7	0.923076923	1	0.461538462	0.076923077	0.769230769	0.615384615	0.411764706
cathepsin_E_isoform_b_preproprotein	1	0.363636364	0.666666667	1	0.25	1	0	0	0.75	0	0.25	1	1	1	1	0.5	0.294117647	1	0.5	0.333333333	0.333333333	1	0.055555556	0.611111111	0.444444444	1	0.444444444	0.777777778	1	0.111111111	0.833333333	1	0.166666667	0.666666667	1	0.615384615	0.461538462	0.230769231	0.076923077	0.615384615	1	0.076923077	0.133333333	0.533333333	0.066666667	0.533333333	1	0.2	0.333333333
PR_domain_containing_16	1	0.144927536	0.207317073	1	0.19047619	0.619047619	0.285714286	0.666666667	1	0.095238095	0.135135135	1	1	0.090909091	1	0.212121212	0.097560976	1	0.891891892	0.27027027	0.216216216	1	0.459459459	0.162162162	0.307692308	0.923076923	1	0.230769231	1	0.24	0.387755102	1	0.326530612	0.244897959	0.075471698	1	0.509433962	0.094339623	0.1	0.533333333	1	0.066666667	0.072727273	0.109090909	0.054545455	0.509090909	1	0.109090909	0.115384615
unknown	1	0.5	0.166666667	1	0	0.666666667	0.333333333	1	0.333333333	0	0	1	1	0	1	0.125	0	1	0.5	0	0	1	0.166666667	0.166666667	1	0.666666667	1	0	1	0	0.25	1	0.5	0	0	1	1	0	0.2	0.3	1	0	0	0	0.166666667	0.333333333	1	0.166666667	0.333333333
hypothetical_protein_DKFZp434G0625	1	0.578947368	0.04	1	0.142857143	0.857142857	0.142857143	0.714285714	1	0.142857143	0.259259259	1	1	0.666666667	1	0.615384615	0.2	1	0.4375	0.3125	0.3125	1	0.1875	0.4375	0.333333333	1	0.277777778	0.055555556	1	0.692307692	0.230769231	1	0.461538462	0.230769231	0.529411765	1	0.529411765	0.235294118	0.105263158	0.894736842	1	0	0.034482759	0.172413793	0.034482759	0.448275862	1	0.206896552	0.230769231
ephrin-A5	1	1	1	0.857142857	1	1	0.25	1	0.25	0.25	1	1	1	0.75	1	0.833333333	0.333333333	1	0.833333333	0.166666667	0.333333333	1	0	0.666666667	0.75	0.25	0.25	1	1	0.428571429	1	1	0.5	0.25	0.75	1	0.25	0.5	0.333333333	1	1	0.666666667	0.333333333	0.666666667	0.5	0.833333333	1	0.333333333	0.5
hypothetical_protein_PRO1942	0	1	0	0	1	0.5	0	0	0	0	1	0	0	1	0.5	1	1	1	0	0	1	0	0	0.5	1	0	0.5	1	0.666666667	1	1	0	0	0.5	1	0	0	1	0	0	0	1	1	0.666666667	0	0	0	0	0
etoposide-induced_mRNA	1	0.666666667	0.857142857	1	1	0.428571429	0.571428571	0.142857143	0.285714286	0.428571429	1	0.875	1	0.8	0.6	1	0.133333333	1	0.461538462	1	0.538461538	0.307692308	0.307692308	0.384615385	1	1	0.333333333	0.666666667	1	0.8	0.888888889	0.666666667	0	1	0.875	0.25	0.25	1	0.5	0.75	1	0.625	0.125	0.625	0.1875	1	0.625	0.4375	0.307692308
thyroid_transcription_factor_1	1	0	0.142857143	1	0	0.333333333	0.222222222	1	0.222222222	0	0.4	1	1	0	1	0	0.117647059	1	1	0.142857143	0.071428571	0.571428571	0.571428571	0.214285714	0.166666667	1	0.666666667	0.166666667	1	0	0.16	0.8	1	0.08	0.027777778	1	0.222222222	0.083333333	0.083333333	0.25	1	0	0	0.117647059	0.117647059	0.176470588	1	0.058823529	0
hypothetical_protein_DKFZp566D1346	0.588235294	1	1	0.448275862	1	0.875	1	0.25	0.375	0.25	1	0.789473684	1	0.545454545	0.5	1	0.416666667	1	0.636363636	0.727272727	0.454545455	1	0	0.636363636	1	0.4	0.4	0.9	1	0.5	0.454545455	1	0.454545455	1	0.888888889	1	0.888888889	0.555555556	0.6	0.3	1	0.7	0.928571429	0.357142857	0.285714286	0.357142857	0.785714286	1	1
nuclear_receptor_subfamily_6,_group_A,_member_1	0.538461538	1	1	0.80952381	0.25	1	0.5	0.75	1	0.125	0.466666667	1	1	0.625	1	0.636363636	0.315789474	1	1	0.888888889	0.666666667	0.777777778	0.333333333	0.888888889	1	1	0.75	0.75	1	0.666666667	0.5	1	0	1	0.555555556	1	1	0.333333333	0.111111111	0.444444444	1	0.111111111	0.1	0.3	0.25	0.6	1	0.2	0.166666667
solute_carrier_family_13_(sodium/sulfate	0.571428571	1	1	1	0.666666667	0.666666667	1	0.666666667	0	0.666666667	1	0.777777778	1	0.6	0.571428571	1	1	1	0.333333333	0.333333333	0.666666667	0.266666667	0.2	1	1	0.578947368	0.210526316	0.736842105	1	0.8	0.684210526	0.631578947	0.052631579	1	1	0.285714286	0.428571429	0.785714286	0.4	0.533333333	0.933333333	1	0.666666667	0.611111111	0.555555556	0.666666667	1	0.666666667	0.52173913
G_protein-coupled_receptor_83	1	0.333333333	0.083333333	1	0.142857143	0.857142857	0.285714286	1	0.428571429	0.142857143	0.428571429	1	1	0.375	1	0.333333333	0.272727273	1	1	0.25	0.75	1	0.25	0.5	0.583333333	1	0.333333333	0.083333333	1	0.076923077	0.15	1	0.15	0.4	0	1	0.285714286	0.142857143	0.066666667	0.933333333	1	0.2	0.090909091	0.272727273	0.045454545	1	1	0.045454545	0.176470588
KIAA0174_gene_product	0.714285714	1	1	0.8	1	0.8	0.4	0.4	0.8	0.2	0.785714286	1	1	0.5	0.444444444	1	0	1	0.142857143	0.142857143	0.285714286	0.142857143	0.071428571	1	1	0.333333333	0.5	0.666666667	0.5	1	0.785714286	0.5	0	1	1	0.454545455	0.363636364	0.454545455	0.25	0.25	1	0.333333333	0.133333333	0.333333333	0.4	0.2	1	0.333333333	0.3
mitogen-activated_protein_kinase_8_isoform_1	0.470588235	1	1	0.473684211	1	0.75	0.25	0.125	0.375	0.125	1	0.8125	1	0.833333333	0.285714286	1	0.416666667	1	0.416666667	0.416666667	0.5	0.25	0.166666667	1	1	0.125	0.25	0.75	0.8	1	1	0.5	0	0.666666667	1	0.545454545	0.272727273	0.181818182	0.8	0.6	0.6	1	0.545454545	0.545454545	0.454545455	0.454545455	0.545454545	1	0.9
receptor-type_protein_tyrosine_phosphatase_O	1	0.769230769	0.5	1	0.375	1	0.25	0	0.5	0.25	0.833333333	1	0.833333333	1	0.727272727	1	0.3125	1	1	1	1	1	0	1	1	0.444444444	0.111111111	0.333333333	1	0.777777778	0.75	1	0	0.875	1	0.125	0.25	0.625	0.272727273	0.545454545	1	0.454545455	0.384615385	0.307692308	0.076923077	0.230769231	1	0.538461538	0.142857143
hypothetical_protein_FLJ25590	1	0	1	1	0.333333333	0.666666667	1	1	1	0.333333333	1	0	1	0.666666667	0	1	0.5	1	1	0.25	0.25	0.75	0.5	0	0	0.333333333	1	0	1	0	0.375	1	0.75	0.875	0.125	1	0.375	0	0	1	0	0.5	0	0	0.666666667	1	1	0.333333333	1
protein_kinase,_DNA-activated,_catalytic	0.833333333	1	1	0.85	1	0.565789474	0.289473684	0.355263158	0.355263158	0.263157895	1	0.87755102	0.836734694	1	0.719101124	1	0.402985075	1	1	0.772151899	0.708860759	0.746835443	0.063291139	0.848101266	1	0.731343284	0.23880597	0.76119403	0.873015873	1	0.916666667	1	0.345238095	0.952380952	1	0.742424242	0.545454545	0.545454545	0.256880734	0.394495413	1	0.642201835	0.420118343	0.485207101	0.24852071	0.420118343	1	0.562130178	0.427083333
SWI/SNF-related_matrix-associated	0.319148936	1	1	0.463768116	1	0.352941176	0.382352941	0.088235294	0.088235294	0.294117647	1	0.897959184	0.333333333	1	1	0.925925926	0.833333333	1	0.785714286	0.571428571	1	0.642857143	0.214285714	0.785714286	1	0.217391304	0.043478261	0.869565217	0.363636364	1	1	0.230769231	0.384615385	0.692307692	1	0.875	0.5625	0.8125	0.941176471	0.411764706	0.529411765	1	0.740740741	0.666666667	0.407407407	0.37037037	0.444444444	1	0.535714286
leupaxin	0.818181818	1	0.55	1	0.5	0.25	0.25	1	0.5	0.5	0.222222222	1	0.909090909	1	1	0.833333333	0.266666667	1	0	1	0.857142857	1	0.285714286	0.714285714	0.5	0.625	0.25	1	1	0.571428571	0.545454545	0.818181818	0.090909091	1	0.3	1	0.7	0.3	0	0.375	1	0.25	0.4	0.7	0.1	0.6	1	0.8	0
diacylglycerol_kinase,_zeta_104kDa	1	0.25	0.06557377	1	0.173913043	0.434782609	0.47826087	0.913043478	1	0.086956522	0.159090909	1	1	0.029411765	1	0.263157895	0.088888889	1	1	0.238095238	0.380952381	0.904761905	0.380952381	0.238095238	0.333333333	1	0.333333333	0.428571429	1	0.333333333	0.317073171	1	0.195121951	0.243902439	0.230769231	1	0.846153846	0.269230769	0.121212121	0.333333333	1	0.121212121	0	0.133333333	0.044444444	0.511111111	1	0.044444444	0.033333333
immune_associated_nucleotide_protein	1	0.777777778	0.9	1	0.5	1	0	0.833333333	0.333333333	0	1	0.75	0.25	1	1	0.8	1	1	1	0.833333333	0.5	0.833333333	0.166666667	0.5	0.428571429	1	0	0.571428571	1	0.5	0.714285714	0.428571429	0.285714286	1	0.25	0.375	1	0	0.428571429	0.571428571	0.571428571	1	0.375	0.75	0.5	0.125	1	0.5	0.7
NG5_protein	1	0.25	0.333333333	1	0	0.25	0	1	0.125	0	0	1	1	0.166666667	1	0.5	0	1	0	0	0.625	1	0.125	0.5	0.1	1	0.5	0.7	1	0.111111111	0.153846154	1	0.269230769	0.230769231	0.384615385	1	0.615384615	0.076923077	0.166666667	0.25	1	0	0.090909091	0.181818182	0.090909091	0.454545455	1	0.090909091	0
intersectin_1_(SH3_domain_protein)	1	0.897435897	0.963414634	1	1	0.777777778	0.555555556	0.444444444	0.555555556	0.222222222	1	0.842105263	1	0.6	1	0.852941176	0.797297297	1	0.473684211	0.447368421	0.552631579	0.5	0.026315789	1	0.92	1	0.52	0.96	1	0.705882353	0.914285714	1	0.228571429	0.914285714	1	0.677419355	0.709677419	0.612903226	0.324324324	0.621621622	1	0.648648649	0.396551724	0.344827586	0.431034483	0.344827586	1	0.379310345	0.529411765
splicing_factor_p54	0.5	1	1	0.384615385	1	0.481481481	0.259259259	0.074074074	0.333333333	0.148148148	1	0.677419355	0.111111111	1	1	0.8	0	1	0.666666667	0.666666667	0.833333333	0.444444444	0.166666667	1	1	0.4	0	1	0.333333333	1	0.75	0.125	0	1	0.461538462	0.846153846	0.384615385	1	0.75	0.75	0.625	1	0	1	0.333333333	0.444444444	0.888888889	0.888888889	1
FGD1_family,_member_3	1	0.230769231	0.214285714	1	0.454545455	0.727272727	0.090909091	0.272727273	1	0.181818182	0.242424242	1	1	0.125	1	0.133333333	0.033333333	1	1	0.238095238	0.19047619	0.904761905	0.047619048	0.333333333	0.470588235	1	0.470588235	0.117647059	1	0.75	0.4	1	0.35	0.55	0.388888889	0.944444444	1	0.444444444	0.2	0.866666667	1	0.133333333	0.029411765	0.088235294	0.088235294	0.382352941	1	0.088235294	0.136363636
galanin_receptor-like	1	0.555555556	1	0.769230769	1	1	0.666666667	0.333333333	0	0	1	0.714285714	1	0.833333333	0.666666667	1	1	0.714285714	0.636363636	0.272727273	0.454545455	1	0.181818182	1	1	0.666666667	0.166666667	0.833333333	1	0.75	0.571428571	0.642857143	0.071428571	1	0.5	1	0.375	0.75	0.4375	0.375	1	0.25	0.111111111	0.222222222	0.055555556	0.666666667	1	0.333333333	0.25
hypothetical_protein_LOC90462	0.083333333	1	0.814814815	1	1	0.545454545	0.136363636	0	0	0	1	0.642857143	0.451612903	1	0.833333333	1	0.266666667	1	0.411764706	1	0.823529412	0.235294118	0.176470588	0.058823529	1	0.473684211	0.210526316	0.473684211	0.428571429	1	0.5	1	0.125	0.625	1	0.173913043	0.52173913	0.217391304	0.166666667	0.333333333	0.666666667	1	0.545454545	0.545454545	0.272727273	1	0.727272727	0.909090909	0.882352941
USH3A_protein_isoform_a	1	1	1	0.285714286	0	1	0.5	0	0.5	0	1	0.166666667	1	1	0	1	0.4	1	0.6	0.4	1	0.2	0	0.6	1	0.75	0.5	1	1	0.6	0.875	1	0	0.5	0.875	0.25	1	0.375	0.142857143	1	1	0.285714286	0.142857143	0.857142857	0.428571429	1	0.714285714	0.714285714	0.333333333
PHD_finger_protein_2_isoform_a	1	0.291666667	0.233333333	1	0.1875	1	0.3125	0.3125	1	0.1875	0.481927711	1	1	0.5	1	0.32	0.121212121	1	0.806451613	0.516129032	0.35483871	1	0.516129032	0.419354839	0.214285714	1	0.30952381	0.142857143	1	0.260869565	0.239130435	1	0.217391304	0.456521739	0.296296296	1	0.740740741	0.296296296	0.0625	0.625	1	0.15625	0.047619048	0.238095238	0.142857143	0.547619048	1	0.047619048	0.045454545
APC11_anaphase_promoting_complex_subunit_11	1	0.333333333	0.5	1	0	1	0	1	0	0	0	1	1	0.25	1	0	0	1	0	0	0	1	0	0	0	0	0	1	0	0	1	1	0	0	0.25	1	0	0	0	0	1	0	0	0	0	1	1	0	0
hypothetical_protein_FLJ11286	1	0.4	0.315789474	1	0	0.133333333	0.066666667	0.6	1	0.066666667	0.285714286	1	1	0.090909091	1	0	0.3	1	0.636363636	0.181818182	0.090909091	1	0	0.090909091	1	1	0.333333333	0.666666667	1	0.25	0.333333333	1	0.333333333	1	0.125	1	1	0.25	0.25	0.166666667	1	0	0	0.090909091	0.181818182	0.545454545	1	0.090909091	0
PRP39_pre-mRNA_processing_factor_39_homolog	0.421052632	1	1	0.208333333	1	0.333333333	0.266666667	0.066666667	0.266666667	0.266666667	1	0.434782609	0	1	0.423076923	1	0.5	1	0.25	0.875	1	0.25	0.125	0.875	1	0.266666667	0	0.333333333	0.263157895	1	1	0.636363636	0.090909091	1	0.769230769	0	0.230769231	1	0.5	0.3	0.6	1	0.846153846	0.615384615	0.538461538	0.461538462	0.615384615	1	0.647058824
mesothelin_isoform_2_precursor	1	0.2	0.24137931	1	0	0.260869565	0.043478261	0.565217391	1	0.086956522	0.222222222	1	1	0.6	1	0.666666667	0.185185185	1	1	0.133333333	0.133333333	0.933333333	0.266666667	0.4	0.357142857	1	0.785714286	0.071428571	1	0.1	0.125	1	0.458333333	0.583333333	0.625	1	0.9375	0.1875	0	0.37037037	1	0.037037037	0	0.127272727	0.181818182	0.454545455	1	0.072727273	0.071428571
solute_carrier_family_5_(iodide_transporter),	0.615384615	1	1	1	1	0.333333333	0.111111111	0.111111111	0.111111111	0.333333333	1	0.545454545	1	1	0.692307692	1	1	0.833333333	1	0.461538462	0.692307692	0.769230769	0.153846154	0.538461538	1	0.777777778	0.111111111	0.611111111	1	0.875	0.75	1	0.375	0.75	1	0.583333333	0.375	0.375	0.192307692	0.423076923	1	0.5	0.578947368	0.736842105	0.210526316	0.578947368	1	0.578947368	0.260869565
regulatory_solute_carrier_protein,_family_1,	0.666666667	1	1	0.208333333	0.714285714	1	0.142857143	0.428571429	0	0.428571429	1	0.526315789	0.2	1	0.333333333	1	0.5	1	0.107142857	0.571428571	1	0.357142857	0.035714286	0.821428571	1	0.666666667	0.133333333	0.866666667	0.25	1	0.5	0.272727273	0.045454545	1	0.454545455	0.818181818	0.454545455	1	0.75	0.666666667	0.416666667	1	0.611111111	0.777777778	0.222222222	0.444444444	0.166666667	1	0.75
ACRC_protein	0.742857143	1	1	0.766666667	0.692307692	1	0.153846154	0.384615385	0.153846154	0.230769231	0.935483871	1	0.3	1	1	0.933333333	0.333333333	1	0.5	1	0.428571429	0.321428571	0.607142857	0.428571429	0.25	1	0.083333333	0.666666667	1	0.666666667	0.260869565	0.304347826	0.130434783	1	0.5	0.625	0.875	1	0.125	0.5	1	0.875	0.4	1	0.1	0.1	0.9	0.4	0.666666667
hypothetical_protein_BC007436	1	0.2	1	0.75	0	1	0.5	0.25	0.5	0	1	0.6	0.5	1	1	0.6	0.166666667	1	1	0.25	0.5	0.25	0.25	0.75	0.2	0.2	0.2	1	1	0	0.666666667	1	0.666666667	1	0.214285714	1	0.357142857	0.142857143	0.111111111	0	1	0.111111111	0	0.333333333	0	0.5	1	0.333333333	0.25
BM88_antigen	1	1	0.125	1	1	0	1	0	1	0	0.230769231	1	1	0	1	0	0	1	1	0.5	0.25	0.5	0.5	0	0	1	0.285714286	0	0	0	0.294117647	1	0.058823529	0.117647059	0	0.125	1	0.5	0.2	0.6	1	0	0	0.2	0	0.4	1	0.2	1
neuritin_precursor	0.8	1	1	0.333333333	1	0	0	0	0	0	0.666666667	1	1	0	1	0	0.666666667	1	1	0	0.25	0.75	0.5	0.25	0.666666667	0.666666667	1	0	1	1	0.222222222	0.333333333	1	0.111111111	0.125	1	0.375	0	0	0.333333333	1	0	0.285714286	0.285714286	0	1	1	0.428571429	0.333333333
U4/U6-associated_RNA_splicing_factor	0.833333333	1	0.837837838	1	0.642857143	0.785714286	1	0.285714286	0.285714286	0.285714286	0.645833333	1	0.5	1	0.692307692	1	0.714285714	1	0.666666667	0.166666667	0.666666667	0.666666667	0.083333333	1	1	0.15	0.15	0.6	1	1	0.833333333	0.944444444	0.111111111	1	0.615384615	1	0.615384615	0.230769231	0.611111111	0.444444444	1	0.277777778	0.16	0.12	0.24	0.28	1	0.4	0.294117647
zeta_globin	1	0	0	1	0	0.5	0	1	0	0	0	1	1	0	1	0	0	1	0.428571429	0	0	1	0.142857143	0.285714286	0	1	0.25	0.25	1	0	0	1	0.333333333	0	0	1	0.2	0	0.166666667	0.666666667	1	0	0	0.083333333	0.083333333	0.25	1	0	0
calcium_binding_protein_2_isoform_1	1	0	0.157894737	1	0	0.076923077	0.153846154	0.230769231	1	0	0	1	0	0	1	1	0.222222222	1	1	0.142857143	0.142857143	0.428571429	0.142857143	0.142857143	0	1	0.25	0	1	0	0.222222222	1	0.222222222	0	0.083333333	1	0.5	0.25	0	0.5	1	0	0	0.083333333	0.083333333	0.75	1	0	0
mitotic_phosphoprotein_44	0.5	1	1	0.142857143	1	0.285714286	0.285714286	0	0.142857143	0.142857143	1	0.153846154	0.333333333	1	0.25	1	1	1	0.2	0.8	0.666666667	0.2	0	1	1	0.1	0.2	0.9	0.6	1	1	0.75	0.125	0.875	1	0.25	0.583333333	0.416666667	1	0	0.571428571	1	1	0.272727273	0.181818182	0.090909091	0.181818182	0.454545455	0.222222222
I_beta-1,6-N-acetylglucosaminyltransferase	1	0.545454545	0.916666667	1	0.666666667	1	0.222222222	0.111111111	0.111111111	0.111111111	1	0.714285714	0.875	1	0.615384615	1	1	0.75	0.5	1	0.6	0.3	0.1	0.4	0.4	1	0	0.9	0.666666667	1	0.444444444	0.777777778	0.222222222	1	1	1	0.333333333	0.5	0.1	1	1	0.8	0.285714286	0.357142857	0.285714286	0.357142857	1	0.357142857	0.571428571
hypothetical_protein_MGC13071	0.5	1	1	0.590909091	1	0.333333333	0.25	0.083333333	0	0.25	1	0.625	0.117647059	1	0.666666667	1	0.666666667	1	0.357142857	1	0.357142857	0.428571429	0	0.214285714	0.222222222	0.222222222	0.111111111	1	0.230769231	1	0.333333333	1	0	0.555555556	0.333333333	0.166666667	1	0.833333333	0.666666667	0	0.166666667	1	0	0	0	0.230769231	0.076923077	1	0.384615385
glioblastoma_amplified_sequence	0.8	1	1	0.294117647	1	0.857142857	0.428571429	0.428571429	0.571428571	0.285714286	1	0.6	1	0.285714286	0.4	1	0.3	1	0.666666667	0.333333333	0	1	0.166666667	0.666666667	1	0.6	0.2	0.4	1	0.625	0.625	1	0.5	0.375	1	1	0.333333333	0.166666667	0.2	0.8	1	0.6	0.166666667	0.416666667	0.333333333	1	0.5	0.333333333	0.4
matrix_metalloproteinase_8_preproprotein	0.8	1	1	0.466666667	1	0.461538462	0.153846154	0.153846154	0	0.076923077	1	0.833333333	0.25	1	1	0.785714286	1	1	1	1	1	0.714285714	0	1	0.777777778	1	0.222222222	0.666666667	0.846153846	1	0.533333333	0.466666667	0	1	1	0.75	0.25	0.75	0.333333333	0.333333333	0.444444444	1	0.333333333	0.666666667	0.333333333	0.888888889	0.777777778	1	0.5
glucose-6-phosphatase_catalytic_subunit-related	1	1	0.1	1	0	0.4	0.4	0.6	1	0.6	0	1	1	0.25	1	0.666666667	0	1	1	0.090909091	0.090909091	0.454545455	0.181818182	0.727272727	0.333333333	1	0.333333333	0.833333333	1	0.571428571	0.315789474	1	0.263157895	0.263157895	0.25	1	0.1875	0.125	0.076923077	0.230769231	1	0.153846154	0.045454545	0.181818182	0.318181818	0.636363636	1	0.181818182	0.357142857
colony_stimulating_factor_3_receptor_isoform_b	1	0.333333333	0.333333333	1	0.923076923	1	0.076923077	0.461538462	0.538461538	0.307692308	0.25	1	1	0.333333333	1	0.533333333	0.19047619	1	1	0.275862069	0.310344828	0.655172414	0	0.275862069	0.296296296	1	0.074074074	0.333333333	0.857142857	1	0.352941176	1	0.117647059	0.294117647	0.409090909	1	0.772727273	0.090909091	0.0625	0.4375	1	0.1875	0	0.1	0.06	0.44	1	0.1	0.153846154
PHD_finger_protein_7_isoform_1	1	0.545454545	1	0.722222222	0.909090909	1	0.181818182	0.272727273	0.090909091	0.090909091	0.9375	1	0.666666667	1	1	0.3	0.5	1	0.888888889	0.444444444	0.777777778	1	0	0.888888889	1	1	0	1	0.8	1	0.428571429	1	0	1	0.75	0.75	1	0.25	0.666666667	0.333333333	1	0.666666667	1	0.285714286	0.142857143	0.428571429	0.857142857	0.857142857	0.166666667
KIAA0478_gene_product	0.84	1	0.652777778	1	1	1	0.25	0.5	0.583333333	0.166666667	0.564516129	1	1	0.486486486	1	0.933333333	0.232142857	1	0.916666667	0.416666667	0.875	1	0.125	0.833333333	0.705882353	1	0.294117647	0.647058824	1	0.5	0.575	1	0.15	0.525	0.666666667	0.722222222	0.777777778	1	0.277777778	0.333333333	1	0.333333333	0.170212766	0.489361702	0.212765957	0.404255319	1	0.340425532	0.35
glutathione_S-transferase_theta_1	1	0.363636364	0.090909091	1	0.25	0	0.25	1	1	0.5	0.142857143	1	1	1	1	0	0.083333333	1	1	0.5	0	1	0	0.5	0.5	1	1	0.5	1	0.166666667	0.4	1	0	0.2	0	0.4	0.6	1	0.166666667	0.25	1	0.083333333	0.1	0.25	0	0.4	1	0.05	0.166666667
chromosome_9_open_reading_frame_9	1	0.166666667	0.333333333	1	0.25	0.25	0	0.5	1	0	0.833333333	1	1	0.111111111	1	0.285714286	0.111111111	1	1	0	0.1	0.4	0	0.1	0.2	1	0.2	0.2	1	0	0.2	1	0	0.2	0.333333333	1	0.333333333	0	0	0.285714286	1	0.285714286	0.2	0.1	0.1	1	0.6	0.1	0
fructosamine-3-kinase	1	0.333333333	0.095238095	1	0.2	0.5	0.5	0.3	1	0	0.166666667	1	1	0.5	1	0.142857143	0.076923077	1	1	0.166666667	0.166666667	0.666666667	0.333333333	0	0.2	1	1	0	1	0.428571429	0.416666667	1	0.25	0.416666667	0.214285714	1	0.5	0.214285714	0	0.333333333	1	0	0	0.466666667	0.133333333	0.6	1	0.133333333	0
similar_to_RIKEN_cDNA_2700047N05	0.5	1	0.555555556	1	1	0	0	0.5	0.5	0.25	1	0.8	0	1	1	1	0.428571429	1	0.333333333	0.666666667	0.666666667	0	0.666666667	1	1	0.4	0.2	0.6	1	0.5	1	0.5	0.5	0.25	0.666666667	1	0.333333333	0.333333333	0.166666667	0	1	0.5	0.333333333	0.666666667	0.666666667	1	0.333333333	1	0.333333333
PAR-6_gamma_protein	1	0.5625	0.235294118	1	0	0.333333333	0.416666667	0.75	1	0.5	0.090909091	1	1	0.153846154	1	0.333333333	0	1	1	0.272727273	0.090909091	0.363636364	0.363636364	0.272727273	0.142857143	1	0.571428571	0.142857143	1	0.333333333	0.428571429	0.571428571	1	0.071428571	0.115384615	1	0.269230769	0.038461538	0.2	0.8	1	0.133333333	0	0.071428571	0	0.285714286	1	0	0
src_homology_3_domain-containing_protein_HIP-55	1	0.363636364	0.117647059	1	0.2	0.8	0.1	0.5	1	0.5	0.266666667	1	1	0.285714286	1	0.230769231	0.2	1	1	0.25	0.25	0.416666667	0	0.416666667	0.272727273	1	0.181818182	0.090909091	1	0.5	0.333333333	1	0.19047619	0.428571429	0.176470588	1	0.470588235	0.294117647	0	0.136363636	1	0.090909091	0	0	0	0.692307692	1	0	0
peptidoglycan_recognition_protein_L_precursor	1	0.684210526	0.285714286	1	0.15	0.25	0.2	1	0.45	0	0.428571429	1	1	0.1875	1	0.454545455	0.181818182	1	1	0.142857143	0.428571429	1	0.142857143	0.571428571	0.285714286	1	0.428571429	0.428571429	1	0.384615385	0.257142857	1	0.342857143	0.514285714	0.583333333	1	0.458333333	0.208333333	0.125	0.416666667	1	0.041666667	0.046511628	0.186046512	0.11627907	0.372093023	1	0.139534884	0.285714286
beta-1,3-glucuronyltransferase_1	1	0.125	0.266666667	1	0.055555556	0.166666667	0.222222222	1	0.5	0	0	1	1	0.125	1	0.090909091	0	1	1	0.125	0	0.375	0.125	0.125	0.166666667	1	0.916666667	0.25	1	0	0.363636364	1	0.363636364	0.090909091	0.333333333	1	0.222222222	0.222222222	0.041666667	0.291666667	1	0	0	0	0.041666667	0.416666667	1	0.083333333	0.111111111
G_protein-coupled_receptor_64	1	1	1	0.818181818	1	0.923076923	0.307692308	0.076923077	0.384615385	0.153846154	1	0.666666667	0.7	1	0.684210526	1	0.909090909	1	0.730769231	0.576923077	0.923076923	1	0.115384615	0.884615385	1	0.958333333	0.25	0.958333333	0.9	1	0.35483871	0.516129032	0.032258065	1	0.842105263	1	0.421052632	0.315789474	0.444444444	0.962962963	1	0.62962963	0.4	0.35	0.225	0.325	1	0.5	0.666666667
phosphatidylinositol_polyphosphate_5-phosphotase	1	0.851851852	1	0.815789474	1	0.352941176	0.529411765	0.352941176	0.705882353	0.294117647	1	0.78125	1	1	0.466666667	1	0.351351351	1	0.875	0.6875	0.375	0.5	0.0625	1	0.75	1	0	1	1	0.846153846	0.352941176	0.823529412	0.058823529	1	1	0.538461538	1	0.461538462	0.333333333	0.571428571	0.80952381	1	0.193548387	0.516129032	0.161290323	0.548387097	0.612903226	1	0.25
interferon-induced_protein_with	0.642857143	1	1	0.741935484	1	0.375	0	0.375	0.25	0	0.952380952	1	0.666666667	1	0.777777778	1	1	0.888888889	0.2	1	0.7	0.8	0.1	0.8	1	0.5	0.166666667	0.833333333	1	0.916666667	0.846153846	0.615384615	0.153846154	1	1	0.888888889	0.333333333	0.555555556	0.375	1	0.625	0.375	0.285714286	0.380952381	0.285714286	0.333333333	1	0.333333333	0.3
hypothetical_protein_FLJ11016	0.2	1	1	0.68	0.666666667	1	0.666666667	0.166666667	0.666666667	0.833333333	0.681818182	1	0.285714286	1	1	0.875	0.647058824	1	0.7	0.4	1	0.4	0.1	0.7	0.7	0.2	0.1	1	1	0.4	0.818181818	0	0.090909091	1	0.857142857	0.428571429	1	1	0.5	0.666666667	1	0.333333333	0.363636364	0.545454545	0.181818182	0.545454545	1	1	1
carboxypeptidase_A4	1	0.714285714	0.769230769	1	0.444444444	1	0.444444444	0	0.666666667	0	1	0.909090909	0.666666667	1	0.928571429	1	1	0.875	0.833333333	0.333333333	0.25	1	0.333333333	0.333333333	0.285714286	0.857142857	0.428571429	1	1	0.8	0.818181818	1	0.363636364	0.818181818	0.636363636	0.727272727	1	0.181818182	0.2	0.4	1	0.133333333	0.1875	0.4375	0.0625	0.25	1	0.1875	0.071428571
tripartite_motif-containing_52	1	0.588235294	0.916666667	1	0.4	0.2	1	0.4	0.6	0.4	0.8	1	1	0	1	0.666666667	0.176470588	1	1	0.375	0	0.5	0	0	0.4	0.6	0	1	0.714285714	1	0.142857143	1	0.285714286	0.285714286	0.8	0.6	1	0.6	0.083333333	0.166666667	1	0	0	1	0.125	0.375	1	0.375	1
zinc_finger_protein_148_(pHZ-52)	0.5625	1	1	0.757575758	1	0.266666667	0.133333333	0.066666667	0.2	0.4	1	0.452380952	0.428571429	1	0.357142857	1	0.540540541	1	0.407407407	0.62962963	1	0.444444444	0.074074074	0.814814815	1	0.315789474	0.157894737	0.947368421	0.375	1	0.722222222	0.555555556	0.111111111	1	1	0.5625	0.25	0.5625	0.846153846	0.615384615	1	1	0.6	0.8	0.333333333	0.2	1	0.866666667	1
WW45_protein	0.583333333	1	1	0.411764706	1	0.111111111	0.388888889	0	0.222222222	0.055555556	0.636363636	1	0.272727273	1	0.636363636	1	0.5	1	0.333333333	0.444444444	0.888888889	0.555555556	0.111111111	1	1	0.2	0.2	0.7	0.5	1	1	1	0	0.857142857	1	0.111111111	0.444444444	0.666666667	0.714285714	0.285714286	0.714285714	1	0.230769231	0.307692308	0.153846154	0.230769231	0.461538462	1	0.333333333
hypothetical_protein_FLJ37306	0.375	1	1	0.666666667	1	0.25	0	0.25	0.25	0.25	1	0.8	0	1	0.6	1	0.666666667	1	0.25	0.5	1	0.25	0.25	0.375	0.6	0.6	0.2	1	0	1	0.571428571	1	1	0.857142857	0.666666667	1	0.666666667	0.333333333	0.833333333	0.166666667	1	0.833333333	0.4	0.2	0.2	0	0.4	1	0
nuclear_receptor_interacting_protein_2	1	0.181818182	0.117647059	1	0.875	1	0.25	0.5	0.5	0	0.714285714	1	1	0.333333333	1	1	0.136363636	1	1	0.181818182	0.181818182	0.272727273	0.272727273	0.181818182	0.333333333	1	0.5	0.5	1	0	0.4	1	0	0.4	0.857142857	0.714285714	1	0	0	0.2	1	0.1	0.111111111	0.166666667	0.166666667	0.388888889	1	0.333333333	0
rTS_beta_protein	0.875	1	1	0.8	1	0.833333333	0.333333333	0.166666667	0.166666667	0	0.333333333	1	1	0.5	0.8	1	0.4	1	0.2	0.6	0.8	1	0.4	0.4	0.833333333	0.666666667	0.5	1	1	0.625	0.285714286	1	0.428571429	0.5	1	0.888888889	0.444444444	0.777777778	0.307692308	0.615384615	1	0.615384615	0.117647059	0.294117647	0.176470588	0.705882353	1	0.176470588	0.461538462
hypothetical_protein_FLJ20674	0.75	1	0.466666667	1	0.5	1	0.25	0.5	0.25	0.125	0.3	1	1	0.25	1	0.5	0.260869565	1	1	0.277777778	0.333333333	0.611111111	0.444444444	0.222222222	0.266666667	1	0.066666667	0.4	1	0.75	0.461538462	1	0.153846154	0.384615385	0.933333333	1	0.933333333	0.133333333	0.217391304	0.434782609	1	0.304347826	0.12	0.28	0.04	0.56	1	0.32	0.357142857
actin-like_7B	1	0.052631579	0.03125	1	0	0.625	0	1	0.5	0.125	0.105263158	1	1	0.1	1	0.166666667	0.076923077	1	1	0	0	0.923076923	0.230769231	0.076923077	0.5	1	0.5	0.4	1	0.090909091	0.285714286	1	0.642857143	0.5	0.115384615	1	0.153846154	0.153846154	0	0.263157895	1	0	0.041666667	0.041666667	0.041666667	0.708333333	1	0	0.133333333
fetal_Alzheimer_antigen_isoform_1	0.807692308	1	1	0.605263158	1	0.604651163	0.534883721	0.11627907	0.348837209	0.279069767	1	0.673611111	0.46875	1	0.290697674	1	0.6640625	1	0.590909091	0.803030303	1	0.757575758	0.060606061	0.909090909	1	0.686046512	0.197674419	0.779069767	0.766666667	1	1	0.459016393	0.049180328	0.754098361	1	0.636363636	0.340909091	0.795454545	0.571428571	0.492063492	0.888888889	1	0.555555556	0.888888889	0.333333333	0.511111111	1	0.644444444	0.583333333
hypothetical_protein_MGC29816	1	0.733333333	0.4375	1	0	0.8	0.3	1	0.6	0.4	0.304347826	1	1	1	1	0.444444444	0.19047619	1	0.916666667	0.416666667	0.416666667	1	0.083333333	0.416666667	0.714285714	1	0.142857143	0.571428571	1	1	0.4	1	0.133333333	0.6	0.416666667	0.333333333	1	0.166666667	0.25	0.625	1	0.375	0.107142857	0.392857143	0.035714286	0.428571429	1	0.25	0
sulfotransferase_family,_cytosolic,_1C,_member_1	1	0.636363636	0.916666667	1	1	0.75	0.5	0.25	0.5	0.25	1	0.5625	1	0.666666667	0.857142857	1	0.307692308	1	0.571428571	0.142857143	0.714285714	1	0	0.571428571	0.857142857	1	0.285714286	0.428571429	0.75	1	0.25	1	0	0.375	1	0	0.833333333	0.5	0.1	0.1	1	0.5	0	0.125	0.125	1	0.875	0.25	0.333333333
melanoma_antigen,_family_B,_2	0.428571429	1	0.823529412	1	0.75	1	0.25	0.75	0.25	0.75	0.941176471	1	1	0.25	0.5	1	0.25	1	0.857142857	0.714285714	0.857142857	1	0.142857143	1	0.333333333	1	0	0.666666667	1	1	0.166666667	1	0.166666667	0.833333333	0.444444444	0.666666667	0.333333333	1	0.285714286	1	0.571428571	0.857142857	0.090909091	0.454545455	0.090909091	0.727272727	1	0.181818182	0.2
protein_tyrosine_phosphatase,_receptor_type,_N	1	0.4	0.163934426	1	0.421052632	1	0.263157895	0.789473684	0.578947368	0.368421053	0.48	1	1	0.421052632	1	0.090909091	0.159090909	1	1	0.25	0.357142857	0.964285714	0.25	0.357142857	0.318181818	1	0.409090909	0.181818182	1	0.473684211	0.285714286	1	0.452380952	0.357142857	0.580645161	1	0.451612903	0.258064516	0.0625	0.53125	1	0.1875	0.014925373	0.059701493	0.029850746	0.52238806	1	0.104477612	0.055555556
actin,_gamma_2_propeptide	1	0.818181818	0.318181818	1	0.333333333	0.5	0.333333333	1	0.333333333	0.5	0.117647059	1	1	0.285714286	0.333333333	1	0.111111111	1	0.416666667	0	0.166666667	1	0	0.5	0.466666667	1	0.133333333	0.066666667	0.777777778	1	0.384615385	1	0.076923077	0.769230769	0.176470588	1	0.352941176	0.117647059	0.111111111	1	1	0.111111111	0.083333333	0.083333333	0.166666667	0.916666667	1	0	0
zinc_finger_protein_304	1	0.583333333	1	0.851851852	1	0.590909091	0	0.090909091	0.136363636	0.227272727	1	0.481481481	1	0.261904762	1	0.75	0.269230769	1	1	0.56	0.2	0.36	0.04	0.36	0.857142857	0.285714286	0.071428571	1	0.666666667	1	1	0.642857143	0.142857143	0.714285714	1	0.166666667	0.625	0.25	0.2	0.2	1	0.8	0.15	0.2	0.15	0.3	0.4	1	0.230769231
ADP-ribosylation_factor-like_6	0.3	1	1	0.5	1	0	0.166666667	0	0	0.166666667	1	0.307692308	0.666666667	1	0.333333333	1	1	0.5	0.2	1	1	0.2	0	0.6	1	0	0.5	0.5	0.5	1	0.666666667	0.666666667	0	1	1	1	0.25	0.5	0.4	0.4	1	0.6	0.375	0.75	0.25	0.25	0.375	1	0.428571429
kinase_suppressor_of_Ras-2	1	0.428571429	0.3	1	0.117647059	0.705882353	0.176470588	1	0.823529412	0.117647059	0.571428571	1	1	0.285714286	1	0.214285714	0.25	1	0.533333333	0.066666667	0.166666667	1	0.233333333	0.266666667	0.346153846	1	0.538461538	0.115384615	1	0.454545455	0.391304348	1	0.130434783	0.086956522	0.6	1	0.4	0.05	0.041666667	0.583333333	1	0.166666667	0.115384615	0.192307692	0.153846154	0.923076923	1	0.346153846	0.0625
active_breakpoint_cluster_region-related	1	0.289473684	0.277777778	1	0.153846154	0.769230769	0.230769231	0.538461538	1	0.076923077	0.358490566	1	1	0.157894737	1	0.304347826	0.083333333	1	0.956521739	0.130434783	0.391304348	1	0.217391304	0.260869565	0.32	1	0.4	0.16	1	0.4	0.230769231	1	0.192307692	0.269230769	0.5	1	0.6875	0.25	0.033333333	0.7	1	0.1	0.018518519	0.055555556	0.092592593	0.537037037	1	0.055555556	0.026315789
serine/threonine_kinase_38	1	0.923076923	1	0.916666667	1	0.545454545	0.181818182	0.090909091	0.272727273	0.454545455	1	0.64	0.625	1	1	0.545454545	0.571428571	1	0.571428571	0.857142857	0.571428571	0.714285714	0.142857143	1	1	0.4	0.133333333	0.533333333	1	0.875	1	0.285714286	0.071428571	0.357142857	0.888888889	1	0.444444444	0.222222222	0.363636364	0.090909091	1	0.545454545	0.25	0.666666667	0.5	0.5	0.5	1	0.7
tetraspan_2	0.666666667	1	0.714285714	1	0	0.333333333	1	0.666666667	1	0	0.428571429	1	1	0.5	0.666666667	1	0.5	1	0.4	0.2	1	0.4	0.4	0	0.6	1	0.2	0.2	0.75	1	0.142857143	0.857142857	0.142857143	1	1	0.384615385	0.538461538	0.230769231	0.6	0.8	1	0.8	0.1	0	0.2	0.6	1	0.4	1
L1_cell_adhesion_molecule_isoform_2_precursor	1	0.395348837	0.349206349	1	0.1	0.65	0.25	1	0.9	0.15	0.333333333	1	1	0.259259259	1	0.35	0.1	1	1	0.555555556	0.222222222	0.5	0.194444444	0.194444444	0.282051282	1	0.307692308	0.307692308	1	0.297297297	0.137254902	1	0.156862745	0.156862745	0.25	1	0.583333333	0.1875	0.018518519	0.537037037	1	0.185185185	0	0.214285714	0.035714286	0.535714286	1	0.142857143	0.046511628
KIAA1041_protein	0.523809524	1	1	0.416666667	1	0.6	1	0.2	0.8	0.4	0.833333333	1	0.8	1	0.888888889	1	0.487179487	1	0.818181818	0.909090909	0.909090909	0.5	0.090909091	1	1	0.25	0.1875	0.875	0.307692308	1	1	0.714285714	0.142857143	0.214285714	1	0.6	0.2	0.9	0.555555556	0.333333333	0.777777778	1	0.538461538	0.615384615	0.230769231	0.692307692	0.692307692	1	0.6
hypothetical_protein_MGC16121	1	0.333333333	1	1	0.666666667	0.666666667	0.333333333	0.666666667	1	0	1	1	1	0	0	0	1	1	0	0	0	1	0	0	0.333333333	1	0	0	0	0	0.142857143	1	0.285714286	0	1	0	1	1	0	0.5	1	0	0	1	0	1	1	0.5	0
ephrin-B1_precursor	1	0.5	0.25	1	0	0.222222222	0.111111111	0.555555556	1	0.111111111	0.045454545	1	1	0.4	1	0.272727273	0.2	1	1	0.8	0.1	0.5	0.1	0.1	1	0.875	0.25	0.5	1	0.272727273	0.75	1	0.75	0.625	0.166666667	1	0.833333333	0.5	0.1	0.9	1	0.2	0.0625	0.1875	0.1875	0.4375	1	0.0625	0.071428571
chromosome_6_open_reading_frame_188	0.5	1	0.8	1	1	1	0.25	0.25	0	0.5	1	0.888888889	1	0.166666667	0.444444444	1	0.444444444	1	1	0.272727273	0.363636364	0.090909091	0.090909091	0.727272727	0.833333333	0.833333333	0.5	1	0.5	1	0.1	0.6	0.1	1	0.833333333	1	0.333333333	0.5	0.1	0.3	1	0.4	0.105263158	0.105263158	0.105263158	0.473684211	1	0.368421053	0
hyaluronan_and_proteoglycan_link_protein_3	1	0.583333333	0.086956522	1	0	0.142857143	0.142857143	1	0.5	0.214285714	0.428571429	1	1	0.5	1	0.1	0.125	1	1	0.166666667	0	1	0.333333333	0	0.666666667	0.666666667	1	0.333333333	1	0.105263158	0.285714286	1	0.142857143	0.214285714	0.1875	1	0.625	0.375	0.058823529	0.529411765	1	0.117647059	0	0.137931034	0.034482759	0.206896552	1	0.034482759	0
peroxisomal_enoyl-coenzyme_A_hydratase-like	1	0.3125	0.133333333	1	0.5	0.333333333	0.333333333	0.833333333	1	0.333333333	0.416666667	1	0.5	1	1	0.083333333	0.2	1	1	0.222222222	0	0.888888889	0.444444444	0.444444444	0.2	1	0.2	0.4	1	0.4	0.230769231	1	0.461538462	0.692307692	1	0.666666667	0.666666667	0.833333333	0.1875	0.75	1	0.0625	0.058823529	0.117647059	0.058823529	0.529411765	1	0.176470588	0.125
steroid_dehydrogenase_homolog	0.571428571	1	0.777777778	1	1	0.333333333	0.333333333	0	1	0.333333333	1	1	0.333333333	1	1	1	0.666666667	1	0.375	0.5	0.625	0.375	0.5	1	1	0.857142857	0.285714286	0.428571429	0.75	1	0.75	0.625	0.25	1	0.583333333	1	0.333333333	0.166666667	0.3	1	0.9	0.6	0.2	0.7	0.1	0.7	1	0.5	0.363636364
LBP-9	1	0.769230769	0.307692308	1	0.166666667	0.333333333	0.416666667	0.25	1	0.166666667	0.388888889	1	1	0.2	1	0.466666667	0.178571429	1	1	0.214285714	0.214285714	0.571428571	0.142857143	0.5	0.444444444	1	0.777777778	0.222222222	1	0.545454545	0.1875	1	0.0625	0.375	0.416666667	1	0.333333333	0.416666667	0.058823529	0.470588235	1	0.058823529	0	0.222222222	0.037037037	0.37037037	1	0.037037037	0
hypothetical_protein_FLJ36576	1	0	0.333333333	1	0.666666667	1	0.333333333	1	1	0.666666667	1	0	1	1	0	1	1	0.8	0.666666667	0.666666667	0.666666667	1	0.333333333	0.333333333	0	0	1	0	0	0	0.2	1	0.4	0.6	0.333333333	0.666666667	1	0.333333333	0.25	1	1	0.25	0	0.571428571	0.428571429	1	0.428571429	0	1
hypothetical_protein_FLJ22269	1	0.181818182	0	1	0.285714286	0.571428571	0.571428571	1	0.571428571	0.428571429	0	1	1	0	1	0.111111111	0.230769231	1	0.5	0.15	0.2	1	0.25	0.35	0.111111111	1	0.5	0.222222222	1	1	0.264705882	1	0.470588235	0.352941176	0.192307692	0.730769231	1	0.192307692	0.043478261	0.652173913	1	0.086956522	0.023809524	0.142857143	0.047619048	0.452380952	1	0.095238095	0.055555556
TBP-related_factor_10	1	0.666666667	0.125	1	0	0	0	0.5	1	0.5	0.25	1	1	0	1	0.5	0	1	1	0	0.2	0.7	0.3	0.1	0.2	0.8	1	0.4	1	0.166666667	0.125	1	0.9375	0.5	0.444444444	1	0.888888889	0.222222222	0.142857143	0.142857143	1	0.142857143	0.25	1	0.5	0.5	1	0	0.5
type_I_sigma_receptor_isoform_4	1	0	0.166666667	1	0	0	0	0.2	1	0.2	0	0	1	0	0	1	0	1	1	0	0	1	1	1	0	1	1	0	1	0	0.142857143	0.714285714	1	0.285714286	0	1	0.2	0.4	0	0.666666667	1	0	0	0.071428571	0.071428571	0.142857143	1	0.071428571	1
selenoprotein_K	0.2	1	0	1	1	0.142857143	0.142857143	0	0.142857143	0.142857143	1	0	0	1	1	0.333333333	1	1	0.666666667	0.666666667	0.333333333	0.333333333	0.333333333	1	1	0	0	1	0.5	1	0	0	0	1	1	0.142857143	0.142857143	0.285714286	0	0	1	0.666666667	0.333333333	1	0	0	0.666666667	0.333333333	1
zinc_finger_protein_135_(clone_pHZ-17)	1	0.444444444	0.512195122	1	0.666666667	1	0.333333333	0.066666667	0.466666667	0.133333333	0.875	1	1	0.225	1	0.625	0.257142857	1	1	0.416666667	0.166666667	0.625	0.125	0.125	0.944444444	1	0.277777778	0.722222222	0.583333333	1	0.5	1	0.083333333	0.083333333	0.833333333	0.5	1	0.277777778	0.4	0.5	1	0.3	0.176470588	0.176470588	0.176470588	0.588235294	1	0.411764706	0.214285714
hypothetical_protein_FLJ20721	0.15	1	1	0.818181818	1	0.818181818	0.363636364	0.181818182	0.090909091	0.272727273	1	0.611111111	0.571428571	1	0.333333333	1	0.9375	1	0.733333333	0.933333333	0.933333333	0.466666667	0.066666667	1	0.789473684	0.631578947	0.157894737	1	1	0.5	0.833333333	0.416666667	0.166666667	1	1	0.4	0.666666667	0.466666667	1	0.875	0.875	0.875	1	1	0.428571429	0.571428571	0.571428571	0.714285714	0.714285714
orosomucoid_1_precursor	1	0.571428571	0.25	1	1	1	1	0.5	0.5	0	0.166666667	1	1	0.5	1	0.428571429	0.333333333	1	0.333333333	0	0.333333333	1	0.666666667	0.333333333	0.166666667	1	0.166666667	0.083333333	1	0.375	0.5	1	0.25	1	0.666666667	0.666666667	1	0	0.25	1	1	0.5	0	0.3	0.2	0.4	1	0.2	0
hypothetical_protein_FLJ20509	1	0.222222222	0.5	1	0.75	0.5	0.5	1	0.5	0.25	0.181818182	1	0.4	1	1	1	0.333333333	1	1	0.375	0.25	0.875	0.375	0.125	0.2	1	0	0	1	0.333333333	0	1	0.6	0.2	0.4	1	0.6	0	0	0.714285714	1	0	0	0.153846154	0	0.692307692	1	0.076923077	1
hypothetical_protein_MGC39827	1	0.666666667	1	1	0.857142857	0.857142857	0.714285714	1	1	0.428571429	0.487179487	1	1	0.333333333	1	0.571428571	0.5	1	1	0.555555556	0.333333333	0.388888889	0.222222222	0.444444444	0.6	1	0	0.333333333	0.714285714	1	0.6	1	0.1	1	0.857142857	0.571428571	1	0.285714286	0.272727273	0.909090909	1	0.181818182	0.045454545	0.272727273	0.181818182	0.363636364	1	0.227272727	0.363636364
doublecortin_isoform_b	0.933333333	1	1	0.666666667	0.285714286	0.428571429	0.714285714	1	0.428571429	0.571428571	0.391304348	1	1	0.2	1	0.583333333	0.222222222	1	1	0.307692308	0.307692308	0.769230769	0.153846154	0.923076923	0.666666667	1	0.222222222	0.555555556	1	0.222222222	0.363636364	1	0	0.636363636	1	0.428571429	0.857142857	0.714285714	0.333333333	0.666666667	1	0.222222222	0	0.357142857	0	0.357142857	1	0.214285714	0
Rho-associated,_coiled-coil_containing_protein	0.459016393	1	1	0.476635514	1	0.214285714	0.428571429	0	0.166666667	0.119047619	1	0.619047619	0.555555556	1	0.327868852	1	0.975609756	1	0.545454545	0.818181818	0.636363636	0.5	0.318181818	1	1	0.36	0.16	0.92	0.333333333	1	0.8125	0.3125	0.09375	1	1	0.277777778	0.166666667	0.888888889	1	0.064516129	0.483870968	0.709677419	1	0.837837838	0.405405405	0.297297297	0.621621622	0.702702703	0.538461538
Putative_prostate_cancer_tumor_suppressor	0.833333333	1	1	1	1	0.375	0.375	0.375	0.875	0.375	0.777777778	1	0.6	1	1	0.545454545	0.545454545	1	0.666666667	0.666666667	0.833333333	0.666666667	0.333333333	1	0.4	0.6	0.2	1	0.444444444	1	0.428571429	0.285714286	0.142857143	1	1	0.75	0.875	0.5	0.25	0.25	1	0.875	0.142857143	0.357142857	0.285714286	0.428571429	1	0.5	0.555555556
vesicle-associated_membrane_protein_3	1	0.166666667	1	1	1	0.5	1	0	0	0.5	0.166666667	1	0	0	0.333333333	1	0.75	1	0.25	0.25	0.25	0	0	1	0.666666667	0	0.333333333	1	0	1	1	0.4	0	0.4	0	1	0.5	0.5	0.2	0.2	0.8	1	0.333333333	0.333333333	0	0.333333333	1	0.333333333	0.142857143
hypothetical_protein_FLJ31455	0.875	1	1	0.409090909	1	0.375	0.25	0.125	0.25	0.25	1	0.647058824	1	0.166666667	1	1	0.333333333	1	0.375	0.875	1	0.125	0.125	0.375	1	0.666666667	0.166666667	0.833333333	1	0.571428571	1	1	0.166666667	0.666666667	1	0.75	0.5	0.375	0.142857143	0.428571429	1	0.571428571	0.555555556	0.777777778	0.444444444	0.222222222	1	0.888888889	0.333333333
SA_hypertension-associated_homolog	0.545454545	1	1	0.9	1	0.5	0.375	0.25	0.125	0.25	1	0.777777778	1	0.571428571	0.692307692	1	0.5	1	0.4	0.8	0.8	1	0	0.9	1	1	0.272727273	0.636363636	0.833333333	1	1	0.666666667	0	0.416666667	1	0.2	0.333333333	0.133333333	1	0.428571429	1	0.857142857	0.666666667	0.333333333	0.583333333	0.25	1	0.333333333	0.3
peptidoglycan_recognition_protein-I-alpha	1	0.625	0.833333333	1	0.5	1	0.5	0.25	0.5	0	0.666666667	1	1	0.3	1	0.166666667	0.176470588	1	0.75	0.25	0.125	1	0.125	0.25	0.714285714	1	0.142857143	0.714285714	0.875	1	0.230769231	1	0.230769231	0.538461538	0.285714286	1	0.571428571	0.357142857	0.25	0.75	1	0.75	0.052631579	0.157894737	0.052631579	0.210526316	1	0.210526316	0.166666667
FLJ20288_protein	0.318181818	1	1	0.228571429	0.666666667	0.666666667	0.333333333	0.666666667	0.333333333	1	1	0.5	0.266666667	1	0.3125	1	1	0.714285714	0.333333333	1	0.5	0.5	0	1	0.833333333	0.083333333	0.166666667	1	0.6	1	1	0.333333333	0.037037037	0.888888889	1	0.3	0.25	0.3	0.214285714	0.071428571	0.714285714	1	0.785714286	0.928571429	0.714285714	0.142857143	0.428571429	1	1
histatin_1	1	0.5	1	0	1	0	0.333333333	0	0	0	0.333333333	1	0	1	0	1	0	0	0.333333333	0	1	0.333333333	0	0	0	0	0	0	0	1	0	0	0	1	0.5	0	1	0	0	1	0	0	1	1	1	1	0	0	0
hypothetical_protein_MGC21644	0	1	1	0.545454545	1	0.6	0.2	0	0.6	0	0.8	1	1	0	1	1	0.4	1	0.5	0.5	1	0.25	0	0.25	1	0	0.2	0.2	1	1	0.5	1	0	0.25	1	0.333333333	0.666666667	0.333333333	0.666666667	1	0.666666667	1	1	0.2	0.2	0.4	0.2	0.2	0.142857143
protein_kinase,_AMP-activated,_beta_2	1	0.5	0.307692308	1	0.5	0	0.25	1	0.5	0	0.25	1	0.375	1	1	0.666666667	0.5	1	0.777777778	0.444444444	0.333333333	0.777777778	0	1	0.6	1	0.2	0.8	0.75	1	0.8	1	0.2	0.4	0.666666667	1	1	0.166666667	0.285714286	0.428571429	1	1	0.5	0.5	0.333333333	0.833333333	0.666666667	1	0
stathmin-like-protein_RB3	1	0.428571429	0.736842105	1	0.833333333	1	0.333333333	0	0.833333333	0	0.5625	1	1	0.333333333	1	0.25	0.5	1	0.1	0.1	0	1	0.2	0	0	1	0.5	0	1	0.333333333	0.2	1	0.2	0.5	0	1	1	0	0	0.75	1	0.25	0	0.166666667	0.166666667	0.25	1	0.083333333	0
hypothetical_protein_ZD52F10	0.833333333	1	1	1	1	0.4	0.6	0.4	0.2	0.2	0.7	1	1	1	1	0.65	0.210526316	1	1	0.48	0.32	0.44	0.08	0.36	0.111111111	0.555555556	0.222222222	1	1	0.6	0.733333333	1	0.2	0.6	0.543478261	1	0.52173913	0.326086957	0	1	0.666666667	0.222222222	0	0.076923077	0	0.461538462	1	0.230769231	0.142857143
selenoprotein_W,_1	1	1	1	0.666666667	0	0	1	1	0	0	0.2	1	1	0	0	0	0	1	1	0	0	1	0	1	1	1	0	1	1	1	0	1	0	0.428571429	0.142857143	1	0.285714286	0	0.333333333	0.666666667	1	0.333333333	0.333333333	1	0	0.666666667	0.666666667	0.333333333	0
DKFZP564G092_protein	0.183673469	1	1	0.235294118	1	0.866666667	0.133333333	0.266666667	0.133333333	0.066666667	1	0.692307692	0.3	1	0.315789474	1	0.411764706	1	0.421052632	0.736842105	0.736842105	0.578947368	0	1	1	0.318181818	0.181818182	0.681818182	0.384615385	1	0.833333333	0.291666667	0.083333333	1	1	0.205128205	0.282051282	0.641025641	0.75	0.5	0.791666667	1	0.730769231	0.769230769	0.884615385	0.461538462	0.730769231	1	0.666666667
deoxycytidine_kinase	0.833333333	1	1	0.647058824	1	0.4	0.6	0.2	0.2	0	1	0.545454545	0	1	0.3	1	1	0.3	0.5	0.625	0.25	0.125	0	1	1	0.5	0	0.375	0	1	0.5	1	0	0.333333333	0.5	0.75	1	0.25	0.166666667	0.166666667	0.666666667	1	0.555555556	0.555555556	0	0.333333333	0.555555556	1	0.285714286
oncostatin_M_receptor	1	0.9	1	0.52173913	0.454545455	1	0.363636364	0	0.090909091	0.272727273	1	0.965517241	1	0.866666667	0.838709677	1	0.842105263	1	0.583333333	1	0.666666667	0.875	0.041666667	0.833333333	1	0.653846154	0.192307692	0.769230769	1	0.944444444	0.705882353	0.764705882	0.117647059	1	1	0.785714286	0.642857143	0.785714286	0.894736842	1	0.842105263	0.894736842	0.583333333	1	0.416666667	0.416666667	0.708333333	0.625	0.619047619
antigen_identified_by_monoclonal_antibody_Ki-67	1	0.607843137	1	0.765432099	1	0.7875	0.125	0.0625	0.225	0.2375	1	0.706422018	1	0.447368421	0.808510638	1	0.784946237	1	0.8625	0.5125	1	0.45	0.0375	0.6125	1	0.423728814	0.228813559	0.949152542	0.5	1	1	0.436363636	0.063636364	0.481818182	1	0.901639344	0.442622951	0.721311475	0.964912281	0.368421053	1	0.473684211	0.4375	0.375	0.609375	0.859375	1	0.234375	0.945945946
hypothetical_protein_FLJ13322	1	0.333333333	0.173913043	1	0.111111111	1	0.444444444	0.111111111	0.666666667	0.111111111	0.555555556	1	0	1	1	0.25	0.055555556	1	1	0.333333333	0.222222222	0.444444444	0	0.333333333	1	0.8	0	0.2	1	0.285714286	1	0.571428571	0.285714286	0.428571429	0.5	0.375	1	0.5	0	0.454545455	1	0.545454545	0	0.117647059	0.058823529	0.294117647	1	0.058823529	0
H2B_histone_family,_member_T	1	0	0.4	1	0	0.142857143	0	1	0	0	0.052631579	1	1	0.5	1	0	0	1	0.428571429	0	0	1	0.285714286	0.142857143	0	1	0.166666667	0.166666667	1	0	0	1	0.833333333	0.5	0.25	1	0.25	0.25	0.2	0.6	1	0	0	0.2	0	0	1	0	0
inner_membrane_protein,_mitochondrial	0.476190476	1	1	0.652173913	1	0.307692308	0.615384615	0.384615385	0.307692308	0.538461538	1	0.78125	1	1	0.727272727	1	0.64516129	1	0.285714286	0.523809524	0.523809524	0.428571429	0.19047619	1	0.4375	0.8125	0.125	1	0.875	1	1	0.805555556	0.055555556	0.777777778	0.75	0.416666667	0.416666667	1	0.6	0.8	0.666666667	1	0.47826087	0.434782609	0.304347826	0.608695652	1	0.47826087	0.733333333
F-box_and_leucine-rich_repeat_protein_11	1	0.972222222	0.607142857	1	0.346153846	0.538461538	0.653846154	0.769230769	1	0.269230769	0.972222222	1	1	0.526315789	0.64	1	0.216216216	1	1	0.48	0.44	0.76	0.08	0.68	0.95	1	0.35	0.95	1	1	0.375	1	0.041666667	0.583333333	1	0.857142857	0.904761905	0.476190476	0.321428571	0.678571429	1	0.357142857	0.147058824	0.647058824	0.205882353	1	0.970588235	0.558823529	0.318181818
guanylate_binding_protein_5	0.777777778	1	1	1	0.875	1	0	0.125	0.375	0.25	0.692307692	1	1	0.625	0.764705882	1	0.766666667	1	0.7	0.6	0.3	0.5	0.2	1	1	0.7	0.3	0.7	0.714285714	1	0.9375	0.5625	0.3125	1	0.75	1	0.375	0.5	0.235294118	0.294117647	1	0.529411765	0.357142857	0.178571429	0.25	0.428571429	1	0.285714286	0.636363636
ectonucleoside_triphosphate_diphosphohydrolase_6	1	0.727272727	0.846153846	1	0.75	0.75	0.125	0.375	1	0.125	0.764705882	1	1	0.2	1	0.166666667	0.105263158	1	1	0.111111111	0.222222222	0.444444444	0.166666667	0.111111111	0.428571429	1	0.357142857	0.428571429	1	0.428571429	0.764705882	1	0.294117647	0.588235294	0.714285714	1	1	0.357142857	0.166666667	0.388888889	1	0.388888889	0.16	0.16	0.08	0.32	1	0.16	0.153846154
tafazzin_isoform_4	1	0.142857143	0.181818182	1	0.333333333	0.333333333	0.666666667	1	1	0.333333333	0.272727273	1	1	0.666666667	1	0.25	0.142857143	1	1	0.5	0	0.75	0.25	0	0	1	0.25	0.25	1	0	0.75	1	0.5	0.75	0.666666667	0.833333333	1	0	0.090909091	0.454545455	1	0	0	0.307692308	0.076923077	0.846153846	1	0.076923077	0
lipoyltransferase	0.6	1	1	0.1875	1	0.25	0	0	0.25	0.125	1	0.473684211	0.625	1	0.173913043	1	0.777777778	1	0.666666667	1	0.833333333	0.5	0	0.833333333	0.666666667	0.333333333	0.166666667	1	0.285714286	1	0.166666667	0.25	0	1	1	0.625	0.375	0.375	0.8	0.8	1	0.4	1	0.7	0.8	0.2	1	0.6	0.785714286
matrix_metalloproteinase_11_preproprotein	1	0.5	0.3125	1	0.090909091	1	0.363636364	1	0.454545455	0.454545455	0.090909091	1	1	0.545454545	1	0.333333333	0.105263158	1	1	0.5	0	0.5	0	0.5	0.3	1	0.4	0.6	1	0.272727273	0.242424242	1	0.121212121	0.303030303	0.047619048	1	0.571428571	0.19047619	0.117647059	0.411764706	1	0.058823529	0	0.111111111	0.074074074	0.518518519	1	0.074074074	0.125
crystallin,_alpha_A	1	0.25	0	1	0	0	0.285714286	1	0.428571429	0.142857143	0	1	1	0	1	0	0	1	0.222222222	0	0	1	0.555555556	0.333333333	0	1	0	0.125	1	0.2	0	1	0	0.2	0.142857143	1	0.142857143	0	0	0.125	1	0.125	0	0	0	0.4	1	0.1	0
ATP-binding_cassette,_sub-family_C,_member_11	1	0.483870968	0.688888889	1	0.416666667	1	0.208333333	0.375	0.458333333	0.291666667	0.418604651	1	1	0.304347826	1	0.72	0.266666667	1	0.8	0.466666667	0.6	1	0.166666667	0.6	0.862068966	1	0.275862069	0.413793103	1	0.894736842	0.512195122	1	0.12195122	0.487804878	0.529411765	0.882352941	1	0.176470588	0.204545455	0.75	1	0.25	0.183098592	0.394366197	0.070422535	0.535211268	1	0.197183099	0.186440678
chromosome_14_open_reading_frame_160	0.157894737	1	1	0.6	1	0.555555556	0.444444444	0.333333333	0.444444444	0.222222222	1	0.714285714	0.4	1	0.1	1	0.666666667	1	0.555555556	1	0.666666667	0.555555556	0	0.888888889	0.833333333	0.333333333	0	1	0.357142857	1	0.857142857	1	0.214285714	0.571428571	1	0.647058824	0.470588235	0.764705882	0.75	0.416666667	0.583333333	1	0.230769231	0.461538462	0.307692308	0.307692308	0.846153846	1	0.363636364
Fas-activated_serine/threonine_kinase_isoform_1	1	0.090909091	0.705882353	1	0.157894737	0.631578947	0.368421053	0.526315789	1	0.263157895	0.222222222	1	1	0.25	1	0	0.2	1	1	0.333333333	0.25	0.583333333	0.166666667	0.583333333	0.5	1	0.333333333	0.833333333	1	0.090909091	0.4375	1	0.1875	0.625	0.294117647	1	0.882352941	0.294117647	0.142857143	0.238095238	1	0.142857143	0.018518519	0.185185185	0.055555556	0.259259259	1	0.185185185	0.090909091
lactotransferrin	1	0.727272727	0.782608696	1	1	1	0.230769231	0.384615385	0.538461538	0.307692308	1	1	0.8	1	1	0.882352941	0.380952381	1	0.923076923	0.615384615	0.384615385	1	0.153846154	0.769230769	0.75	0.75	0.166666667	1	1	0.75	0.444444444	1	0.296296296	0.666666667	0.590909091	1	0.545454545	0.363636364	0.0625	0.34375	1	0.15625	0.060606061	0.242424242	0	0.393939394	1	0.303030303	0.428571429
alpha_2_type_V_collagen_preproprotein	0.634146341	1	1	0.19047619	1	0.230769231	0.461538462	0.153846154	0.269230769	0.653846154	1	0.465116279	0.9	1	0.407407407	1	0.787878788	1	0.260869565	0.434782609	0.52173913	0.391304348	0.086956522	1	1	0.473684211	0.263157895	0.947368421	0.714285714	1	0.714285714	0.371428571	0.2	1	0.985815603	0.489361702	0.382978723	1	0.407407407	0.185185185	0.481481481	1	0.48	0.32	0.28	0.28	0.28	1	0.8
chromosome_14_open_reading_frame_161	0.166666667	1	1	0.636363636	1	0.384615385	0.153846154	0.153846154	0.153846154	0.076923077	1	0.6	1	1	0.888888889	1	1	0.818181818	0.857142857	0.785714286	0.928571429	0.357142857	0.071428571	1	0.833333333	0.277777778	0.222222222	1	0.571428571	1	1	0.461538462	0.153846154	0.923076923	1	0.2	0.2	0.35	0.4375	0.375	0.8125	1	1	1	0.333333333	0.666666667	0.833333333	0.75	0.48
SWI/SNF-related_matrix-associated	1	0.866666667	0.368421053	1	0.181818182	0.636363636	1	0.545454545	0.909090909	0.272727273	0.25	1	1	0.571428571	1	0.625	0.088235294	1	0.714285714	0.714285714	0.285714286	1	0	0.428571429	0.230769231	1	0.230769231	0.153846154	1	0	0.818181818	1	0.454545455	0.727272727	1	0.8	0.8	0.2	0.181818182	0.545454545	1	0.181818182	0.043478261	0.217391304	0.043478261	0.47826087	1	0.260869565	0
ELAV_(embryonic_lethal,_abnormal_vision,	0.5	1	1	0.75	1	1	0.166666667	0.5	0.166666667	0.5	0.75	1	1	0	1	0.4	0.461538462	1	0.923076923	0.230769231	0.307692308	1	0.076923077	0.307692308	0.571428571	1	0.071428571	0.214285714	0.714285714	1	0.363636364	1	0.090909091	0.363636364	1	0.461538462	0.538461538	0.384615385	0.222222222	0.777777778	1	0.555555556	0.3	0.2	0	1	0.8	0.6	0.272727273
tubulin,_beta_polypeptide	1	0.238095238	0.125	1	0.166666667	0.166666667	0	1	0.5	0	0.071428571	1	1	0.25	1	0.095238095	0.047619048	1	1	0.272727273	0.272727273	0.545454545	0.363636364	0.272727273	0.176470588	1	0.529411765	0	1	0.142857143	0.052631579	1	0.210526316	0.210526316	0.181818182	1	0.363636364	0.045454545	0.047619048	0.333333333	1	0	0	0.041666667	0	0.291666667	1	0	0
protein_phosphatase_1,_regulatory_(inhibitor)	0.666666667	1	0.75	1	0.68	1	0.56	0.44	0.72	0.12	0.8	1	1	1	1	1	0.351351351	1	0.551724138	0.620689655	0.655172414	0.724137931	0.206896552	1	1	0.666666667	0.148148148	0.592592593	0.333333333	1	1	0.857142857	0.142857143	0.928571429	0.444444444	1	0.611111111	0.5	0.315789474	0.526315789	1	0.263157895	0.08	0.44	0.48	0.68	1	0.68	0.357142857
2'-5'oligoadenylate_synthetase_2_isoform_p71	0.681818182	1	0.703703704	1	1	1	0.3	0.3	0.5	0.4	1	0.967741935	0.833333333	1	1	0.80952381	0.3	1	0.714285714	0.571428571	0.428571429	1	0.214285714	0.857142857	1	1	0.285714286	0.428571429	0.6	1	0.538461538	1	0.076923077	0.615384615	1	0.714285714	0.642857143	0.571428571	0.055555556	1	0.944444444	0.277777778	0.189189189	0.27027027	0.108108108	0.351351351	1	0.27027027	0.153846154
platelet-activating_factor_acetylhydrolase,	1	0.75	0.777777778	1	1	0.666666667	1	0	0	0	0.75	1	0.8	1	1	0.857142857	1	1	0.333333333	0	0.333333333	1	0.666666667	0.333333333	1	0.428571429	0	0	0	1	1	0.857142857	0	0.142857143	1	0.125	0.5	0.625	1	0.4	1	0.8	0.222222222	0.777777778	0.111111111	0.333333333	1	0.444444444	0.125
hyaluronoglucosaminidase_1_isoform_2	1	0.357142857	0.222222222	1	0	0.222222222	0.111111111	1	0.777777778	0.555555556	0.5	1	1	0.142857143	1	0.444444444	0.173913043	1	1	0.5	0.75	0.375	0	0	0.454545455	1	0.272727273	0.181818182	1	1	0.7	1	0	0.4	0.066666667	1	0.6	0.466666667	0.230769231	0.461538462	1	0	0.043478261	0.043478261	0.130434783	0.47826087	1	0.173913043	0.111111111
hypothetical_protein_LOC51321	0.833333333	1	1	0.375	1	1	1	0.5	0.5	0	1	0.75	1	0.142857143	1	1	0.666666667	1	0.75	0.75	0.5	0.5	0.25	1	1	0.333333333	0	1	0.333333333	1	1	1	0	1	1	0.6	0.4	0.4	0.25	0.25	1	0.75	0.75	1	0.5	0.75	0.75	1	1
zinc_metalloproteinase_STE24_homolog	1	1	0.941176471	1	1	0.25	0.75	0.75	0.5	0.25	1	0.590909091	0.5	1	0.555555556	1	0.777777778	1	0.428571429	0.285714286	0.357142857	0.214285714	0.071428571	1	0.833333333	0.083333333	0.083333333	1	0.166666667	1	0.538461538	0.384615385	0	1	1	0.5	0.583333333	0.416666667	0.666666667	0.333333333	1	0.888888889	0.4375	0.875	0.625	0.375	0.75	1	0.357142857
U6_snRNA-associated_Sm-like_protein_LSm7	1	0.1	0.2	1	0	0	0.333333333	0.333333333	1	0	0.111111111	1	0	0	1	0	0	1	0.5	0.5	0	1	0	0	0	0.666666667	1	0	1	0	0	1	0.333333333	0	0.333333333	1	0	0	0.2	0	1	0	0	0.5	0.25	1	0.75	0.25	0
dipeptidyl_peptidase_8_isoform_3	0.441176471	1	1	0.357142857	1	0.764705882	0.235294118	0.235294118	0.294117647	0.411764706	1	0.642857143	0.705882353	1	0.5	1	0.684210526	1	0.157894737	0.894736842	0.684210526	0.526315789	0.052631579	1	1	0.444444444	0.166666667	0.833333333	0.361111111	1	0.823529412	0.705882353	0.058823529	1	1	0.310344828	0.172413793	0.551724138	0.368421053	0.526315789	1	0.631578947	1	0.5625	1	0.5	1	0.8125	0.642857143
hypothetical_protein_FLJ12586	1	0.75	0.769230769	1	1	0.611111111	0.166666667	0	0.222222222	0	1	0.875	0.842105263	1	1	1	0.444444444	1	0.8	0.7	0.7	1	0.3	0.8	0.470588235	0.411764706	0.058823529	1	0.357142857	1	1	0.375	0.125	0.625	1	0.916666667	0.666666667	0.916666667	0.428571429	0	0.714285714	1	0.444444444	0.666666667	0.111111111	0.777777778	1	0.777777778	0.1
luteinizing_hormone_beta_subunit_precursor	1	0.25	0	1	0	0.2	0	1	0.4	0.4	1	1	1	0	1	1	0.333333333	1	1	0	0.333333333	1	0	0.333333333	0	1	0	0	1	0	1	1	0.5	1	0.2	1	0.6	0.4	0	0.5	1	0	0	0.2	0	0.7	1	0.1	0
galactosidase,_beta_1	0.904761905	1	1	0.928571429	0.090909091	0.363636364	0.272727273	1	0.454545455	0.363636364	0.666666667	1	1	0.9	1	0.526315789	0.15	1	0.909090909	0.545454545	0.545454545	1	0.090909091	0.727272727	0.846153846	1	0.538461538	0.615384615	0.736842105	1	0.928571429	1	0.071428571	0.857142857	1	0.833333333	0.944444444	0.222222222	0.142857143	0.238095238	1	0.476190476	0.051282051	0.256410256	0.102564103	0.358974359	1	0.282051282	0.181818182
tektin_3	1	0.571428571	0.894736842	1	1	0.357142857	0.285714286	0.714285714	0.357142857	0.142857143	0.866666667	1	1	0.75	0.857142857	1	0.5625	1	0.5	0.214285714	0.285714286	1	0.142857143	0.214285714	0.8125	1	0.25	0.8125	1	0.272727273	0.6	1	0.066666667	0.666666667	1	0.5	0.25	0.5	0.333333333	0.888888889	1	0.777777778	0.15	0.35	0.35	0.2	1	0.3	0.181818182
gigaxonin	0.722222222	1	0.689655172	1	1	0.875	0.75	0.625	0.375	0.875	0.8125	1	0.666666667	1	1	1	0.4	1	1	0.7	0.6	0.7	0.1	0.8	1	0.545454545	0.181818182	0.636363636	0.857142857	1	0.846153846	1	0.692307692	0.615384615	1	0.444444444	0.444444444	0.333333333	0.5	0.5	0.571428571	1	0.473684211	0.315789474	0.210526316	0.368421053	1	0.736842105	0.466666667
insulin_receptor_substrate_1	1	0.689655172	0.142857143	1	0.225806452	0.322580645	0.258064516	1	0.741935484	0.225806452	0.28125	1	1	0.305555556	1	0.346153846	0.157894737	1	1	0.301369863	0.123287671	0.616438356	0.219178082	0.232876712	0.305555556	1	0.111111111	0.25	1	0.333333333	0.395348837	1	0.209302326	0.697674419	0.28	1	0.74	0.56	0.138888889	0.333333333	1	0.027777778	0.075	0.275	0.05	0.35	1	0.2	0.052631579
protein_expressed_in_thyroid	1	0.444444444	0.181818182	1	0	0.4	0	0.8	1	0.4	0.666666667	1	1	0.25	1	0.5	0.142857143	1	0.8	0.2	0	1	0.4	0.2	0.75	1	0.125	0.375	1	0.25	0	1	0.333333333	0.444444444	0.5	0.75	1	0.125	0	1	0.833333333	0.333333333	0.071428571	0.285714286	0	0.428571429	1	0.142857143	0.125
tumor_necrosis_factor_receptor_superfamily,	1	0.142857143	1	0.625	0.333333333	1	0.333333333	0	0	0.333333333	0.833333333	1	0	1	0.5	1	0.666666667	1	0.666666667	0.5	0.5	0.166666667	0	1	0.4	1	1	0.4	0.333333333	1	0.375	0	0.125	1	1	1	0.333333333	0.666666667	0	0.5	1	0.25	0.285714286	1	0.428571429	0.571428571	0.571428571	0.428571429	0.571428571
tectorin_alpha_precursor	1	0.519480519	0.360465116	1	0.384615385	0.692307692	0.461538462	1	0.576923077	0.076923077	0.516129032	1	1	0.266666667	1	0.647887324	0.212121212	1	1	0.25	0.4	0.766666667	0.116666667	0.25	0.485714286	1	0.3	0.357142857	1	0.540983607	0.25	1	0.109375	0.234375	0.357142857	1	0.476190476	0.19047619	0.088888889	0.444444444	1	0.211111111	0.057971014	0.246376812	0.130434783	0.594202899	1	0.275362319	0.136363636
Rho_guanine_nucleotide_exchange_factor_4_isoform	1	0.314285714	0.23255814	1	0.5	0.857142857	0.142857143	0.928571429	1	0.214285714	0.135135135	1	1	0.227272727	1	0.357142857	0.048780488	1	1	0.217391304	0.086956522	0.260869565	0.130434783	0.217391304	0.888888889	1	0.444444444	0.777777778	1	0.066666667	0.214285714	1	0.214285714	0.357142857	0.375	1	0.8125	0.1875	0	0.684210526	1	0.210526316	0	0.12195122	0	0.463414634	1	0.024390244	0.086956522
hypothetical_protein_FLJ12118	1	0.764705882	1	0.764705882	0.416666667	1	0.083333333	0.333333333	1	0.25	0.647058824	1	0.8	1	0.714285714	1	0.25	1	1	0.7	0.7	0.9	0	0.9	0.714285714	1	1	0.714285714	1	0.777777778	0.307692308	1	0.5	0.384615385	0.578947368	1	0.789473684	0.315789474	0.307692308	0.692307692	1	0.461538462	0.068965517	0.172413793	0.103448276	0.310344828	1	0.137931034	0.2
opticin	1	0.692307692	0.428571429	1	0.3	1	0	0.8	0.4	0.1	0.285714286	1	1	0.666666667	1	0.307692308	0.090909091	1	1	0.444444444	0.222222222	0.666666667	0.222222222	0.444444444	1	0.833333333	0.5	0.666666667	0.6	1	0.625	1	0	0.625	0	0.571428571	1	0.428571429	0.2	1	1	0.4	0	0.133333333	0.133333333	0.5	1	0.066666667	0.222222222
hypothetical_protein_LOC134218	0.458333333	1	1	0.75	1	0.444444444	0.333333333	0.111111111	0.555555556	0.333333333	1	0.58974359	0.428571429	1	0.375	1	0.368421053	1	0.416666667	1	0.5	0.083333333	0.25	0.416666667	1	0.285714286	0.142857143	0.571428571	0.666666667	1	1	1	0.181818182	0.727272727	1	0.1	0	0.2	1	0.833333333	1	0.666666667	0.571428571	0.714285714	0.571428571	0.428571429	0.571428571	1	0
peptidylprolyl_isomerase_E_(cyclophilin_E)	0.909090909	1	0.857142857	1	0.2	0.2	0.2	1	0.2	0.6	0.238095238	1	0.75	1	0.857142857	1	0.111111111	1	0.5	0	0.5	0.5	0	1	1	0.714285714	0.285714286	0.285714286	1	0.666666667	1	1	0.166666667	1	0.666666667	1	0.583333333	0.25	0	0.625	1	0.375	0	0.833333333	0.5	0.333333333	1	0.5	0
paired_box_protein_2_isoform_c	1	0.666666667	0.545454545	1	0.111111111	0.555555556	0.333333333	0.222222222	1	0.444444444	1	1	1	0	1	0.714285714	0.066666667	1	0.588235294	0.294117647	0.352941176	1	0.058823529	0.235294118	0.5	1	0.285714286	0.357142857	1	0	1	1	0.5	0.625	0.636363636	1	1	0.818181818	0	0.318181818	1	0.227272727	0	0.3	0.2	0.4	1	0.3	0
inorganic_pyrophosphatase_2_isoform_2	0	1	1	0.5	0.666666667	0	0.333333333	1	0.333333333	0.333333333	0.6875	1	0.75	1	0.222222222	1	0.8	1	0.25	0.25	1	0.5	0.5	1	0.6	0.4	0	1	0.833333333	1	0.375	0.375	0.25	1	1	0.428571429	0	0.714285714	1	0	1	0.8	0.428571429	0.285714286	0.142857143	0.285714286	0.571428571	1	0.307692308
phosphatidylinositol_glycan_class_T_precursor	1	0.4375	0.227272727	1	0.142857143	0.214285714	0.428571429	0.642857143	1	0	0.294117647	1	1	0.4	1	0.277777778	0.1875	1	0.769230769	0.384615385	0.461538462	1	0.076923077	0.615384615	0.363636364	1	0.272727273	0.409090909	1	0.625	0.333333333	1	0.142857143	0.19047619	0.181818182	1	0.727272727	0.363636364	0.2	0.7	1	0.15	0.023809524	0.095238095	0.047619048	0.523809524	1	0.166666667	0
paralemmin_2	0.642857143	1	1	0.928571429	0.333333333	1	0.222222222	0.222222222	0.222222222	0	0.761904762	1	0.8	1	1	1	0.75	1	0.636363636	0.181818182	0.636363636	1	0	0.636363636	0.888888889	1	0.444444444	0.444444444	1	1	0.777777778	0.888888889	0.333333333	1	0.818181818	0.545454545	1	0.272727273	0.5	0.666666667	1	0.083333333	0.375	0.5	0.5	0.625	1	0.875	0.6
caspase_9_isoform_beta_preproprotein	1	0.3125	0.538461538	1	0.3	0.6	0.2	0.2	1	0	1	0.428571429	0.5	1	1	0.666666667	0.076923077	1	0.125	0.625	0.125	1	0.375	0.75	0.8	1	0	0.8	1	0.5	0.6	1	0.2	1	0.6	0.8	0.6	1	0	0.25	1	0.5	0.066666667	0.266666667	0.066666667	0.4	1	0.266666667	0.333333333
putative_membrane_protein_HE9	1	0.6	0.5	1	0.333333333	1	0	0	0	0	0.777777778	1	0.6	1	0.2	1	0.25	1	0.714285714	0.142857143	0.714285714	1	0	0.714285714	0.2	1	0.2	1	0.666666667	1	1	0.666666667	0	1	0.666666667	1	0.444444444	0.222222222	0.066666667	0.333333333	1	0.133333333	0.095238095	0.333333333	0.238095238	0.571428571	1	0.238095238	0.375
hypothetical_protein_FLJ34960	1	0.08	0.16	1	0.043478261	0.347826087	0.043478261	1	0.826086957	0.217391304	0.166666667	1	1	0.058823529	1	0.142857143	0.05	1	1	0.230769231	0	0.461538462	0.692307692	0.307692308	0.666666667	1	0.777777778	0.666666667	1	0.055555556	0.387096774	1	0.709677419	0.35483871	0.114285714	1	0.457142857	0.2	0.137931034	0.379310345	1	0.172413793	0.038461538	0.211538462	0.076923077	0.269230769	1	0.038461538	0
protein_tyrosine_phosphatase_type_IVA,_member_3	1	0.285714286	0.285714286	1	0	0.2	0	1	1	0.2	0.5	1	1	0	1	0	0	1	1	0	0	0	0	0	0	1	0.375	0.125	1	0.2	0	1	0.666666667	0.666666667	0.2	1	0.6	0	0.076923077	0.076923077	1	0.153846154	0	0	0	0.375	1	0.25	0
HEF_like_Protein	1	0.384615385	0.931034483	1	1	0.777777778	0.111111111	0.388888889	0.444444444	0	0.333333333	1	1	0.307692308	0.8125	1	0.366666667	1	1	0.448275862	0.344827586	0.793103448	0.172413793	0.448275862	0.45	0.65	0.3	1	0.666666667	1	0.545454545	1	0.409090909	0.409090909	0.642857143	1	0.642857143	0.285714286	0.157894737	0.736842105	1	0.315789474	0.206896552	0.172413793	0.068965517	0.75862069	1	0.379310345	0.263157895
hypothetical_protein_LOC348235	0.2	1	0.555555556	1	0	0.5	0.5	1	0	0	1	0.777777778	1	1	0	1	1	0.6	0.333333333	0.666666667	1	0	0	0.666666667	0.333333333	0	0	1	0.666666667	1	0.666666667	0.333333333	0.666666667	1	0	0	0	0	0	0.333333333	0.666666667	1	0.285714286	0.285714286	0.142857143	0.142857143	1	0	1
polyamine_N-acetyltransferase	0.666666667	1	0.75	1	0.666666667	0.666666667	0.333333333	0.666666667	1	0	0.333333333	1	1	0	1	1	1	0.5	0	0.666666667	0	1	0.333333333	0	0.5	0.5	1	0	0.5	1	0.5	1	0.125	0.375	1	0.571428571	0.571428571	0.285714286	0.142857143	0.142857143	1	0	0	0.5	0.375	0.125	1	0.125	0.333333333
zinc_finger_protein_282	1	0.434782609	0.270833333	1	0.176470588	0.294117647	0.176470588	1	0.882352941	0.176470588	0.071428571	1	1	0.117647059	1	0.066666667	0.044444444	1	1	0.047619048	0.333333333	0.380952381	0.238095238	0.142857143	0.333333333	0.777777778	1	0.222222222	1	0.1	0.470588235	1	0.470588235	0.470588235	0.138888889	1	0.527777778	0.111111111	0	0.388888889	1	0.111111111	0.027777778	0.194444444	0	0.305555556	1	0.083333333	0
HSPC144_protein	1	1	0.357142857	1	1	0.333333333	0	1	1	0.666666667	1	0.666666667	1	1	1	0.375	0.111111111	1	1	0.142857143	0.857142857	0.428571429	0.142857143	0.285714286	0.5	0.333333333	0	1	1	0.666666667	0.428571429	0.428571429	0	1	0.8	0.4	0.2	1	0.5	0	1	1	0.5	0.333333333	0.5	0.666666667	1	0.166666667	0
golgin_97	0.923076923	1	0.896551724	1	1	0.5	0.166666667	0.166666667	0.722222222	0.111111111	0.787878788	1	1	0.625	1	1	0.380952381	1	0.857142857	0.357142857	1	0.857142857	0.142857143	0.571428571	0.833333333	1	0.25	0.833333333	0.666666667	1	0.666666667	1	0.148148148	0.777777778	1	0.375	0.625	0.5	0	0.352941176	1	0.352941176	0.3125	0.46875	0.21875	0.4375	1	0.53125	1
kinesin-like_7	0.6	1	1	0.564102564	1	0.484848485	0.272727273	0.121212121	0.151515152	0.212121212	1	0.6875	0.454545455	1	0.688888889	1	0.745762712	1	0.315789474	0.5	0.578947368	0.394736842	0.105263158	1	1	0.869565217	0.173913043	0.869565217	0.615384615	1	0.892857143	0.714285714	0.107142857	1	1	0.238095238	0.238095238	0.523809524	0.653846154	0.384615385	1	0.576923077	0.568181818	0.522727273	0.386363636	0.431818182	1	0.886363636	0.913043478
inhibitor_of_kappa_light_polypeptide_gene	0.565217391	1	1	0.830188679	1	0.866666667	0.466666667	0.266666667	0.933333333	0.133333333	1	0.904761905	0.64	1	0.65625	1	0.403846154	1	0.620689655	1	0.75862069	0.448275862	0.034482759	0.827586207	0.954545455	1	0.227272727	0.863636364	0.714285714	1	0.689655172	0.862068966	0.206896552	1	1	0.68	0.48	0.6	0.571428571	0.542857143	1	0.914285714	0.346938776	0.551020408	0.12244898	0.551020408	1	0.571428571	0.464285714
myofibrillogenesis_regulator_1	1	0.5	0.214285714	1	0.058823529	0.117647059	0.176470588	0.529411765	1	0.058823529	0.222222222	1	1	0.444444444	1	0.6	0.125	1	1	0.111111111	0.333333333	0.444444444	0.222222222	0.222222222	0.181818182	1	0.090909091	0.272727273	1	0.076923077	0.375	0.75	0.625	1	0.307692308	1	1	0.307692308	0	0.692307692	1	0	0	0.041666667	0.166666667	0.791666667	1	0.208333333	0
hypothetical_protein_BC005868	0.857142857	1	1	0.710526316	1	0.52	0.16	0.2	0.12	0.12	1	0.428571429	1	0.361111111	0.833333333	1	0.826086957	1	1	0.95	0.15	0.55	0.1	0.85	0.470588235	0.470588235	0.058823529	1	0.352941176	1	0.571428571	0.857142857	0.571428571	1	1	0.411764706	0.529411765	0.470588235	0.222222222	0.555555556	0.777777778	1	0.083333333	0.333333333	0.166666667	1	0.416666667	0.666666667	0.2
BUB3_budding_uninhibited_by_benzimidazoles_3	0.4	1	1	0.6	1	0.25	0.75	1	1	0.25	0.7	1	0.666666667	1	0.8	1	0.363636364	1	0.625	0.375	0.625	1	0	0.75	1	0.857142857	0.571428571	0.857142857	1	0.75	0.555555556	1	0.222222222	0.111111111	0.833333333	0.833333333	0.5	1	0.333333333	0.333333333	1	0.333333333	0.285714286	0.571428571	0.285714286	0.428571429	1	0.571428571	0.285714286
androgen_receptor_N-terminal_domain	1	0.925925926	0.375	1	0.304347826	0.869565217	0.347826087	0.434782609	1	0.391304348	0.245614035	1	0.538461538	1	1	0.52	0.321428571	1	0.818181818	1	0.454545455	0.818181818	0.272727273	0.636363636	0.5625	1	0.5	0.5625	1	0.666666667	0.433962264	1	0.169811321	0.264150943	0.45	0.7	1	0.3	0.103448276	0.275862069	1	0.310344828	0.039215686	0.156862745	0.078431373	0.274509804	1	0.137254902	0.034482759
peroxisomal_short-chain_alcohol_dehydrogenase	1	0.5	0.6	1	0.125	0.5	0.125	0.25	1	0.125	0.363636364	1	0.333333333	1	0.5	1	0	1	1	0.333333333	0.111111111	0.555555556	0.111111111	0.444444444	0.428571429	1	0.571428571	0.571428571	1	0	0.235294118	1	0.176470588	0.294117647	0.666666667	1	0.888888889	0.222222222	0.045454545	0.272727273	1	0	0.076923077	0.153846154	0.230769231	0.307692308	1	0.153846154	0.5
hypothetical_protein_FLJ23235	0.428571429	1	1	0.75	1	0.4	0	0.1	0	0.1	1	0.307692308	1	0.6	0.75	1	0.75	1	0.142857143	0.428571429	1	0.714285714	0.428571429	0.857142857	1	0.444444444	0.111111111	1	0.5	1	1	0.25	0	0.25	1	0.25	0	0.25	0.25	0.125	1	0.875	0.666666667	1	0.555555556	0.444444444	0.666666667	0.555555556	0.5
Rhesus_blood_group,_CcEe_antigens_isoform_1	0.666666667	1	0.5	1	0.75	1	0.25	0.25	1	0	0.3	1	1	0.3	1	0.555555556	1	0.833333333	0.8	1	0.3	0.6	0.3	0.7	0.857142857	1	0.428571429	0.428571429	0.714285714	1	0.615384615	1	0.307692308	0.923076923	0.5	1	0.9	0.6	0	0.357142857	1	0.107142857	0.071428571	0.464285714	0.142857143	0.535714286	1	0.178571429	0.2
histone_H2B	1	0	0.2	1	0	0	0	1	0	0	0.111111111	1	1	0	1	0.5	0	1	0.375	0	0	1	0.25	0.25	0	1	0.333333333	0	1	0.25	0.333333333	1	0.166666667	0.5	0	1	0	0.166666667	0	0.6	1	0.2	0	0	0	0	1	0	0
hypothetical_protein_from_EUROIMAGE_1967720	1	0.260869565	0.081632653	1	0	0.217391304	0.173913043	1	0.826086957	0.217391304	0.148148148	1	1	0.111111111	1	0.266666667	0.085714286	1	1	0	0.111111111	0.666666667	0.555555556	0.111111111	0.157894737	1	0.578947368	0.263157895	1	0	0.222222222	1	0.296296296	0.481481481	0.384615385	1	0.615384615	0.269230769	0.043478261	0.47826087	1	0	0	0.095238095	0.119047619	0.30952381	1	0.047619048	0
hypothetical_protein_FLJ33084	0.888888889	1	0.346153846	1	0.238095238	0.571428571	0.238095238	0.619047619	1	0.047619048	0	1	1	0.5	1	0.6	0.25	1	1	0.3	0.8	0.8	0.3	0.4	1	0.777777778	0.333333333	0.555555556	0.75	1	0.894736842	1	0.684210526	0.631578947	0.5	0.833333333	1	0.166666667	0.222222222	0.333333333	1	0.166666667	0.03030303	0.272727273	0.424242424	0.272727273	1	0.393939394	0.428571429
hypothetical_protein_MGC10233	0.636363636	1	1	0.555555556	1	1	1	0	0.25	0.5	1	0.545454545	0.333333333	1	0.571428571	1	0.428571429	1	1	0.166666667	0.833333333	0.833333333	0	0.833333333	1	0.6	0	0.8	0.666666667	1	1	0.6	0	0.2	1	1	0.333333333	0.666666667	0.375	0.25	1	0.625	0.454545455	1	0.636363636	0.454545455	0.636363636	0.545454545	0.5
CamKI-like_protein_kinase_beta_isoform	1	0.3125	0.578947368	1	1	0.125	0	0.125	0.75	0	0.7	1	1	0.285714286	0.625	1	1	1	1	0.4	0.2	0.733333333	0.2	0.333333333	0.4	0.6	0.8	1	1	0.666666667	0.411764706	1	0.117647059	0.352941176	1	0.888888889	0.333333333	0.222222222	0	0.9	1	0.5	0.076923077	0.461538462	0.076923077	1	0.769230769	0	0.307692308
copine_I	1	0.590909091	0.388888889	1	0.285714286	0.428571429	0	1	1	0.857142857	0.277777778	1	0.714285714	1	1	0.357142857	0.172413793	1	0.636363636	0.363636364	0.909090909	1	0.272727273	0.363636364	1	0.875	0.375	1	1	0.454545455	0.55	1	0	0.6	0.909090909	0.909090909	1	0.909090909	0.260869565	0.434782609	1	0.217391304	0.090909091	0.272727273	0.272727273	0.318181818	1	0.181818182	0.076923077
renin_precursor	1	0.666666667	0.727272727	1	0.6	1	0.6	0.8	0.4	0.4	0.357142857	1	1	0.2	1	0.5	0.625	1	0.533333333	0.2	0.266666667	1	0.2	0.266666667	0.473684211	1	0.157894737	0.210526316	1	0.545454545	0.153846154	1	0.076923077	0.076923077	0.916666667	1	0.75	0.666666667	0.166666667	0.666666667	1	0.166666667	0.066666667	0.266666667	0.066666667	0.933333333	1	0.133333333	0.058823529
Snf7_homologue_associated_with_Alix_2	0.75	1	0.842105263	1	0.666666667	1	0	0	0.666666667	0.666666667	0.352941176	1	0	1	0	1	0.333333333	1	0.5	1	1	1	0.5	1	0.6	1	0.2	0.8	1	1	0.555555556	1	0	0.555555556	0	0.6	1	0.2	0.75	0.5	1	0	0.333333333	0.666666667	0.444444444	0.222222222	1	0.222222222	0.5
nucleoporin_88kDa	0.75	1	1	0.627906977	1	0.7	0.6	0.2	0.5	0.4	1	0.642857143	0.769230769	1	0.818181818	1	0.578947368	1	0.352941176	1	0.470588235	0.411764706	0.235294118	0.823529412	0.727272727	1	0.363636364	0.909090909	0.538461538	1	0.857142857	0.642857143	0.428571429	1	1	0.555555556	0.222222222	0.277777778	0.714285714	0.714285714	1	0.785714286	0.727272727	0.727272727	0.409090909	0.681818182	1	0.772727273	0.6
decorin_isoform_a_preproprotein	1	0.8	1	0.888888889	1	0.25	0.75	1	0	0.25	0.8	1	0.5	1	1	0.6875	0.666666667	1	1	0.571428571	0.285714286	0.857142857	0.142857143	1	0.25	1	0.25	0.5	1	0.6	0.625	0.5	0	1	1	0.545454545	0.272727273	0.363636364	0.25	0.75	0.875	1	0.125	0.5625	0.1875	0.1875	1	0.9375	0.4
SH2_domain_containing_phosphatase_anchor_protein	0.727272727	1	0.666666667	1	1	0.5	0	0.1	0.2	0.2	1	0.6	1	1	1	0.583333333	0.476190476	1	0.631578947	0.473684211	0.578947368	0.473684211	0.105263158	1	0.666666667	1	0.111111111	0.888888889	0.875	1	0.692307692	1	0.076923077	0.615384615	1	0.466666667	0.733333333	0.4	0.142857143	0.619047619	1	0.333333333	0.1	0.4	0	0.65	1	0.3	0.1875
hypothetical_protein_FLJ38464	1	0.5	1	1	0.214285714	1	0.071428571	0.071428571	0.357142857	0	0	1	1	0.4	1	1	0.166666667	1	0.181818182	0.545454545	0.181818182	1	0	0.454545455	1	0	0.666666667	0.666666667	1	0	0.636363636	1	0	0	1	0.571428571	1	0.428571429	0.222222222	0	1	0.111111111	0	0.133333333	0.2	0.066666667	1	0.133333333	0
eukaryotic_translation_initiation_factor_2C,_4	0.481481481	1	1	0.95	0.714285714	0.785714286	0.571428571	0.142857143	1	0.642857143	1	0.5625	0.8125	1	0.785714286	1	0.538461538	1	0.538461538	1	0.538461538	0.692307692	0.076923077	0.615384615	1	0.545454545	0.045454545	0.727272727	1	1	1	0.454545455	0.181818182	0.727272727	1	0.625	0.291666667	0.5	0.46875	0.40625	1	0.53125	0.210526316	0.421052632	0.473684211	0.578947368	1	0.789473684	0.388888889
amphoterin_induced_gene_2	0.666666667	1	0.8	1	1	0.6	0.1	0.2	0.1	0.6	0.625	1	1	0.666666667	0.833333333	1	0.333333333	1	0.733333333	0.466666667	0.4	1	0.333333333	0.533333333	0.7	0.8	0.4	1	1	1	0.909090909	0.545454545	0.272727273	1	1	0.875	1	0.75	0.315789474	0.526315789	1	0.263157895	0.222222222	0.333333333	0.148148148	0.296296296	1	0.444444444	0.454545455
hypothetical_protein_DKFZp761O0113	1	1	1	0.526315789	1	0.428571429	0.285714286	0.142857143	0.142857143	0.285714286	1	0.9375	1	0.6	0.5	1	0.7	1	0	0.6	0.4	1	0	0.8	0.5	1	0.166666667	0.666666667	0.529411765	1	1	0.157894737	0	0.789473684	1	0.666666667	0.666666667	0.333333333	0.2	0.4	1	0.6	0.625	1	0.5	0.75	1	0.875	0.125
ornithine_decarboxylase_antizyme_inhibitor	0.285714286	1	1	0.416666667	0	1	0.5	0	0	0.5	0.8125	1	0.428571429	1	0.625	1	1	0.555555556	0.538461538	0.538461538	0.307692308	0.307692308	0.076923077	1	1	0.714285714	0.285714286	0.428571429	0.7	1	0.8	0.2	0	1	1	0.15	0.1	0.4	0.428571429	0.142857143	0.857142857	1	0.4	0.7	0.2	0.2	0.9	1	0.315789474
hepatocyte_growth_factor_precursor	0.535714286	1	1	0.444444444	0.785714286	0.357142857	1	0.357142857	0.142857143	0.428571429	1	0.566666667	0.444444444	1	0.290322581	1	0.714285714	1	0.545454545	0.909090909	1	0.363636364	0.090909091	0.727272727	1	0.6	0.2	1	0.571428571	1	1	0.454545455	0	0.727272727	1	0.6	0.36	0.36	0.466666667	0.533333333	0.333333333	1	0.583333333	0.666666667	0.416666667	0.916666667	1	0.583333333	0.476190476
UDP-N-acetyl-alpha-D-galactosamine:polypeptide	1	0.636363636	0.740740741	1	0.347826087	1	0.173913043	0.260869565	0.304347826	0.173913043	0.210526316	1	1	0.238095238	1	0.625	0.228571429	1	1	0.142857143	0.142857143	0.285714286	0.047619048	0.476190476	0.5	1	0.125	0.75	1	0.25	0.125	1	0.083333333	0.5	0.615384615	0.615384615	1	0.615384615	0.166666667	0.25	1	0.083333333	0.051282051	0.205128205	0.025641026	0.641025641	1	0.128205128	0.214285714
eukaryotic_translation_initiation_factor_3,	1	0.5	0.489795918	1	0.727272727	0.818181818	0.363636364	0.727272727	1	0.272727273	0.709677419	1	1	0.555555556	1	0.421052632	0.1875	1	1	0.666666667	0.333333333	0.833333333	0.166666667	0.75	0.461538462	1	0.538461538	0.615384615	1	0.461538462	0.125	1	0.708333333	0.375	0.823529412	0.647058824	1	0.352941176	0.193548387	0.387096774	1	0.064516129	0.136363636	0.318181818	0.045454545	0.454545455	1	0.318181818	0.3
MAD,_mothers_against_decapentaplegic_homolog_2	0.454545455	1	1	0.391304348	1	0.714285714	0.857142857	0.285714286	0	0.285714286	1	1	0.625	1	0.5	1	0.210526316	1	0.454545455	1	0.818181818	0.545454545	0.181818182	0.636363636	1	0.5	0.416666667	1	0.6	1	1	0.272727273	0	0.545454545	1	0.352941176	0.235294118	0.294117647	0.727272727	0.090909091	0.818181818	1	1	0.666666667	0.666666667	0.444444444	0.888888889	1	1
2-aminoadipic_6-semialdehyde_dehydrogenase	0.333333333	1	1	0.5	1	0.642857143	0.285714286	0	0.142857143	0.142857143	1	0.44	0.363636364	1	0.482758621	1	0.8	1	0.25	0.5625	0.8125	0.4375	0.03125	1	1	0.24137931	0	0.896551724	0.380952381	1	1	0.692307692	0.153846154	1	1	0.538461538	0.5	0.423076923	0.633333333	0.333333333	0.733333333	1	0.814814815	0.888888889	0.259259259	0.62962963	0.666666667	1	0.333333333
homeo_box_C10	1	0.1	0.523809524	1	0.25	0.75	0.25	1	0.625	0	0.846153846	1	1	0.25	0.8	1	0.428571429	1	1	0.294117647	0	0.705882353	0.352941176	0.117647059	0.5	1	0.5	0.25	1	0.75	0.5	1	0.7	0.3	0.444444444	1	0.777777778	0	0.666666667	1	1	0.333333333	0	0.333333333	0	0.666666667	1	0.166666667	0.333333333
hypothetical_protein_MGC33382	0.363636364	1	1	0.285714286	1	0.222222222	0.111111111	0.222222222	0.111111111	0.222222222	1	0.842105263	1	0.833333333	0.5625	1	1	0.636363636	0.384615385	0.538461538	1	0.384615385	0.076923077	1	0.272727273	0.272727273	0.181818182	1	0.5	1	1	0.5	0.166666667	1	1	0.5	0.125	0.625	0.181818182	0	0	1	0.75	0.625	0.75	0.25	1	0.875	0.5
exonuclease_1_isoform_a	0.558823529	1	1	0.678571429	1	0.555555556	0.277777778	0	0.222222222	0.277777778	1	0.944444444	0.153846154	1	0.333333333	1	0.6	1	0.64	0.8	0.92	0.32	0.16	1	1	0.533333333	0.333333333	0.8	0.583333333	1	0.8125	0.9375	0.125	1	1	0.142857143	0.714285714	0.285714286	1	0.1875	0.875	0.625	0.647058824	0.470588235	0.823529412	0.470588235	0.647058824	1	0.3
ubiquitin_specific_protease_39	1	1	0.416666667	1	1	0.666666667	0.333333333	0.333333333	0.666666667	1	0.28	1	0.2	1	1	0.9	0.454545455	1	0	0.6	1	1	0.2	0.8	0.357142857	0.285714286	0.071428571	1	1	0.857142857	1	1	0	1	1	0.75	0.75	0.5	0.2	0.6	1	1	0	0.538461538	0.153846154	0.461538462	1	0.538461538	0.444444444
serum_amyloid_A2	1	0.6	0.5	1	1	0.4	0.4	0	0.4	0	1	0.25	0.5	1	0.2	1	0	1	1	0.5	0.25	0.25	0.5	0.25	1	0	1	0	1	0.25	0.125	1	0.125	0.75	0.142857143	1	0.428571429	0.285714286	0	1	0.5	0.5	0	0.25	0	0.5	1	0.5	0
RAB7,_member_RAS_oncogene_family-like_1	1	0.5	0.5	1	0.5	0.25	0.5	0.5	1	0	0.625	1	1	0	0.666666667	1	0.25	1	1	0.125	0.125	1	0.125	0.5	1	0.833333333	0.333333333	0.166666667	1	1	0.6	1	0	0.4	0.666666667	0.666666667	1	0.666666667	0	0.2	1	0.3	0	0.428571429	0.428571429	0.571428571	1	0.142857143	0.2
zinc_finger_protein_AF020591	1	0.9	0.65	1	1	0.8	0.466666667	0.066666667	0.266666667	0.066666667	1	0.485714286	0.818181818	1	1	0.666666667	0.294117647	1	0.590909091	0.681818182	0.272727273	0.818181818	0	1	0.695652174	0.217391304	0.086956522	1	0.352941176	1	0.875	0.875	0	1	1	0.043478261	0.608695652	0.260869565	0.461538462	0.307692308	1	0.461538462	0.375	0.3125	0.25	0.4375	0.9375	1	0.266666667
suppressor_of_hairy_wing_homolog_1	0.272727273	1	1	0.6875	1	0.538461538	0.153846154	0	0.153846154	0.153846154	0.875	1	0.8	1	0.733333333	1	0.5	1	0.526315789	0.315789474	1	0.315789474	0.263157895	0.842105263	1	0.666666667	0.25	0.833333333	1	0.8	0.777777778	0.222222222	0	1	1	0.5	0.9	0.2	0.333333333	0.666666667	0.6	1	0.375	1	0.625	0.875	0.625	0.75	0.5
BDG-29_protein	1	0.277777778	0.592592593	1	0.777777778	1	0.222222222	0.333333333	1	0.333333333	0.739130435	1	1	0.194444444	0.944444444	1	0.097560976	1	1	0.408163265	0.306122449	0.816326531	0.204081633	0.428571429	0.75	1	0.75	0.75	1	0.307692308	0.390243902	1	0.170731707	0.146341463	0.272727273	1	0.545454545	0.333333333	0.085714286	0.485714286	1	0.142857143	0.105263158	0.315789474	0.105263158	0.315789474	1	0.184210526	0.714285714
F-box_protein_FBX30_isoform_1	1	0.5	0.230769231	1	0	1	0.4	0.8	0.6	0	0.181818182	1	1	0.166666667	1	0.25	0	1	1	0	0.166666667	0.833333333	0.166666667	0.166666667	0.285714286	1	0.142857143	0.428571429	1	0.25	0.166666667	1	0.5	0.333333333	0.142857143	1	0.857142857	0	0	0.666666667	1	0.222222222	0.058823529	0	0	0.529411765	1	0	0
dachshund_homolog_isoform_a	1	0.909090909	0.666666667	1	0.916666667	1	0	0.416666667	0.25	0.166666667	1	0.888888889	0.5	1	1	0.8125	0.857142857	1	1	0.3	0.225	0.4	0.075	0.5	0.428571429	1	0.285714286	0.476190476	1	0.5	0.952380952	0.619047619	0.476190476	1	0.325	1	0.275	0.15	0.076923077	1	1	0.538461538	0.16	0.36	0.24	0.28	1	0.28	0.4
myosin_binding_protein_H	1	0.333333333	0.296296296	1	0.2	0.3	0.2	1	0.6	0.2	0.6	1	1	0.111111111	1	0.2	0.2	1	1	0.545454545	0.454545455	0.636363636	0.363636364	0.909090909	0.4	1	0.1	0.2	1	0.125	0.458333333	1	0	0.25	0.428571429	1	0.571428571	0	0.045454545	0.5	1	0	0	0.045454545	0.045454545	0.545454545	1	0.090909091	0.0625
adenylate_cyclase_activating_polypeptide	1	0.142857143	0.166666667	1	0.333333333	0.666666667	0.166666667	1	0.5	0	1	0.666666667	1	0	1	0	1	1	1	0	0.125	0.375	0.375	0	0	1	1	0	1	0.428571429	0.066666667	1	0.4	0.133333333	0.4	0.7	1	0.2	0	1	0.6	0.2	0	0.285714286	0.142857143	0.571428571	1	0.142857143	0.5
tumor_necrosis_factor,_alpha-induced_protein_2	1	0.105263158	0.047619048	1	0.055555556	0.5	0.111111111	1	0.888888889	0	0.1	1	1	0.076923077	1	0.888888889	0.027777778	1	1	0.176470588	0.176470588	0.647058824	0.117647059	0.058823529	0.153846154	1	0.538461538	0.153846154	1	0.2	0.085714286	1	0.971428571	0.2	0	1	0.823529412	0.352941176	0.083333333	0.291666667	1	0.083333333	0	0.072463768	0.043478261	0.15942029	1	0.014492754	0.095238095
suppressor_of_cytokine_signaling_5	0.6	1	1	0.409090909	1	0.6875	0.3125	0.375	0.125	0.1875	1	0.476190476	0.357142857	1	0.4	1	0.705882353	1	0.857142857	0.857142857	0.642857143	0.571428571	0.214285714	1	1	0.454545455	0.272727273	1	1	0.875	0.75	0.75	0.25	1	1	0.266666667	0.4	0.2	0.666666667	0.333333333	0.777777778	1	0.909090909	1	0.272727273	0.727272727	0.454545455	0.818181818	0.777777778
hypothetical_protein_MGC23244	1	0.285714286	0.222222222	1	0.571428571	1	0	0.428571429	0.714285714	0.142857143	0.4	1	1	0.333333333	1	0.125	0.222222222	1	1	0.125	0.25	0.1875	0	0.1875	0.8	1	0	0	1	0.25	0.375	1	0.625	0.25	0.6	0.8	1	0.3	0.076923077	0.461538462	1	0.076923077	0	0.153846154	0.076923077	0.615384615	1	0	0.2
hypothetical_protein_MGC11242	1	0.75	0.5	1	0.5	0.5	0	1	1	0	0.363636364	1	1	0	1	0	1	0	0.666666667	0	1	0.666666667	0	0	0.666666667	0.666666667	0.666666667	1	0	1	1	1	0	0.5	1	0.5	0	0.25	0	0.666666667	1	0	0	0	0	0.5	1	0	0
hypothetical_protein_MGC29671	1	0.083333333	0.071428571	1	0.857142857	0.571428571	0.142857143	1	0.714285714	0	1	1	1	0	1	0.2	0.111111111	1	1	0.272727273	0	0.545454545	0.454545455	0.363636364	0.454545455	1	0.272727273	0.363636364	1	0.571428571	0.285714286	1	0.095238095	0.380952381	0.533333333	1	0.933333333	0.066666667	0	0.611111111	1	0.277777778	0	0.051282051	0.025641026	0.230769231	1	0.179487179	0
host_cell_factor_C1_(VP16-accessory_protein)	1	0.586206897	0.222222222	1	0.125	0.5	0.375	1	0.8125	0.3125	0.510638298	1	1	0.192307692	1	0.41025641	0.11	1	1	0.350877193	0.298245614	0.824561404	0.333333333	0.315789474	0.277777778	1	0.243055556	0.319444444	1	0.4375	0.272	1	0.192	0.336	0.217391304	1	0.608695652	0.31884058	0.076923077	0.432692308	1	0.105769231	0.041666667	0.097222222	0.083333333	0.416666667	1	0.194444444	0.018181818
NDRG_family_member_4	1	0.357142857	0.111111111	1	0.142857143	0	0.142857143	1	0.571428571	0	0.4	1	1	0.666666667	1	0.2	0.105263158	1	1	0.090909091	0.090909091	0.818181818	0.272727273	0.090909091	0.5	1	0.3	0.6	1	0.285714286	0.375	1	0.0625	0.25	0.384615385	1	0.923076923	0	0.038461538	0.076923077	1	0.038461538	0.047619048	0.095238095	0.095238095	0.571428571	1	0.047619048	0.142857143
androgen-induced_1	0.5	1	1	0.714285714	0.666666667	1	0.333333333	0	0.666666667	0	0.8	1	1	0.6	1	0.4	0.142857143	1	1	0.5	0.25	0.5	0.25	1	0.75	1	0.75	0.75	1	0.833333333	0.4	1	0.2	0.4	1	0.666666667	0.833333333	0	0.285714286	0.285714286	1	1	0.235294118	0.117647059	0	0.176470588	1	0.235294118	0.307692308
leucine_rich_repeat_neuronal_1	0.8	1	1	0.481481481	1	0.833333333	0.333333333	0.833333333	0.333333333	0.5	1	0.538461538	1	0.7	1	0.676470588	0.941176471	1	1	0.714285714	0.571428571	1	0.142857143	1	0.882352941	1	0.294117647	0.823529412	1	0.571428571	0.625	1	0.125	0.625	1	0.571428571	0.857142857	0.714285714	0.1875	0.9375	1	0.75	0.619047619	0.619047619	0.523809524	0.952380952	1	0.523809524	0.347826087
lectin,_mannose-binding,_1_like	1	0.833333333	0.333333333	1	0.157894737	1	0	0.368421053	0.526315789	0.052631579	0.222222222	1	1	0.888888889	1	0.25	0.272727273	1	1	0.545454545	0.272727273	1	0.181818182	0.636363636	0.125	1	0.5	0.625	1	0	0.5	1	0.136363636	0.409090909	0.36	1	0.68	0.32	0.4	0.9	1	0.1	0.047619048	0.095238095	0.023809524	0.380952381	1	0.142857143	0.111111111
transient_receptor_potential_cation_channel,	1	0.210526316	0.166666667	1	0.466666667	1	0.333333333	0.533333333	0.533333333	0.066666667	0.162790698	1	1	0.181818182	1	0.137931034	0.076923077	1	1	0.173913043	0.217391304	0.826086957	0.260869565	0.217391304	0.225806452	1	0.419354839	0.096774194	1	0.375	0.1875	1	0.15625	0.40625	0.588235294	0.882352941	1	0.352941176	0.08	0.64	1	0.2	0.028985507	0.086956522	0	0.304347826	1	0.057971014	0.03030303
N-methyl-D-aspartate_receptor_subunit_2D	1	0.295454545	0.084745763	1	0.050847458	0.152542373	0.084745763	1	0.389830508	0.033898305	0.111111111	1	1	0.09375	1	0.411764706	0.074074074	1	1	0.193548387	0.064516129	0.774193548	0.774193548	0.193548387	0.125	1	0.625	0.291666667	1	0.24137931	0.148148148	1	0.530864198	0.197530864	0.097560976	1	0.451219512	0.134146341	0.092592593	0.407407407	1	0.037037037	0	0.039473684	0.039473684	0.565789474	1	0.065789474	0
hypothetical_protein_FLJ13941	1	0.157894737	0.736842105	1	0.545454545	0.909090909	0.181818182	0.454545455	1	0.181818182	0.5	1	1	0.352941176	1	0.333333333	0.277777778	1	1	0.181818182	0.454545455	0.636363636	0.090909091	0.272727273	0.333333333	1	0.444444444	0	1	0.583333333	0.5	1	0.444444444	0.277777778	0.615384615	1	0.884615385	0.269230769	0.125	0.75	1	0.125	0.05	0.2	0.05	0.3	1	0.05	0
galactose-1-phosphate_uridylyltransferase	1	1	0	1	0	0	0.4	1	0.4	0	0	1	0.25	1	1	0.2	0.333333333	1	0.333333333	1	0.666666667	0	0.333333333	0.333333333	0.333333333	1	0	0	1	0	1	0.8	0.4	0.6	1	0	0.25	0.25	0	0.2	1	0	0	0	0	0.166666667	1	0.333333333	0
phosphodiesterase_7B	1	0.846153846	1	0.705882353	0.545454545	1	0.363636364	0.272727273	0.090909091	0.272727273	1	0.9	1	0.4	1	0.909090909	0.529411765	1	1	0.384615385	0.230769231	0.307692308	0.076923077	0.230769231	1	0.857142857	0.428571429	0.285714286	1	0.25	1	0.727272727	0	0.545454545	0.7	1	0.5	0.4	0.142857143	0.428571429	1	0.714285714	0.333333333	0.666666667	0.222222222	0.388888889	1	0.666666667	0.444444444
regulatory_factor_X2_isoform_a	1	0.321428571	0.391304348	1	0.384615385	0.461538462	0.076923077	0.615384615	1	0.384615385	0.375	1	1	0.130434783	1	0.294117647	0.036363636	1	1	0.310344828	0.103448276	0.827586207	0.24137931	0.206896552	0.4	1	0.666666667	0.133333333	1	0.19047619	0.1	1	0.35	0.1	0.388888889	1	0.555555556	0.277777778	0.096774194	0.548387097	1	0.032258065	0.024390244	0.146341463	0.024390244	0.463414634	1	0.12195122	0.111111111
feline_leukemia_virus_subgroup_C_cellular	1	0.4	0.916666667	1	0.666666667	0.333333333	0.166666667	0.333333333	1	0	1	0.636363636	1	0.333333333	0.9	1	0.538461538	1	0.888888889	0.444444444	1	0.777777778	0.333333333	0.666666667	1	0.785714286	0.285714286	0.785714286	0.909090909	1	0.388888889	1	0.555555556	0.777777778	0.823529412	1	0.588235294	0.529411765	0.1875	0.5	1	0.75	0.307692308	0.538461538	0.115384615	0.5	1	0.384615385	0.529411765
WNT1_inducible_signaling_pathway_protein_1	1	0.25	0.222222222	1	0	0.833333333	0	1	0.5	0	0	1	1	1	1	0.714285714	0.5	1	0.9	0	0.2	1	0	0.2	1	0.833333333	0.666666667	0.333333333	1	0.125	0.9	1	0.1	0.6	0.333333333	0.833333333	1	0.166666667	0	0.571428571	1	0.285714286	0	0.25	0.125	0.625	1	0.375	0.25
hypothetical_protein_FLJ22728	0.117647059	1	1	0.318181818	1	0.538461538	0.307692308	0.153846154	0.230769231	0.230769231	0.8125	1	0.375	1	0.3	1	1	0.75	0.714285714	1	0.714285714	0.714285714	0.142857143	0.714285714	1	0.454545455	0.181818182	0.727272727	1	0.923076923	1	0.444444444	0.111111111	0.388888889	1	0.5	0.2	0.5	1	0.357142857	0.928571429	0.785714286	0.461538462	0.692307692	0.384615385	0.769230769	0.615384615	1	0.5625
TPTE_and_PTEN_homologous_inositol_lipid	0.615384615	1	1	0.473684211	1	0.583333333	0.583333333	0	0.166666667	0.25	1	0.260869565	0.5	1	0.411764706	1	1	0.714285714	0.5	0.75	0.5	0.25	0.375	1	0.875	0.625	0.125	1	0.357142857	1	0.8	1	0.4	1	1	0.25	0.083333333	0.166666667	1	0.7	0.7	1	0.461538462	0.230769231	0.769230769	0.615384615	0.615384615	1	0.35
ring_finger_protein_125	0.857142857	1	0.888888889	1	0.666666667	1	0.166666667	0.333333333	1	0.333333333	0.6	1	1	0.8	1	0.75	0.666666667	1	1	1	0.6	0.6	0.6	0.2	0.285714286	1	0.142857143	0.571428571	0.142857143	1	1	1	0.4	0.6	0.5	1	0	0	0.6	0.6	1	0.6	0.571428571	0.428571429	0.285714286	0.142857143	0.857142857	1	1
solute_carrier_family_17,_member_7	1	0.333333333	0.230769231	1	0.0625	0.125	0	1	0.5	0.0625	0.333333333	1	1	0.166666667	1	0.090909091	0.071428571	1	1	0.235294118	0.117647059	0.823529412	0.176470588	0.235294118	0.75	0.875	1	0.75	1	0.3125	0.227272727	1	0.454545455	0.318181818	0.24137931	1	0.482758621	0.137931034	0.08	0.72	1	0.12	0.04	0.12	0.16	0.36	1	0.08	0.066666667
fucosyltransferase_11_(alpha_(1,3)	1	0.611111111	0.333333333	1	0	0.3	0.05	1	0.45	0.05	1	1	1	0.285714286	1	1	0.555555556	1	1	0.666666667	0.333333333	1	1	0.833333333	0.714285714	1	0.714285714	0.142857143	1	0.416666667	0.19047619	0.714285714	1	0.19047619	0.133333333	1	0.866666667	0.133333333	0.2	0.333333333	1	0.066666667	0	0.233333333	0.133333333	0.4	1	0.1	0
B-cell_CLL/lymphoma_6,_member_B_(zinc_finger	1	0	1	0.916666667	0.1875	0.1875	0.0625	1	0.4375	0.25	0.461538462	1	1	0.210526316	1	0	0.583333333	1	1	0.611111111	0.222222222	0.5	0.277777778	0.5	0.4	1	0.4	0.7	1	0.5	0.555555556	1	0.277777778	0.388888889	0.857142857	0.785714286	1	0.357142857	0.090909091	0.545454545	1	0.363636364	0	0.136363636	0.181818182	0.545454545	1	0.045454545	0
polymerase_(DNA_directed),_mu	1	0.333333333	0.233333333	1	0.411764706	0.352941176	0.176470588	1	0.647058824	0	0.363636364	1	1	0.307692308	1	0	0.142857143	1	1	0.133333333	0.2	0.8	0.133333333	0.066666667	0.461538462	1	0.384615385	0.230769231	1	0.2	0.411764706	1	0.352941176	0.764705882	0.428571429	1	1	0.357142857	0.2	0.733333333	1	0.266666667	0.066666667	0.066666667	0.066666667	0.433333333	1	0.2	0.4
Opa-interacting_protein_5	1	0.333333333	0.625	1	0.666666667	0.666666667	0	0.666666667	1	0.333333333	1	0.833333333	1	0.75	0.75	1	0.285714286	1	0	0.5	0.833333333	1	0.5	0.666666667	0.5	0.5	1	0.75	0.5	1	0.75	1	0.375	0.75	0	0.833333333	1	0.833333333	0.111111111	0.222222222	1	0.555555556	0.333333333	0.222222222	0.444444444	0.666666667	1	0.222222222	0.333333333
promyelocytic_leukemia_protein_isoform_2	1	0.529411765	0.14893617	1	0.086956522	0.47826087	0.173913043	1	0.347826087	0.086956522	0.235294118	1	1	0.166666667	1	0.222222222	0.042553191	1	1	0.35	0.2	0.5	0.45	0.2	0.333333333	1	0.416666667	0.25	1	0.166666667	0.428571429	1	0.464285714	0.428571429	0.416666667	1	0.583333333	0.166666667	0.125	0.291666667	1	0.208333333	0	0.058823529	0.058823529	0.235294118	1	0.058823529	0.090909091
hypothetical_protein_MGC33835	1	0.285714286	0	1	0.333333333	0	0.333333333	0.666666667	1	0	0.142857143	1	1	1	1	0	0	1	0.375	0.125	0.125	1	0.125	0.125	1	1	0.75	0.25	1	0.25	0.307692308	1	0.076923077	0.076923077	0.071428571	1	0.071428571	0.214285714	0.1	0.4	1	0	0	0.333333333	0.222222222	1	1	0.111111111	0
hypothetical_protein_HSPC242	1	0.5	0.25	1	0.5	1	0	0.833333333	0.333333333	0	0.166666667	1	1	1	1	0.5	0.5	1	1	0.125	0.25	0.375	0.125	0.375	0.1	1	0	0.3	0.5	1	0.125	0.875	0.375	1	0.222222222	1	0.333333333	0.222222222	0.153846154	0.307692308	1	0	0.076923077	0.153846154	0.153846154	0.538461538	1	0.230769231	0
activin_A_receptor,_type_IC	0.818181818	1	1	0.764705882	1	0.625	0.75	0.25	0.25	0.375	1	0.705882353	0.285714286	1	0.642857143	1	0.8	1	0	0.444444444	1	1	0.222222222	0.888888889	1	1	0.25	1	0.4	1	0.6	0.666666667	0.466666667	1	1	0.142857143	0.214285714	0.642857143	0.461538462	0.538461538	1	0.692307692	0.166666667	0.277777778	0.166666667	0.5	1	0.611111111	1
amiloride-sensitive_cation_channel_5,	0.75	1	1	0.631578947	0.5	1	0.166666667	0.5	0.333333333	0	0.681818182	1	0.666666667	1	0.647058824	1	1	1	1	0.545454545	0.545454545	0.636363636	0	1	0.692307692	0.384615385	0.153846154	1	0.8	1	0.857142857	1	0.142857143	1	1	0.3	0.5	0.9	0.466666667	0.266666667	1	0.6	0.5	1	0.333333333	0.583333333	0.583333333	1	0.666666667
dual_specificity_phosphatase_12	0.75	1	0.923076923	1	1	1	0.75	0.5	0.25	0.75	0.666666667	1	1	0.75	0.666666667	1	1	0.9	0.75	1	0.375	0.25	0.125	0.75	1	0.428571429	0.285714286	0.428571429	0.25	1	0.25	1	0.5	0.666666667	1	0.4	0.6	0.5	0.090909091	0.363636364	1	0.454545455	0.4	1	0.3	0.8	0.6	0.4	1
purinergic_receptor_P2X2_isoform_B	1	0.058823529	0.055555556	1	0	0.75	0	1	0.5	0	0.35	1	1	0.25	1	0.3	0.375	1	0.846153846	0	0.076923077	1	0.153846154	0.076923077	0.428571429	1	0.428571429	0.214285714	1	0.058823529	0.086956522	1	0.043478261	0.173913043	0.214285714	0.714285714	1	0.285714286	0.052631579	0.526315789	1	0	0	0.117647059	0.058823529	0.529411765	1	0.058823529	0.05
DKFZP434F2021_protein	0.307692308	1	1	1	1	0.5	0.071428571	0.214285714	0.214285714	0.214285714	1	0.555555556	0.5	1	0.75	1	0.75	1	0.545454545	0.909090909	1	0.272727273	0.272727273	0.727272727	0.5	0.571428571	0.142857143	1	0.75	1	0.428571429	0.5	0.214285714	1	1	0.6	0.3	0.5	0.294117647	0.411764706	1	0.470588235	0.590909091	1	0.181818182	0.363636364	0.454545455	0.727272727	0.5
high_mobility_group_AT-hook_1_isoform_b	1	0	0.272727273	1	0.5	0.75	0.25	0.25	1	0	0.454545455	1	0	0	1	0	0	1	1	0.25	0	0.75	1	0	0.666666667	1	0	0.666666667	0	0	0	1	0	0.5	0.333333333	1	0	0.166666667	0	0	1	0	0	1	0	0	1	0	0
NIMA-related_kinase_8	1	0.571428571	0.235294118	1	0.444444444	0.888888889	1	0.888888889	1	0.444444444	0.19047619	1	1	0.235294118	1	0.545454545	0.137931034	1	1	0.421052632	0.105263158	0.578947368	0.263157895	0.263157895	0.4	1	0.266666667	0.8	1	0.4	0.518518519	1	0.074074074	0.444444444	0.258064516	1	0.516129032	0.35483871	0.096774194	0.451612903	1	0.064516129	0	0.12195122	0.195121951	0.487804878	1	0.170731707	0.034482759
myeloid_cell_leukemia_sequence_1_isoform_2	1	0.142857143	0.19047619	1	0.375	0.875	0.375	0.5	1	0	0.166666667	1	1	1	1	0.5	0.25	1	1	0.4	0.2	0.4	0.8	0.8	0.111111111	1	0.555555556	0	1	0	0.125	1	0.5625	0.3125	0.5	1	0.857142857	0.071428571	0.2	1	0.4	0.6	0.25	0.5	0.125	0.625	1	0.625	1
lysozyme_homolog	1	0.8	1	0.5	0.5	1	0	1	1	0	0.25	1	1	0	1	0.571428571	0.25	1	1	0.5	0.333333333	0.333333333	0.166666667	0	1	0	0	0	1	0.75	1	0.75	0.25	0.25	1	1	0.666666667	0.333333333	0.666666667	0.333333333	1	0	0	0.444444444	0.222222222	0.444444444	1	0.444444444	0.5
cytochrome_b5_reductase_soluble_isoform	1	0.266666667	0.153846154	1	0.166666667	0.333333333	0.5	1	1	0	0.230769231	1	1	0.428571429	1	0.2	0	1	1	0.25	0.25	0.75	0.25	0.75	0.5	1	0.5	0.166666667	1	0.125	0.125	1	0.125	0.25	0.363636364	1	0.363636364	0	0	0.75	1	0.125	0	0	0	0.388888889	1	0.111111111	0
septin_10_isoform_2	1	0.9	1	0.586206897	1	0.5	0.25	0.375	0.25	0.5	0.857142857	1	1	1	0.833333333	1	0.5	1	0.714285714	0.714285714	0.428571429	1	0.142857143	0.857142857	1	0.777777778	0.222222222	0.555555556	1	0.714285714	0.333333333	0.666666667	0.111111111	1	1	1	0.166666667	0.833333333	0.454545455	0.545454545	1	0.727272727	0.2	1	0.1	0.8	1	0.8	0.615384615
chromosome_20_open_reading_frame_77	0.8	1	0.944444444	1	0.666666667	0.166666667	0.666666667	1	0.166666667	0.333333333	1	0.526315789	1	0.5	1	0.8	0.235294118	1	0.454545455	0.181818182	0.454545455	0.545454545	0.272727273	1	0.666666667	0.5	0	1	0.75	1	1	0.4	0.3	0.7	0.6	1	0.8	0	0.333333333	1	1	0.5	0.210526316	0.368421053	0.210526316	0.263157895	1	0.263157895	0.4
succinate_dehydrogenase_complex,_subunit_B,_iron	1	0.454545455	0.625	1	0.75	0.75	1	1	0.25	0.5	0.625	1	1	0.5	1	0.833333333	0	1	0.8	0	0.6	1	0	0.8	0.625	1	0	0.375	0.555555556	1	0.777777778	1	0.222222222	0.777777778	0.833333333	1	0.5	0.166666667	0.2	0.4	0.4	1	0.142857143	0.857142857	0.285714286	0.571428571	1	0.714285714	0.25
angiopoietin_1_isoform_a	0.538461538	1	1	0.818181818	1	0.2	0.4	0.1	0.1	0.4	1	0.777777778	1	0.7	0.85	1	0.761904762	1	0.555555556	1	0.222222222	0.777777778	0.111111111	0.333333333	0.769230769	0.692307692	0.153846154	1	0.666666667	1	0.4	0.6	0.1	1	1	0.266666667	0.6	0.466666667	0.6	0.8	0.8	1	0.928571429	0.285714286	0.428571429	0.285714286	1	0.785714286	0.8
G_antigen_7B	0.2	1	1	0.666666667	1	0.5	0.5	0.5	0.5	0.5	0.5	1	1	1	0	1	0.333333333	1	0.5	1	0.5	0	0.5	0.5	0.5	0.5	0.5	1	0	1	1	0	0	0.6	0.6	0	1	0.8	0.5	0	1	0	0	0	0	0	0	0	0
serine_palmitoyltransferase,_long_chain_base	0.833333333	1	1	0.791666667	0.818181818	1	0.272727273	0.272727273	1	0.181818182	0.647058824	1	0.3	1	1	0.916666667	0.75	1	0.75	0.625	1	0.625	0	0.625	1	0.7	0.7	0.3	0.380952381	1	0.764705882	1	0.176470588	0.705882353	1	0.608695652	0.260869565	0.347826087	0.444444444	0.111111111	1	0.611111111	0.157894737	0.421052632	0.315789474	0.315789474	1	0.473684211	0.571428571
hepatocellular_carcinoma-associated_antigen_59	0.9	1	0.28125	1	0.666666667	1	0.333333333	0.5	1	0.666666667	0.434782609	1	0.666666667	1	1	0.333333333	0.125	1	0.2	0.6	0.6	1	0.4	0.2	0.5	1	0.333333333	0.333333333	0.4	1	1	0.666666667	0.166666667	0.666666667	0.2	1	0.6	0.4	0.3	0.2	1	0.3	0.111111111	0.333333333	0.222222222	0.111111111	1	0.333333333	0.4
LIM_domain_kinase_1_isoform_1	1	0.266666667	0.2	1	0.125	0.5625	0.25	1	0.5625	0.25	0.034482759	1	1	0.125	1	0.333333333	0.052631579	1	1	0.055555556	0.277777778	0.833333333	0.111111111	0.333333333	0.166666667	1	0.333333333	0.222222222	1	0.294117647	0.5	1	0.3	0.5	0.285714286	1	0.535714286	0.142857143	0.034482759	0.413793103	1	0.034482759	0	0.108108108	0.027027027	0.486486486	1	0.054054054	0
glycine_receptor,_alpha_2	1	0.866666667	1	0.8	0.555555556	1	0.333333333	0.222222222	0.555555556	0.222222222	0.764705882	1	1	0.285714286	1	0.833333333	0.7	1	0.2	0.7	0.6	1	0.1	0.4	0.909090909	1	0.454545455	0.363636364	1	0.454545455	0.7	1	0.4	0.6	1	0.444444444	0.222222222	0.555555556	0.3	1	0.9	0.4	0.461538462	1	0.307692308	0.461538462	1	0.230769231	0.333333333
proteasome_inhibitor_subunit_1_isoform_2	1	0.5	1	1	1	1	0	0	1	0	0.5	1	1	1	0.666666667	1	0.333333333	1	1	0	0.5	0.5	0.5	0	0.5	1	0	0	0.333333333	1	0.666666667	0.666666667	1	0.333333333	0	0.5	0.5	1	0.2	0.6	1	0	0	0.333333333	0.166666667	0.666666667	1	0.166666667	0
hypothetical_protein_MGC11275	1	0	0	1	0	0	0.142857143	1	0.714285714	0.142857143	0	1	1	0	1	0	0	1	1	0	0	0.166666667	1	0.166666667	0	1	0.75	0	1	0	0.090909091	1	0.545454545	0.181818182	0.083333333	1	0.333333333	0	0	0.272727273	1	0.181818182	0	0.041666667	0.041666667	0.333333333	1	0	0
Wolf-Hirschhorn_syndrome_candidate_1_protein	1	0.594594595	0.758064516	1	0.875	1	0.333333333	0.5	0.708333333	0.208333333	0.714285714	1	1	0.266666667	1	0.678571429	0.175	1	1	0.566666667	0.7	0.733333333	0.3	0.733333333	0.944444444	1	0.611111111	1	1	0.318181818	1	0.967741935	0.225806452	0.935483871	0.525	0.6	1	0.25	0.333333333	0.6	1	0.366666667	0.088235294	0.205882353	0.029411765	0.588235294	1	0.470588235	0.380952381
matrix_metalloproteinase_28_preproprotein	1	0.6875	0.2	1	0.111111111	0.259259259	0.185185185	1	0.185185185	0.111111111	0.8	1	1	0.4	1	0.333333333	0.388888889	1	1	0.3	0.4	0.7	0.3	0.1	0.2	1	0.2	0.4	1	0.133333333	0.28	1	0.56	0.24	0.318181818	1	0.590909091	0.227272727	0.071428571	0.642857143	1	0.142857143	0	0.114285714	0.114285714	0.371428571	1	0.028571429	0
SNF2_histone_linker_PHD_RING_helicase	0.238095238	1	1	0.740740741	1	0.785714286	0.642857143	0.214285714	0.214285714	0.571428571	1	0.666666667	0.78125	1	0.404761905	1	0.705882353	1	0.461538462	0.717948718	0.666666667	0.333333333	0.102564103	1	1	0.542857143	0.057142857	0.714285714	0.53125	1	1	0.352941176	0.029411765	1	1	0.407407407	0.444444444	0.703703704	0.428571429	0.333333333	1	0.666666667	0.486486486	0.891891892	0.594594595	0.540540541	0.864864865	1	0.565217391
hypothetical_protein_FLJ11807	1	0.625	0.111111111	1	0.125	0.375	0.125	1	0.75	0.125	0.272727273	1	1	0.25	1	0.5	0	1	1	0	0.142857143	0.285714286	0.142857143	0	1	0.75	0.5	0.25	1	0.25	0.181818182	1	0.090909091	0.272727273	0.5	1	0.666666667	0	0	0.333333333	1	0	0	0	0	0.352941176	1	0.058823529	0
calpain_5	1	0.290322581	0.2	1	0	0.19047619	0.238095238	1	0.714285714	0	0.117647059	1	1	0.210526316	1	0.130434783	0.04	1	1	0.230769231	0.384615385	0.923076923	0.384615385	0.230769231	0.583333333	1	0.5	0.583333333	1	0.357142857	0.318181818	1	0.090909091	0.318181818	0.103448276	1	0.137931034	0.24137931	0.107142857	0.5	1	0.035714286	0.033333333	0.033333333	0.1	0.5	1	0.033333333	0
Hermansky-Pudlak_syndrome_1_protein_isoform_c	1	0.166666667	0.2	1	0	0.2	0.2	0.2	1	0.1	0.142857143	1	1	0.222222222	1	1	0	1	1	0.125	0.125	0.5625	0.0625	0.125	0.666666667	1	0.666666667	0.5	1	0.285714286	0.384615385	1	0.153846154	0.153846154	0.8	1	1	0.6	0	0.875	1	0.125	0	0.037037037	0.037037037	0.481481481	1	0.111111111	0.142857143
hypothetical_protein_AL133206	1	0.888888889	1	0.727272727	0.333333333	0.5	1	0	0.5	0	1	0.764705882	1	0	1	1	0.192307692	1	0.7	0.5	0.5	1	0.1	0.8	0.666666667	1	0.166666667	1	0.444444444	1	1	0.916666667	0.083333333	1	1	1	0.909090909	0.454545455	0.272727273	0.272727273	0.727272727	1	0.090909091	0.363636364	0.181818182	0.272727273	1	0.454545455	0.666666667
chromosome_21_open_reading_frame_4	0.25	1	1	0.4	1	0	0.2	0	0	0.2	1	1	1	1	0.166666667	1	1	1	1	0.333333333	0.333333333	1	0	0.333333333	1	0.75	0	0.5	0.25	1	0.75	0.125	0	1	0.5	0.5	0.166666667	1	0.4	0.2	1	0.8	0.25	1	0.75	0	0.25	1	0.8
xeroderma_pigmentosum,_complementation_group_C	0.821428571	1	0.862745098	1	0.736842105	1	0.421052632	0.421052632	0.842105263	0.421052632	0.540983607	1	0.916666667	1	1	0.916666667	0.25	1	1	0.75	0.4	0.95	0	0.7	0.777777778	1	0.111111111	0.5	1	0.714285714	0.678571429	1	0.25	0.678571429	0.583333333	1	0.666666667	0.375	0.137931034	0.344827586	1	0.275862069	0.055555556	0.277777778	0.166666667	0.416666667	1	0.25	0.7
chromosome_X_open_reading_frame_6	1	1	0.263157895	1	0.333333333	1	0.833333333	0.333333333	0	0.166666667	0.388888889	1	0.777777778	1	0.818181818	1	0.196721311	1	1	0.212121212	0.454545455	0.848484848	0.181818182	0.515151515	0.470588235	1	0.294117647	0.823529412	0.8	1	0.523809524	1	0.142857143	0.857142857	0.538461538	1	1	0.307692308	0.333333333	0.583333333	1	0.416666667	0.137931034	0.24137931	0.206896552	0.413793103	1	0.310344828	0.444444444
chemokine-like_factor_superfamily_1_isoform_11	0	1	0.333333333	1	0	0	0	0	0	0	1	0	1	0	1	0	1	1	0	0	1	1	0	0	0	0	0	1	0	0	0.666666667	1	0	0	0	0	1	0	0	0	0	0	0	0.5	0	0	1	0	0
leucine-rich_repeat-containing_1	1	1	1	0.75862069	1	0.5	0.75	0.5	0.625	0.375	1	0.923076923	0.8	1	0.818181818	1	0.166666667	1	0.888888889	0.444444444	1	0.444444444	0.111111111	1	1	0.454545455	0.272727273	0.818181818	0.75	1	1	0.875	0.125	0.75	1	0.4	0.4	0.1	0.333333333	0.916666667	1	0.166666667	0.612903226	0.387096774	0.387096774	0.258064516	1	0.483870968	0.333333333
hypothetical_protein_FLJ33516	0.393939394	1	1	0.837837838	1	0.75	0.166666667	0.166666667	0.25	0	1	0.472222222	0	1	0.526315789	1	1	0.642857143	0.192307692	0.615384615	1	0.269230769	0.038461538	0.653846154	1	0.307692308	0.076923077	0.692307692	0.363636364	1	1	0.529411765	0	0.705882353	1	0.5	0.5	1	0.4	0.6	1	0.9	0.75	1	0.916666667	0.25	0.833333333	0.833333333	0.368421053
transcription_factor_EB	1	0.533333333	0.133333333	1	0.125	0.875	0.5	1	0.75	0.25	0.117647059	1	1	0.5	1	0.727272727	0.114285714	1	0.95	0.05	0.1	1	0.1	0.2	0.272727273	1	0.090909091	0	1	0.125	0	1	0.235294118	0.588235294	0.230769231	1	0.692307692	0.076923077	0	0.5	1	0	0.028571429	0.114285714	0.057142857	0.257142857	1	0.057142857	0.111111111
hypothetical_protein_FLJ35700	1	0.5	1	0.333333333	0.833333333	1	0	0.5	0.5	0.333333333	1	0.5	1	1	1	0	0.666666667	1	1	0.666666667	0.333333333	1	0.333333333	0.666666667	0.25	1	0.25	0.5	0	1	0.8	1	0.8	0.6	1	0.5	0.75	0.5	0.333333333	1	0.666666667	0	1	0.8	0	0.4	0.6	0.2	0
melanoma_antigen,_family_D,_4_isoform_1	0.666666667	1	0.552631579	1	0.625	1	0.1875	0.5625	0.6875	0.375	0.0625	1	1	0.75	1	0.916666667	0.107142857	1	1	0.391304348	0.217391304	0.434782609	0.130434783	0.130434783	0.28	1	0.32	0.24	1	0.666666667	0.245283019	1	0.094339623	0.603773585	0.5	1	0.35	0.35	0.111111111	0.833333333	1	0.166666667	0.08	0.28	0.08	0.4	1	0.24	0.111111111
erythroblast_membrane-associated_protein	1	0.642857143	0.75	1	1	0.555555556	0.222222222	0.333333333	0.777777778	0.222222222	0.875	1	1	1	0.714285714	1	0.5	1	0.166666667	0.583333333	0.75	0.833333333	0	1	0.666666667	1	0.666666667	0.666666667	0.8	1	1	1	0.1	1	1	1	1	0	0.217391304	0.347826087	1	0.217391304	0.058823529	0.176470588	0.411764706	0.941176471	1	1	0.166666667
hypothetical_protein_DKFZp761A052	1	0.272727273	0.3	1	0.066666667	0.066666667	0.333333333	0.333333333	1	0.4	0.588235294	1	0.555555556	1	1	0.727272727	0.227272727	1	0.636363636	0.727272727	0.454545455	1	0.636363636	0.363636364	1	0.333333333	0.111111111	0.666666667	1	0.5	0.52	1	0.44	0.56	0.085714286	1	0.314285714	0.428571429	0.08	0.2	1	0.2	0.090909091	0.272727273	0.454545455	0.363636364	1	0.272727273	0.428571429
general_transcription_factor_IIIA	1	0.555555556	1	0.444444444	0.444444444	0.666666667	0.111111111	1	0.444444444	0.444444444	1	0.592592593	0.5	1	0.666666667	1	1	0.545454545	1	0.272727273	0.545454545	0.363636364	0.454545455	0.272727273	0.777777778	1	0.222222222	0.444444444	0.6	1	0.642857143	1	0.571428571	0.285714286	0.4375	1	0.5	0.0625	0.555555556	0.333333333	1	0.444444444	0.125	0.375	0.25	0.75	1	0.875	0.6
cAMP-specific_phosphodiesterase_4D	0.857142857	1	0.966666667	1	0.555555556	0.777777778	0.666666667	0.222222222	1	0.333333333	1	0.736842105	0.846153846	1	0.777777778	1	0.636363636	1	0.705882353	0.764705882	0.529411765	0.882352941	0	1	0.684210526	0.421052632	0.157894737	1	0.833333333	1	1	0.923076923	0.076923077	0.692307692	1	0.75	0.25	0.625	0.3125	0.625	1	0.5625	0.5625	1	0.4375	0.5	0.6875	0.875	0.666666667
capillary_morphogenesis_protein-2	0.333333333	1	1	0.875	1	0.25	0	0	0.25	0.25	1	0.5	0.5	1	0	1	0.5	1	0	1	0.6	0.4	0	0.6	0.444444444	0.222222222	0.111111111	1	0.25	1	0.857142857	0.142857143	0.142857143	1	1	0.8	0.2	0.5	1	1	0.8	1	0.571428571	0.714285714	0.571428571	0.285714286	0.714285714	1	0.5
nuclear_receptor_binding_SET_domain_protein_1	0.722222222	1	1	0.967032967	0.837837838	1	0.621621622	0.486486486	0.486486486	0.351351351	1	0.886956522	0.647058824	1	0.79245283	1	0.371794872	1	0.416666667	0.638888889	0.805555556	0.5	0.069444444	1	0.904761905	0.595238095	0.19047619	1	0.565217391	1	0.701492537	0.611940299	0.014925373	1	1	0.592592593	0.759259259	0.685185185	0.487179487	0.512820513	1	0.820512821	0.531914894	0.829787234	0.468085106	0.574468085	1	0.957446809	0.857142857
F-box_only_protein_7	0.8125	1	0.866666667	1	1	0.875	0.625	0.5	0.875	0.375	1	0.5	0.666666667	1	0.466666667	1	1	1	0.5	0.5	1	0.571428571	0.214285714	0.714285714	0.7	1	0.3	0.7	0.666666667	1	0.571428571	0.857142857	0.428571429	1	0.461538462	0.538461538	1	0.461538462	0.3	0.4	1	0.8	0.142857143	0.952380952	0.238095238	0.619047619	1	0.428571429	0.727272727
KIAA0036_gene_product	0.266666667	1	1	0.432432432	1	0.473684211	0.421052632	0.052631579	0.052631579	0.105263158	1	1	0.545454545	1	0.3	1	0.884615385	1	0.357142857	1	0.5	0.357142857	0	0.571428571	1	0.4	0	0.7	0.4	1	1	0.5625	0.125	0.875	1	0.5	0.4	0.7	0.181818182	0.727272727	0.636363636	1	1	0.777777778	0.722222222	0.833333333	0.722222222	0.833333333	1
histidine-rich_calcium-binding_protein	0.452830189	1	0.581395349	1	0.611111111	1	0.277777778	0.166666667	0.111111111	0.166666667	0.4	1	1	0.534482759	1	0.375	0.631578947	1	1	0.217391304	0.304347826	0.695652174	0.043478261	0.130434783	0.833333333	0.5	0.5	1	0.3	1	0.454545455	1	0	0.909090909	0.6	1	0.85	0.55	0.05	1	0.2	0.3	0	0.090909091	0.181818182	1	0.909090909	0.363636364	0
lymphocyte-activation_protein_3_precursor	1	0.363636364	0.2	1	0.411764706	0.352941176	0.294117647	1	0.352941176	0.058823529	0.25	1	1	0.857142857	1	0.5	0.214285714	1	1	0.166666667	0.166666667	1	0.166666667	0.833333333	0.454545455	0.636363636	0.090909091	1	1	0.142857143	0.318181818	1	0.227272727	0.409090909	0.625	1	1	0.4375	0.055555556	0.555555556	1	0.055555556	0.066666667	0.166666667	0.066666667	0.666666667	1	0.366666667	0.166666667
cyclin-dependent_kinase_inhibitor_2C	0.8	1	0.25	1	0.6	1	0.2	0	0.4	0	1	0.666666667	1	1	0.6	1	1	0.6	1	0.5	0	0.5	0	0	0.2	0.2	0.2	1	0	1	0.444444444	1	0.333333333	0.666666667	0.5	0.125	1	0.375	0.25	0.5	1	1	0.125	1	0.25	0.25	0.875	0.5	0
ring_finger_protein_30_isoform_1	1	0.6	0.153846154	1	0.142857143	0.857142857	0.142857143	1	0.857142857	0.285714286	0.266666667	1	1	0.285714286	1	0.625	0.238095238	1	1	0.375	0.375	1	0.5	0.5	0.6	1	0	1	1	0.6	0.333333333	1	0.333333333	0.166666667	0.181818182	1	0.454545455	0.272727273	0.0625	0.375	1	0.0625	0.08	0.08	0.08	0.32	1	0.04	0.076923077
prostaglandin_D2_receptor	1	0.333333333	0.857142857	1	0.222222222	0.555555556	0.333333333	0.888888889	1	0.111111111	0.333333333	1	1	0	1	0.111111111	0.333333333	1	0.666666667	0.222222222	0.111111111	1	1	0.666666667	0.1	1	0.1	0.2	1	0.333333333	0.454545455	1	0.818181818	0.363636364	0.090909091	1	0.818181818	0	0.117647059	0.294117647	1	0	0	0.114285714	0.114285714	0.4	1	0.057142857	0.142857143
hypothetical_protein_FLJ10700	1	0.454545455	0.666666667	1	0.333333333	0.166666667	1	0.833333333	0.833333333	0.333333333	0.5	1	1	0.260869565	1	0.4	0.095238095	1	1	0.444444444	0.333333333	0.222222222	0.111111111	0.222222222	0.6	1	0.266666667	0.8	1	0.5	0.470588235	1	0.205882353	0.264705882	0.166666667	1	0.555555556	0.444444444	0	0.642857143	1	0.142857143	0.04	0.32	0.16	0.36	1	0.24	0.2
hypothetical_protein_MGC20741	1	0.235294118	0.382352941	1	0.428571429	0.380952381	0.238095238	0.666666667	1	0.238095238	0.681818182	1	1	0.4	1	0.666666667	0.068965517	1	0.388888889	0.333333333	0.277777778	1	0.222222222	0.222222222	0.571428571	1	0.714285714	0.142857143	1	0.333333333	0.111111111	1	0.222222222	0.259259259	0.285714286	1	0.928571429	0.214285714	0.125	0.75	1	0.125	0.162162162	0.081081081	0.135135135	0.702702703	1	0.135135135	0.375
NG22_protein	1	0.222222222	0.428571429	1	0.25	0.375	0.5	0.75	1	0.375	0.434782609	1	1	0	1	0.363636364	0.333333333	1	0.941176471	0.176470588	0.352941176	1	0.117647059	0.294117647	0.615384615	1	0.230769231	0.461538462	1	0.409090909	0.137931034	1	0.137931034	0.310344828	0.476190476	0.714285714	1	0.238095238	0.107142857	0.75	1	0.178571429	0.02	0.12	0.14	0.52	1	0.16	0.078947368
transcription_repressor_p66_beta_component_of	0.583333333	1	1	0.9	0.888888889	0.666666667	0.777777778	0.555555556	1	0.777777778	1	0.714285714	0.625	1	0.866666667	1	0.170731707	1	0.571428571	1	0.428571429	0.714285714	0.142857143	0.928571429	1	1	0.333333333	0.666666667	1	1	0.941176471	1	0	0.882352941	0.538461538	1	0.461538462	0.538461538	0.555555556	1	1	0.777777778	0.4375	1	0.5	0.5	0.6875	1	0.153846154
nuclear_factor_of_kappa_light_polypeptide_gene	0.583333333	1	0.68	1	0.166666667	0.916666667	0.916666667	1	0.75	0.5	0	1	1	0.833333333	0.5	1	0.076923077	1	0.545454545	0.181818182	0.181818182	1	0	0.363636364	0.4	1	0.2	0.2	1	0	0.222222222	1	0.074074074	0.333333333	0.636363636	0.727272727	1	0.272727273	0.2	1	0.8	0.2	0	0.266666667	0.133333333	0.6	1	0.133333333	0.5
protein_phosphatase_4,_regulatory_subunit_1	0.531914894	1	1	0.8	1	0.428571429	0.428571429	0.047619048	0.238095238	0.333333333	1	0.652173913	1	0.538461538	0.5	1	0.653846154	1	1	1	0.944444444	0.666666667	0.055555556	0.944444444	0.733333333	0.8	0.333333333	1	0.266666667	1	0.793103448	0.448275862	0.206896552	1	1	0.5	0.4	0.5	0.272727273	0.590909091	1	1	0.5	0.75	0.392857143	0.428571429	1	0.75	0.722222222
NADH_dehydrogenase_(ubiquinone)_1_beta	1	0.5	1	0	0.333333333	0.333333333	0	0	1	0	0.333333333	1	1	1	1	0	1	1	0	1	0	0	0	0	0	1	0	1	0	1	0	1	0	0	1	0	0	0	0	0.666666667	0.666666667	1	1	0.333333333	0.333333333	0	0	0.666666667	0
hypothetical_protein_DKFZp762I137	1	0.714285714	0.355555556	1	0.608695652	1	0.086956522	0.956521739	0.565217391	0.130434783	0.307692308	1	1	0.268292683	1	0.444444444	0.146341463	1	1	0.137931034	0.172413793	0.517241379	0.137931034	0.172413793	0.272727273	0.727272727	1	0.363636364	0.666666667	1	0.166666667	1	0.5	0.333333333	0.608695652	1	0.869565217	0.304347826	0.375	0.625	1	0.375	0.058823529	0.058823529	0.176470588	0.382352941	1	0.117647059	0.428571429
ladinin_1	1	0.7	0.386363636	1	0.368421053	1	0.105263158	0.421052632	0.736842105	0	0.40625	1	1	0	1	0.125	0	1	1	0.136363636	0.590909091	0.818181818	0.136363636	0.636363636	0.9	1	0.3	0.6	1	0	0.7	1	0.15	0.45	1	0.571428571	1	0.285714286	0.0625	0.4375	1	0.1875	0.047619048	0.285714286	0.238095238	0.476190476	1	0.047619048	0.222222222
endothelin_converting_enzyme_2	1	0.481481481	0.224489796	1	0.333333333	0.333333333	0.266666667	1	0.733333333	0.133333333	0.380952381	1	1	0.3	1	0.344827586	0.210526316	1	1	0.266666667	0.266666667	1	0.133333333	0.866666667	0.411764706	1	0.588235294	0.294117647	1	0.421052632	0.413793103	1	0.068965517	0.413793103	0.24	0.56	1	0.28	0.076923077	0.346153846	1	0.153846154	0.06122449	0.204081633	0.081632653	0.244897959	1	0.163265306	0.125
TSC-22-like	1	0.777777778	0.130434783	1	0.1	0.4	0.2	0.8	1	0.2	0.555555556	1	1	0	0.5	1	0.166666667	1	0.866666667	0.333333333	0.266666667	1	0.2	0.4	0.090909091	1	0.272727273	0.090909091	0.333333333	1	0.176470588	1	0.352941176	0.470588235	0.388888889	1	1	0.222222222	0.2	0.4	1	0.3	0	0.192307692	0.038461538	0.192307692	1	0.076923077	0
leiomodin_1_(smooth_muscle)	1	0.842105263	0.244897959	1	1	0.833333333	0.25	0.25	0.666666667	0.166666667	0.389830508	1	1	0.5	1	0.28	0.235294118	1	1	0.333333333	0.666666667	0.777777778	0	0.444444444	0.615384615	1	0.461538462	0.384615385	1	0	0.24	1	0	0.4	0.538461538	1	0.923076923	0.615384615	0.1875	0.375	1	0.125	0.090909091	0.227272727	0.045454545	0.545454545	1	0.136363636	0.076923077
phosphoprotein_enriched_in_astrocytes_15	1	0.25	0.454545455	1	0.333333333	0	0	0.333333333	0.333333333	1	0.444444444	1	1	0	1	0	0.5	1	1	1	0	0.666666667	0.333333333	0.666666667	0	1	0	0.5	1	0	0	1	0	0.5	0	1	1	0	0	0	1	0.5	0	0.166666667	0.5	0.666666667	1	0.166666667	0
LOC148823	0.166666667	1	1	0.6	1	0.8	0.2	0	0.2	0	1	0.666666667	0.666666667	1	0.5	1	1	1	0.333333333	0.5	0.333333333	1	0	0.5	0.75	0.25	0	1	0.25	1	0	1	0	0	1	0.666666667	0	0.333333333	0	0.333333333	1	1	0	0	0	1	1	1	0
hypothetical_protein_FLJ25770	0.785714286	1	1	0.404761905	1	0.714285714	0.214285714	0.071428571	0.142857143	0.428571429	1	0.333333333	0.857142857	1	1	0.909090909	1	1	0.44	0.56	1	0.16	0.04	1	1	0	0	0.5	0	1	0.666666667	0.777777778	0	1	1	0.285714286	0.285714286	0.857142857	0.375	0.625	0.625	1	0.666666667	0.533333333	0.666666667	0.133333333	0.6	1	1
ring_finger_protein_126_isoform_2	1	0.333333333	0.294117647	1	0.2	0.2	0.2	0.3	1	0.1	1	0.333333333	1	0.2	1	0.2	0	1	1	0	0.181818182	0.818181818	0.545454545	0.181818182	0.75	0.625	1	0.25	1	0.2	0.083333333	1	0.25	0.25	0.307692308	1	0.384615385	0.230769231	0.142857143	1	0.857142857	0	0	0.090909091	0	0.727272727	1	0.090909091	0
CGI-121_protein	0.6	1	1	0.181818182	1	0.25	0	0	0	0	1	0.25	0.5	1	0.375	1	1	1	0	0.166666667	1	0.166666667	0	0.666666667	1	0.333333333	0	0.5	1	0.333333333	1	0.25	0.25	0.5	1	0.25	0.25	0.5	0.6	0.2	0.4	1	0.8	0.6	0.8	0.4	1	0.8	0.666666667
taste_receptor_T2R4	0.5	1	1	0.333333333	0.6	1	0	0	0.4	0	1	0.875	0.4	1	0.272727273	1	0.166666667	1	0.416666667	0.166666667	0.666666667	0.416666667	0.083333333	1	0.714285714	1	0.571428571	0.857142857	1	0.833333333	0.428571429	0.571428571	0	1	1	0.666666667	0.666666667	0.666666667	0.2	0.8	1	0.4	0.176470588	0.529411765	0.117647059	0.411764706	1	0.352941176	0.133333333
topoisomerase_(DNA)_II_binding_protein	0.391304348	1	1	0.444444444	1	0.48	0.4	0.28	0.16	0.32	1	0.677419355	0.692307692	1	0.44	1	0.780487805	1	0.555555556	0.916666667	0.833333333	0.361111111	0.055555556	1	0.941176471	0.235294118	0.147058824	1	0.571428571	1	1	0.631578947	0.026315789	0.815789474	1	0.333333333	0.242424242	0.454545455	0.647058824	0.382352941	0.764705882	1	0.638888889	0.583333333	0.388888889	0.333333333	0.666666667	1	0.8
H_factor_1_(complement)	0.394736842	1	1	0.323943662	1	0.357142857	0.142857143	0.071428571	0.178571429	0.25	1	0.355932203	0.705882353	1	0.18	1	1	0.833333333	0.151515152	0.484848485	1	0.333333333	0.090909091	0.757575758	1	0.3	0.15	0.425	0.408163265	1	1	0.5	0.1875	0.8125	1	0.127272727	0.181818182	0.436363636	1	0.130434783	0.869565217	0.739130435	0.888888889	0.611111111	0.333333333	0.333333333	0.222222222	1	0.756756757
selectin_P_ligand	0.857142857	1	0.36	1	0.666666667	1	0.333333333	0.666666667	0.666666667	1	0.4	1	1	0	1	0.6	0.3125	1	0.555555556	0.111111111	0.222222222	1	0	0.666666667	0.454545455	1	0.454545455	1	1	0.5	1	0.931034483	0.068965517	0.068965517	0.25	1	1	0.375	0	0.444444444	1	0.111111111	0	0.206896552	0.103448276	0.172413793	1	0.034482759	0.333333333
neurotrophic_tyrosine_kinase,_receptor,_type_1	1	1	0.066666667	1	0.125	0.1875	0.1875	0.9375	1	0.4375	0.222222222	1	1	0.333333333	1	0.28	0.193548387	1	0.875	0.375	0.0625	1	0.3125	0.625	0.333333333	1	0.533333333	0.333333333	1	0.181818182	0.333333333	1	0.233333333	0.533333333	0.322580645	1	0.741935484	0.258064516	0	0.5	1	0.052631579	0.014925373	0.029850746	0.029850746	0.388059701	1	0.059701493	0.05
hypothetical_protein_BC011982	1	0.285714286	0.2	1	0.166666667	0.5	0	1	0.5	0.333333333	0.142857143	1	1	0.142857143	0.5	1	0.066666667	1	1	0	0.125	0.625	0.5	0.25	0.272727273	1	0.454545455	0.272727273	1	0	0.096774194	1	0.35483871	0.419354839	0.210526316	1	1	0.315789474	0	0.277777778	1	0.166666667	0	0.194029851	0.074626866	0.208955224	1	0.074626866	0
Fanconi_anemia,_complementation_group_L	0.235294118	1	1	0.769230769	1	0.444444444	0.111111111	0.222222222	0.222222222	0.111111111	0.818181818	1	0.5	1	0.375	1	0.727272727	1	0.666666667	1	0.333333333	0.333333333	0.222222222	0.444444444	0.5	1	0.166666667	0.833333333	0.2	1	1	0.181818182	0.272727273	0.545454545	1	0	0	0.5	0.5	0	1	0.625	1	0.666666667	0.416666667	0.083333333	0.833333333	0.916666667	1
hypothetical_protein_FLJ25027	1	0.25	0.125	1	0.166666667	1	0	0.333333333	0.666666667	0	0.1	1	1	0	1	0	0	1	1	0	0.111111111	0.333333333	0.222222222	0	0.75	1	0	0	1	0	0.4	1	0.2	0.1	0	0.666666667	1	0.333333333	0	0.6	1	0	0	0	0.090909091	0.454545455	1	0	0.25
interleukin_17_receptor_E_isoform_5	1	0.363636364	0.444444444	1	0.217391304	0.391304348	0.173913043	1	0.652173913	0.173913043	0.538461538	1	1	0.272727273	1	1	0.238095238	1	1	0.352941176	0.647058824	0.764705882	0.176470588	0.647058824	0.6	1	0.2	0.9	1	1	0.32	1	0.56	0.36	0.333333333	1	0.611111111	0.222222222	0.157894737	0.526315789	1	0.210526316	0	0.145454545	0.090909091	0.509090909	1	0.181818182	0.375
rabconnectin-3	0.3	1	1	0.37037037	1	0.380952381	0.380952381	0.111111111	0.126984127	0.142857143	1	0.59	0.402298851	1	0.481927711	1	0.955882353	1	0.352941176	0.764705882	1	0.364705882	0.082352941	0.988235294	1	0.323943662	0.169014085	0.845070423	0.446428571	1	0.901234568	0.432098765	0.074074074	1	1	0.46875	0.1875	0.84375	0.897058824	0.411764706	0.617647059	1	0.777777778	0.716049383	0.407407407	0.358024691	0.518518519	1	0.470588235
neuroligin_1	0.527777778	1	1	0.5	1	0.333333333	0.166666667	0.055555556	0.166666667	0.277777778	1	0.684210526	0.380952381	1	0.68	1	1	0.714285714	0.25	0.55	1	0.3	0	0.3	1	0.571428571	0.285714286	1	0.454545455	1	0.842105263	0.789473684	0.052631579	1	1	0.333333333	0.476190476	0.714285714	0.571428571	0.428571429	0.952380952	1	0.736842105	1	0.263157895	0.526315789	0.736842105	0.578947368	0.611111111
hypothetical_protein_FLJ23878	1	0.285714286	0.166666667	1	0.8	0.8	0.6	0.2	1	0.4	0.25	1	1	0.375	1	1	0.75	1	0.166666667	1	0.666666667	0.833333333	0.166666667	0.5	0.5	0.75	0.5	1	0.5	1	0.428571429	1	0.285714286	0.571428571	0.4	0.7	1	0.2	0.181818182	0.090909091	1	0	0.05	0.25	0.15	0.35	1	0.15	0
deltex_homolog_1	1	0.333333333	0	1	0.19047619	0	0.095238095	1	0.619047619	0.142857143	0.115384615	1	1	0.055555556	1	0.227272727	0	1	1	0.083333333	0.25	0.833333333	0.833333333	0	0.277777778	1	0.611111111	0.111111111	1	0.133333333	0.291666667	1	0.416666667	0.208333333	0.151515152	1	0.454545455	0.181818182	0.029411765	0.235294118	1	0.029411765	0	0.037037037	0.111111111	0.555555556	1	0.148148148	0.045454545
putative_N-acetyltransferase_Camello_2	1	0.428571429	0.8	1	0	0.75	0.5	0.75	1	0.5	0.833333333	1	1	0.6	1	1	0	1	0.833333333	0.333333333	0	0.833333333	0.166666667	1	0.6	1	0.4	0.2	1	0.75	0.25	1	0	0.333333333	0.125	1	0.75	0.125	0.25	0.625	1	0.375	0.166666667	0.416666667	0.166666667	1	0.916666667	0.416666667	0.75
zinc_finger_protein_RINZF	0.485714286	1	1	0.674418605	0.909090909	1	0.909090909	0.454545455	0.636363636	0.272727273	1	0.76	0.888888889	1	0.457142857	1	1	0.8	1	0.428571429	0.714285714	0.380952381	0.285714286	0.666666667	0.769230769	1	0.230769231	0.923076923	0.461538462	1	0.421052632	1	0.631578947	0.684210526	0.514285714	1	0.542857143	0.542857143	0.5625	0.4375	1	0.75	0.473684211	0.631578947	0.473684211	0.631578947	1	0.473684211	0.357142857
regulatory_factor_X2_isoform_b	1	0.321428571	0.260869565	1	0.384615385	0.461538462	0.076923077	0.615384615	1	0.384615385	0.25	1	1	0.090909091	1	0.333333333	0.018181818	1	1	0.346153846	0.076923077	0.923076923	0.269230769	0.230769231	0.333333333	1	0.666666667	0.133333333	1	0.19047619	0.1	1	0.325	0.1	0.333333333	1	0.555555556	0.222222222	0.096774194	0.548387097	1	0.032258065	0	0.146341463	0.024390244	0.414634146	1	0.097560976	0.117647059
transglutaminase_3_(E_polypeptide,	1	0.464285714	0.761904762	1	0.5	0.583333333	0.416666667	0.25	1	0.25	0.5	1	0.333333333	1	1	0.666666667	0.315789474	1	1	0.55	0.2	0.65	0.2	0.45	0.857142857	1	0.5	0.357142857	1	0.214285714	0.25	0.9375	0.4375	1	0.24137931	1	0.310344828	0.344827586	0.117647059	0.382352941	1	0.117647059	0.035714286	0.321428571	0.107142857	0.392857143	1	0.25	0.1
kelch-like_8	0.428571429	1	1	0.259259259	1	0.461538462	0.692307692	0.153846154	0.230769231	0.076923077	0.611111111	1	0.5	1	0.222222222	1	0.583333333	1	0.333333333	0.866666667	0.466666667	0.666666667	0	1	0.636363636	0.090909091	0.090909091	1	0.461538462	1	1	0.380952381	0.095238095	0.666666667	0.904761905	0.333333333	0.142857143	1	0.941176471	0.294117647	1	1	0.916666667	0.75	0.333333333	0.5	0.916666667	1	0.333333333
nuclear_receptor_binding_SET_domain_protein_1	0.731707317	1	1	0.952380952	1	0.972972973	0.621621622	0.486486486	0.513513514	0.351351351	1	0.853658537	0.705882353	1	0.625	1	0.404494382	1	0.417721519	0.658227848	0.797468354	0.544303797	0.075949367	1	0.88	0.56	0.18	1	0.538461538	1	0.708333333	0.638888889	0.013888889	1	1	0.576271186	0.728813559	0.728813559	0.558139535	0.534883721	1	0.76744186	0.62	0.84	0.5	0.58	1	0.94	0.870967742
chromosome_20_open_reading_frame_36	1	0.818181818	1	0.52173913	0.833333333	0.5	0.333333333	1	0.666666667	0.5	1	0.857142857	0.4	1	1	0.555555556	0	1	0.714285714	0.714285714	1	0.428571429	0.285714286	0.428571429	0.8	0.8	0.2	1	0.75	1	0.5	0.4	0	1	1	1	0.833333333	0.833333333	0.181818182	0.454545455	1	0.363636364	0.083333333	0.583333333	0.333333333	0.583333333	1	0.583333333	0.333333333
zinc_finger_protein_276	1	0.4	0.476190476	1	0.181818182	0.454545455	0.272727273	0.181818182	1	0.090909091	0.166666667	1	1	0.071428571	1	0.75	0.166666667	1	1	0.571428571	0.142857143	0.714285714	0.714285714	0.857142857	0.333333333	1	0.25	0.083333333	1	0.166666667	0.181818182	1	0.454545455	0.272727273	0.555555556	0.777777778	1	0.333333333	0.25	0.75	1	0.25	0	0.4	0	0.4	1	0.6	0
ventral_anterior_homeobox_2	1	0.363636364	0.2	1	0.071428571	0.285714286	0.142857143	1	0.642857143	0.071428571	0.571428571	1	1	0	1	0	0	1	0.733333333	0.133333333	0.2	1	0.2	0.133333333	0.5	1	0.166666667	0.5	1	0.333333333	0.117647059	1	0.352941176	0.176470588	0.1875	1	0.4375	0.3125	0	0.428571429	1	0	0.045454545	0.045454545	0.090909091	0.227272727	1	0	0.333333333
C-type_lectin,_superfamily_member_5	1	0.75	1	1	0.2	1	0	0.2	0	0.4	1	0.5	1	1	1	0.875	0.2	1	1	0.6	0.6	0.6	0	0.8	0.857142857	1	0.142857143	0.285714286	0.4	1	1	0.333333333	0.333333333	0.666666667	1	0.8	0.4	0.2	0.333333333	1	1	1	0.75	0.25	0.5	0	0.25	1	0.125
leucine-rich_B7_protein	1	0.625	0.740740741	1	0.4	0.6	1	0.8	0.4	0.4	0.333333333	1	1	1	1	0.5	0.076923077	1	0.833333333	0.5	0.5	0.333333333	0	1	0.75	1	0.25	0.25	1	0.444444444	0	0.714285714	0.142857143	1	0.142857143	0.857142857	1	0.142857143	0	0.125	1	0.125	0	0.205882353	0.029411765	0.294117647	1	0.235294118	0
KIAA0769_gene_product	0.366666667	1	1	0.666666667	0.7	0.7	0.9	0.2	1	0.5	1	0.666666667	1	1	0.736842105	1	0.625	1	1	0.647058824	0.705882353	0.588235294	0.176470588	0.647058824	1	0.769230769	0.153846154	0.615384615	0.833333333	1	1	0.55	0.05	0.95	1	1	0.333333333	0.333333333	0.5	0.111111111	1	0.611111111	1	0.642857143	0.714285714	0.428571429	0.928571429	0.714285714	0.454545455
hypothetical_protein_FLJ20989	1	1	0.7	1	0.714285714	1	0.142857143	0.428571429	0.714285714	0.142857143	1	0.888888889	1	0.5	0.5	1	0.666666667	1	0.8	0.2	0.4	1	0.2	0.4	0.333333333	1	1	1	0	1	0.266666667	1	0.4	0.666666667	0.857142857	1	0.142857143	0.142857143	0.333333333	0.666666667	1	0.666666667	0	0.714285714	0.142857143	0.571428571	1	0.285714286	1
protocadherin_alpha_7_isoform_1_precursor	1	0.41025641	0.25	1	0.5	0.357142857	0.285714286	0.714285714	1	0.214285714	0.857142857	1	1	0.583333333	1	0.538461538	0.24	1	1	0.454545455	0.272727273	0.954545455	0.5	0.590909091	0.733333333	1	0.733333333	0.8	1	0.428571429	0.53125	0.5	1	0.3125	0.366666667	1	0.533333333	0.433333333	0.126984127	0.126984127	1	0.158730159	0.134615385	0.288461538	0.115384615	0.134615385	1	0.25	0.19047619
tumor_necrosis_factor_receptor_superfamily,	1	0.8	0	1	0	0.666666667	0.333333333	0.666666667	1	0.444444444	0.214285714	1	1	0.375	1	0.25	0.066666667	1	1	0.5	0.3	0.7	0.2	0.3	1	1	0.333333333	0.555555556	1	0.25	0.444444444	1	0.222222222	0.277777778	0.333333333	1	0.777777778	0.333333333	0.066666667	0.466666667	1	0.266666667	0.041666667	0.125	0.083333333	0.375	1	0.166666667	0
myelin_basic_protein	1	0.5	1	0	1	0.571428571	0	0.714285714	0.428571429	0	0.166666667	1	1	0.375	1	0	0.142857143	1	0.333333333	0.333333333	0.666666667	1	0.333333333	0.5	0.666666667	0.666666667	1	0.333333333	1	0.25	0.4	1	0.6	0.6	0.75	1	0.25	0.166666667	1	1	0.5	0	0	0	0.2	0.2	1	0.4	0
hypothetical_protein_FLJ39501	1	0.684210526	0.428571429	1	0	0.263157895	0.157894737	1	0.842105263	0.157894737	0.421052632	1	1	0.307692308	1	0.333333333	0.2	1	1	0.25	0.25	0.416666667	0.083333333	0.416666667	0.875	1	0.5	0.5	1	0.461538462	0.428571429	1	0.357142857	0.357142857	0.777777778	0.666666667	1	0.222222222	0.25	0.75	1	0.166666667	0	0.186046512	0.093023256	0.348837209	1	0.186046512	0.111111111
guanine_nucleotide_binding_protein,_alpha	0.588235294	1	0.823529412	1	1	1	1	0	0.25	0.25	0.578947368	1	1	0.75	1	0.777777778	0.333333333	1	0.555555556	0.555555556	0.222222222	1	0	0.222222222	0.714285714	1	0.142857143	0.285714286	1	1	0.4	0.7	0.3	1	1	0.571428571	0.714285714	0.428571429	0	1	0.9	0.1	0.076923077	0.230769231	0.153846154	0.923076923	1	0.153846154	0.133333333
ubiquitin_specific_protease_3	0.833333333	1	1	0.866666667	1	0.888888889	0.111111111	0.444444444	0.333333333	0	1	0.857142857	0.9	1	1	0.933333333	1	1	1	0.818181818	0.727272727	0.636363636	0.272727273	0.454545455	1	0.294117647	0.117647059	0.470588235	1	1	0.888888889	1	0.333333333	0.888888889	1	0.9	0.6	0.2	0.615384615	0.384615385	1	0.769230769	1	0.428571429	0.571428571	0.428571429	0.571428571	0.642857143	0.375
alpha_3_type_IV_collagen_isoform_5,_precursor	0.740740741	1	1	0.390243902	1	0.5	0.166666667	0.083333333	0.083333333	0.291666667	1	0.653061224	0.4	1	0.727272727	1	1	0.952380952	0.692307692	0.846153846	1	0.692307692	0	0.846153846	1	0.277777778	0.333333333	0.611111111	0.571428571	1	0.571428571	1	0.19047619	0.714285714	1	0.36	0.335	0.46	0.8	0.4	0.9	1	0.391304348	0.695652174	0.260869565	1	0.869565217	0.695652174	0.578947368
long-chain_fatty-acid-coenzyme_A_ligase_1	1	0.75	1	0.730769231	1	0.357142857	0.642857143	0.142857143	0.642857143	0	1	0.913043478	1	0.5	0.714285714	1	0.529411765	1	1	0.571428571	0.714285714	1	0.857142857	0.857142857	1	0.714285714	0.214285714	0.642857143	0.8	1	1	1	0.333333333	0.6	0.904761905	1	0.380952381	0.333333333	0.318181818	0.454545455	1	0.636363636	0.391304348	0.47826087	0.086956522	0.52173913	1	0.52173913	0.611111111
p53-regulated_DDA3	0.625	1	0.2	1	0.5	0.75	0.75	0.25	1	0.083333333	0.714285714	1	1	0	0.8	1	0.25	1	1	0.692307692	0.307692308	0.538461538	0.153846154	0.692307692	0.25	1	0.25	0.875	0	0	0.909090909	1	0	0.454545455	0.625	0.625	1	0.375	0.090909091	0.545454545	1	0.181818182	0	0.25	0.1875	0.4375	1	0.25	0.333333333
chromosome_20_open_reading_frame_29	1	0.428571429	0.166666667	1	0	0.5	0.125	0.625	1	0.125	0	1	1	0.75	1	0.333333333	0.333333333	1	0.666666667	0.333333333	1	0.666666667	0.333333333	0.333333333	0.333333333	1	1	0.333333333	1	0	0.375	1	0.125	0.75	0	1	0.142857143	0.428571429	0.142857143	0.428571429	1	0	0.105263158	0.052631579	0.052631579	0.473684211	1	0.263157895	0
sperm_autoantigenic_protein_17	1	1	0.647058824	1	1	0	0.333333333	0.666666667	0.333333333	0	1	0.555555556	1	0.5	0.8	1	1	0.166666667	0.25	0.75	0.25	0.25	0.25	1	1	1	0	0	0.5	1	1	0.6	0	0.8	0.5	0	1	0	0.5	1	0	0.5	0.25	0	0.25	0	0.5	1	1
small_inducible_cytokine_A8_precursor	1	1	0.333333333	1	0.666666667	1	0	0	0.333333333	0	0.285714286	1	0	1	1	1	1	1	1	0	0.5	1	0	0.5	0.333333333	1	0	0.333333333	1	0	0.666666667	0.333333333	0.333333333	1	1	1	0	0	0	1	1	1	0	0	0	0.166666667	1	0.333333333	0.166666667
defensin,_beta_105	0	1	0	1	0.25	1	0	0	0.25	0	0.25	1	0	0	0.5	1	1	1	0	0	1	0.5	0.5	0	1	0	0	0	0	1	0.5	0.5	0	1	1	0	0.333333333	0.666666667	0	1	0	1	0	0.666666667	0.333333333	0.333333333	1	0.666666667	0
tripartite_motif-containing_26	1	0.55	0.54	1	0.5	0.785714286	0.357142857	0.428571429	1	0	0.206896552	1	1	0.111111111	1	0	0.090909091	1	1	0.3	0.5	0.7	0.2	0.3	0.1875	1	0.3125	0.125	1	0.5	0.333333333	1	0.266666667	0.4	0.411764706	1	0.647058824	0.058823529	0	0.45	1	0.15	0	0.078947368	0.105263158	0.315789474	1	0.078947368	0
K+_channel_tetramerization_protein	0.363636364	1	1	0.48	1	0.235294118	0.529411765	0.058823529	0.294117647	0.352941176	1	0.625	0.333333333	1	0.8	1	0.5	1	0.388888889	1	0.611111111	0.5	0.055555556	0.444444444	1	0.375	0.25	1	0.2	1	1	0.272727273	0.090909091	0.727272727	1	0.384615385	0.307692308	0.615384615	0.583333333	0.166666667	1	0.416666667	0.333333333	0.666666667	0.5	1	1	0.833333333	0.4
protocadherin_gamma_subfamily_B,_4_isoform_1	1	0.567567568	0.552631579	1	0.235294118	0.470588235	0.176470588	1	0.294117647	0.235294118	0.684210526	1	1	0.384615385	0.956521739	1	0.375	1	1	0.5	0.423076923	0.884615385	0.153846154	0.576923077	0.928571429	1	0.785714286	1	1	0.263157895	0.27027027	1	0.351351351	0.486486486	0.608695652	1	0.695652174	0.47826087	0.157894737	0.342105263	1	0.289473684	0.257142857	0.628571429	0.285714286	0.457142857	1	0.142857143	1
KIAA0354_gene_product	0.28	1	0.566666667	1	0.384615385	0.846153846	0.153846154	1	0.230769231	0.153846154	0.5	1	1	0.833333333	1	1	0.111111111	1	1	0.857142857	0.666666667	0.952380952	0.047619048	0.904761905	0.538461538	0.615384615	0.384615385	1	1	0.666666667	0.944444444	1	0.055555556	0.444444444	0.846153846	1	0.538461538	0.538461538	0.411764706	0.352941176	1	0.823529412	0.157894737	0.578947368	0.210526316	0.368421053	1	0.263157895	0.5
colony_stimulating_factor_3_receptor_isoform_a	1	0.411764706	0.27027027	1	1	0.875	0.125	0.75	0.75	0.5	0.117647059	1	1	0.4	1	0.421052632	0.108695652	1	1	0.176470588	0.176470588	0.5	0.029411765	0.176470588	0.272727273	1	0.090909091	0.303030303	0.545454545	1	0.266666667	1	0.166666667	0.266666667	0.296296296	1	0.888888889	0.037037037	0.117647059	0.705882353	1	0.235294118	0	0.111111111	0.063492063	0.523809524	1	0.111111111	0.107142857
HANP1	1	0	0.9	1	0.368421053	1	0.210526316	0.421052632	0.315789474	0	0.157894737	1	1	0	1	0.5	0.2	1	1	0.285714286	0.428571429	0.857142857	0.142857143	0	0.2	0.8	0.6	1	1	0	0.2	1	0.6	0.15	0.625	1	1	0.125	0	0.5	1	0.166666667	0	0.333333333	0	1	0.5	0.166666667	0
hypothetical_protein_FLJ22127	1	0.4	0.342857143	1	0.375	0.625	0.5	0.5	1	0.5	0.545454545	1	1	0.571428571	1	0.333333333	0.357142857	1	1	0.666666667	0.166666667	0.583333333	0.25	0.75	1	1	0.285714286	0.857142857	1	0.75	0.4	1	0.4	0.7	0.5	0.333333333	1	0.416666667	0	0.6875	1	0.375	0.166666667	0.166666667	0.166666667	0.555555556	1	0.166666667	0.083333333
spermatogenesis_associated_1	0.25	1	1	0.470588235	1	0.333333333	0.333333333	0	0.166666667	0.166666667	1	0.5	1	1	0.4	1	0.714285714	1	0.071428571	0.357142857	1	0.071428571	0	0.142857143	1	0.333333333	0	1	0.166666667	1	0.428571429	0.285714286	0	1	1	0.111111111	0.222222222	0.333333333	0.666666667	0.5	0.666666667	1	0.888888889	0.888888889	0.333333333	0.222222222	0.555555556	1	0.090909091
uncharacterized_hypothalamus_protein_HCDASE	0.4	1	1	0.6	1	0.428571429	0	0	0.142857143	0.142857143	1	0.277777778	0.5	1	0.333333333	1	1	0.857142857	0.142857143	1	0.857142857	0.428571429	0	1	1	0.375	0	0.625	0	1	1	0.428571429	0.285714286	0.857142857	1	0.5	0.416666667	0.5	0.285714286	0.428571429	0.428571429	1	0.555555556	1	0.777777778	0.222222222	0.666666667	1	0.857142857
Toll-interleukin_1_receptor_domain-containing	1	0.75	1	1	0.25	0.75	0.25	0.5	1	0.5	0.222222222	1	1	0.5	1	0	0.222222222	1	1	0.636363636	0.454545455	0.454545455	0.181818182	0.272727273	0.285714286	1	0.285714286	0.142857143	1	0.2	0.375	0.75	0.125	1	0.083333333	1	0.166666667	0.083333333	0.166666667	1	0.666666667	0	0	0.071428571	0.357142857	0.428571429	1	0.142857143	0.5
hypothetical_protein_PRO2730	0	1	1	1	1	1	0	0	0	0	0.25	1	0.333333333	1	1	1	0.333333333	1	0.2	0.8	1	1	0	0.6	1	0.5	0.25	0.25	0.166666667	1	1	0.2	0.2	0.8	1	1	0	0	0.6	0.2	1	0.6	0.666666667	0.333333333	0.333333333	0.166666667	1	0.333333333	1
TFIIA-alpha/beta-like_factor_isoform_1	0.36	1	1	0.458333333	1	0.25	0.125	0	0.25	0	1	0.583333333	0.875	1	0.368421053	1	0.882352941	1	0.5	0.75	0.6875	0.25	0.0625	1	1	0.363636364	0.090909091	1	0.142857143	1	1	0.363636364	0	0.636363636	0.75	0.166666667	0.416666667	1	1	0.176470588	0.588235294	0.588235294	0.5	0.9	0.5	0.6	0.5	1	0.35
p53_inducible_protein	1	0.487179487	0.25974026	1	0.45	0.6	0.5	0.8	1	0.35	0.41509434	1	1	0.684210526	1	0.575757576	0.140350877	1	0.928571429	0.321428571	0.142857143	1	0.035714286	0.214285714	0.413793103	1	0.275862069	0.206896552	1	0.567567568	0.297297297	1	0.108108108	0.486486486	0.333333333	1	0.416666667	0.25	0.081081081	0.837837838	1	0.108108108	0.01369863	0.178082192	0.109589041	0.452054795	1	0.123287671	0.125
matrilin_2_precursor	1	0.806451613	0.790697674	1	1	0.8125	0.25	0.375	0.75	0.25	1	0.964285714	1	0.714285714	1	0.625	0.357142857	1	0.4	0.44	0.48	1	0.12	0.32	0.823529412	1	0.647058824	0.470588235	1	0.529411765	0.4	1	0	0.533333333	0.782608696	1	0.652173913	0.260869565	0.192307692	0.807692308	1	0.192307692	0.096774194	0.258064516	0.129032258	0.516129032	1	0.290322581	0.35
taste_receptor_T2R3	0.25	1	0.428571429	1	0.714285714	1	0	0	0.285714286	0	0.153846154	1	1	0.8	0.5	1	0.666666667	1	0.363636364	0.454545455	0.272727273	0.727272727	0	1	1	1	0	0.555555556	1	1	0.666666667	1	0	0.5	0.833333333	0.5	1	1	0.6	0.8	1	0.6	0.238095238	0.285714286	0.047619048	0.523809524	1	0.285714286	0.2
hypothetical_protein_FLJ10140	1	0.529411765	0.846153846	1	1	0.6	0.2	0.3	0.6	0.1	0.5625	1	1	0.777777778	0.3	1	0.117647059	1	1	0.444444444	0.111111111	0.555555556	0	0.111111111	1	1	0.333333333	0.666666667	1	0.857142857	0.5	1	0.214285714	0.642857143	0.4	0.9	1	0.7	0.142857143	0.238095238	1	0.285714286	0.095238095	0.19047619	0.047619048	0.285714286	1	0.333333333	0.428571429
GC-rich_sequence_DNA-binding_factor_candidate	0.358974359	1	1	0.542372881	1	0.785714286	0.857142857	0.714285714	0.642857143	0.428571429	1	0.477272727	0.222222222	1	0.333333333	1	0.947368421	1	0.3	0.6	1	0.5	0.2	0.65	1	0.285714286	0.214285714	1	0.846153846	1	1	0.923076923	0.230769231	1	0.631578947	1	0.578947368	0.421052632	0.538461538	0.538461538	1	0.923076923	0.5625	0.9375	0.3125	0.5	0.8125	1	0.5
ubiquitin_specific_protease,_proto-oncogene	0.685714286	1	0.820512821	1	0.642857143	1	0.428571429	0.142857143	0.5	0.5	0.787878788	1	0.916666667	1	1	0.653846154	0.448275862	1	0.956521739	0.391304348	0.565217391	0.826086957	0.130434783	1	0.523809524	1	0.095238095	0.80952381	1	0.952380952	1	1	0.6	1	0.789473684	1	0.894736842	0.473684211	0.2	0.466666667	1	0.266666667	0.208333333	0.75	0.625	0.583333333	1	0.625	0.333333333
complement_factor_H_related_3	0.428571429	1	1	0.333333333	1	0	0.2	0	0.1	0.2	1	0.2	0	1	0.15	1	1	0.714285714	0.090909091	0.272727273	1	0.454545455	0.090909091	0.727272727	1	0.5	0.1	0.3	0.6	1	1	0.125	0	0.25	1	0.133333333	0.2	0.333333333	1	0.6	1	0.6	0.6	1	1	0.2	0.2	0.4	0.538461538
hypothetical_protein_FLJ35827	1	0.538461538	0.258064516	1	0.166666667	0.375	0.5	0.708333333	1	0.375	0.470588235	1	1	0.470588235	0.533333333	1	0.16	1	0.857142857	0.392857143	0.357142857	1	0.214285714	0.428571429	0.5625	1	0.4375	0.4375	1	0.384615385	0.303030303	1	0.090909091	0.515151515	0.56097561	0.804878049	1	0.365853659	0.275862069	0.310344828	1	0.413793103	0.027777778	0.333333333	0	0.638888889	1	0.361111111	0
odd-skipped_related_1	1	0.5	0.428571429	1	0.2	0.6	0.2	1	0.6	0.2	0.411764706	1	1	0.333333333	1	0	0.666666667	1	0.4	0	0.1	1	0.1	0.3	0.2	1	0.5	0.1	1	0.5	0.571428571	1	0.571428571	0.428571429	0.375	1	0.375	0.5	0	0.333333333	1	0.111111111	0	0.416666667	0.166666667	0.583333333	1	0.166666667	0
cyclin_D-type_binding-protein_1	0.4375	1	0.823529412	1	1	0.166666667	0.5	0	0.833333333	0	0.416666667	1	0.6	1	0.545454545	1	0.117647059	1	0.714285714	0.714285714	0.285714286	0.428571429	0.142857143	1	0.1	1	0.1	0.7	1	1	1	0.5	0.357142857	0.642857143	0	1	0.75	0	0.1875	0.375	1	0.125	0.307692308	0.692307692	0	0.538461538	1	0.769230769	0.5
InaD-like_protein_isoform_1	0.407407407	1	1	0.505050505	1	0.606060606	0.303030303	0.212121212	0.242424242	0.090909091	1	0.7	1	0.666666667	0.615384615	1	0.684210526	1	0.694444444	0.888888889	1	0.638888889	0.111111111	0.972222222	0.894736842	0.421052632	0.157894737	1	0.307692308	1	1	0.871794872	0.076923077	0.794871795	1	0.483333333	0.383333333	0.533333333	0.367346939	0.551020408	1	0.959183673	0.666666667	0.761904762	0.357142857	0.428571429	1	0.80952381	0.482758621
ubiquitin-conjugating_enzyme_E2_variant_1	1	1	1	0.153846154	1	0	0.333333333	0.166666667	0.166666667	0	1	0.083333333	1	0	0.142857143	1	1	1	1	0.8	0.6	0	0.2	0.6	1	0	0	0	1	0.5	1	0.5	0.5	0	1	0.25	0.375	0.125	1	0.25	0.75	0.75	0	0.25	0.75	0.5	1	1	1
nucleoporin_62kDa	1	0.153846154	0.090909091	1	0	0.4	0	1	0.6	0.2	0.1875	1	1	0	1	0.8	0.08	1	1	0.136363636	0.363636364	0.545454545	0.136363636	0.272727273	0.567567568	1	0.243243243	0.378378378	1	0	0.5	1	0.266666667	0.6	0.5	1	0.8	0.2	0	0.333333333	1	0	0.090909091	0.227272727	0.045454545	0.454545455	1	0.090909091	0.133333333
hypothetical_protein_FLJ10496	1	1	0	1	0	0.090909091	0.181818182	1	0.272727273	0.181818182	0	1	1	0.4	1	0	0.142857143	1	1	0	0	0.75	0.5	0.25	0	0.6	1	0	1	1	0.214285714	1	0.571428571	0.071428571	0	1	0.857142857	0.428571429	0	0.444444444	1	0.222222222	0.071428571	0.142857143	0.071428571	0.642857143	1	0.071428571	0
chondrosarcoma_associated_gene_1_isoform_b	0	0	1	0	0.333333333	1	0.333333333	0	0	0	1	1	1	0	1	0	1	0	0.333333333	0	0.333333333	1	0	0.333333333	1	0	0	0	0	0	0	1	0	0	1	0.5	0	0	0	1	0	1	0	0	0	0	0	0	0
BTE-binding_protein_4	1	0.222222222	0.25	1	0	0	0	1	0.235294118	0	0.125	1	1	0	0	0	0	1	0.636363636	0.181818182	0.181818182	1	0.727272727	0.181818182	0.333333333	1	1	0	1	0	0.028571429	1	0.285714286	0.057142857	0.125	1	0.375	0.0625	0	0	1	0	0	0	0.076923077	0.153846154	1	0	0
doublecortin_and_CaM_kinase-like_1	0.620689655	1	0.64	1	1	0.538461538	0.769230769	0.384615385	0.538461538	0.384615385	0.545454545	1	1	1	1	0.846153846	0.222222222	1	1	0.285714286	0.523809524	0.761904762	0.428571429	0.619047619	0.363636364	1	0.272727273	0.454545455	1	0.444444444	0.692307692	1	0.153846154	1	1	0.85	0.45	0.3	0.391304348	0.52173913	1	0.347826087	0.060606061	0.242424242	0.060606061	0.242424242	1	0.212121212	0.470588235
Tu_translation_elongation_factor,_mitochondrial	1	0.266666667	0.085714286	1	0.083333333	0.083333333	0.333333333	0.5	1	0.25	0.153846154	1	1	0.666666667	1	1	0	1	1	0	0	0.8	0	0.6	0.461538462	1	0.307692308	0.692307692	1	0.666666667	0.217391304	1	0.173913043	0.347826087	0.210526316	1	0.315789474	0.631578947	0.08	0.32	1	0.08	0.185185185	0.222222222	0.222222222	0.296296296	1	0.074074074	0
x_010_protein	0.333333333	1	0.923076923	1	0.444444444	1	0.555555556	0.111111111	0.666666667	0.111111111	1	0.5	1	1	1	0.875	0.666666667	1	0.444444444	0.555555556	1	0.333333333	0.111111111	0.666666667	1	0.571428571	0.142857143	0.428571429	0.8	1	0.875	0.25	0.125	1	1	0.666666667	0.5	1	1	0.75	0.375	0.875	0.181818182	0.545454545	0.363636364	0.727272727	1	0.545454545	0.111111111
hypothetical_protein_FLJ13195_similar_to_stromal	1	1	0.166666667	1	1	1	0	0	1	0.5	0.6	1	1	0.666666667	1	0.5	0.5	1	1	0.4	0.6	0.6	0.2	0.2	1	1	0	1	0.5	1	0.2	0.4	0	1	0	0.75	1	0.25	1	1	1	0.5	0.1	0.3	0.1	0.5	1	0.1	0.333333333
hypothetical_protein_FLJ10120	1	0.333333333	1	0.3	1	0.25	0	0	0	0	1	0.714285714	0.5	1	1	0.666666667	1	0	0.6	1	0.6	0.8	0	0.6	0.571428571	0.428571429	0	1	1	0.333333333	1	0.2	0.2	0.6	0.333333333	0.333333333	1	0	0.5	1	0.5	1	0.4	0.6	0	0.6	1	0	1
checkpoint_suppressor_1	1	0.523809524	0.454545455	1	0.5	0.75	0.25	0.375	1	0	0.4	1	1	0.076923077	0.833333333	1	0.5	1	1	0.458333333	0.208333333	0.666666667	0.125	0.208333333	0.5	1	0.166666667	0.333333333	1	0.833333333	0.533333333	1	0.2	0.133333333	0.4	0.466666667	1	0.266666667	0	1	1	0	0.214285714	0.5	0.071428571	0.428571429	1	0.214285714	0.272727273
sodium_bicarbonate_transporter_4_isoform_b	1	0.696969697	0.59375	1	0.4	0.733333333	0.133333333	0.8	1	0.266666667	0.304347826	1	1	0.588235294	0.866666667	1	0.09375	1	0.958333333	0.5	0.291666667	1	0.125	0.416666667	0.5	1	0.307692308	0.423076923	1	0.210526316	0.290322581	1	0.193548387	0.64516129	0.684210526	1	0.631578947	0.263157895	0.206896552	0.689655172	1	0.034482759	0.035714286	0.107142857	0.178571429	0.589285714	1	0.214285714	0.050847458
melanoma_antigen,_family_A,_9	0.857142857	1	0.413793103	1	0.5	1	0.5	0.5	0.5	0	0.416666667	1	1	0.333333333	0.666666667	1	0.75	1	0.666666667	0.5	0.166666667	1	0.166666667	0.25	0.5	1	0	1	1	0.5	0.571428571	1	0.285714286	1	0.444444444	1	0.444444444	0.555555556	0	0.909090909	1	0.363636364	0.090909091	0.545454545	0.090909091	0.545454545	1	0.363636364	0.125
vanin_2_isoform_1_precursor	1	0.9	1	0.933333333	1	1	0.333333333	0	0.166666667	0.5	1	0.769230769	0.272727273	1	0.476190476	1	0.666666667	1	0.555555556	0.333333333	1	0.666666667	0.111111111	0.777777778	1	0.454545455	0.045454545	0.5	1	0.769230769	1	0.583333333	0.083333333	0.916666667	1	0.266666667	0.4	0.4	0.375	0.4375	1	0.625	0.5	0.916666667	0.583333333	0.5	0.916666667	1	1
Batten_disease_protein_CLN3	1	0.222222222	0.357142857	1	0.142857143	0.428571429	0.142857143	0.714285714	1	0.142857143	0.25	1	1	0.714285714	1	0	0.076923077	1	0.857142857	0.285714286	0.357142857	1	0.357142857	0.642857143	0.5	1	0.2	0.3	1	0.4	0.315789474	1	0.210526316	0.526315789	0.5	1	0.857142857	0.214285714	0.181818182	0.909090909	1	0.363636364	0	0.184210526	0	0.552631579	1	0.184210526	0.076923077
sulfotransferase_family_4A,_member_1_isoform_a	1	0.2	0.210526316	1	0.333333333	0.166666667	0.166666667	1	1	0	0.071428571	1	1	0.285714286	1	0.6	0.090909091	1	1	0	0	0.625	0.125	0.5	0	1	0.375	0	1	0.857142857	0	1	0.166666667	0.5	0.333333333	1	0.444444444	0	0	0.333333333	1	0.066666667	0.055555556	0.222222222	0	0.277777778	1	0.055555556	0
PRO2086_protein	0	0	1	0	1	1	0	0	0	0	1	0.166666667	0	0	0	1	1	0	0.666666667	1	0.666666667	0	0.333333333	0	1	0	0	0	0.333333333	1	1	0	0	0	1	0.5	0.5	0	0	0	0.5	1	1	1	0	0	1	0	0.25
paired_box_gene_8_isoform_PAX8D	1	0.545454545	0.181818182	1	0.571428571	0.714285714	0.428571429	1	0.571428571	0	0.5	1	1	0.222222222	0.8	1	0.066666667	1	1	0.2	0.2	0.666666667	0.133333333	0.133333333	0.428571429	1	0.285714286	0.857142857	1	0.2	0.333333333	1	0.222222222	0.666666667	0.357142857	1	0.357142857	0.071428571	0.3	0.5	1	0	0	0	0.090909091	0.545454545	1	0.181818182	0.090909091
dipeptidyl_peptidase_8_isoform_1	0.441176471	1	1	0.339285714	1	0.8125	0.25	0.25	0.3125	0.4375	1	0.68	0.705882353	1	0.444444444	1	0.722222222	1	0.166666667	0.944444444	0.666666667	0.555555556	0.055555556	1	1	0.444444444	0.166666667	0.833333333	0.361111111	1	0.823529412	0.705882353	0.058823529	1	1	0.321428571	0.178571429	0.571428571	0.368421053	0.526315789	1	0.631578947	1	0.5625	1	0.5	1	0.8125	0.607142857
interleukin_10_receptor,_alpha_precursor	1	0.3	0.666666667	1	0.8	1	0.6	0.6	1	0.4	0.4	1	1	0.307692308	1	0.333333333	0.15	1	1	0.461538462	0.192307692	0.461538462	0.076923077	0.346153846	0.611111111	1	0.166666667	0.222222222	0.5	1	0.4375	1	0.1875	0.5625	0.380952381	1	0.571428571	0.19047619	0.1	0.35	1	0.15	0.032258065	0.258064516	0.193548387	0.580645161	1	0.161290323	0.142857143
nucleoporin_133kDa	0.47826087	1	1	0.611111111	1	0.466666667	0.6	0.333333333	0.533333333	0.266666667	1	0.78125	0.5625	1	0.916666667	1	0.555555556	1	0.365853659	0.634146341	0.56097561	0.341463415	0.097560976	1	0.8125	0.8125	0.5	1	0.583333333	1	0.794117647	0.5	0.088235294	1	1	0.52173913	0.391304348	0.782608696	0.526315789	0.789473684	1	1	0.513513514	0.756756757	0.486486486	0.486486486	1	0.594594595	0.470588235
translin	1	0.833333333	1	0.916666667	0.4	0.8	1	0.6	0.4	0	1	0.555555556	0.4	1	0.666666667	1	0.285714286	1	0.4	0.4	0.2	1	0.2	0.6	1	0.285714286	0.142857143	0.428571429	0.6	1	0.714285714	0.285714286	0	1	1	0.75	0.5	0.75	0.5	0.5	1	0.625	0.25	1	0.5	0.5	1	0.375	0
osteoglycin_preproprotein	0.538461538	1	1	0.294117647	1	0.333333333	0.333333333	1	0.333333333	0.333333333	1	0.588235294	0	1	0.538461538	1	1	1	0.166666667	1	1	0.333333333	0	0.5	1	0.6	0.4	1	1	0.571428571	1	0.428571429	0	0.571428571	1	0.4	0.2	0.2	1	0.333333333	1	1	0.846153846	0.153846154	0.230769231	0.384615385	1	0.846153846	1
CGI-65_protein	0.1	1	1	1	0.714285714	1	0.285714286	0.285714286	0.428571429	0.285714286	0.846153846	1	0.5	1	0.333333333	1	0.444444444	1	0.076923077	0.538461538	0.076923077	0.461538462	0	1	0.375	0.25	0.25	1	0.714285714	1	0.833333333	0.666666667	0.166666667	1	1	0.857142857	0.714285714	0.714285714	0.142857143	0.428571429	1	0.714285714	0	1	0.090909091	0.181818182	0.636363636	0.545454545	0.833333333
nuclear_matrix_protein_p84	0.47826087	1	1	0.345454545	1	0.384615385	0.230769231	0	0.461538462	0.153846154	1	0.689655172	1	1	0.571428571	1	0.611111111	1	0.1875	1	0.9375	0.0625	0.0625	0.6875	1	0.5625	0.375	0.75	0.307692308	1	0.666666667	0.75	0.166666667	1	1	0.153846154	0.307692308	0.615384615	0.818181818	0.363636364	0.181818182	1	1	0.933333333	0.666666667	0.466666667	1	0.733333333	0.368421053
gap_junction_protein,_beta_4	1	1	0.3	1	0	0.285714286	0	1	0.857142857	0.142857143	0.083333333	1	1	0	1	0.142857143	0	1	0.5	0.333333333	0.166666667	1	0.166666667	0.333333333	0.5	0.75	1	0.25	1	0.555555556	0.375	1	0.125	0.375	0.285714286	1	0.714285714	0.142857143	0	0.380952381	1	0	0	0.066666667	0.2	0.6	1	0	0
H1_histone_family,_member_2	0	1	0.2	1	0	0	0	0	0	1	0.372093023	1	0	0	1	0	1	0	1	0.166666667	0.166666667	0.5	0	0.666666667	0.25	1	0.5	1	0	1	0.176470588	0.941176471	0.705882353	1	0.285714286	1	0.428571429	0.571428571	0.285714286	0.142857143	1	0.714285714	0	0.25	0	0.75	1	0.25	0
peptidylprolyl_isomerase-like_protein_3_isoform	0.285714286	1	0.666666667	1	1	1	0.5	0	0	0	0.5	1	0.5	1	0.3	1	0.333333333	1	0	1	0	0	0	1	1	0.428571429	0	0.428571429	1	0.4	0	0.666666667	0	1	1	0.833333333	0	0.666666667	1	0.166666667	0.166666667	0.5	0	1	0.25	0	0.5	0.75	0.6
MEP50_protein	1	0.583333333	0.727272727	1	1	0	0.2	0.4	1	0	0.125	1	1	0.571428571	0.166666667	1	0.5	1	0.9	1	0.7	1	0.1	0.6	1	0.714285714	0.142857143	0.714285714	1	0.333333333	0.153846154	0.923076923	0.461538462	1	0.5	1	1	0.666666667	0.153846154	1	0.923076923	0.538461538	0.090909091	0.363636364	0.272727273	0.727272727	0.727272727	1	0
mitogen-activated_protein_kinase_kinase_5	0.25	1	1	0.526315789	0.714285714	1	0.428571429	0.142857143	0.714285714	0	0.692307692	1	0.571428571	1	0.545454545	1	0.222222222	1	0.777777778	0.444444444	1	0.666666667	0.333333333	1	1	0.1	0.1	0.6	0.142857143	1	0.909090909	1	0.272727273	0.363636364	1	0.625	0.3125	0.1875	0.642857143	0.5	1	0.642857143	0.470588235	0.235294118	0.294117647	0.117647059	1	0.647058824	0.769230769
alpha_2_type_VI_collagen_isoform_2C2a_precursor	1	0.125	0.211538462	1	0.227272727	0.318181818	0.181818182	1	0.590909091	0.181818182	0.209302326	1	1	0.083333333	1	0.04	0.111111111	1	1	0.157894737	0.105263158	0.578947368	0.157894737	0.157894737	0.222222222	1	0.407407407	0.037037037	1	0.058823529	0.114285714	1	0.2	0.171428571	0.793103448	1	0.517241379	0.206896552	0.038461538	0.730769231	1	0.076923077	0	0.125	0.03125	0.5	1	0.0625	0
BTB_and_CNC_homology_1,_basic_leucine_zipper	1	0.548387097	0.442307692	1	0.421052632	1	0.105263158	0.526315789	0.578947368	0	1	0.95	1	0.4	1	0.5	0.194444444	1	1	0.48	0.4	0.96	0.32	0.52	0.578947368	1	0.368421053	0.421052632	0.8	1	0.357142857	1	0.321428571	0.321428571	0.882352941	0.647058824	1	0.294117647	0.115384615	0.346153846	1	0.076923077	0.230769231	0.5	0.076923077	0.538461538	1	0.346153846	0.066666667
myosin_alkali_light_chain_1_slow_a	1	0.571428571	0	1	0.5	0.5	1	0	0.5	1	0.5	1	1	0.5	1	0	0.142857143	1	1	0.333333333	0	1	0.333333333	0	0.166666667	1	0	0.333333333	1	0.333333333	1	1	0	0.714285714	0.428571429	0.857142857	1	0	0	0.5	1	0.3	0	0.25	0.125	0.625	1	0.125	0
hypothetical_protein_MGC23166	0.454545455	1	0.947368421	1	0.285714286	0.285714286	0.285714286	0.857142857	1	0.857142857	0.3125	1	0.666666667	1	1	0.5	0.117647059	1	0.555555556	0.444444444	1	0.888888889	0.333333333	1	0.666666667	0.5	0	1	1	0.25	0.4375	1	0.0625	0.5625	0.952380952	0.428571429	1	0.285714286	0.416666667	0.166666667	1	0.083333333	0.105263158	0.157894737	0.263157895	0.421052632	1	0.684210526	0.142857143
chorionic_gonadotropin,_beta_polypeptide_2	1	0.5	1	0.666666667	0.333333333	0	0.333333333	0.166666667	0.5	1	1	0	1	1	0	0	1	0.5	0	0	1	1	0.5	0.5	1	0	1	1	0	0	0.111111111	0.444444444	0.333333333	1	0.75	1	1	1	0	0.5	1	0.25	0	0	0.666666667	0.166666667	1	0.333333333	0
hypothetical_protein_MGC10946	1	0.5	1	0.4	1	0.166666667	0.166666667	0.333333333	0.333333333	0	1	0.666666667	0	0	1	0.25	0.75	1	0.75	0.5	0.25	1	0	0	0.333333333	1	0	0.666666667	1	0	1	0	0.2	0.6	1	0	0.5	0.5	0	0	1	1	0.111111111	0.222222222	0.222222222	0.333333333	1	0.333333333	0
immune_associated_nucleotide_6	1	1	1	0.827586207	0.833333333	1	0.25	0.5	0.75	0	1	0.774193548	0.375	1	1	0.619047619	0.413793103	1	1	0.714285714	0.5	0.642857143	0.142857143	0.5	1	0.875	0.1875	0.375	1	1	0.461538462	1	0.384615385	0.923076923	0.833333333	0.555555556	1	0.166666667	0.157894737	0.631578947	1	0.421052632	0.318181818	0.454545455	0.136363636	0.681818182	1	0.409090909	0.1875
WW_domain_binding_protein_1	1	0.5	0.333333333	1	0	0.333333333	0.5	1	0.5	0.333333333	0.5	1	1	0.6	1	0.25	0.444444444	1	0.5	0.416666667	0.166666667	1	0	0.166666667	0.5	1	0	0.833333333	1	0.8	0.363636364	1	0.090909091	0.363636364	0.222222222	0.555555556	1	0.888888889	0.166666667	0.333333333	1	0.5	0.125	0.375	0.125	1	0.875	0.5	0
single-stranded_DNA_binding_protein_2	0.2	1	1	0.714285714	1	0.375	0.125	0	0.25	0.125	1	0.75	0.4	1	0.6	1	0.5	1	0.6	1	1	0.4	0	0.5	1	0.166666667	0	0.666666667	1	0.714285714	1	0.4	0	0.6	1	0.391304348	0.304347826	0.652173913	1	0.285714286	0.428571429	0	1	0.2	0.1	0.4	0.3	0.1	1
ATP-binding_cassette,_sub-family_D,_member_4	1	0.611111111	0.153846154	1	0.416666667	0.833333333	0.166666667	0.333333333	1	0.083333333	0.235294118	1	1	1	1	0.375	0.208333333	1	1	0.277777778	0.333333333	0.666666667	0	0.222222222	0.615384615	1	0.615384615	0.384615385	1	0.615384615	0.888888889	1	0.666666667	0.555555556	0.5	1	0.8125	0.1875	0	0.333333333	1	0.238095238	0.027027027	0.297297297	0.135135135	0.567567568	1	0.27027027	0.086956522
potassium_voltage-gated_channel	0.9375	1	0.366666667	1	0.5	0.25	0.25	0.375	1	0	0.368421053	1	1	0.75	1	0.888888889	0.4	1	1	0.416666667	0.166666667	1	0.333333333	0.833333333	0.5	1	0.142857143	0.142857143	1	0.416666667	0.230769231	1	0.230769231	0.461538462	0.857142857	1	0.714285714	0.428571429	0.2	0.3	1	0.2	0	0.388888889	0.222222222	0.444444444	1	0.611111111	0.05
protocadherin_gamma_subfamily_A,_1_isoform_2	1	0.526315789	1	0.851851852	1	0.545454545	0.181818182	0.454545455	0.545454545	0.363636364	1	0.928571429	1	0.357142857	0.818181818	1	0.461538462	1	0.842105263	0.315789474	0.526315789	1	0.315789474	0.789473684	0.588235294	0.705882353	0.294117647	1	1	0.388888889	0.434782609	1	0.695652174	0.47826087	0.666666667	0.933333333	1	0.733333333	0.25	0.46875	1	0.25	0.2	0.15	0.275	0.6	1	0.225	0.476190476
chromosome_8_open_reading_frame_5	0.333333333	1	1	0	0	0	0	0	0	0	1	1	0	0	0.25	1	0.666666667	1	0.5	1	0.5	1	0	1	1	0	0	0.333333333	0.5	1	1	0	0	0	1	0	0.5	0.5	1	0.166666667	0.5	0.166666667	0.75	0.75	0.75	0	0.25	1	0.571428571
amyloid_beta_precursor_protein-binding_protein	0.192307692	1	1	0.333333333	1	0.571428571	1	0.285714286	0.285714286	0.285714286	1	0.5	0.2	1	0.363636364	1	0.733333333	1	0.875	0.875	0.875	0.625	0.125	1	0.818181818	0.272727273	0.090909091	1	0.384615385	1	0.631578947	0.315789474	0.052631579	1	1	0.428571429	0.214285714	0.642857143	0.777777778	0.555555556	0.888888889	1	1	0.733333333	0.6	0.266666667	0.4	0.466666667	0.5
tumor_protein_p53_binding_protein,_2	0.586206897	1	1	0.975609756	0.733333333	1	0.2	0.333333333	0.333333333	0.533333333	1	0.857142857	0.875	1	0.5	1	0.448275862	1	0.695652174	0.565217391	0.956521739	0.434782609	0.130434783	1	0.5625	0.6875	0.125	1	0.6	1	0.484848485	0.484848485	0.181818182	1	1	0.823529412	0.647058824	0.470588235	0.48	0.4	1	0.72	0.36	0.68	0.48	0.2	1	0.76	0.428571429
enoyl-Coenzyme_A,_hydratase/3-hydroxyacyl	0.5	1	1	0.833333333	0.923076923	1	0.384615385	0.153846154	0.307692308	0.615384615	1	0.730769231	1	0.454545455	1	0.666666667	0.55	1	0.714285714	0.357142857	1	0.642857143	0.214285714	0.642857143	0.833333333	0.5	0.166666667	1	0.3125	1	1	0.5	0.125	0.916666667	1	0.826086957	0.391304348	0.52173913	0.5	0.75	0.8125	1	0.631578947	1	0.526315789	0.526315789	0.684210526	0.736842105	0.230769231
hypothetical_protein_LOC144233	1	0.777777778	1	0.818181818	0.6	0.6	1	0.4	0.6	0.6	0.714285714	1	0.625	1	1	1	0.833333333	1	0.6	1	1	1	0.2	0.4	0	1	0.125	0.25	1	0.333333333	0.714285714	1	0.285714286	0.285714286	0.714285714	0.714285714	1	0.142857143	0	0.166666667	1	0.666666667	0.230769231	0.230769231	0.230769231	1	1	0.384615385	1
alcohol_dehydrogenase_1B_(class_I),_beta	0.545454545	1	0.9	1	0.666666667	1	0	0.666666667	0.666666667	0.333333333	1	0.684210526	1	0.6	1	0.5	0.2	1	1	1	0.5	1	0.75	1	0.333333333	1	0.166666667	0.5	1	1	1	0.636363636	0.181818182	1	0.769230769	1	0.615384615	0.538461538	0.3125	0.5	1	0.625	0.4	0.2	0.5	0.3	1	0.5	0.25
RPB5-mediating_protein_isoform_b	0.580645161	1	1	0.256410256	0.875	1	1	0.25	0.25	0.25	1	0.653846154	0.4	1	0.352941176	1	0.833333333	1	0.533333333	1	0.533333333	0.4	0	0.666666667	0.571428571	0.285714286	0.142857143	1	0.5	1	1	0.727272727	0.181818182	1	1	0.5	0.25	0.75	0.538461538	0.307692308	0.615384615	1	0.636363636	1	0.272727273	0.090909091	0.545454545	0.454545455	0.636363636
BH3_interacting_domain_death_agonist_isoform_1	1	0.5	0.25	1	0.571428571	1	0	0.714285714	1	0.285714286	0	1	1	0	1	0.3	0.25	1	1	0.25	0	0.25	0.166666667	0.166666667	1	0.75	0.25	0.5	1	0	0.230769231	1	0.076923077	0.307692308	0.375	1	0.375	0.25	0	0.444444444	1	0	0.05	0.1	0.1	0.25	1	0	0.25
cirhin	0.842105263	1	1	0.714285714	0.444444444	0.555555556	0.666666667	0.555555556	1	0.222222222	0.708333333	1	0.722222222	1	0.6875	1	0.2	1	0.8	0.8	0.866666667	0.466666667	0.066666667	1	1	0.470588235	0.176470588	0.588235294	0.9	1	0.37037037	0.444444444	0.074074074	1	1	0.666666667	0.333333333	0.533333333	0.333333333	0.571428571	1	0.380952381	0.315789474	0.473684211	0.263157895	1	0.526315789	0.736842105	0.315789474
engulfment_and_cell_motility_3	1	0.25	0.104166667	1	0.0625	0.375	0.125	0.875	1	0.375	0.045454545	1	1	0.222222222	1	0.1875	0.096774194	1	1	0.285714286	0.142857143	0.428571429	0.047619048	0.095238095	0.777777778	1	0.333333333	0.555555556	1	0.75	0.173913043	1	0.173913043	0.304347826	0.133333333	1	0.866666667	0.133333333	0.04	0.2	1	0.04	0	0.131147541	0.081967213	0.31147541	1	0.06557377	0.142857143
S100_calcium-binding_protein,_beta	1	0.166666667	0.6	1	0	1	0	0	0	0	0.6	1	1	0.666666667	0.5	1	0.5	1	0	0	0	1	0	1	0.5	0	0	1	0	1	0	1	0	0	1	0.333333333	0	0	0	0.25	0.5	1	0.333333333	0	0	1	1	0.333333333	0
hypothetical_protein_FLJ25735	0.636363636	1	1	0.230769231	1	0.2	0.5	0.3	0.2	0.5	1	0.631578947	0.181818182	1	1	1	0.875	1	0.384615385	0.461538462	0.692307692	0.076923077	0.230769231	1	0.625	1	0.375	0.25	0.357142857	1	0.25	0	0.25	1	0.428571429	0.142857143	0.428571429	1	0.625	0.25	0.75	1	0.625	0.375	1	0	0.625	0.25	0.266666667
similar_to_CGI-148_protein	0.428571429	1	0.625	1	1	0.222222222	0.222222222	0.444444444	0.222222222	0.222222222	1	0.833333333	0.5	1	0.142857143	1	0.6	1	1	0.857142857	0.714285714	0.714285714	0.428571429	0.714285714	0.8	0.2	0.6	1	1	0	0.714285714	1	0.571428571	0.857142857	1	1	0.6	0.8	0.8	0.8	1	0.6	0.125	1	0.375	0.5	0.625	0.75	0.333333333
serum-inducible_kinase	0.842105263	1	1	0.571428571	0.866666667	1	0.266666667	0.066666667	0.466666667	0.066666667	1	0.516129032	1	1	1	1	0.555555556	1	1	0.666666667	0.833333333	0.25	0.416666667	0.916666667	1	0.555555556	0.166666667	0.611111111	1	0.380952381	1	0.916666667	0.25	1	0.666666667	1	0.75	0.666666667	0.4	0.7	1	1	0.333333333	0.733333333	0.4	1	1	0.933333333	0.315789474
Ca2+-promoted_Ras_inactivator	1	0.176470588	0.087719298	1	0.041666667	0.291666667	0.083333333	0.958333333	1	0.041666667	0.119047619	1	1	0.157894737	1	0.428571429	0.057142857	1	1	0.115384615	0.192307692	0.538461538	0.192307692	0.269230769	0.380952381	1	0.523809524	0.142857143	1	0.071428571	0.108108108	1	0.243243243	0.108108108	0.071428571	1	0.5	0.107142857	0.051282051	0.358974359	1	0.102564103	0.015384615	0.061538462	0.015384615	0.307692308	1	0.092307692	0.043478261
activity-regulated_cytoskeleton-associated	1	0.125	0	1	0	0.083333333	0.166666667	1	0.916666667	0.083333333	0	1	1	0	1	0.166666667	0	1	1	0.1	0.1	0.8	0.2	0.1	0	1	0.777777778	0	1	0	0.055555556	1	0.166666667	0.055555556	0	1	0.526315789	0.052631579	0	0.19047619	1	0.047619048	0	0.035714286	0.035714286	0.214285714	1	0	0
hypothetical_protein_FLJ20274	0.888888889	1	1	0.789473684	1	0.4	0.6	0.8	0.4	0.2	1	0.842105263	0	1	0.6	1	0.111111111	1	0.25	0.625	1	0.25	0	0.625	1	0.4	0.1	0.4	1	0.428571429	0.75	0.875	0.375	1	1	0.777777778	0.888888889	0.111111111	0.307692308	0.153846154	1	0.384615385	0.428571429	0.857142857	0.285714286	1	0.571428571	0.428571429	0.285714286
testes_development-related_NYD-SP17	1	1	1	0.333333333	0.6	1	0.2	0	0.2	0.2	1	0.619047619	0.6	1	0.3	1	1	0.8	0.428571429	0.571428571	0.571428571	0.857142857	0	1	0.714285714	0.428571429	0.142857143	1	1	0.571428571	1	0.2	0	1	1	0.2	0.2	0.2	0.6	1	0.8	1	0.333333333	0.444444444	0.333333333	0.666666667	0.666666667	1	0.363636364
Rho_GTPase_activating_protein_1	1	0.823529412	0.2	1	0	0.428571429	0.142857143	0.285714286	1	0.285714286	0.153846154	1	1	0.153846154	1	0.285714286	0.130434783	1	1	0.214285714	0.142857143	0.357142857	0.214285714	0.071428571	0.357142857	1	0.071428571	0.285714286	1	0.384615385	0.25	1	0.25	0.333333333	0.285714286	0.571428571	1	0	0.0625	0.3125	1	0.1875	0.03030303	0.060606061	0	0.606060606	1	0.151515152	0
mutS_homolog_5_isoform_c	1	0.703703704	0.384615385	1	0.818181818	0.636363636	1	0.727272727	0.363636364	0.636363636	0.576923077	1	1	0.615384615	1	0.6875	0.222222222	1	0.789473684	0.736842105	0.421052632	1	0.052631579	0.368421053	0.833333333	0.833333333	0.25	1	1	0.5	0.272727273	1	0.151515152	0.303030303	1	0.875	0.9375	0.3125	0.333333333	0.761904762	1	0.571428571	0.054545455	0.218181818	0.090909091	0.454545455	1	0.345454545	0.2
nebulin	0.874100719	1	1	0.889400922	1	0.6875	0.375	0.55	0.5	0.3375	0.983173077	1	1	0.962264151	0.871165644	1	0.516746411	1	0.677631579	1	0.269736842	0.394736842	0.118421053	0.342105263	0.982300885	1	0.283185841	0.85840708	1	0.753191489	0.556074766	1	0.051401869	0.607476636	0.597826087	1	0.326086957	0.434782609	0.236486486	0.777027027	1	0.635135135	0.25443787	0.473372781	0.171597633	0.49112426	1	0.437869822	0.307692308
two_pore_segment_channel_1	1	0.6	0.256410256	1	0.125	0.625	0.3125	1	0.875	0	0.24	1	1	0.307692308	1	0.333333333	0.208333333	1	0.708333333	0.375	0.083333333	1	0.125	0.166666667	0.222222222	1	0.148148148	0.037037037	1	0.392857143	0.294117647	1	0.117647059	0.176470588	0.15	1	0.3	0.35	0.054054054	0.513513514	1	0.162162162	0.016949153	0.186440678	0.06779661	0.525423729	1	0.118644068	0
histone_deacetylase_2	0.344827586	1	1	0.392857143	1	0.25	0.5	0.25	0.25	0.375	1	0.6	0.0625	1	0.75	1	0.363636364	1	0.083333333	0.583333333	1	0.083333333	0	0.333333333	1	0.272727273	0.090909091	0.545454545	0.578947368	1	0.375	0.25	0.125	1	1	0.35	0.1	0.75	0.5	0.5	0.5	1	1	0.454545455	0.272727273	0.272727273	0.363636364	0.363636364	0.666666667
WD_repeat_domain_21_isoform_2	1	1	1	1	0.333333333	0.333333333	0.25	0.25	1	0.166666667	0.307692308	1	1	0.333333333	1	1	0.555555556	1	0.636363636	0.636363636	0.272727273	1	0.363636364	0.363636364	0.181818182	1	0.363636364	0.090909091	1	0.090909091	0.533333333	1	0.066666667	0.333333333	0.9	1	0.5	0.3	0.076923077	0.461538462	1	0.153846154	0.038461538	0.192307692	0.115384615	0.576923077	1	0.038461538	0.333333333
desmoglein_2_preproprotein	0.447368421	1	1	0.467741935	1	0.333333333	0.041666667	0.291666667	0.166666667	0.041666667	1	0.578947368	0.470588235	1	0.244444444	1	0.869565217	1	0.666666667	0.666666667	0.37037037	0.518518519	0.148148148	1	1	0.628571429	0.2	0.742857143	0.75	1	1	0.642857143	0.178571429	0.928571429	1	0.566666667	0.333333333	0.5	0.7	0.633333333	1	0.8	0.272727273	0.303030303	0.272727273	0.181818182	1	0.727272727	0.633333333
G_protein-coupled_receptor_30	1	0.375	0	1	0	0.5	0	0.7	1	0.1	0.166666667	1	1	0.076923077	1	0.166666667	0.083333333	1	1	0.090909091	0.090909091	0.636363636	0.363636364	0.090909091	0.153846154	1	0.307692308	0.076923077	1	0	0.045454545	1	0.363636364	0.090909091	0	1	0.363636364	0.090909091	0	0.6	1	0	0	0.034482759	0.034482759	0.689655172	1	0	0
ATPase,_H+_transporting,_lysosomal_V0_subunit_a	1	1	0.594594595	1	0.8	1	0.6	0.5	0.5	0.3	1	0.789473684	1	0.428571429	1	0.538461538	0.615384615	1	0.866666667	0.466666667	0.266666667	0.933333333	0.133333333	1	1	1	0.285714286	0.714285714	1	0.470588235	0.416666667	1	0.083333333	0.625	1	0.875	0.4375	0.4375	0.227272727	0.818181818	1	0.409090909	0.11627907	0.302325581	0.11627907	0.488372093	1	0.162790698	0.189189189
bromodomain_containing_protein_1	1	0.41025641	0.279411765	1	0.296296296	1	0.37037037	0.62962963	0.925925926	0.111111111	0.425925926	1	1	0.227272727	1	0.44	0.135135135	1	1	0.296296296	0.074074074	0.814814815	0.37037037	0.185185185	0.538461538	1	0.769230769	0.461538462	1	0.352941176	0.2	1	0.244444444	0.377777778	0.185185185	1	0.62962963	0.333333333	0.054054054	0.459459459	1	0.162162162	0.064516129	0.112903226	0	0.306451613	1	0.096774194	0.192307692
adaptor-related_protein_complex_1,_gamma_2	1	0.652173913	0.529411765	1	0.166666667	0.444444444	0.5	0.666666667	1	0.166666667	0.533333333	1	1	0.45	1	0.5625	0.131578947	1	1	0.5	0.357142857	0.928571429	0.214285714	0.5	0.666666667	1	0.266666667	0.666666667	1	0.4	0.315789474	1	0.052631579	0.473684211	0.5	0.857142857	1	0.285714286	0.25	0.25	1	0.055555556	0.016393443	0.147540984	0.163934426	0.426229508	1	0.213114754	0.12
hypothetical_protein_DKFZp434K1815	1	0.4	0.176470588	1	0.133333333	0.533333333	0.066666667	0.533333333	1	0.2	0.111111111	1	1	0.083333333	1	0.3125	0.107142857	1	1	0.166666667	0.111111111	0.888888889	0.277777778	0.444444444	0.4375	1	0.625	0.125	1	0.142857143	0.189189189	1	0.189189189	0.297297297	0.125	1	0.583333333	0.041666667	0.0625	0.46875	1	0.03125	0	0.076923077	0.038461538	0.384615385	1	0.057692308	0
thrombospondin_4	1	0.929824561	0.652173913	1	0.5	1	0.4375	0.4375	0.5	0.25	0.52173913	1	1	0.714285714	1	0.552631579	0.282608696	1	0.714285714	1	0.357142857	0.857142857	0.071428571	0.928571429	0.625	1	0.125	0.291666667	1	0.642857143	0.391304348	1	0.130434783	0.565217391	0.884615385	1	0.807692308	0.461538462	0.058823529	0.588235294	1	0.323529412	0.073170732	0.219512195	0.097560976	0.292682927	1	0.097560976	0.238095238
calmegin	0.288888889	1	1	0.37037037	1	0.2	0.2	0.1	0.1	0	1	0.311111111	0.2	1	0.294117647	1	1	0.363636364	0.2	0.9	1	0.2	0.1	0.8	1	0.333333333	0.222222222	0.666666667	0.363636364	1	1	0.263157895	0	0.526315789	1	0.058823529	0.294117647	0.529411765	1	0.214285714	0.357142857	0.642857143	0.571428571	0.428571429	0.285714286	0.142857143	0.5	1	0.684210526
O-6-methylguanine-DNA_methyltransferase	1	1	0.857142857	1	1	0	0.666666667	0.333333333	0.333333333	0	0.333333333	1	1	0.4	1	0.666666667	0.333333333	1	1	0	0.25	0.5	0.5	0.75	0.666666667	1	0.333333333	0	1	0.5	0.7	1	0.3	0.5	1	0.8	0.5	0.4	0	0.333333333	1	0.333333333	0.153846154	0.230769231	0	0.307692308	1	0.153846154	0.333333333
family_with_sequence_similarity_3,_member_A	1	0.142857143	0.333333333	1	0.4	0.6	0	0.8	1	0	0	1	1	0	1	0.111111111	0.25	1	1	0.416666667	0	0.083333333	0.083333333	0	0.25	1	0.25	0.25	1	0	0.230769231	1	0.153846154	0	0.1	1	0.6	0.3	0	0.916666667	1	0	0	0.166666667	0.083333333	0.5	1	0	0
hypothetical_protein_FLJ90579	0.5	1	1	0.066666667	0.666666667	0.333333333	1	0	0	0.333333333	1	0.384615385	1	0.428571429	0.529411765	1	0.555555556	1	0.6	0.8	1	0.8	0.2	0.8	1	0.555555556	0	1	0.5	1	1	0	0.25	0.25	1	0.571428571	0.428571429	0.428571429	1	0.181818182	0.636363636	0.727272727	0.2	0.6	0.4	0.8	1	1	1
apolipoprotein_A-II_precursor	1	0	0.666666667	1	1	0	0	0	1	0	0	1	0	0	1	0	0	1	1	0	0.25	0	0	0.5	0.666666667	1	0.333333333	0.666666667	1	1	1	1	0	0.666666667	1	0.333333333	0	0	0	0.25	1	0.75	0	0.333333333	0.166666667	0.5	1	0.5	0
F-box_only_protein_25_isoform_3	1	0.416666667	1	0.285714286	1	1	1	0.333333333	1	0	0.916666667	1	0.857142857	1	0.714285714	1	0.538461538	1	0.666666667	0.666666667	1	0.166666667	0	0.5	0.333333333	1	0.5	0.5	1	0.666666667	1	0.75	0.5	0.25	1	0.571428571	0.142857143	0.142857143	0.333333333	0.166666667	1	0.333333333	0.777777778	0.777777778	0.444444444	0.777777778	0.666666667	1	0.181818182
protoporphyrinogen_oxidase	1	0.375	0.272727273	1	0.222222222	1	0.111111111	0.888888889	0.888888889	0.666666667	0.6	1	1	0.555555556	1	0.75	0.411764706	1	0.785714286	1	0.571428571	0.428571429	0	0.428571429	0.571428571	0.857142857	0	1	1	1	0.421052632	1	0.105263158	1	1	0.888888889	0.555555556	0.277777778	0.117647059	0.647058824	1	0.411764706	0.142857143	0.321428571	0.357142857	0.5	1	0.178571429	0.333333333
hormonally_upregulated_Neu-associated_kinase	1	0.8	0.555555556	1	0.3125	0.8125	0.3125	1	0.4375	0	0.575757576	1	1	0.466666667	1	0.823529412	0.041666667	1	1	0.142857143	0.142857143	0.80952381	0.19047619	0.571428571	0.333333333	1	0.416666667	0.5	1	0.4	0.166666667	1	0.416666667	0.208333333	0.2	1	0.75	0.35	0.130434783	0.434782609	1	0.043478261	0.073170732	0.219512195	0.073170732	0.365853659	1	0.146341463	0.222222222
regulator_of_G-protein_signalling_2,_24kDa	1	0.333333333	1	0.666666667	0.333333333	1	0.333333333	0	0.333333333	0.666666667	1	0.6875	1	0.5	1	1	1	0.625	1	0.5	0.666666667	0.333333333	0.166666667	0.5	0.666666667	1	0	0.666666667	1	1	0.625	0.5	0	1	0	1	0.25	0.25	1	0	0	1	0.6	1	0.2	0	1	0.4	1
telethonin	1	0.333333333	0.105263158	1	0.4	0	0	1	0.8	0.6	0	1	0.5	1	1	0	0	1	0.333333333	0	0.166666667	1	0.333333333	0	0.666666667	1	0	0	1	0	0.4	1	0.2	0.4	0	1	0.333333333	0.333333333	0.142857143	0.142857143	1	0	0	0	0	0.0625	1	0.125	0
hypothetical_protein_FLJ11871	1	1	0.25	1	1	0	0	0.666666667	1	0.333333333	1	1	0.8	1	0.666666667	1	0.142857143	1	1	0.25	0.5	0.5	0	0.75	0	0.2	0	1	1	0	0.8	0	0.4	1	0.714285714	0.285714286	1	0.142857143	0.333333333	1	0.333333333	0	0	1	0.25	1	0.75	0.5	1
hypothetical_protein_FLJ14457	0.6	1	1	0.619047619	1	0.4375	0.125	0.0625	0.0625	0	1	0.434782609	1	1	1	0.833333333	0.263157895	1	0.666666667	0.5	1	0.583333333	0.166666667	0.583333333	0.25	0.5	0	1	0.857142857	1	0.222222222	1	0	0.444444444	1	0.125	0.5	0.3125	0.375	0.125	1	0.25	0.625	0.375	0.25	0.5	0.75	1	0.1
zinc_finger_protein_133_(clone_pHZ-13)	0.75	1	0.333333333	1	0.52173913	1	0.304347826	0	0.434782609	0	0.25	1	1	0.117647059	1	0.2	0.357142857	1	1	0.333333333	1	0.333333333	0.222222222	0.444444444	1	0.916666667	0.583333333	0.25	1	0.625	1	0.857142857	0.142857143	0.857142857	0.44	0.8	1	0.24	0.052631579	0.368421053	1	0.105263158	0.222222222	0.277777778	0.166666667	1	0.777777778	0.111111111	0.454545455
low_density_lipoprotein_receptor-related_protein	1	0.1875	0.34375	1	0.181818182	1	0.090909091	0.818181818	0.636363636	0.090909091	0.214285714	1	1	0.1875	1	0.1	0	1	1	0.076923077	0	0.538461538	0.230769231	0.076923077	0	1	0.5	0.166666667	1	0.2	0.125	0.875	1	0.625	0.166666667	1	0.5	0.083333333	0	1	1	0.166666667	0	0.088235294	0.058823529	0.352941176	1	0.058823529	0.333333333
retinal_degeneration_slow_protein	1	0.4	0.25	1	0.166666667	0.5	0.333333333	0.333333333	1	0.166666667	0.2	1	1	0.5	1	0.266666667	0.222222222	1	1	0.153846154	0.153846154	0.461538462	0.307692308	0.153846154	0.333333333	1	0.5	0	1	0.181818182	0.375	1	0.125	0.75	0.066666667	1	0.466666667	0.2	0	0.615384615	1	0	0	0.136363636	0.181818182	0.545454545	1	0.090909091	0.076923077
killer_cell_immunoglobulin-like_receptor,_two	1	0.5	0.384615385	1	1	0.75	0.125	0.25	0.25	0.25	1	0.428571429	1	0.5	1	0.5	0.4	1	0.833333333	0.5	0.416666667	0.583333333	0.166666667	1	1	0.727272727	0.272727273	0.454545455	1	0.25	0.727272727	1	0.272727273	0.545454545	1	0.3	0.5	0.6	0.142857143	0.357142857	1	0.142857143	0.125	0.5	0.25	0.625	0.875	1	0.166666667
KH_domain-containing,_RNA-binding,_signal	0.5	1	1	0.321428571	1	0.6	0.2	0.1	0.2	0.6	1	1	0.4	1	1	0.75	1	0.8	1	0.714285714	0.857142857	0.142857143	0.142857143	0.857142857	0.833333333	1	0	0.333333333	0.6	1	1	1	0.375	0.875	0.909090909	0.545454545	0.727272727	1	0.833333333	0.5	1	0.333333333	0.428571429	1	0.428571429	0.285714286	0.714285714	0.714285714	0.285714286
interferon_regulatory_factor_7_isoform_b	1	0.166666667	0.178571429	1	0.066666667	0.266666667	0.133333333	1	0.6	0.2	0.071428571	1	1	0.25	1	0	0.3125	1	1	0	0.15	0.35	0.05	0.05	0.375	1	0.75	0.375	1	0.428571429	0.47826087	1	0.347826087	0.434782609	0.5625	1	0.8125	0.25	0.055555556	0.277777778	1	0	0	0.09375	0.0625	0.3125	1	0.125	0
nucleobindin_1	1	0.526315789	0.114754098	1	0.25	0.333333333	0.5	0.916666667	1	0.083333333	0.16	1	1	0.666666667	1	0.857142857	0.09375	1	1	0.4	0.6	0.4	0	0.2	0.5	1	0.2	0.3	1	0.142857143	0.235294118	1	0.235294118	0.411764706	0.375	0.625	1	0.25	0.230769231	0.538461538	1	0.076923077	0	0.05	0.025	0.325	1	0.125	0.25
hypothetical_protein_FLJ30525	0.411764706	1	1	0.882352941	1	0.444444444	0.111111111	0.222222222	0.555555556	0.222222222	1	0.666666667	0.166666667	1	0.214285714	1	0.230769231	1	0.5	0.3	1	0.3	0.1	0.5	0.714285714	1	0.285714286	0.285714286	1	1	0.555555556	0.444444444	0.111111111	1	1	0.2	0.5	0.7	0.230769231	0.384615385	1	0.923076923	0.833333333	0.666666667	0.25	0.166666667	1	0.416666667	0.5
adult_retina_protein	0.5	1	1	0.885714286	1	0.333333333	0.25	0	0.5	0	1	0.821428571	0.428571429	1	0.789473684	1	0.882352941	1	0.588235294	1	1	0.294117647	0.117647059	0.882352941	0.75	0.5	0.0625	1	0.538461538	1	1	0.416666667	0	0.833333333	0.8	0.6	0.6	1	0.909090909	0.636363636	1	0.545454545	0.857142857	0.642857143	0.357142857	0.428571429	0.928571429	1	0.571428571
hypothetical_protein_FLJ14154	1	0.75	0.5	1	1	0.666666667	0.333333333	0.666666667	0.333333333	0.333333333	0.625	1	1	0.181818182	1	0	0.25	1	1	0.375	0.25	1	0.125	0.375	0.5	1	0.125	0.125	1	0.5	0.8	1	0.4	0.4	0.25	1	0.25	0.25	0.142857143	1	0.714285714	0.142857143	0.222222222	0.111111111	0.333333333	1	0.888888889	0.222222222	0.857142857
solute_carrier_family_16_(monocarboxylic_acid	0.375	1	1	0.230769231	1	0.666666667	0.5	0	0.166666667	0	1	0.555555556	0.666666667	1	0.384615385	1	0.571428571	1	0.692307692	1	0.461538462	0.692307692	0.153846154	0.538461538	0.444444444	0.666666667	0.111111111	1	1	0.818181818	1	0.444444444	0	0.722222222	1	0.428571429	0.095238095	0.380952381	0.571428571	0.357142857	1	0.857142857	0.909090909	1	0.272727273	0.636363636	0.909090909	1	0.333333333
zinc-finger_protein_AY163807	0.333333333	1	1	0.652173913	1	0.333333333	0.238095238	0.047619048	0.285714286	0.333333333	1	0.5625	0.476190476	1	0.617647059	1	0.695652174	1	0.238095238	1	0.952380952	0.571428571	0.19047619	1	1	0.571428571	0.142857143	0.928571429	0.32	1	0.592592593	0.37037037	0.185185185	1	1	0.321428571	0.214285714	0.285714286	0.388888889	0.5	0.722222222	1	1	0.52173913	0.347826087	0.347826087	0.608695652	0.739130435	1
eNOS_interacting_protein	1	0.333333333	0.133333333	1	0	0	0.083333333	0.666666667	1	0.083333333	0.142857143	1	1	0.5	1	0	0.2	1	1	0.25	0.25	0.5	0.75	0.125	0.307692308	1	0.307692308	0.076923077	1	0.333333333	0.071428571	1	0.285714286	0.214285714	0.222222222	1	0.666666667	0.222222222	0	0.210526316	1	0.052631579	0	0	0.0625	0.375	1	0.0625	0
Fc_alpha_receptor_isoform_g	0.75	1	1	0.6	0.5	1	0.5	0.5	0.5	0	0.666666667	1	1	0.2	1	1	0.6	1	1	0.6	0.6	0.6	0.2	0.6	0.5	0.75	1	0	1	0.2	1	1	0	0.333333333	1	0.5	0.5	0.75	0	0.666666667	1	0.166666667	0	0.875	0	0.75	1	0.375	0.25
hypothetical_protein_FLJ38716	1	0.4	0.642857143	1	0.375	1	0.125	0.5	0.625	0.25	0.692307692	1	1	0.444444444	1	0.5	0.181818182	1	1	0.142857143	0.285714286	0.571428571	0.142857143	0.428571429	0.714285714	1	0.285714286	0.571428571	1	0.666666667	0.625	1	0	0.625	0.75	1	1	0.5	0	0.473684211	1	0.315789474	0.083333333	0.25	0.125	0.25	1	0.041666667	0.142857143
mucosal_vascular_addressin_cell_adhesion	1	0.090909091	0.071428571	1	0	0.4	0	1	0.3	0	1	0.333333333	1	0	1	0	0.058823529	1	0.714285714	0.142857143	0	1	0.857142857	0.142857143	0.090909091	1	0.454545455	0	1	0.5	0.055555556	1	0.555555556	0.222222222	0.166666667	0.916666667	1	0.166666667	0	0.3	1	0	0.037037037	0.111111111	0	0.518518519	1	0.111111111	0
complexin_1	1	0	0	1	0	0	0.2	1	0.4	0	0	1	0	0	1	0	0	1	1	0	0	0.5	0	0	0	1	0.5	0	1	0	0	1	0.25	0.083333333	0.166666667	0.5	1	0.166666667	0	0.333333333	1	0	0	0.2	0.2	0.2	1	0	0
similar_to_endothelial_cell-selective_adhesion	0.5	1	0.4	1	0.125	0.375	0.25	0.25	1	0.25	1	1	1	0.333333333	0.714285714	1	0.538461538	1	0.529411765	0.235294118	0.176470588	1	0.117647059	0.588235294	0.5	1	0.3	0.2	1	0.166666667	0.5	1	0.25	0.833333333	0.461538462	0.615384615	1	0.461538462	0.15	0.4	1	0.25	0.142857143	0.523809524	0	0.428571429	1	0.19047619	0.166666667
Sec6_protein	1	0.195121951	0.476190476	1	0.375	1	0	0.6875	0.75	0.25	0.405405405	1	1	0.166666667	1	0.5	0.194444444	1	1	0.222222222	0.333333333	0.388888889	0.111111111	0.388888889	0.625	1	0.5	0.375	1	0.533333333	0.307692308	1	0.346153846	0.269230769	0.083333333	0.666666667	1	0.416666667	0.066666667	0.7	1	0.3	0.142857143	0.214285714	0.095238095	0.428571429	1	0.142857143	0.19047619
concentrative_Na+-nucleoside_cotransporter	0.636363636	1	0.888888889	1	1	0.571428571	0.142857143	0	0.071428571	0.142857143	1	0.733333333	1	0.230769231	1	0.666666667	0.615384615	1	0.611111111	0.277777778	0.611111111	1	0.166666667	0.722222222	1	0.733333333	0.133333333	0.666666667	1	0.5	0.454545455	1	0.136363636	0.818181818	1	0.529411765	0.647058824	0.823529412	0.142857143	0.428571429	1	0.761904762	0.269230769	0.461538462	0.384615385	0.384615385	1	0.307692308	0.416666667
protein_kinase_C_and_casein_kinase_substrate_in	1	0.304347826	0.130434783	1	0.25	0	0	0.875	1	0.5	0.157894737	1	1	0.4	1	0.2	0.148148148	1	1	0.333333333	0.166666667	0.416666667	0.083333333	0	0.461538462	1	0.153846154	0.076923077	1	0.333333333	0.222222222	1	0.222222222	0.333333333	0.1875	1	0.625	0.125	0.058823529	0.117647059	1	0.058823529	0	0.05	0.05	0.45	1	0.05	0.125
hypothetical_protein_H17	1	0.533333333	0.473684211	1	0.222222222	1	0.444444444	0.555555556	1	0.222222222	0.3125	1	1	0.571428571	1	0.153846154	0.142857143	1	1	0.222222222	0.666666667	0.444444444	0.333333333	1	0.333333333	1	0.222222222	0.555555556	1	0.875	0.428571429	1	0.285714286	0.642857143	0.875	1	0.5	0.5625	0.166666667	0.333333333	1	0.25	0.05	0.5	0.35	0.45	1	0.25	0.083333333
transcription_factor_GTF2IRD2	1	0.625	1	1	1	1	0.2	0.2	0.4	0.8	0.954545455	1	1	0.5	1	0.727272727	0.583333333	1	0.6	0.2	0.15	1	0.1	0.35	0.333333333	0.833333333	1	0.25	1	0.818181818	1	0.833333333	0.833333333	0.666666667	0.5	0.666666667	1	0.833333333	0.266666667	0.333333333	1	0.2	0.208333333	0.375	0.166666667	0.583333333	1	0.166666667	0.333333333
hypothetical_protein_HSPC111	1	0.375	0.25	1	0.142857143	0.571428571	0.428571429	0.428571429	1	0.428571429	0.4	1	1	0.333333333	1	0.666666667	0.5	1	0.5	1	0	0.5	0.5	1	0	1	0	0.5	0.8	1	0.428571429	1	0.285714286	0.428571429	1	0.5	1	0.5	0.666666667	0.333333333	1	0	0	0.4	0	0.6	1	0.4	0.333333333
laminin_alpha_5	1	0.3203125	0.130177515	1	0.06185567	0.402061856	0.195876289	1	0.927835052	0.278350515	0.26	1	1	0.255813953	1	0.225	0.054455446	1	1	0.128205128	0.145299145	0.521367521	0.11965812	0.102564103	0.292929293	1	0.434343434	0.262626263	1	0.222222222	0.233502538	1	0.253807107	0.233502538	0.172588832	1	0.446700508	0.14213198	0.026845638	0.422818792	1	0.053691275	0.0041841	0.071129707	0.041841004	0.405857741	1	0.054393305	0
pumilio_homolog_1	0.793103448	1	0.678571429	1	0.833333333	0.416666667	0.75	0.416666667	0.5	1	0.64	1	0.944444444	1	0.714285714	1	0.289473684	1	1	0.724137931	0.517241379	0.965517241	0.103448276	0.724137931	1	0.666666667	0.333333333	0.611111111	1	1	0.931818182	0.545454545	0.181818182	1	1	0.673469388	0.204081633	0.489795918	0.4	0.566666667	1	0.566666667	0.37037037	0.703703704	0.222222222	0.481481481	0.888888889	1	0.15
sodium-dependent_high-affinity_dicarboxylate	1	0.5	0.5	1	0.333333333	0.666666667	0.333333333	0.222222222	1	0.111111111	0.375	1	1	0	1	0.642857143	0.076923077	1	0.8	0.6	0.3	1	0.3	0.5	0.866666667	1	0.466666667	0.266666667	1	0.333333333	0.225806452	1	0.258064516	0.387096774	0.210526316	1	0.526315789	0.105263158	0.117647059	0.882352941	1	0.235294118	0	0.25	0.022727273	0.613636364	1	0.159090909	0.035714286
neurexin_2_isoform_alpha-2_precursor	1	0.308641975	0.12	1	0.020833333	0.208333333	0.1875	1	0.6875	0.125	0.282051282	1	1	0.153846154	1	0.47826087	0.071428571	1	1	0.166666667	0.166666667	0.729166667	0.166666667	0.1875	0.226415094	1	0.660377358	0.264150943	1	0.212121212	0.166666667	1	0.416666667	0.291666667	0.147368421	1	0.484210526	0.084210526	0.013888889	0.361111111	1	0.013888889	0.028301887	0.113207547	0.047169811	0.377358491	1	0.08490566	0.085714286
LYRIC/3D3	0.5	1	1	0.814814815	0.444444444	0.333333333	0.333333333	0.444444444	1	0.555555556	0.894736842	1	0.5	1	0.35	1	0.75	1	0.36	0.4	0.64	0.4	0.08	1	0.533333333	0.8	0.066666667	1	1	1	0.642857143	0.928571429	0.357142857	1	1	1	0.538461538	0.538461538	0.454545455	0.363636364	0.818181818	1	0.166666667	0.222222222	0.222222222	0.388888889	1	0.333333333	0.714285714
guanine_nucleotide-binding_protein,_beta-3	1	0.470588235	0.071428571	1	0	0.6	0.4	0.8	1	0.8	0.3	1	1	0	1	0.555555556	0.25	1	0.636363636	0.272727273	0.090909091	1	0.454545455	0.545454545	0.5	1	1	1	1	0.5	0.235294118	1	0.058823529	0.411764706	0.5	0.9	1	0.3	0.142857143	0.428571429	1	0.071428571	0.071428571	0.142857143	0.214285714	0.571428571	1	0.071428571	0
chaperonin_containing_TCP1,_subunit_6B_(zeta_2)	0.192307692	1	1	0.772727273	1	0.133333333	0.133333333	0.066666667	0.133333333	0.2	1	0.533333333	0.222222222	1	0.727272727	1	1	0.583333333	0	0.083333333	0.416666667	0.25	0	1	1	0.294117647	0	0.352941176	0.25	1	0.518518519	0.296296296	0.111111111	1	1	0.3125	0.0625	0.75	0.666666667	0.5	0.722222222	1	0.6875	0.625	0.0625	0.5625	0.5625	1	0.666666667
chemokine_(C-C_motif)_receptor_6	1	0.833333333	1	0.833333333	0.428571429	1	0.285714286	0.142857143	0.428571429	0.142857143	0.666666667	1	1	1	1	0.636363636	0.333333333	1	0.8	0.3	0.9	1	0.2	0.4	0.375	0.75	0.5	1	1	0.6	0.444444444	1	0.333333333	0.777777778	0	0.714285714	1	0.428571429	0.25	1	1	0.416666667	0.066666667	0.6	0.333333333	0.533333333	1	0.333333333	0.133333333
H3_histone_family,_member_D	1	0	0.166666667	1	0	0.090909091	0.090909091	1	0.090909091	0.363636364	0.625	1	0	1	1	0	0	1	0.5	0.5	0	1	0	0.5	0.2	1	0.4	0.4	1	0	0.333333333	1	0.666666667	1	0	1	0.5	0.25	0	0	1	0	0	0.142857143	0.142857143	0	1	0.428571429	0.25
tumor_necrosis_factor_receptor_superfamily,	0.25	1	1	0.333333333	0.333333333	1	0	0	0	0	0.2	1	0.666666667	1	1	0.666666667	1	0.333333333	0	0.666666667	1	0.666666667	0.333333333	0.333333333	0.4	0.2	0.2	1	0	0	1	0.333333333	0	0.333333333	0.25	1	0	0.25	0	0.2	0.4	1	0.333333333	1	0.666666667	0.333333333	1	0.333333333	0
PTK9_protein_tyrosine_kinase_9	0.4	1	1	0.45	1	0.3	0.3	0	0.1	0.3	1	0.8	0.333333333	1	0.222222222	1	1	1	0.285714286	0.571428571	0.857142857	0.857142857	0	1	0.875	0.125	0	1	0.333333333	1	1	0.545454545	0.090909091	0.363636364	1	0.272727273	0.090909091	0.272727273	1	0	0.5	0.5	0.555555556	1	0.555555556	0.111111111	1	0.333333333	0.642857143
lysyl_hydroxylase_precursor	1	0.653846154	0.175	1	0.0625	0.625	0.25	0.75	1	0.25	0.161290323	1	1	0.421052632	1	0.142857143	0.034482759	1	1	0.153846154	0.307692308	0.615384615	0.230769231	0.307692308	0.043478261	1	0.347826087	0.086956522	1	0.28	0.434782609	1	0.217391304	0.304347826	0.172413793	1	0.448275862	0.172413793	0	0.571428571	1	0.035714286	0.018867925	0.094339623	0.056603774	0.339622642	1	0.075471698	0
ATP-binding_cassette,_sub-family_A,_member_10	0.585365854	1	1	0.528571429	1	0.4	0.233333333	0.1	0.066666667	0.133333333	1	0.785714286	0.5	1	0.372093023	1	0.741935484	1	0.454545455	0.606060606	0.96969697	0.484848485	0	1	1	0.4	0.114285714	0.828571429	0.703703704	1	0.666666667	0.388888889	0.083333333	1	1	0.30952381	0.404761905	0.333333333	0.59375	0.3125	0.9375	1	0.880952381	1	0.333333333	0.666666667	0.666666667	0.904761905	0.921568627
CSRP2_binding_protein_isoform_a	0.925925926	1	1	0.818181818	0.736842105	1	0.263157895	0.263157895	0.315789474	0.210526316	1	0.821428571	1	0.6	1	1	0.347826087	1	0.6	0.8	0.6	0.55	0.15	1	1	1	0.583333333	0.916666667	1	1	0.866666667	1	0.066666667	1	1	0.526315789	0.421052632	0.368421053	0.428571429	0.785714286	1	0.785714286	0.25	0.535714286	0.071428571	0.285714286	1	0.392857143	0.294117647
SWI/SNF-related_matrix-associated	1	0.344262295	0.275	1	0.15	0.25	0.3	1	0.825	0.15	0.214953271	1	1	0.235294118	1	0.25	0.065934066	1	0.971428571	0.371428571	0.257142857	1	0.342857143	0.285714286	0.228571429	1	0.514285714	0.228571429	1	0.205882353	0.345454545	1	0.309090909	0.254545455	0.280701754	1	0.614035088	0.210526316	0.020408163	0.469387755	1	0.020408163	0	0.144927536	0.057971014	0.695652174	1	0.144927536	0.019230769
perforin_1_(pore_forming_protein)	1	0.28	0.333333333	1	0.076923077	1	0.076923077	1	0.923076923	0.153846154	0.133333333	1	1	0.470588235	1	0.307692308	0.173913043	1	1	0.214285714	0.428571429	0.571428571	0.214285714	0.357142857	0.15	1	0.3	0.35	1	0.375	0.225806452	1	0.096774194	0.161290323	0.136363636	1	0.590909091	0.227272727	0.12	0.32	1	0.04	0	0.051282051	0.051282051	0.358974359	1	0.102564103	0.222222222
CEI-a_protein_precursor	1	1	0	1	0.5	1	0.5	1	0.5	0.25	1	1	1	0.333333333	1	0	0.5	1	0	0.2	0.2	1	0	0.2	0.5	0	0.5	1	1	0	0.571428571	0.571428571	1	0.428571429	0.5	0.75	1	0.25	0	0.666666667	1	0	0.125	0.625	0.125	1	0.75	0	0
retinoblastoma-binding_protein_6_isoform_3	0.75	1	1	0.333333333	1	0	0.333333333	0	0	0	1	0.714285714	1	0.5	0.666666667	1	0	1	0.25	0.25	0.25	0.75	0	1	1	0.6	0.2	0.6	0.25	1	1	0.5	1	1	0.5	0	1	0.5	0.666666667	0.333333333	0.333333333	1	1	0.333333333	0	1	1	0.333333333	0.2
pyroglutamyl-peptidase_I	1	0.333333333	0.272727273	1	1	0.666666667	0.666666667	0.333333333	0	0	0.428571429	1	1	0.285714286	1	0	0.111111111	1	0.666666667	1	1	0.666666667	0.666666667	0.333333333	0.5	1	0.333333333	0	1	0.285714286	0.4	1	0.6	0.2	0.2	1	0.5	0.1	0.071428571	0.285714286	1	0.142857143	0	0.3	0.2	0.3	1	0.1	0
chloride_channel_6_isoform_ClC-6b	0.8	1	0.4375	1	0.666666667	1	0.666666667	0.333333333	0.666666667	0.333333333	0.444444444	1	1	0.25	0.5	1	0.428571429	1	1	0.714285714	0.142857143	0.285714286	0.285714286	0.428571429	0.285714286	1	0	0.142857143	0.333333333	1	0.428571429	0.285714286	0.285714286	1	1	0.777777778	0.888888889	0.666666667	0.125	0.4375	1	0.3125	0.071428571	0.214285714	0	0.928571429	0.857142857	1	0.142857143
ubiquitin-conjugating_enzyme_E2D_2_isoform_2	0.166666667	1	1	0.5	1	0	0.333333333	0	0.666666667	0	1	1	0	1	0.5	1	0.333333333	1	0.5	1	1	0.5	0	1	1	0	0	0.333333333	1	1	0.666666667	0	0.333333333	1	1	1	1	1	1	0	0.5	0.5	0.333333333	1	0.666666667	0.333333333	0.333333333	0.333333333	0.285714286
MLN64_N-terminal_homolog	0.8	1	1	0.642857143	0.4	1	0.2	0.4	0	0	1	0.5	0.333333333	1	1	0.6	0.6	1	0.333333333	0.333333333	0.5	0.833333333	0.166666667	1	1	0.75	0.5	0.25	0.142857143	1	1	0.333333333	0.111111111	0.666666667	1	1	0.666666667	1	0.125	0.25	1	0.25	1	0.25	0.25	0.5	1	1	1
hypothetical_protein_BC016153	1	0.833333333	1	0.833333333	0.5	0.5	0.25	0	1	0.25	0	1	1	0.142857143	1	0.6	0	1	1	0.8	1	0.4	0	0.2	0.166666667	1	0.166666667	0.666666667	1	0.4	1	1	0.2	0.6	1	0.285714286	1	0.142857143	0.142857143	0.857142857	1	0.857142857	0.066666667	0.266666667	0.2	0.6	1	0.333333333	0.111111111
WAP_four-disulfide_core_domain_8_precursor	0.857142857	1	1	0.875	0.333333333	1	0.166666667	0.5	0	0.333333333	0.833333333	1	0.6	1	1	1	0.4	1	0.333333333	0.666666667	1	1	0	0.333333333	0.8	1	0.2	1	1	0	0.333333333	1	0	0.333333333	1	0.5	0.75	0.25	0.5	1	1	1	0.6	0.6	0.4	0.8	1	0.6	0
chemokine-like_factor_superfamily_1_isoform_15	1	0	0.25	1	0.5	1	0.5	0.5	0	0.5	1	0.75	1	0.5	0	1	1	0.5	0.5	1	0.5	0.5	0.5	0	1	1	0	0.333333333	1	1	0.333333333	1	0.333333333	0.333333333	1	0.5	0	0	0	1	1	0.5	1	0.5	0.5	0.25	1	0.75	0.428571429
selectin_E_precursor	0.857142857	1	0.884615385	1	0.375	1	0.125	0.125	0.375	0.125	0.8125	1	1	0.6	1	0.875	0.8125	1	1	0.555555556	0.444444444	0.944444444	0	0.722222222	1	0.666666667	0.166666667	0.388888889	1	0.461538462	0.25	0.8	0	1	1	0.458333333	0.25	0.208333333	0.25	0.25	1	0.5	0.3	0.7	0.4	1	0.9	0.9	0.111111111
myelin_oligodendrocyte_glycoprotein	0.285714286	1	0.875	1	1	0.571428571	0.571428571	0.285714286	0.714285714	0	0.75	1	1	1	0.5	1	1	1	0.8	0	0.2	0.4	0.2	1	0.666666667	0.666666667	0	1	1	0.333333333	1	0.142857143	0.142857143	0.428571429	1	0.571428571	0.714285714	0.285714286	0.25	0.166666667	1	0.333333333	0.0625	0.25	0.1875	1	0.6875	0.25	0.8
glutamate_receptor,_metabotropic_3_precursor	0.869565217	1	1	1	0.222222222	0.555555556	0.333333333	1	0.388888889	0	0.592592593	1	1	0.166666667	1	0.428571429	0.5	1	1	0.421052632	0.473684211	0.894736842	0.210526316	0.631578947	0.636363636	1	0.318181818	0.454545455	1	0.423076923	0.466666667	1	0.133333333	0.4	0.588235294	0.882352941	1	0.529411765	0.115384615	0.807692308	1	0.423076923	0.25	0.75	0.178571429	0.535714286	1	0.25	0.128205128
chromosome_14_open_reading_frame_2	0	1	0	1	1	0	0	0	1	0	1	0.4	1	1	1	0	1	1	0	1	0.5	0	0	0	0	1	0	0	1	0.333333333	0	0	0.2	1	1	1	1	1	0	0	0	1	0	1	0	0	1	1	0.666666667
KIAA0635_gene_product	0.392857143	1	1	0.381443299	1	0.21875	0.4375	0.03125	0.09375	0.21875	1	0.436363636	0.208333333	1	0.736842105	1	0.888888889	1	0.44	0.4	1	0.2	0.08	0.76	1	0.347826087	0	0.47826087	0.333333333	1	0.9	0.3	0.05	1	0.666666667	0.166666667	0.166666667	1	0.352941176	0.235294118	0.823529412	1	0.84375	0.40625	0.375	0.25	0.4375	1	1
potassium_voltage-gated_channel,_subfamily_H,	1	0.838709677	0.276595745	1	0.666666667	1	0.333333333	0.6	0.933333333	0.266666667	0.564102564	1	1	0.615384615	1	0.9	0.275862069	1	0.916666667	0.541666667	0.25	1	0.208333333	0.375	0.842105263	1	0.526315789	0.368421053	1	0.8125	0.351351351	1	0.081081081	0.378378378	0.476190476	0.952380952	1	0.285714286	0.042553191	0.319148936	1	0.276595745	0.093023256	0.302325581	0.162790698	0.302325581	1	0.209302326	0.161290323
SH3-domain_binding_protein_5_(BTK-associated)	0.785714286	1	0.53125	1	0.3	0.8	0.3	0.3	1	0.2	0.6	1	1	0.5	1	0.5	0.086956522	1	1	0.470588235	0.235294118	0.764705882	0.117647059	0.294117647	0.666666667	1	0.666666667	0.5	1	0.5	0.35	1	0.15	0.3	0.545454545	1	0.545454545	0.272727273	0.058823529	0.058823529	1	0.235294118	0.045454545	0.090909091	0.045454545	0.272727273	1	0.045454545	0.166666667
RNA_polymerase_III_80_kDa_subunit_RPC5	1	0.695652174	0.18	1	0.0625	0.375	0.1875	0.5625	1	0.25	0.324324324	1	1	0.285714286	1	0.357142857	0.12195122	1	1	0.368421053	0.315789474	0.631578947	0.263157895	0.315789474	0.416666667	1	0.666666667	0.25	1	0.818181818	0.172413793	1	0.310344828	0.275862069	0.133333333	1	0.866666667	0.333333333	0.258064516	0.290322581	1	0.193548387	0.025641026	0.179487179	0.102564103	0.384615385	1	0.102564103	0.058823529
LSM2_homolog,_U6_small_nuclear_RNA_associated	1	1	1	1	0	1	1	0	1	0	0.6	1	1	1	1	0.5	0	1	0.5	0.5	1	0.5	0	1	1	0.5	0	0.5	1	1	1	0.5	0.5	0	0.5	1	0	0	0	0.571428571	1	0	0.333333333	0.333333333	1	1	1	0.333333333	0
kinesin_family_member_4	0.578947368	1	0.931506849	1	0.866666667	0.733333333	0.6	0.6	0.533333333	1	0.90625	1	0.153846154	1	0.558823529	1	0.677966102	1	1	0.44	0.36	0.96	0.12	0.76	0.708333333	0.708333333	0.166666667	1	0.888888889	1	0.571428571	0.857142857	0.285714286	1	1	0.611111111	0.444444444	0.777777778	0.625	0.541666667	1	0.666666667	0.239130435	0.413043478	0.347826087	0.413043478	1	0.5	0.541666667
parafibromin	0.571428571	1	1	0.4	1	0.222222222	0.611111111	0.166666667	0.111111111	0.277777778	1	0.607142857	0.8	1	0.5	1	0.555555556	1	0.454545455	0.272727273	0.363636364	0.272727273	0.181818182	1	0.714285714	0.5	0.142857143	1	0.857142857	1	1	0.625	0.125	0.6875	1	0.375	0.625	1	0.928571429	0.357142857	1	0.857142857	0.538461538	0.692307692	0.384615385	0.153846154	0.384615385	1	0.4375
membrane_cofactor_protein_isoform_11_precursor	0.384615385	1	1	1	1	0.666666667	0.666666667	1	0.666666667	0.333333333	1	0.388888889	1	0.666666667	0.142857143	1	1	1	0.5	1	0.833333333	0.5	0	0.166666667	1	0.428571429	0.142857143	0.857142857	0.769230769	1	1	0.714285714	0.142857143	0.571428571	1	0.363636364	0.181818182	0.727272727	0.888888889	0.777777778	0.444444444	1	0.25	0.5	0.375	0.375	0.375	1	0.5
Ras_association_domain_family_1_isoform_F	1	0	0	1	0	0	0.4	1	0.8	0.4	1	1	1	0	1	0	0	1	0	0	0	0	1	0	0.333333333	1	0.666666667	0	0	0	0.2	0.6	1	0.4	0.285714286	1	0.571428571	0	0	1	1	0	0	0	0	0.333333333	1	0	0
period_2_isoform_1	1	0.447368421	0.593220339	1	0.857142857	1	0.214285714	0.571428571	0.928571429	0.142857143	0.652173913	1	1	0.3	1	0.9	0.132075472	1	1	0.604166667	0.270833333	0.729166667	0.229166667	0.395833333	0.714285714	1	0.428571429	0.285714286	1	0.444444444	0.545454545	1	0.318181818	0.295454545	0.653846154	1	0.769230769	0.384615385	0.081081081	0.540540541	1	0.135135135	0.037735849	0.283018868	0.132075472	0.41509434	1	0.094339623	0.294117647
ets_homologous_factor_isoform_a	1	0.3	0.818181818	1	1	0.2	0.8	0.2	0.2	0.2	0.727272727	1	1	0.428571429	1	0.375	0.25	1	1	0.571428571	0.285714286	0.571428571	0	0.142857143	0.428571429	1	0.285714286	0.428571429	1	1	0.75	1	0.5	0.5	1	1	1	0.8	1	1	1	0.333333333	0.333333333	0.444444444	0.111111111	1	0.777777778	0.111111111	0.4
POU_domain,_class_4,_transcription_factor_2	1	0.25	0.176470588	1	0.25	0.25	0.25	1	0.375	0	0.375	1	1	0.064516129	1	0.833333333	0.181818182	1	1	0.130434783	0.043478261	0.565217391	0.52173913	0.130434783	0.125	1	0.5	0.125	1	0.333333333	0.3	1	0.7	0.4	0.03125	1	0.15625	0.0625	0	0.181818182	1	0	0	0.047619048	0	0.380952381	1	0.095238095	0.083333333
KIAA1196_protein	1	0.230769231	0.170212766	1	0.222222222	0.833333333	0.5	0.833333333	1	0.222222222	0.352941176	1	1	0.181818182	1	0.230769231	0.038461538	1	1	0.384615385	0.230769231	0.692307692	0.269230769	0.153846154	0.625	1	0.291666667	0.25	1	0	0.411764706	1	0.147058824	0.294117647	0.333333333	0.925925926	1	0.333333333	0.066666667	1	1	0.133333333	0	0.076923077	0.038461538	0.538461538	1	0.192307692	0.066666667
hypothetical_protein_FLJ10565	1	0.571428571	0.285714286	1	0.833333333	1	0.083333333	0.083333333	0.25	0.333333333	0.166666667	1	1	0.25	1	0.5	0.133333333	1	1	0.208333333	0.166666667	0.416666667	0.208333333	0.416666667	0.333333333	0.777777778	1	0.333333333	1	0	0.538461538	1	0.538461538	0.461538462	0.777777778	0.777777778	1	0.555555556	0.090909091	0.363636364	1	0.181818182	0.125	0.541666667	0.041666667	0.291666667	1	0.208333333	0
DKFZP572C163_protein	1	0.75	1	0.806451613	1	0.096774194	0	0.064516129	0.032258065	0.032258065	1	0.368421053	0.766666667	1	0.166666667	1	0.538461538	1	0.071428571	0.714285714	1	0.5	0.071428571	0.428571429	1	0.333333333	0.238095238	0.619047619	0.136363636	1	1	0.928571429	0	0.214285714	0.2	0.033333333	1	0.133333333	1	0.333333333	0.166666667	0.833333333	0	0	0.058823529	1	0.117647059	0.235294118	0.117647059
S100_calcium_binding_protein_A1	1	0.6	0	1	0	0	0	0	0	0	0.285714286	1	1	0	1	0.666666667	0	1	0.5	0.5	0	0	0.5	1	0.5	0.5	1	0	1	1	0	1	0.333333333	1	0.333333333	1	0.666666667	0	0	0	1	0	0	0	0.166666667	0.5	1	0.166666667	0
socius	1	0.428571429	0.060606061	1	0	1	0.583333333	0.416666667	0.916666667	0.166666667	0.266666667	1	1	0.666666667	0.8	1	0.115384615	1	1	0.75	0.75	0.875	0.25	0.25	0.666666667	1	0.555555556	0.222222222	1	0.4	0.533333333	1	0.2	0.266666667	0.285714286	1	0.5	0.285714286	0.052631579	0.315789474	1	0	0	0.333333333	0.111111111	0.37037037	1	0.111111111	0.3
glycyl-tRNA_synthetase	0.909090909	1	1	0.9	0.636363636	1	0.545454545	0.545454545	0.272727273	0.272727273	1	0.575757576	0.875	1	0.666666667	1	0.363636364	1	0.272727273	0.454545455	0.363636364	0.909090909	0.090909091	1	1	0.642857143	0.142857143	0.571428571	0.3125	1	0.944444444	0.666666667	0.166666667	1	1	0.444444444	0.5	0.444444444	1	0.6	1	0.866666667	0.421052632	0.421052632	0.263157895	0.421052632	1	0.473684211	0.15
multimerin	0.703703704	1	1	0.526315789	1	0.3	0.1	0	0.233333333	0.133333333	1	0.808510638	0.529411765	1	0.372881356	1	1	0.880952381	0.538461538	0.961538462	0.884615385	0.653846154	0.115384615	1	0.595744681	0.404255319	0.106382979	1	0.375	1	0.869565217	0.52173913	0.086956522	1	1	0.583333333	0.375	0.583333333	0.85	0.9	1	0.95	0.866666667	0.766666667	0.533333333	0.466666667	0.533333333	1	0.848484848
a_disintegrin_and_metalloproteinase_domain_28	0.631578947	1	1	0.761904762	1	0.8	0	0	0.2	0.2	1	0.954545455	0.416666667	1	0.35	1	1	1	1	0.5	0.2	0.3	0	1	1	0.352941176	0.117647059	0.411764706	0.277777778	1	1	0.357142857	0.071428571	0.571428571	1	0.777777778	1	1	0.3	0.4	0.9	1	0.545454545	0.818181818	0.272727273	1	0.727272727	0.818181818	1
galectin-3_internal_gene	1	0.25	0	1	0.333333333	1	0	0	0.333333333	0	0.666666667	1	1	0.5	0	1	0	1	1	0.25	0.75	0.75	0.25	0.25	1	1	0	0	1	0	0.333333333	1	0	0.666666667	0.666666667	0.666666667	1	0.333333333	1	0	1	1	0.25	0	0	1	0.5	0.75	0
propionyl_Coenzyme_A_carboxylase,_beta	1	1	0.5625	1	0.857142857	0.857142857	0.714285714	0.714285714	0.714285714	1	0.333333333	1	1	0.571428571	0.615384615	1	0.666666667	1	1	0.5	0.5	0.5	0	0.9	0.583333333	1	0.25	0.416666667	1	0.857142857	0.95	1	0.4	0.6	1	0.8	0.733333333	0.6	0.1875	1	0.9375	1	0.076923077	0.615384615	0.230769231	0.538461538	1	0.307692308	0.086956522
crystallin,_zeta	1	0.833333333	1	0.75	1	0	0.571428571	0.142857143	0	0	1	0.769230769	0.428571429	1	0.285714286	1	1	0.428571429	0.375	1	0.5	0.125	0.125	0.5	0.090909091	0.181818182	0.090909091	1	0.3	1	0.75	0.3125	0.0625	1	1	0.4	0.333333333	0.666666667	0.142857143	0.214285714	0.642857143	1	0.714285714	1	0.285714286	0.428571429	0.714285714	0.714285714	0.352941176
signal-induced_proliferation-associated_1-like	0.921568627	1	1	0.818181818	0.84375	1	0.53125	0.40625	0.6875	0.1875	1	0.964285714	1	0.678571429	1	0.804878049	0.203703704	1	1	0.661290323	0.64516129	0.887096774	0.274193548	0.725806452	0.775	1	0.15	0.65	1	0.64516129	0.585365854	1	0.146341463	0.780487805	1	0.771428571	0.657142857	0.571428571	0.368421053	0.657894737	1	0.447368421	0.16	0.4	0.18	0.56	1	0.44	0.533333333
oxysterol-binding_protein-like_protein_3_isoform	0.92	1	1	0.972222222	1	0.9375	0.3125	0.1875	0.5	0.125	1	0.928571429	0.428571429	1	0.952380952	1	0.458333333	1	0.88	0.48	0.96	0.92	0.12	1	1	0.9	0.2	0.7	1	0.846153846	0.4375	1	0.5625	0.5625	0.769230769	1	0.769230769	0.538461538	0.533333333	0.866666667	1	0.733333333	0.454545455	0.212121212	0.151515152	0.242424242	1	0.333333333	0.4375
solute_carrier_family_26,_member_6_isoform_c	1	0.666666667	0.368421053	1	0.285714286	0.428571429	0.142857143	0.214285714	1	0.142857143	0.142857143	1	1	0.461538462	1	0.666666667	0.125	1	0.789473684	0.315789474	0.368421053	1	0.157894737	0.421052632	0.6	1	0.2	0.2	1	0.583333333	0.322580645	1	0.161290323	0.451612903	0.173913043	1	0.739130435	0.217391304	0.068181818	0.545454545	1	0.159090909	0.037735849	0.188679245	0.018867925	0.547169811	1	0.20754717	0.04
casein_kinase_1,_gamma_1	1	0.818181818	1	0.928571429	0.8	0.9	1	0	0.4	0.1	1	0.625	1	0.875	1	0.75	1	1	0.714285714	0.571428571	0.857142857	0.285714286	0.142857143	1	0.75	0.875	0.25	1	0.571428571	1	1	0.75	0	0.5	0.8	1	0.5	0.6	0.428571429	0.285714286	0.714285714	1	0.545454545	0.363636364	0.090909091	1	0.545454545	0.909090909	1
solute_carrier_family_35,_member_E2	1	0.75	1	0.5	0.5	1	0.333333333	0.166666667	0.666666667	0.166666667	0.666666667	1	1	0.5	1	0.5	0.230769231	1	0.25	0.625	0.875	0.875	0.125	1	0.25	1	0.416666667	0.25	0.5	1	0.25	1	0.25	0.666666667	1	0.666666667	0.166666667	0.416666667	0.1875	0.1875	1	0.3125	0.533333333	0.266666667	0.2	0.533333333	1	0.466666667	0.625
hypothetical_protein_MGC42415	1	1	1	1	1	0.214285714	0.071428571	0.071428571	0	0	1	0.282051282	0.19047619	1	0.636363636	1	1	0.333333333	0.333333333	0.25	1	0.916666667	0	0.416666667	0.466666667	0.533333333	0	1	1	0.3	0	0.714285714	0	1	1	0.571428571	0.071428571	0.214285714	0.8	1	0.4	0.6	0.571428571	0.428571429	0.285714286	0.285714286	0.857142857	1	0.875
solute_carrier_family_6_(neurotransmitter	1	0.461538462	0.368421053	1	0.125	0.625	0.25	1	0.375	0.125	0.285714286	1	1	0	1	0.142857143	0.181818182	1	0.928571429	0.214285714	0.142857143	1	0.214285714	0.571428571	0.533333333	1	0.266666667	0.4	1	0.571428571	0.357142857	1	0.142857143	0.785714286	0.428571429	1	0.619047619	0.476190476	0.130434783	0.652173913	1	0.391304348	0.03030303	0.242424242	0.060606061	0.424242424	1	0.333333333	0.153846154
hypothetical_protein_LOC89958	1	0.230769231	0.068965517	1	0.047619048	0.142857143	0.142857143	1	0.714285714	0.095238095	0	1	1	0	1	0	0.076923077	1	1	0.066666667	0.133333333	0.6	0.066666667	0	0	1	0.5	0	1	0	0.178571429	1	0.428571429	0.178571429	0.076923077	1	0.846153846	0.230769231	0.076923077	0.153846154	1	0	0	0.051282051	0.025641026	0.102564103	1	0	0
hypothetical_protein_FLJ21075	0	1	1	0.75	0.833333333	1	0	0	0	0	0.4	1	1	0.333333333	0.75	1	0.5	1	0.5	0	1	0	0	0.5	1	1	0.333333333	0.666666667	1	0.5	1	0	0	0.333333333	1	0.333333333	0.333333333	0.333333333	0	1	0.333333333	0.333333333	0	0.666666667	0	0.666666667	1	1	0.333333333
polypyrimidine_tract-binding_protein_1_isoform	1	0.136363636	0.0625	1	0.25	0.125	0.125	1	0.625	0.125	0.1	1	1	0	1	0.15625	0.071428571	1	1	0.071428571	0.214285714	1	0.714285714	0.5	0.307692308	1	0.384615385	0.153846154	1	0.222222222	0.423076923	1	0.615384615	0.230769231	0.4	1	0.933333333	0.466666667	0.055555556	1	0.944444444	0.111111111	0	0.090909091	0.03030303	0.393939394	1	0.090909091	0.125
phospholipase_C,_delta_4	1	0.875	0.609756098	1	0.25	0.333333333	0.166666667	1	0.666666667	0.75	0.5	1	1	0.818181818	0.769230769	1	0.217391304	1	1	0.470588235	0.470588235	0.941176471	0.058823529	0.705882353	0.529411765	1	0.058823529	0.588235294	1	0.923076923	0.666666667	1	0.133333333	0.333333333	0.388888889	1	0.722222222	0.277777778	0.153846154	0.307692308	1	0.192307692	0.086956522	0.260869565	0.108695652	0.282608696	1	0.217391304	0.19047619
coagulation_factor_II_(thrombin)_receptor-like_1	0.5	1	1	1	0.5	1	0.5	0.166666667	0.166666667	0	0.466666667	1	0.833333333	1	1	0.363636364	0.333333333	1	0.538461538	0.461538462	0.384615385	0.769230769	0	1	0.454545455	1	0.090909091	0.727272727	0.8	1	0.277777778	1	0.111111111	0.222222222	0.75	1	0.5	0.25	0.1875	1	0.8125	0.375	0	0.285714286	0.047619048	0.666666667	1	0.428571429	0.125
transcription_factor_(p38_interacting_protein)	0.272727273	1	1	0.392857143	1	0.888888889	0.333333333	0.111111111	0.555555556	0.333333333	1	0.451612903	0.571428571	1	0.941176471	1	0.525	1	0.482758621	0.620689655	1	0.275862069	0.137931034	0.827586207	1	0.692307692	0.076923077	1	0.466666667	1	1	0.578947368	0.052631579	0.842105263	1	0.375	0.25	0.9375	1	0.909090909	0.636363636	1	0.764705882	0.705882353	0.588235294	0.705882353	0.705882353	1	0.571428571
engulfment_and_cell_motility_1_isoform_1	1	0.516129032	0.827586207	1	0.375	1	0.875	1	1	0.125	0.575757576	1	0.727272727	1	1	0.44	0.285714286	1	0.846153846	0.769230769	0.307692308	1	0.384615385	0.461538462	0.5	1	0.666666667	0.5	1	1	0.4	1	0.35	0.45	0.625	1	0.75	0.25	0.052631579	0.421052632	1	0.105263158	0.125	0.34375	0.125	0.5625	1	0.34375	0.333333333
CTAGE-2	0.206896552	1	1	0.323076923	1	0.37037037	0.111111111	0.037037037	0.148148148	0.148148148	1	0.319148936	0.214285714	1	0.291666667	1	1	0.882352941	0.25	0.45	0.7	0.35	0.15	1	0.636363636	0.545454545	0.272727273	1	0.266666667	1	0.6	0.2	0.08	1	1	0.466666667	0.266666667	0.733333333	1	0.222222222	0.777777778	1	0.857142857	0.761904762	0.285714286	0.619047619	0.238095238	1	0.818181818
hypothetical_protein_MGC15668	1	0.444444444	0.125	1	0.142857143	0.714285714	0.428571429	1	0.857142857	0.285714286	0.25	1	1	0.111111111	1	0	0.043478261	1	1	0	0	0.5	0.2	0.3	0.714285714	0.714285714	0.285714286	1	1	0.2	0.333333333	1	0.333333333	0.428571429	0.25	1	0.7	0.2	0.071428571	0.428571429	1	0.142857143	0	0.222222222	0.148148148	0.111111111	1	0.333333333	0
COP9_constitutive_photomorphogenic_homolog	1	0.8	0.785714286	1	0.666666667	0.333333333	1	0.333333333	1	0.333333333	0.583333333	1	1	0.666666667	1	0.555555556	0.05	1	1	0.4	0.6	1	0.2	0	0.5	1	0	0.5	1	0.6	0.5	0.7	0.1	1	0.6	1	0.4	0.4	0.166666667	0.833333333	1	0.5	0.117647059	0.294117647	0.176470588	0.294117647	1	0.235294118	0.222222222
transcriptional_adaptor_2-like_isoform_b	1	0.857142857	1	0.769230769	1	0.571428571	0.857142857	0	0.428571429	0.142857143	0.583333333	1	0.25	1	0.428571429	1	1	0.666666667	1	0	0.2	1	0.2	0.8	0.6	0.8	0	1	0.25	1	1	0.571428571	0	1	0.666666667	1	1	0.666666667	0.285714286	0.285714286	1	0.142857143	0.833333333	1	0	0.333333333	1	0.833333333	0.375
hypothetical_protein_BC014072	1	0.333333333	0.5	1	0	0.111111111	0.222222222	1	0.333333333	0.111111111	0.5	1	1	0.571428571	1	0.2	0.2	1	1	0.25	0.25	1	0.25	1	0.166666667	1	0.666666667	0.333333333	1	0.8	0.111111111	1	0.444444444	0.222222222	0.25	1	0.75	1	0.1	0.8	1	0.2	0.105263158	0.157894737	0.105263158	0.684210526	1	0.105263158	0.111111111
natriuretic_peptide_receptor_B_precursor,	1	0.542857143	0.585365854	1	0.19047619	0.095238095	0.619047619	0.904761905	1	0.619047619	0.392857143	1	0.928571429	1	0.95	1	0.117647059	1	1	0.733333333	0.533333333	0.666666667	0.4	0.666666667	0.833333333	1	0.222222222	0.777777778	0.894736842	1	0.432432432	1	0.135135135	0.756756757	0.703703704	1	0.777777778	0.592592593	0.181818182	0.454545455	1	0.393939394	0.078125	0.1875	0.203125	0.34375	1	0.171875	0.304347826
hypothetical_protein_FLJ25056	1	1	1	0.777777778	1	0.666666667	1	0.333333333	0.333333333	0.666666667	1	0.25	0.75	1	0.1	1	0.545454545	1	1	0.444444444	0.666666667	0.555555556	0	0.666666667	1	0.666666667	0.111111111	0.333333333	0.666666667	1	1	1	0	1	1	0.166666667	0.333333333	0	1	1	0.25	0.75	0.6	0.6	0	1	1	0.4	1
G_antigen_2	0.2	1	1	0.75	1	0	0.333333333	0.333333333	0.666666667	0.333333333	0.5	1	1	1	0	1	0.375	1	0.5	1	0.5	0	0.5	0.5	0.5	0.5	0.5	1	1	1	1	0	0	0.6	0.6	0	1	0.8	0.5	0	1	0	0	0	0	0	0	0	0
GATA_binding_protein_5	1	0.375	0.153846154	1	0	0.444444444	0.333333333	1	0.888888889	0.111111111	0.2	1	1	0	1	0.8	0.083333333	1	1	0.142857143	0.142857143	1	0.714285714	0.285714286	0.4	1	0.3	0.3	1	0	0.028571429	1	0.371428571	0.171428571	0.04	1	0.48	0.08	0	0.625	1	0.125	0	0.235294118	0	0.411764706	1	0.117647059	0
differentiation-associated_Na-dependent	1	0.875	1	0.727272727	1	0.875	0.125	0.5	0.125	0.25	0.555555556	1	0.833333333	1	0.7	1	0.875	1	0.9	0.8	1	0.6	0.1	0.8	1	0.833333333	0.25	0.666666667	0.529411765	1	1	0.882352941	0.117647059	0.470588235	1	0.7	0.45	0.8	0.4	0.733333333	1	0.733333333	0.416666667	0.5	0.666666667	0.25	1	0.75	0.428571429
hypothetical_protein_DKFZp686B2197	1	1	1	0.214285714	1	0.111111111	0.222222222	0	0	0.222222222	0.866666667	1	0.6	1	0	1	0.571428571	1	0.625	1	0.125	0.75	0	0.875	0.5	0.083333333	0.083333333	1	0	1	0	1	0.142857143	0.142857143	1	0	0.2	0.2	0	0.5	1	1	0	0	0	0.4	0.6	1	0.166666667
Rho_GTPase_activating_protein_8_isoform_2	1	0.214285714	0.086956522	1	0.142857143	0.357142857	0	1	0.642857143	0.071428571	0.083333333	1	1	0.5	1	0.111111111	0	1	0.642857143	0.357142857	0.142857143	1	0.428571429	0.285714286	0.2	1	0.6	0.2	1	0.142857143	0.0625	1	0.375	0	0.05	1	0.5	0.05	0.05	0.2	1	0	0	0.129032258	0.032258065	0.258064516	1	0.032258065	0
hypothetical_protein_BC008631	0	1	1	1	0	1	0	0	0	0.5	0	1	1	1	1	0	0.571428571	1	0.666666667	0.333333333	0.333333333	1	0	0.666666667	0	1	0	1	1	0	0	0.6	0	1	0	0.5	1	1	0	1	1	0	0	0.333333333	0.166666667	0.166666667	1	0.333333333	0
chemokine_(C-X-C_motif)_ligand_16	1	0.6	0.571428571	1	0.4	1	0	0.4	1	0.4	1	0.8	1	0.8	0.6	1	0	1	0.6	0.4	0.5	1	0.3	0.6	0.375	1	0.125	0.75	1	0.6	0.571428571	1	0.142857143	0.714285714	0.714285714	0.714285714	1	0.285714286	0.125	0.25	1	0.5	0.071428571	0.214285714	0.071428571	0.785714286	1	0.357142857	0.25
LW-1	1	0.466666667	0.909090909	1	1	0.888888889	0.222222222	0.444444444	0.222222222	0.222222222	0.857142857	1	1	0.545454545	0.714285714	1	0.5	1	0.727272727	0.545454545	0.363636364	1	0.363636364	0.454545455	0.75	1	0.25	0.875	1	0.285714286	0.733333333	0.666666667	0.266666667	1	0.714285714	0.857142857	1	0.428571429	0.071428571	0.714285714	1	0	0.1	0.6	0.2	1	1	0.4	0.2
hypothetical_protein_MGC26847	1	0.2	0	1	0.4	0.4	0	1	1	0.4	0.272727273	1	1	0.166666667	1	0.166666667	0.5	1	1	0.181818182	0.272727273	0.818181818	0	0.272727273	0.272727273	1	0.272727273	0	1	1	0.333333333	1	0.2	0.266666667	0.083333333	0.5	1	0.166666667	0	0.133333333	1	0	0	0.1	0.3	1	0.8	0.2	0
glycophorin_E	0	0	1	1	0	0	1	0	0	1	1	1	1	0	0	1	0	1	0.142857143	0.285714286	1	0	0	0.428571429	1	0.666666667	0	0.666666667	1	0.5	1	0	0.5	0.5	1	0	0.5	0.5	0.25	0.25	0.75	1	1	0.5	0.5	0.5	0	0.5	0.6
complexin_IV	0.083333333	1	1	0.6	1	0.5	0	0	0.25	0	1	0.875	0	1	0.5	1	0.555555556	1	0	1	0	0.333333333	0	1	1	1	0	1	0.5	1	1	0.333333333	0.166666667	0.666666667	1	0	1	1	1	0	1	0.5	0.4	0.2	0	1	0	0.4	1
DKFZP434O047_protein	1	1	1	0.333333333	1	0.8	0	0	0.6	0	0	1	1	1	1	1	1	0.75	1	0.142857143	0.571428571	0.428571429	0	0.571428571	1	0.5	0	0.75	0	1	0	1	0.166666667	0	0.833333333	0.5	1	0.333333333	0	0.5	1	0.5	0.125	0.375	0.375	0.875	1	0.125	1
kraken-like	1	0.571428571	0.25	1	1	0.666666667	0.333333333	0	0.166666667	0	0.857142857	1	1	0.363636364	0.8	1	0.142857143	1	1	0.4	0.3	0.9	0.3	0.1	0.5	1	0.75	0.25	1	0.6	0.384615385	1	0.076923077	0.076923077	0.5	1	0.25	0.625	0.1	0.6	1	0.4	0.086956522	0.217391304	0	0.47826087	1	0.130434783	0.2
ubiquitin-conjugating_enzyme_E2L_6	1	0.6	0.111111111	1	0.666666667	0.333333333	0.666666667	0.333333333	1	0	0.25	1	1	0	0.833333333	1	0.666666667	1	1	0.25	0	0.5	0	0	0.666666667	1	0	0.333333333	1	0.333333333	0	1	0.25	0.5	1	0	0	0	0	0.285714286	1	0	0	0	0.076923077	0.384615385	1	0.076923077	0
growth_factor_independent_1B_(potential	1	0.272727273	0.25	1	0.111111111	0.111111111	0.333333333	1	0.555555556	0.222222222	0.157894737	1	1	0.15	1	0.142857143	0	1	1	0.133333333	0.2	0.933333333	0.066666667	0.066666667	0.230769231	1	0.230769231	0.153846154	1	0.125	0.1	1	0.1	0.3	0.1	1	0.3	0.1	0	0.363636364	1	0	0	0.25	0.083333333	0.583333333	1	0.25	0
prostaglandin-D_synthase	1	0.666666667	1	0.5	1	0.75	0.25	0	0.25	0.25	1	0.333333333	0.666666667	1	1	0.5	1	0.5	0.5	0.5	1	0	0	0.5	0.666666667	0.5	0.166666667	1	0.5	1	1	0.4	0.2	1	1	0	1	0.333333333	0.333333333	1	1	0.666666667	0.5	1	0.166666667	0.666666667	0.666666667	0.833333333	0.714285714
craniofacial_development_protein_1	0.666666667	1	0.964285714	1	0.8	1	0.6	0	0.2	0	1	0.5	1	1	0	1	0.375	1	0.888888889	0.777777778	1	0.333333333	0.222222222	0.333333333	1	0.6	0.2	0.4	1	0.5	0.2	1	0	0.5	0.714285714	0.428571429	1	0.857142857	0.5	0	1	0.375	0.5	0.5	0.166666667	1	0.666666667	0.333333333	0
hypothetical_protein_FLJ14936	0.307692308	1	0.65	1	0.818181818	1	0.909090909	0.636363636	0.636363636	0.454545455	0.411764706	1	1	0.4	1	1	1	0.5	1	0.7	0.2	0.7	0	0.5	1	0.4	0.2	0.2	1	0.857142857	0.5	0.25	0.25	1	0.25	1	0.75	0.75	0.6	0.8	1	0.4	0.375	0.875	0.25	0	1	0.5	0.142857143
hypothetical_protein_MGC14436	0	1	0	0	0	0	0	0	0	0	0	0	1	0	0	0	0	0	0.666666667	0	1	0.333333333	0	0	0	1	0	0	1	0	0	1	0	1	0.5	1	0	0.5	0	0	0	0	0	0	0	1	1	0	0
PAI-1_mRNA-binding_protein	1	0.875	1	0.64	0.818181818	0.363636364	0.909090909	0.363636364	0.181818182	1	0.833333333	1	0.428571429	1	0.875	1	0.4	1	0.8	0.8	0.8	0.4	0.4	1	0.2	0.6	0.4	1	0	0	0.888888889	0.444444444	0.333333333	1	1	0.944444444	0.5	0.666666667	0.25	0.25	0.875	1	0.5	0.333333333	0	0	1	1	0.6
G_protein-coupled_receptor_100	1	0.5	0	1	0.181818182	0.727272727	0.090909091	0.454545455	1	0.090909091	0.333333333	1	1	0.333333333	1	0.5	0.222222222	1	1	0.444444444	0.222222222	0.222222222	0.111111111	0.444444444	0.625	1	0.375	1	1	0.8	0.333333333	1	0.285714286	0.476190476	0.555555556	1	0.777777778	0.444444444	0.090909091	0.590909091	1	0.136363636	0	0.142857143	0.057142857	0.4	1	0.057142857	0.2
N-acylsphingosine_amidohydrolase_3	1	0.333333333	0.222222222	1	0	0.6	0	1	0.8	0.2	0.25	1	1	0.4	1	0.333333333	0	1	1	0.25	0	0.666666667	0.083333333	0	0	1	0.428571429	0.142857143	1	0.888888889	0	1	0	0.222222222	0	1	0.8	0.4	0	0.888888889	1	0.333333333	0.055555556	0.055555556	0	0.444444444	1	0.222222222	0.142857143
retinoblastoma_binding_protein_5	0.228571429	1	1	0.448275862	1	0.857142857	1	0	0.428571429	0	1	0.9	0.125	1	1	0.8	0.357142857	1	0.583333333	0.666666667	1	0.916666667	0	0.666666667	1	0.7	0.3	0.4	0.833333333	1	1	0.375	0.125	0.75	1	0.916666667	1	0.5	0.4	0.466666667	1	0.6	0.5	1	0.214285714	0.571428571	0.642857143	0.357142857	0.357142857
collagen,_type_V,_alpha_3_preproprotein	1	0.9	0.578125	1	0.291666667	0.625	0.458333333	0.708333333	1	0.375	0.563636364	1	1	0.533333333	1	0.5	0.2	1	0.666666667	0.238095238	0.476190476	1	0.238095238	0.666666667	0.423076923	0.653846154	0.538461538	1	0.833333333	1	0.638888889	1	0.277777778	0.888888889	0.893939394	1	0.78030303	0.583333333	0.025641026	0.487179487	1	0.205128205	0.032786885	0.180327869	0.081967213	0.524590164	1	0.180327869	0.352941176
MURR1	1	0.5	0.5	1	0.5	1	0	1	1	0.5	0.857142857	1	1	0	1	0.5	0.714285714	1	1	0.111111111	0.333333333	0.111111111	0	0.555555556	1	0.2	0.2	0.4	0.5	1	0.75	0.5	1	1	0.166666667	1	0.833333333	0.333333333	0.333333333	1	0.333333333	0.666666667	0.076923077	0.153846154	0.153846154	0.076923077	1	0.230769231	0.4
acetyl-coenzyme_A_transporter	0.785714286	1	1	0.266666667	0.666666667	0.333333333	0.166666667	0.166666667	1	0.333333333	1	0.333333333	0.5	1	0.636363636	1	0.636363636	1	1	0.545454545	0.727272727	0.454545455	0.181818182	0.636363636	1	0.277777778	0	0.666666667	0.833333333	1	0.692307692	1	0.461538462	0.692307692	1	0.571428571	0.5	0.928571429	0.8125	0.3125	0.5625	1	0.777777778	0.944444444	0.333333333	0.388888889	0.944444444	1	0.538461538
rabaptin,_RAB_GTPase_binding_effector_protein_1	0.689655172	1	1	0.818181818	1	0.473684211	0.263157895	0.052631579	0.473684211	0.315789474	1	0.69047619	1	1	0.380952381	1	0.483333333	1	0.466666667	0.666666667	0.933333333	0.933333333	0.2	1	1	0.533333333	0.133333333	0.6	0.375	1	0.892857143	0.285714286	0.178571429	1	1	0.545454545	0.272727273	0.272727273	0.529411765	0.235294118	0.764705882	1	1	0.571428571	0.357142857	0.392857143	0.892857143	0.607142857	0.833333333
carcinoembryonic_antigen-related_cell_adhesion	1	0.733333333	0.555555556	1	0.545454545	1	0.090909091	0.272727273	0.090909091	0.272727273	0.6	1	1	0.333333333	1	0.833333333	0.416666667	1	0.565217391	0.52173913	0.391304348	1	0.173913043	0.608695652	0.708333333	1	0.208333333	0.666666667	1	0.866666667	0.777777778	1	0.111111111	0.444444444	1	1	1	0.363636364	0.333333333	1	0.541666667	0.166666667	0.083333333	0.041666667	0.291666667	1	0.916666667	0.25	0.333333333
eukaryotic_translation_initiation_factor_2B,	0.9	1	0.727272727	1	1	0.333333333	0.166666667	0.166666667	0.333333333	0	0.857142857	1	1	1	1	0.142857143	0.285714286	1	0.142857143	0.571428571	0.857142857	1	0	0.428571429	0.714285714	0.428571429	0.142857143	1	1	0.428571429	0.75	1	0.25	0.416666667	1	0.428571429	0.285714286	0.571428571	0.083333333	1	0.916666667	0.333333333	0.153846154	0.307692308	0.153846154	0.846153846	1	0.230769231	0.5
hypothetical_protein_FLJ12443	1	0.238095238	0.818181818	1	0.266666667	0.533333333	0.266666667	0.266666667	1	0.066666667	0.263157895	1	1	0.2	1	0.125	0.285714286	1	1	0	0.454545455	0.909090909	0.090909091	0.454545455	0.545454545	1	0.636363636	0.363636364	1	0.375	0.3	1	0.433333333	0.2	1	0.75	0.583333333	0.333333333	0.052631579	0.473684211	1	0.315789474	0.058823529	0.058823529	0.088235294	0.411764706	1	0.117647059	0.1875
synaptophysin	1	0.5	0.083333333	1	0.5	0.5	1	1	0.5	0	0.2	1	1	0	1	0.375	0.384615385	1	1	0.6	0.6	1	0.8	0	0.555555556	1	0.111111111	0	1	0.142857143	0.294117647	1	0.117647059	0.176470588	0.052631579	1	0.789473684	0.210526316	0	0.411764706	1	0.117647059	0.058823529	0	0.058823529	0.352941176	1	0	0
potassium_voltage-gated_channel,_subfamily_G,	1	0.1875	0.135135135	1	0.166666667	1	0.083333333	1	0.75	0.25	0.066666667	1	1	0.25	1	0.166666667	0.117647059	1	1	0.222222222	0	1	0.222222222	0.166666667	0.444444444	1	0.444444444	0	1	0.307692308	0.04	1	0.16	0.08	0	0.785714286	1	0.214285714	0.038461538	0.269230769	1	0	0	0.042553191	0.021276596	0.446808511	1	0.085106383	0
nasopharyngeal_epithelium_specific_protein_1	0.857142857	1	0.540540541	1	1	1	0.294117647	0.235294118	0.647058824	0	0.303030303	1	1	0.5	1	0.3	0.275862069	1	1	0.375	0.25	0.25	0.375	0	0.75	1	0	0	1	0.5	0.615384615	1	0.153846154	0.846153846	1	1	1	0	0	0	1	0.222222222	0	0.5	0.071428571	0.5	1	0.071428571	0
carbonic_anhydrase_IX_precursor	0.916666667	1	0.5	1	0.4	0.4	0.2	1	0.6	0.2	1	1	1	0.333333333	0.8	1	0.222222222	1	0.75	0.75	0.5	0.75	0.125	1	0.285714286	0.857142857	0.142857143	1	1	1	0.157894737	1	0.157894737	0.736842105	0.928571429	1	0.642857143	0.428571429	0.076923077	0.461538462	1	0.384615385	0.029411765	0.235294118	0.205882353	0.323529412	1	0.088235294	0.166666667
forkhead_box_F2	1	0.25	0.1	1	0.090909091	0.090909091	0	1	0.454545455	0.090909091	0.076923077	1	1	0.136363636	1	0.5	0	1	1	0	0.074074074	0.555555556	0.851851852	0.111111111	0	1	0.5	0.166666667	1	0.133333333	0.03125	1	0.59375	0.09375	0.058823529	1	0.323529412	0.058823529	0.142857143	1	0.857142857	0	0	0.153846154	0	1	0.846153846	0	0
neuronatin_isoform_beta	0	0	1	1	0	1	0.5	1	1	0	0	1	0	0	1	0	0	1	0	0	0	0.5	1	0	0	1	1	0	1	0	0.666666667	0.666666667	1	0.333333333	0	0.5	1	0	0	0	1	0	0	0.2	0	0.2	1	0	0
myeloid/lymphoid_or_mixed-lineage_leukemia	0.47826087	1	1	0.580645161	0.666666667	1	0.083333333	0.416666667	0	0.083333333	1	0.536585366	1	0.571428571	1	0.75	0.666666667	1	1	0.46	0.22	0.24	0.04	0.34	1	0.9	0.1	0.3	1	1	0.5	0.833333333	0	1	1	0.666666667	0.5	0.666666667	0.307692308	0.461538462	1	0.230769231	0.727272727	0.454545455	0.454545455	0.363636364	1	0.454545455	1
t-complex-associated-testis-expressed_1-like_1	1	0.333333333	1	1	0	0	1	0	0	0	1	0.75	1	0	1	1	1	1	1	0.333333333	0	0.166666667	0	0.333333333	0.5	1	0	1	1	0.333333333	0.4	0.2	0.2	1	1	0	0.25	0.5	1	0.25	1	0.5	1	0	0	0.5	1	0	0.25
tight_junction_protein_4_(peripheral)	1	0.833333333	0.291666667	1	0.117647059	0.529411765	0.176470588	1	0.588235294	0.235294118	0.15	1	1	0.416666667	1	0.266666667	0.090909091	1	1	0.473684211	0.263157895	0.421052632	0	0.421052632	0.454545455	1	0.181818182	0.636363636	1	0.2	0.161290323	1	0	0.387096774	0.2	1	0.7	0.5	0.3	0.5	1	0.3	0.052631579	0.131578947	0.131578947	0.236842105	1	0.078947368	0.166666667
ADP-ribosylation_factor-like_membrane-associated	1	0.230769231	0.173913043	1	0	0	0.5	1	1	0.166666667	0.125	1	1	0	1	0	0	1	1	0.2	0	0.4	0.6	0	0	1	0.2	0	1	0	0.375	1	0.75	0.375	0.153846154	1	0.307692308	0.076923077	0	0.117647059	1	0.058823529	0	0.166666667	0.083333333	0.333333333	1	0	0
hypothetical_protein_FLJ13855	1	0.3	0.5	1	0.5	0.75	0.25	0.75	1	0.25	1	1	1	0.8	0.833333333	1	0.333333333	1	1	0.4	0.4	1	0	0.6	1	0.166666667	0.166666667	1	0.428571429	1	1	1	0	0	1	0.833333333	0.833333333	0.333333333	0.166666667	0.5	1	0.666666667	0	0.333333333	0.222222222	0.333333333	1	0.222222222	0.142857143
ubiquitin-conjugating_enzyme_E2L_3	1	0.285714286	1	0.4	0.5	1	0.5	0.5	0.5	1	0.8	1	1	0	1	0.5	0.5	1	1	1	0	1	0	1	1	0.666666667	0	0.333333333	0.666666667	1	0.75	0.75	0.25	1	0.25	0	1	0	1	0.5	1	1	0.333333333	0.333333333	0.333333333	0.333333333	1	1	0.125
high-mobility_group_(nonhistone_chromosomal)	0.125	1	1	0.684210526	1	1	0.5	0.5	0.5	0	0.592592593	1	0.25	1	1	1	1	1	0.4	0	1	0.2	0.2	0.6	0.333333333	0.666666667	0	1	0.5	1	1	0.428571429	0.714285714	0.857142857	1	0.333333333	0.333333333	0.166666667	0	1	0	1	0	0	0	0.2	1	0	0
solute_carrier_family_30_(zinc_transporter),	1	0.375	0.333333333	1	0	0.571428571	0.285714286	0.857142857	1	0.428571429	0.333333333	1	1	0.214285714	1	0.5	0.25	1	1	0.083333333	0.25	0.916666667	0.083333333	0.333333333	0.0625	1	0.125	0.25	1	0.666666667	0.434782609	1	0.086956522	0.391304348	0.416666667	0.75	1	0.25	0.090909091	0.909090909	1	0.272727273	0.035714286	0.178571429	0.035714286	0.5	1	0.178571429	0
capping_protein_(actin_filament),_gelsolin-like	1	0.384615385	0.238095238	1	0	0.142857143	0.285714286	0.428571429	1	0.285714286	0.142857143	1	1	0.4	1	0.333333333	0.095238095	1	0.5	0.5	0.5	1	0.333333333	0.666666667	0.75	0.75	0.25	1	1	0.333333333	0.294117647	1	0.176470588	0.411764706	0.266666667	1	0.466666667	0.2	0	0.235294118	1	0.058823529	0	0	0.043478261	0.260869565	1	0.043478261	0.181818182
hypothetical_protein_FLJ30313	0	1	1	1	0.2	1	0	0.4	1	0.2	0.5	1	1	0.375	0	1	0	1	1	0.75	0.5	0.5	0.25	0.75	1	0	0.25	0.25	0	1	0	1	0.142857143	0.142857143	0.5	0.375	1	0.5	0	1	1	0	0.166666667	0	0.166666667	1	1	0	0
triadin	0.5	1	1	0.234567901	1	0.25	0.375	0.125	0	0.125	1	0.449541284	1	1	0.2	1	1	0.631578947	0.294117647	0.470588235	0.941176471	0.352941176	0	1	1	0.173913043	0.173913043	0.913043478	0.75	1	1	0.391304348	0.086956522	0.739130435	1	0.222222222	0.333333333	0.277777778	0.6875	0.5	1	0.625	1	0.5	0.333333333	0.166666667	0.833333333	0.666666667	1
arylamide_acetylase_2	1	1	1	0.833333333	1	0.428571429	0.142857143	0	0.285714286	0	1	0.5	1	0.5	0.875	1	0.363636364	1	0.285714286	0	0.285714286	0.714285714	0	1	1	0.6	0.2	0.5	1	0.75	0.25	0.25	0	1	0.571428571	0.714285714	1	0.428571429	0.2	0.6	1	1	0.625	0.875	0.125	0.75	1	0.875	0.230769231
immunoglobulin_superfamily,_member_4	0.923076923	1	1	0.647058824	0.666666667	1	0.166666667	0.333333333	0.666666667	0.166666667	1	0.8	1	0.6	1	0.727272727	0.25	1	0.666666667	1	0.666666667	0.666666667	0.5	0.666666667	0.7	1	0.1	0.45	0.875	1	0.571428571	0.714285714	1	0.285714286	0.777777778	0.444444444	1	0.666666667	0.3	0.45	1	0.05	0.117647059	0.294117647	0.294117647	0.352941176	1	0.176470588	0.105263158
amyloid_beta_(A4)_precursor_protein-binding,	1	0.76	0.958333333	1	0.857142857	1	0.285714286	0.142857143	1	0	0.7	1	0.857142857	1	0.866666667	1	0.631578947	1	0.6	0.8	0.7	1	0.2	0.9	1	0.266666667	0.066666667	0.666666667	0.4	1	0.684210526	1	0.368421053	0.894736842	1	0.666666667	0.6	0.266666667	0.454545455	0.727272727	1	0.727272727	0.625	0.5	0.1875	0.75	1	0.625	0.75
zinc_finger_protein_333	1	0.909090909	0.818181818	1	0.666666667	1	0.333333333	0.047619048	0.19047619	0.19047619	1	0.608695652	1	0.75	1	0.8	0.444444444	1	0.6875	0.5625	0.5	1	0.0625	0.6875	0.5	0.9375	0.1875	1	0.545454545	1	0.823529412	1	0.117647059	0.529411765	0.6875	0.3125	1	0.1875	0.090909091	0.227272727	1	0.045454545	0.041666667	0.333333333	0.041666667	0.333333333	1	0.416666667	0.272727273
complement_component_1,_q_subcomponent,_receptor	1	0.454545455	0.151515152	1	0.285714286	0.857142857	0.714285714	1	0.714285714	0.142857143	0.166666667	1	1	0.375	1	0.222222222	0.173913043	1	0.933333333	0.666666667	0.2	1	0.4	0.733333333	0.6875	1	0.4375	0.25	1	0.444444444	0.129032258	1	0.193548387	0.290322581	0.212121212	1	0.96969697	0.151515152	0.095238095	0.428571429	1	0.095238095	0.023255814	0.046511628	0.069767442	0.23255814	1	0.046511628	0
deleted_in_malignant_brain_tumors_1_isoform_b	1	0.974683544	1	0.891304348	0.156862745	1	0.647058824	0.431372549	0.431372549	0.156862745	0.666666667	1	1	0.923076923	0.512195122	1	0.179104478	1	0.388888889	0.4	0.911111111	1	0.155555556	0.377777778	0.507462687	1	0.223880597	0.328358209	1	0.48	0.358974359	1	0.012820513	0.5	0.5546875	1	0.109375	0.359375	0.142857143	0.714285714	1	0.178571429	0.072289157	0.397590361	0.21686747	0.277108434	1	0.084337349	0.189189189
nucleolar_RNA-associated_protein_gamma_isoform	1	0.571428571	0.294117647	1	0.125	0.375	0.375	1	0.875	0.4375	0.318181818	1	1	0.533333333	1	1	0.142857143	1	0.818181818	0.727272727	0.727272727	1	0.090909091	0.818181818	0.666666667	1	0	0.8	1	0.5	0.764705882	1	0.235294118	1	0.444444444	1	0.888888889	0.333333333	0.227272727	0.863636364	1	0.409090909	0.037037037	0.240740741	0.092592593	0.333333333	1	0.240740741	0
kidney_and_liver_proline_oxidase_1	1	0.5	0.259259259	1	0.222222222	0.555555556	0.277777778	0.388888889	1	0	0.090909091	1	1	0.272727273	1	0.416666667	0.173913043	1	0.923076923	0.384615385	0.384615385	1	0.307692308	0.384615385	0.75	1	0.25	0.875	0.625	1	0.391304348	1	0.304347826	0.52173913	0.5	1	0.75	0.5	0.285714286	0.380952381	1	0.142857143	0.024390244	0.170731707	0.073170732	0.56097561	1	0.097560976	0.25
forkhead_box_P1	1	0.9	1	0.833333333	1	0.833333333	0.666666667	0.666666667	0.666666667	0.166666667	1	0.555555556	0.8	1	1	0.55	0.467741935	1	0.785714286	1	0.571428571	0.785714286	0.214285714	0.785714286	1	0.764705882	0.294117647	0.529411765	1	0.833333333	0.888888889	1	0.166666667	0.833333333	0.7	1	0.8	0.4	0.5625	0.375	1	0.4375	0.666666667	0.333333333	0.388888889	0.888888889	0.666666667	1	0.375
protein_tyrosine_phosphatase,_receptor_type,	1	0.459016393	0.277777778	1	0.057692308	0.230769231	0.211538462	1	0.807692308	0.173076923	0.253968254	1	1	0.206896552	1	0.137931034	0.094117647	1	1	0.260869565	0.282608696	0.47826087	0.434782609	0.239130435	0.436363636	1	0.781818182	0.236363636	1	0.44	0.2	1	0.270588235	0.129411765	0.104166667	1	0.239583333	0.09375	0.029126214	0.466019417	1	0.077669903	0	0.05952381	0.035714286	0.44047619	1	0.142857143	0.013888889
solute_carrier_family_26,_member_9_isoform_a	1	0.230769231	0.08	1	0.5	1	0.125	0.75	0.5	0	0.4	1	1	0.4	1	0.705882353	0.25	1	0.84	0.16	0.24	1	0.2	0.16	0.333333333	1	0.125	0.166666667	1	0.476190476	0.285714286	1	0.057142857	0.485714286	0.6	1	0.65	0.4	0.076923077	0.615384615	1	0.051282051	0.051282051	0.076923077	0.153846154	0.666666667	1	0.102564103	0.052631579
solute_carrier_family_21_(organic_anion	0.176470588	1	1	0.368421053	1	0.555555556	0.222222222	0	0.111111111	0.222222222	1	0.333333333	0.090909091	1	0.322580645	1	1	0.285714286	0.222222222	0.296296296	1	0.37037037	0.037037037	0.777777778	0.928571429	0.714285714	0.142857143	1	0.722222222	1	1	0.25	0	0.875	1	0.172413793	0.206896552	0.517241379	0.583333333	0.75	1	0.916666667	0.727272727	1	0.409090909	0.181818182	0.454545455	0.545454545	0.689655172
activity-dependent_neuroprotector	0.722222222	1	1	0.717391304	0.538461538	1	0.538461538	0.307692308	0.384615385	0.230769231	1	0.8	0.52	1	0.666666667	1	0.542857143	1	0.566666667	1	0.666666667	0.7	0.066666667	0.966666667	0.666666667	0.523809524	0.095238095	1	1	1	1	0.708333333	0	1	1	0.75	0.6875	0.9375	0.48	0.52	0.48	1	1	0.631578947	0.473684211	0.631578947	0.736842105	0.947368421	0.588235294
hypothetical_protein_FLJ32011	1	0.25	1	0	0.5	1	0	0	0.5	0	0.333333333	1	1	0	0	1	0.8	1	1	0.25	0.25	0.75	0.25	0.5	0.333333333	0.666666667	0	1	0	0	0	1	0	0.6	0.25	1	1	0	0	0	1	0.5	0.111111111	0.555555556	0.333333333	0.333333333	1	0.222222222	0
ninein_isoform_5	0.863636364	1	1	0.890804598	1	0.944444444	0.333333333	0.194444444	0.472222222	0.305555556	1	0.9375	0.631578947	1	0.784313725	1	0.474074074	1	0.871794872	0.743589744	0.487179487	0.692307692	0.051282051	1	1	0.694444444	0.333333333	0.75	0.642857143	1	1	0.833333333	0.4	0.833333333	1	0.833333333	0.888888889	0.833333333	0.473684211	0.605263158	1	0.526315789	0.397849462	0.419354839	0.258064516	0.430107527	1	0.52688172	0.913043478
hypothetical_protein_MGC33608	1	0.333333333	1	0.142857143	0.2	1	0	0.2	0.4	0	0.75	1	1	0.666666667	1	0.4	0.444444444	1	1	0.285714286	0.428571429	0.285714286	0.428571429	0.142857143	1	1	0	0	1	0	0.428571429	0.571428571	0.428571429	1	0.25	1	0.25	0.25	0	0.111111111	1	0.111111111	0	0.166666667	0.333333333	0.5	1	0.166666667	0.6
ribonuclease,_RNase_A_family,_2_(liver,	1	1	1	1	0.666666667	0.333333333	1	0.333333333	0.333333333	0	1	0	1	0.2	1	0.888888889	0.75	1	0.333333333	1	0.666666667	0.666666667	0	0	0.6	1	0	1	0	1	1	0	0.333333333	1	1	1	1	1	0.166666667	0.333333333	0.5	1	0.2	0.2	0	0.4	1	1	0.25
protein_tyrosine_phosphatase,_receptor_type,_U	1	0.391304348	0.08045977	1	0.138888889	0.305555556	0.25	1	0.916666667	0.305555556	0.314285714	1	1	0.184210526	1	0.297297297	0.098360656	1	1	0.236842105	0.184210526	0.710526316	0.131578947	0.157894737	0.244897959	1	0.183673469	0.408163265	1	0.306122449	0.345454545	1	0.418181818	0.327272727	0.12962963	1	0.537037037	0.185185185	0	0.648148148	1	0.074074074	0.012345679	0.098765432	0.037037037	0.320987654	1	0.086419753	0.058823529
natriuretic_peptide_receptor_C/guanylate_cyclase	1	0.8125	0.538461538	1	0.8	0.5	0.3	0.8	1	0.2	1	0.769230769	1	0.454545455	1	0.272727273	0.230769231	1	1	0.666666667	0.666666667	0.888888889	0.666666667	0.555555556	0.555555556	1	0.222222222	0.666666667	1	0.428571429	0.4	1	0.866666667	0.733333333	0.458333333	1	0.458333333	0.333333333	0.181818182	0.318181818	1	0.227272727	0.210526316	0.368421053	0.315789474	0.684210526	1	0.210526316	0.416666667
truncated_calcium_binding_protein	1	0.5	0.571428571	1	0.428571429	1	0.428571429	0	0.142857143	0	0.666666667	1	1	1	1	1	0.111111111	1	0.8	0.8	0.6	0.2	0	1	1	0.333333333	0	0.5	0	0	1	0.833333333	0.166666667	0.5	0	0.142857143	1	0.571428571	0	1	0.5	0.25	0	0	0.5	0.5	1	0.75	1
KIAA0831_protein	1	0.818181818	1	0.882352941	0.333333333	0.833333333	1	0.333333333	0.5	0.333333333	0.923076923	1	0.666666667	1	0.5	1	0.416666667	1	1	0.846153846	0.307692308	0.692307692	0.076923077	0.692307692	0.454545455	1	0.090909091	0.454545455	1	0.222222222	1	0.5	0.3	0.4	1	0.571428571	0.714285714	0.428571429	0.625	0.75	1	0.125	0.5	0.1	0.3	0.6	0.9	1	0.333333333
ATP-binding_cassette,_sub-family_A_,_member_5	0.555555556	1	1	0.328947368	1	0.173913043	0.391304348	0.086956522	0.130434783	0.130434783	1	0.525641026	0.28	1	0.272727273	1	0.78125	1	0.487804878	0.829268293	1	0.292682927	0.048780488	0.902439024	0.837837838	0.351351351	0.081081081	1	0.361702128	1	0.727272727	0.272727273	0.068181818	1	1	0.342857143	0.2	0.628571429	0.684210526	0.368421053	0.789473684	1	0.818181818	0.581818182	0.418181818	0.163636364	0.436363636	1	0.513157895
zinc_finger_DAZ_interacting_protein_1	1	0.863636364	1	0.796296296	1	0.7	0.3	0.5	0.8	0.3	1	0.906976744	0.6875	1	0.75	1	0.545454545	1	0.882352941	0.823529412	1	0.588235294	0.352941176	0.647058824	0.533333333	0.866666667	0.2	1	0.833333333	1	0.875	1	0.6875	0.6875	0.818181818	0.636363636	1	0.272727273	0.222222222	0.666666667	1	0.444444444	0.4	0.36	0.44	0.48	1	0.36	0.8
myosin_IC	1	0.62962963	0.384615385	1	0.064516129	0.580645161	0.322580645	0.612903226	1	0.225806452	0.222222222	1	1	0.4375	1	0.387096774	0.113636364	1	1	0.322580645	0.161290323	0.161290323	0.193548387	0.225806452	0.333333333	1	0.444444444	0.185185185	1	0.321428571	0.204545455	1	0.181818182	0.25	0.214285714	1	0.607142857	0.142857143	0.046511628	0.534883721	1	0.046511628	0	0.115942029	0.057971014	0.362318841	1	0.130434783	0.076923077
zinc_finger_protein_221	0.333333333	1	1	0.964285714	1	0.647058824	0.294117647	0	0	0.235294118	1	0.8125	0.64	1	0.571428571	1	0.695652174	1	0.444444444	0.611111111	1	0.611111111	0	0.388888889	1	0.214285714	0.071428571	0.571428571	1	1	1	0.833333333	0	0.5	1	0.333333333	0.619047619	0.285714286	0.3	1	0.7	0.5	0.076923077	0.461538462	0.384615385	0.384615385	0.538461538	1	0.857142857
sodium-dependent_organic_anion_transporter	0.2	1	0.5	1	0.833333333	1	0	0	0.166666667	0	1	1	1	0.8	0.857142857	1	0.272727273	1	0.5	0.625	0.625	1	0.25	0.875	0.384615385	1	0.230769231	0.461538462	0.5	1	0.363636364	1	0.090909091	0.727272727	1	0.416666667	0.583333333	0.5	0	0.571428571	1	0.571428571	0.117647059	0.352941176	0	0.882352941	1	0.352941176	0.142857143
hypothetical_protein_FLJ35838	0.666666667	1	1	0.818181818	1	0.6	0.4	0	0.6	0.2	1	0.7	1	0.333333333	0.615384615	1	1	0.875	0.6	1	0.8	0.666666667	0.066666667	0.866666667	0.636363636	0.636363636	0.136363636	1	0.916666667	1	0.692307692	0.615384615	0.076923077	1	0.769230769	1	0.692307692	0.384615385	0.368421053	0.368421053	1	0.473684211	0.333333333	0.666666667	0.166666667	0.416666667	1	0.25	0.555555556
hypothetical_protein_DKFZp547N043	0.916666667	1	0.944444444	1	1	0.857142857	0.714285714	0.428571429	0.285714286	0.142857143	1	0.52	0.545454545	1	0.545454545	1	0.375	1	0.846153846	0.923076923	0.846153846	0.538461538	0.153846154	1	0.857142857	0.714285714	0.285714286	1	0.625	1	0.75	1	0.25	1	1	0.625	0.875	0.875	0.8	0.6	0.9	1	0.3	0.9	0.7	0.2	1	0.7	0.777777778
hypothetical_protein_MGC13040	0.384615385	1	1	0.333333333	1	0.333333333	1	0	0.666666667	0.333333333	1	1	0.4	1	0	1	0.666666667	1	0.222222222	0.222222222	0.666666667	0.111111111	0	1	1	0.75	0	0.25	0.222222222	1	0.25	0.25	0.5	1	1	0.4	0	0.6	0.125	0.125	0.75	1	0.75	0.25	0.125	0.125	0.5	1	0.5
ferritin,_heavy_polypeptide_1	1	0.444444444	0.6	1	0	0.25	0.5	1	0.25	0	1	0.666666667	1	1	1	1	0.25	1	0.333333333	0	0.666666667	1	0.333333333	1	0.5	1	0.25	0.25	1	0.125	0.333333333	1	0.5	0.666666667	0.5	1	0.5	1	0	0	1	0.166666667	0.111111111	0.666666667	0.111111111	0.222222222	1	0.222222222	0.2
uncharacterized_bone_marrow_protein_BM039	0.285714286	1	1	1	1	0.666666667	1	0.333333333	0	0.333333333	1	0.7	1	1	0.125	1	0.363636364	1	0.25	0.75	0	1	0.25	0.5	1	0.5	0.166666667	0.833333333	1	0.142857143	0.75	1	0	1	1	0	0.5	1	0.4	0.4	0.6	1	0.571428571	0.428571429	0	0.142857143	1	0.428571429	0
SEC13-like_1_isoform_a	1	0.769230769	0.307692308	1	0.333333333	1	0.333333333	0.666666667	0.333333333	0.333333333	0.416666667	1	1	0.625	1	0.454545455	0.181818182	1	0.8	0.2	0.9	1	0.4	0.1	0.2	1	0.1	0.2	1	0.4	0.307692308	1	0.153846154	0.307692308	0.333333333	1	0.583333333	0.416666667	0.266666667	0.333333333	1	0.2	0	0.2	0.1	0.3	1	0.1	0.066666667
syntaxin_1B2	1	0.769230769	0.346153846	1	0	0.3	0.1	0.5	1	0.1	0.733333333	1	1	0.4	1	0.333333333	0.25	1	0.857142857	0.285714286	0.285714286	1	0.142857143	0.285714286	0.222222222	1	0.444444444	0.333333333	1	0.666666667	0.5	1	1	0.166666667	0.4	0.4	1	0	0.133333333	0.133333333	1	0.066666667	0	0.1875	0	0.125	1	0	0
glutathione_peroxidase_5_precursor_isoform_2	1	1	0.25	1	1	1	0	0	0	0	0.285714286	1	1	0.5	0.5	1	0.5	1	0.333333333	0.333333333	0	1	0	0	1	0.666666667	0	0.333333333	0.4	1	0.333333333	1	0.333333333	0	0	1	1	1	0	1	0.75	0.5	0.333333333	0.666666667	0.666666667	0.666666667	0.666666667	1	0
THO_complex_3	0.8	1	0.7	1	0.2	0.6	0	0.8	1	0.4	0.909090909	1	1	1	1	1	0	1	1	0.545454545	0.181818182	0.545454545	0.545454545	0.272727273	1	0.833333333	0.5	0.666666667	1	0.666666667	0.416666667	1	0.5	0.333333333	0.363636364	0.727272727	1	0.090909091	0.2	0.333333333	1	0.133333333	0.1	0.4	0.3	0.3	1	0.3	0
interferon,_alpha_17	1	0.75	0.666666667	1	1	1	0	0	0	0	1	0.8	0.5	1	0.75	1	0.555555556	1	0.833333333	0	0.333333333	1	0	1	0.75	0.5	0	1	1	0.25	0.6	1	0	0.6	1	1	0.5	0.5	0	0.5	1	0.5	0.181818182	0.181818182	0.272727273	0.545454545	1	0.272727273	0.428571429
nucleoside-diphosphate_kinase_2	1	0.333333333	1	0.714285714	0	0.25	0.5	1	0.25	0.25	0.3	1	1	1	1	0.25	0	1	0.333333333	0.666666667	1	0	0	0.666666667	0.333333333	1	0	0	1	0.333333333	0.2	1	0	0.4	0.142857143	1	0.714285714	0	0.125	0.25	1	0.375	0	0	0.142857143	0.285714286	1	0.142857143	0
protein_kinase_C,_delta_binding_protein	1	0.25	0.291666667	1	0.1	0.4	0.2	1	0.7	0	0.142857143	1	1	0	1	0	0.133333333	1	1	0.375	0	0.5	0.375	0	0	1	0.285714286	0.142857143	0	0	0.25	1	0.625	0.375	0.444444444	1	0.888888889	0.222222222	0.181818182	0.181818182	1	0.181818182	0	0.19047619	0	0.19047619	1	0.095238095	0
synovial_sarcoma,_X_breakpoint_3_isoform_a	0.333333333	1	0.8	1	1	0.75	0	0	0.25	1	0.615384615	1	1	1	0.8	1	0.666666667	1	0.2	0	0	0	0.4	1	0.333333333	1	0.333333333	1	0.25	1	0.6	1	0	0.2	1	0.4	0.8	0.4	0	1	1	1	0	0	0.333333333	0.666666667	1	0	0.6
hypothetical_protein_FLJ20909	1	0.181818182	0.066666667	1	0.3	0.3	0	0.2	1	0.2	0.4	1	1	0.75	1	0.333333333	0.3	1	1	0.25	0.25	0.5	0.375	0.75	0.333333333	1	0.5	0.333333333	1	0	0.227272727	1	0.181818182	0.227272727	0	0.583333333	1	0.083333333	0.2	1	1	0.2	0.066666667	0.333333333	0	0.533333333	1	0.2	0.142857143
integrin_beta_4_binding_protein_isoform_c	1	0.6	0.555555556	1	0.333333333	1	1	0.333333333	0.333333333	0.333333333	0	1	1	1	1	0.6	0.2	1	1	0.333333333	0.444444444	0.444444444	0.444444444	0.222222222	0.833333333	1	0.166666667	0.333333333	1	0	0.571428571	1	0.714285714	0.714285714	0.5	1	0.875	0.125	0.133333333	0.533333333	1	0	0	0	0.25	0.5	1	0.375	0.2
trafficking_protein_particle_complex_1	1	0.5	0.166666667	1	0	0	0.5	1	0.5	0.25	0.285714286	1	1	0.2	0.333333333	1	1	0	0.75	0.5	0	1	0.25	0.5	0	0	0.2	1	1	0.428571429	0.5	1	0.5	0.5	0.5	1	0.75	0	0	0.428571429	1	0.285714286	0	0.083333333	0.083333333	0.25	1	0	0
beige_protein_homolog	0.513043478	1	1	0.456521739	1	0.432432432	0.391891892	0.081081081	0.162162162	0.256756757	1	0.573529412	0.458823529	1	0.537037037	1	0.820512821	1	0.630434783	1	0.880434783	0.391304348	0.097826087	0.934782609	0.85915493	0.549295775	0.098591549	1	0.47826087	1	1	0.585365854	0.073170732	1	1	0.362318841	0.449275362	0.724637681	0.494252874	0.356321839	0.747126437	1	0.9375	0.989583333	0.53125	0.604166667	0.739583333	1	0.656862745
basic_transcription_element_binding_protein_1	1	0.363636364	0.454545455	1	0.333333333	0.333333333	0.5	1	0.833333333	0	0.461538462	1	1	0.5	1	0	0	1	0.7	0.5	0.1	1	0.3	0.1	0.333333333	1	0.111111111	0.111111111	1	0.166666667	0	1	0.555555556	0.555555556	0.5	0.333333333	1	0.333333333	0	0.428571429	1	0.142857143	0	0.375	0.125	0.625	1	0.125	0
hypothetical_protein_FLJ33298	1	0.6	0.111111111	1	0.25	0.75	0.125	0.5	1	0	0.05	1	1	0.5	1	0.384615385	0.090909091	1	0.6	0.2	0.266666667	1	0.2	0.266666667	1	0.714285714	0.571428571	0.285714286	1	0.444444444	0.357142857	1	0.571428571	0.142857143	0.117647059	1	0.529411765	0.176470588	0.178571429	0.357142857	1	0.107142857	0	0.142857143	0.214285714	0.857142857	1	0.214285714	0.142857143
HLA-B_associated_transcript-2_isoform_a	0.816326531	1	0.446601942	1	0.229166667	0.479166667	0.8125	0.729166667	1	0.458333333	0.4	1	0.578947368	1	1	0.75	0.240506329	1	1	0.954545455	0.931818182	0.772727273	0.204545455	0.909090909	1	0.933333333	0.166666667	0.933333333	0.944444444	1	0.552238806	1	0.074626866	0.76119403	0.72972973	0.986486486	1	0.472972973	0.393939394	0.454545455	1	0.393939394	0.125	0.303571429	0.267857143	0.517857143	1	0.25	0.444444444
single_stranded_DNA_binding_protein_3	1	0.75	1	0.428571429	1	0.4	1	0	0.4	0	1	0.166666667	1	0.222222222	1	0.625	0.166666667	1	0.7	0.8	1	0.6	0.6	0.4	1	0.4	0.4	0.4	1	0.571428571	1	0.444444444	0.111111111	0.666666667	0.666666667	1	0.375	0.416666667	0.4	0.2	1	0.2	1	0.6	0.2	0.4	0.4	0.6	0.285714286
chromosome_20_open_reading_frame_55	1	0.375	0.133333333	1	0.058823529	0.176470588	0.176470588	1	0.705882353	0.058823529	0.4	1	1	0	1	0.5	0.2	1	1	0.133333333	0.066666667	0.466666667	0.333333333	0.2	0.25	1	0.5	0.75	1	1	0.208333333	1	0.083333333	0.208333333	0.444444444	1	0.666666667	0.333333333	0	0.285714286	1	0.142857143	0	0.357142857	0.214285714	0.357142857	1	0	0
zinc_finger_protein_75a	0.333333333	1	1	0.818181818	1	0.3	0	0	0.2	0.1	1	0.461538462	1	0.384615385	0.666666667	1	1	1	0.833333333	0.666666667	1	0.666666667	0	0.833333333	1	0.333333333	0	0.666666667	0.2	1	1	0.6	0	0	1	0.4	0.8	0.2	0.6	0.4	1	0.6	0.625	0.25	0.25	0.625	0.25	1	1
colony_stimulating_factor_1_receptor_precursor	1	0.535714286	0.037735849	1	0.5	1	0.4	0.7	1	0.4	0.205882353	1	1	0.4	1	0.323529412	0.470588235	1	1	0.264705882	0.117647059	0.558823529	0.058823529	0.352941176	0.25	1	0.357142857	0.178571429	1	0.636363636	0.230769231	1	0.025641026	0.384615385	0.484848485	1	0.363636364	0.242424242	0.119047619	0.547619048	1	0.119047619	0.016949153	0.169491525	0.050847458	0.406779661	1	0.118644068	0.137931034
RAD52_homolog_isoform_beta	1	1	0.555555556	1	0.4	1	0.2	0.4	0.2	0.2	0.222222222	1	0.666666667	1	0.2	1	0.090909091	1	0.4	0.8	0.8	1	0	1	0.6	0	0.2	1	1	0.375	1	0.555555556	0.222222222	0.444444444	0.8	1	0.2	0.6	0.285714286	0.571428571	1	0.428571429	0.25	0.25	0.125	0.625	1	0.375	0.25
echinoderm_microtubule_associated_protein_like	1	0.517241379	0.4	1	0.222222222	0.444444444	0.333333333	1	0.888888889	0.333333333	0.625	1	1	0.35	1	0.666666667	0.0625	1	1	0.411764706	0.352941176	0.823529412	0.176470588	0.529411765	0.454545455	1	0.272727273	0.227272727	1	0.357142857	0.142857143	1	0.238095238	0.476190476	0.235294118	1	0.647058824	0.147058824	0.040816327	0.265306122	1	0.081632653	0.027777778	0.277777778	0.111111111	0.222222222	1	0.055555556	0.055555556
dihydropyrimidinase-like_3	1	0.842105263	0.526315789	1	0.428571429	0.714285714	0	1	0.714285714	0.428571429	0.36	1	0.625	1	1	0.714285714	0.75	1	1	0.333333333	0.2	0.466666667	0.066666667	0.733333333	0.555555556	1	0.055555556	0.444444444	0.636363636	1	0.380952381	1	0.142857143	0.761904762	0.578947368	1	0.842105263	0.263157895	0.210526316	0.631578947	1	0.315789474	0.105263158	0.157894737	0.052631579	0.368421053	1	0.105263158	0.208333333
hypothetical_protein_MGC12679	0	1	0	0	0	0	1	0	0	0	0	0	0	0	0	0	0	1	0	0	0	0	1	0.5	0	1	0	0	1	0	1	1	1	1	0	0	0	0	0	0	0	0	0	1	1	0	0	1	0
Golgi_autoantigen,_golgin_subfamily_a,_3	1	0.387755102	0.333333333	1	0.708333333	1	0.333333333	0.75	0.75	0.083333333	0.44	1	1	0.409090909	1	0.275862069	0.099337748	1	1	0.395348837	0.162790698	0.744186047	0.465116279	0.372093023	0.5	1	0.954545455	0.545454545	1	0.375	0.349206349	1	0.428571429	0.396825397	0.392857143	1	0.678571429	0.357142857	0.051282051	0.435897436	1	0.128205128	0.07	0.24	0.07	0.39	1	0.19	0.210526316
colony_stimulating_factor_1_isoform_a_precursor	1	0.6875	0.333333333	1	0.4	1	0.066666667	0.266666667	0.333333333	0.066666667	0.133333333	1	1	0.833333333	1	0.777777778	0.269230769	1	1	0.380952381	0.238095238	0.666666667	0.142857143	0.666666667	0.714285714	1	0.071428571	0.5	1	0.5	0.5	1	0.166666667	0.166666667	0.444444444	1	0.444444444	0.166666667	0.307692308	0.923076923	1	0.153846154	0	0.5	0	0.583333333	1	0.25	0.142857143
epsilon_globin	1	0.666666667	0.5	1	1	0	0	0	0	0	0.076923077	1	0.75	1	1	0.166666667	0	1	1	0.333333333	0	0.333333333	0.333333333	1	0	0.5	0	1	1	0	0	1	0	0.888888889	0.75	1	0	0.5	0	0.375	1	0.25	0	0.090909091	0	0.363636364	1	0	0
hypothetical_protein_FLJ21511	0.857142857	1	1	0.428571429	1	0.4375	0.125	0.0625	0.0625	0.125	1	0.47826087	0.833333333	1	1	0.8	0.857142857	1	0.333333333	0.866666667	0.8	0.533333333	0.2	1	1	0.421052632	0.052631579	0.736842105	0.666666667	1	0.764705882	0.705882353	0.117647059	1	1	0.444444444	0.944444444	0.777777778	0.117647059	0.411764706	1	0.764705882	0.24	0.68	0.48	0.36	1	0.92	0.764705882
hypothetical_protein_BC004507	1	0.5	0.214285714	1	0.384615385	1	0.230769231	0.538461538	0.923076923	0	0	1	1	0.666666667	1	0.666666667	0.153846154	1	1	0.25	0.333333333	0.583333333	0.25	0.416666667	1	0.857142857	0.428571429	0.714285714	1	0.25	0.227272727	1	0.318181818	0.681818182	0.333333333	0.583333333	1	0.333333333	0.090909091	0.363636364	1	0	0	0.038461538	0	0.346153846	1	0.115384615	0
hypothetical_protein_FLJ32239	1	1	1	0.8	1	0.333333333	0	0.666666667	0.333333333	0	1	1	1	0.5	0	1	1	1	0.5	0.25	0.5	0.25	0	1	0	1	0	0.25	1	1	1	0.25	0	0.25	0.25	0.25	0.25	1	0.5	1	1	0	0.6	0.6	0.2	1	0.4	0.4	0.166666667
MCT-1_protein	0.2	1	1	0.2	1	0	0.333333333	0	0	0	1	0.583333333	0.4	1	0.285714286	1	1	1	0	0.5	0.5	0.5	0	1	1	1	0	1	0.25	1	1	0.25	0	1	1	0.285714286	0.285714286	0.285714286	0.75	1	0.25	1	1	0.5	0.5	0.5	0.5	1	0.375
poliovirus_receptor-related_1_(herpesvirus_entry	1	0.352941176	0.21875	1	0.090909091	0.090909091	0.181818182	1	0.818181818	0.272727273	0.19047619	1	1	0.1	1	0.5	0	1	1	0.083333333	0.25	0.916666667	0	0.333333333	0.263157895	1	0.263157895	0.263157895	1	0.263157895	0.315789474	1	0.105263158	0.368421053	0.2	1	0.52	0.32	0.074074074	0.37037037	1	0.074074074	0.0625	0.25	0.0625	0.6875	1	0.1875	0.0625
nudix-type_motif_5	0.5	1	1	0.5	1	1	0.333333333	0	0.333333333	0.333333333	1	0.5	1	1	1	1	0.166666667	1	0.25	0	1	0.25	0	1	0.833333333	0.5	0.333333333	1	1	0.75	1	0.5	0.5	0.833333333	0.75	1	0.75	1	0.142857143	1	1	0.142857143	0.333333333	0.333333333	0.166666667	0.5	1	0.666666667	0.6
transcription_factor_2_isoform_a	1	0.636363636	0.208333333	1	0.333333333	0.666666667	0.5	0.833333333	1	0.333333333	0.315789474	1	1	0.277777778	1	0.208333333	0.341463415	1	0.916666667	0.375	0.291666667	1	0.125	0.291666667	0.466666667	1	0.2	0.333333333	1	0.375	0.588235294	1	0.294117647	0.235294118	0.4	1	0.466666667	0.2	0	1	0.705882353	0.117647059	0.086956522	0.347826087	0.043478261	0.869565217	1	0	0
hypothetical_protein_FLJ31051	0.333333333	1	1	0.324324324	1	0.166666667	0.333333333	0	0.666666667	0	1	0.833333333	0.166666667	1	0.307692308	1	0.857142857	1	1	0.4	0.6	0.3	0.2	0.8	1	0.444444444	0.333333333	0.777777778	1	0.666666667	1	0.833333333	0.166666667	0.666666667	1	0.833333333	0.833333333	0.333333333	1	0.4	1	0.6	0.384615385	0.384615385	0.461538462	0.461538462	1	0.384615385	0.538461538
5'-nucleotidase,_cytosolic_IA	1	0.777777778	0.269230769	1	0	0.444444444	0.333333333	1	0.777777778	0.111111111	0.25	1	1	1	1	0.1	0.0625	1	0.666666667	1	0.166666667	0.833333333	0.5	0.166666667	0.666666667	1	0.166666667	0.5	1	0.333333333	0.473684211	1	0.263157895	0.526315789	0.222222222	0.777777778	1	0.444444444	0	0.375	1	0.0625	0.071428571	0.357142857	0	0.571428571	1	0.142857143	0
hypothetical_protein_LOC283687	1	0	1	0.666666667	1	0.333333333	0.333333333	0.5	0.333333333	0	1	0	1	0	1	0.333333333	1	1	0.75	0	0	1	0	0.375	0.5	1	0.5	1	1	0	0.666666667	1	0.333333333	0.333333333	1	1	0.333333333	0.333333333	1	1	0	0.5	0	0	0.125	1	0	0.125	0.5
DKFZP434I116_protein_isoform_1	0.4	1	1	0.412844037	1	0.428571429	0.371428571	0.2	0.228571429	0.4	1	0.537037037	0.483870968	1	0.511111111	1	1	1	0.32	1	0.86	0.3	0.04	0.88	1	0.35	0.15	0.9	0.444444444	1	0.531914894	0.319148936	0.085106383	1	1	0.269230769	0.230769231	0.576923077	0.434782609	0.195652174	0.586956522	1	0.785714286	0.857142857	0.214285714	0.5	0.660714286	1	0.4
paired_box_protein_2_isoform_e	1	0.571428571	0.384615385	1	0.5	0.375	0.375	0.375	1	0.375	1	0.875	1	0.071428571	1	0.5	0	1	0.8125	0.25	0.25	1	0.0625	0.1875	0.333333333	1	0.333333333	0.583333333	1	0	0.333333333	1	0.25	0.416666667	0.538461538	1	0.923076923	0.846153846	0.05	0.5	1	0.25	0.133333333	0.266666667	0.2	0.266666667	1	0.133333333	0
Nit_protein_2	0.75	1	1	0.7	1	0	0.5	0.75	1	0	1	0.8	0.5	1	1	1	0.444444444	1	0.5	0.25	0.375	0.5	0	1	1	0.666666667	0.166666667	0.666666667	0.272727273	1	1	1	0.111111111	0.888888889	1	0.5	0.375	0.375	0.25	0.125	1	0.75	0.5	0.666666667	0.333333333	0.5	1	0.666666667	0.444444444
SHP2_interacting_transmembrane_adaptor	1	0.6	0.111111111	1	0.333333333	0.666666667	0	0.333333333	1	0	0	1	0.5	1	1	0	0.076923077	1	1	0	0.166666667	0.666666667	0.5	0.833333333	0.4	1	0.4	0.4	0.2	1	0.545454545	1	0	0.363636364	1	0.571428571	0.428571429	0.285714286	0.166666667	0.5	1	0	0.1	0.2	0.3	0.6	1	0.1	0.333333333
hypothetical_protein_DKFZp434F054	1	0.181818182	0.256410256	1	0.038461538	0.115384615	0.076923077	1	0.576923077	0.269230769	0.076923077	1	1	0	1	0.19047619	0.043478261	1	1	0.333333333	0.041666667	0.791666667	0.333333333	0.166666667	0.470588235	1	0.529411765	0.235294118	1	0.272727273	0.210526316	1	0.131578947	0.236842105	0.138888889	1	0.138888889	0.194444444	0.071428571	0.428571429	1	0.047619048	0	0.045454545	0.022727273	0.477272727	1	0.045454545	0
single_stranded_DNA_binding_protein_4	1	0.111111111	0.166666667	1	0.666666667	0.666666667	1	0.666666667	1	0.666666667	0	1	1	0.125	1	0.090909091	0	1	0.875	0.3125	0.1875	1	0.25	0.0625	0.285714286	1	0.285714286	0.142857143	1	0.375	0.111111111	1	0.222222222	0.111111111	0.3	1	0.433333333	0.2	0	0.166666667	1	0.5	0	0.166666667	0	0.416666667	1	0	0
zinc_finger_homeodomain_4	0.86	1	1	0.714285714	0.65625	1	0.375	0.4375	0.5625	0.375	1	0.561728395	1	0.857142857	0.860465116	1	0.562874251	1	0.698924731	0.88172043	0.559139785	0.677419355	0.182795699	1	0.985074627	1	0.358208955	0.746268657	1	0.955555556	1	0.858974359	0.217948718	0.858974359	0.745454545	1	0.763636364	0.690909091	0.351851852	0.611111111	1	0.925925926	0.567567568	0.756756757	0.391891892	0.824324324	1	0.527027027	0.533333333
galectin_3_binding_protein	1	0.32	0.148148148	1	0.5	1	0.1	0.5	0.7	0.1	0.1875	1	1	0.125	1	0.214285714	0.260869565	1	0.9375	0.375	0.375	1	0.375	0.3125	0.130434783	1	0.173913043	0.260869565	1	0.294117647	0.171428571	1	0.057142857	0.142857143	0.125	1	0.333333333	0.125	0	0.789473684	1	0.052631579	0	0.086956522	0.043478261	0.391304348	1	0.043478261	0
LIM_domain_only_2	1	0.083333333	0.666666667	1	0.333333333	0.333333333	0	0.333333333	1	0.166666667	0.428571429	1	1	0.5	1	0.5	0.166666667	1	0.666666667	0	0.333333333	1	0.333333333	0.333333333	1	0	0	0.5	1	0.5	0.2	1	0	0	0	1	1	0.75	0.166666667	0	1	0	0	0	0	0.777777778	1	0.111111111	0.285714286
serine/threonine_protein_kinase_MASK	0.526315789	1	1	0.333333333	1	0.666666667	1	0.333333333	0	1	1	0.625	1	0.75	0.777777778	1	0.818181818	1	0.333333333	0.333333333	1	0.25	0.166666667	0.583333333	0.875	0.875	0	1	0.333333333	1	0.352941176	0.352941176	0.058823529	1	1	0.5	0.75	0.625	0.571428571	0.571428571	0.857142857	1	0.333333333	0.333333333	0.25	0.166666667	1	0.75	0.5
musashi_1	1	0.071428571	0.461538462	1	0.142857143	0.285714286	0.714285714	0.285714286	1	0.142857143	0.545454545	1	1	0.333333333	1	0.2	0.3	1	1	0.625	0.125	0.375	0.75	0.25	0.636363636	1	0.545454545	0.545454545	1	0.2	0.166666667	1	0.5	0.166666667	0.176470588	0.823529412	1	0.235294118	0.0625	0.3125	1	0.0625	0	0.111111111	0	0.888888889	1	0.222222222	0
beta-carotene_dioxygenase_2	0.368421053	1	1	0.619047619	0.5	0.75	0.75	0.125	1	0.125	0.947368421	1	0.071428571	1	0.5	1	0.1875	1	0.6	0.6	0.5	0.4	0	1	1	0.5	0.166666667	0.75	1	0.857142857	0.9	1	0.1	1	0.933333333	0.733333333	1	0.4	0.111111111	0.333333333	1	0.833333333	0.25	0.416666667	0.583333333	0.583333333	1	0.5	0.384615385
adenylate_cyclase_6_isoform_a	1	0.785714286	0.125	1	0.027777778	0.138888889	0.083333333	0.722222222	1	0.305555556	0.34375	1	1	0.5	1	0.68	0.063829787	1	1	0.178571429	0.142857143	0.642857143	0.25	0.321428571	0.423076923	1	0.307692308	0.346153846	1	0.44	0.362068966	1	0.224137931	0.310344828	0.052631579	1	0.710526316	0.289473684	0.057692308	0.384615385	1	0.115384615	0.011764706	0.152941176	0.070588235	0.329411765	1	0.094117647	0.047619048
chromosome_14_open_reading_frame_65	1	0	0	1	0.333333333	1	0	0	0.666666667	0.333333333	0.5	1	1	0.142857143	1	1	0.2	1	0.285714286	0	0.285714286	1	0.142857143	0.857142857	0.666666667	0.666666667	0	1	1	0	0.666666667	0.833333333	0	1	0.2	1	0.8	0.6	0	1	1	0	0	0.125	0	0.25	1	0.125	0
Sec23_(S._cerevisiae)_homolog_B	0.444444444	1	0.695652174	1	0.846153846	0.461538462	1	0.230769231	0.461538462	0.384615385	0.8125	1	1	1	0.928571429	1	0.472222222	1	0.692307692	0.615384615	0.384615385	1	0.076923077	1	0.647058824	0.647058824	0.176470588	1	0.533333333	1	0.95	0.55	0.15	1	1	0.666666667	0.388888889	0.611111111	0.421052632	0.263157895	1	0.578947368	0.115384615	0.5	0.269230769	0.461538462	1	0.769230769	0.294117647
hypothetical_protein_MGC11332	1	1	0.357142857	1	0.428571429	1	0.285714286	0.857142857	0.857142857	0	0.5	1	1	0.8	1	0.428571429	0.111111111	1	0.928571429	0.571428571	0.071428571	1	0.285714286	0.428571429	1	0.888888889	0.222222222	0.777777778	1	0.571428571	0.44	1	0.04	0.28	0.444444444	1	0.5	0.555555556	0.19047619	0.619047619	1	0.285714286	0.185185185	0.555555556	0.148148148	0.666666667	1	0.296296296	0.444444444
ubiquitin_carrier_protein	1	0.285714286	0.117647059	1	0	0.333333333	0.166666667	0.666666667	1	0.166666667	0.133333333	1	1	0.2	1	0.111111111	0	1	0.25	0.25	0	1	0	0.25	0.285714286	1	0.428571429	0.142857143	1	0.666666667	0.181818182	1	0.454545455	0.545454545	0.153846154	1	0.538461538	0.230769231	0.2	0.6	1	0	0	0.055555556	0.055555556	0.388888889	1	0	0
[truncated: 1,953 more rows]
[truncated: 10 more columns]
