# Supplementary material for: Characteristics and clustering of human ribosomal protein genes
Source: BMC Genomics. 2006 Feb 28;7:37. doi: 10.1186/1471-2164-7-37 (PMC1459141; doi:10.1186/1471-2164-7-37)
Supplement: Additional File 8 — The data files for the cluster analyses in Gene expression, Amino acid composition and Codon composition. The original data file (gene_expression.txt, amino_acid.txt, codon.txt) prepared for Cluster 3.0. [file 1471-2164-7-37-S8.cdt]

GID	Name	NAME	GWEIGHT	keratinocyte	fetal liver	LND	testis	bore marrow	adult brain	spleen	skin	corpus callosum	fetal brain	cereberum	retina	pituitary	thymus	heart	skeltal muscle	uterus	small intestine	placenta	stomach	osteoblast	adipose	fibroblast	endothel	bladder	mesangium	colon	kidney	liver	lung
EWEIGHT				1.000000	1.000000	1.000000	1.000000	1.000000	1.000000	1.000000	1.000000	1.000000	1.000000	1.000000	1.000000	1.000000	1.000000	1.000000	1.000000	1.000000	1.000000	1.000000	1.000000	1.000000	1.000000	1.000000	1.000000	1.000000	1.000000	1.000000	1.000000	1.000000	1.000000
GENE1193X	Homo sapiens bone gamma-carboxyglutamate (gla) protein (osteocalcin) (BGLAP) mRNA.	Homo sapiens bone gamma-carboxyglutamate (gla) protein (osteocalcin) (BGLAP) mRNA.	1.000000	0.000000	0.700000	0.100000	0.000000	9.100000	0.500000	1.200000	0.200000	0.800000	1.600000	0.400000	0.400000	0.300000	0.300000	0.400000	0.000000	0.800000	0.500000	0.400000	0.100000	10.900000	0.400000	0.000000	0.200000	0.200000	0.100000	0.100000	0.000000	0.000000	0.000000
GENE1243X	Homo sapiens milk fat globule-EGF factor 8 protein (MFGE8) mRNA.	Homo sapiens milk fat globule-EGF factor 8 protein (MFGE8) mRNA.	1.000000	0.100000	0.100000	0.400000	0.100000	0.100000	0.200000	0.100000	0.200000	0.300000	0.400000	0.100000	0.400000	0.200000	0.200000	2.700000	0.700000	3.100000	0.600000	0.200000	0.300000	12.800000	2.000000	3.100000	0.000000	0.500000	0.400000	0.000000	0.100000	0.000000	0.600000
GENE616X	UDP-GalNAc:polypeptide N-acetylgalactosaminyltransferase/GalNAc-transferase {3' region, exon 11} [human, placenta, Genomic, 1902 nt].	UDP-GalNAc:polypeptide N-acetylgalactosaminyltransferase/GalNAc-transferase {3' region, exon 11} [human, placenta, Genomic, 1902 nt].	1.000000	1.400000	0.300000	1.100000	0.300000	0.200000	0.600000	1.200000	0.900000	0.500000	0.900000	0.200000	1.000000	0.500000	0.400000	0.700000	0.600000	0.800000	0.800000	1.300000	0.300000	9.500000	0.500000	1.300000	2.000000	0.600000	0.900000	0.300000	0.100000	0.300000	0.500000
GENE848X	Homo sapiens interferon-induced protein 56 (IFIT1), mRNA.	Homo sapiens interferon-induced protein 56 (IFIT1), mRNA.	1.000000	0.500000	0.500000	0.100000	0.100000	0.200000	2.200000	1.600000	0.300000	1.100000	1.800000	1.000000	1.100000	0.700000	0.400000	2.200000	0.800000	1.100000	0.800000	0.200000	0.200000	11.200000	0.200000	0.500000	0.000000	0.500000	0.000000	0.000000	0.100000	0.000000	0.500000
GENE1213X	Homo sapiens lumican (LUM) mRNA.	Homo sapiens lumican (LUM) mRNA.	1.000000	0.000000	0.000000	0.100000	0.100000	0.100000	0.000000	0.000000	0.400000	0.000000	0.000000	0.000000	0.000000	0.100000	0.100000	0.300000	0.000000	0.800000	0.300000	5.400000	0.100000	18.200000	0.000000	3.200000	0.000000	0.200000	0.000000	0.000000	0.100000	0.000000	0.400000
GENE1180X	Homo sapiens serine protease, umbilical endothelium (SPUVE), mRNA.	Homo sapiens serine protease, umbilical endothelium (SPUVE), mRNA.	1.000000	0.400000	0.000000	0.300000	0.300000	0.000000	0.000000	0.400000	0.200000	0.000000	0.100000	0.000000	0.300000	0.300000	0.000000	0.100000	0.200000	1.100000	0.400000	0.500000	0.100000	16.000000	0.300000	3.000000	2.600000	1.900000	1.100000	0.000000	0.000000	0.000000	0.200000
GENE1085X	osteoblast specific factor 2 (OSF-2p1)	osteoblast specific factor 2 (OSF-2p1)	1.000000	0.000000	0.000000	0.000000	0.000000	0.000000	0.000000	0.000000	0.200000	0.000000	0.100000	0.000000	0.100000	0.000000	0.000000	0.200000	0.000000	0.100000	0.000000	0.500000	0.100000	24.000000	0.300000	0.000000	3.300000	0.100000	0.900000	0.000000	0.000000	0.000000	0.000000
GENE284X	Homo sapiens chitinase 3-like 1 (cartilage glycoprotein-39) (CHI3L1) mRNA.	Homo sapiens chitinase 3-like 1 (cartilage glycoprotein-39) (CHI3L1) mRNA.	1.000000	0.100000	0.100000	0.100000	0.000000	0.500000	0.100000	0.300000	1.100000	0.200000	0.100000	0.000000	0.700000	0.100000	0.000000	0.000000	0.000000	0.000000	0.000000	0.000000	0.900000	22.500000	0.000000	0.600000	0.000000	0.000000	0.000000	0.000000	0.200000	2.100000	0.200000
GENE1162X	Homo sapiens hypothetical protein, expressed in osteoblast (GS3686), mRNA.	Homo sapiens hypothetical protein, expressed in osteoblast (GS3686), mRNA.	1.000000	1.700000	0.000000	0.100000	0.200000	0.000000	0.100000	0.000000	0.000000	0.000000	0.200000	0.000000	0.200000	0.000000	0.700000	0.000000	0.000000	0.000000	0.000000	0.000000	0.000000	26.400000	0.000000	0.000000	0.000000	0.100000	0.000000	0.000000	0.000000	0.300000	0.000000
GENE1201X	Human bone sialoprotein (BNSP) gene, exons 6 and 7.	Human bone sialoprotein (BNSP) gene, exons 6 and 7.	1.000000	0.000000	0.000000	0.000000	0.000000	2.400000	0.000000	0.000000	0.000000	0.000000	0.000000	0.000000	0.000000	0.100000	0.000000	0.000000	0.100000	0.000000	0.000000	0.100000	0.000000	27.100000	0.000000	0.000000	0.000000	0.000000	0.000000	0.000000	0.000000	0.000000	0.000000
GENE2769X	Homo sapiens matrix metalloproteinase 13 (collagenase 3) (MMP13) mRNA.	Homo sapiens matrix metalloproteinase 13 (collagenase 3) (MMP13) mRNA.	1.000000	0.000000	0.000000	0.100000	0.100000	0.900000	0.000000	0.100000	0.000000	0.100000	0.100000	0.000000	0.000000	0.200000	0.100000	0.000000	0.000000	0.000000	0.100000	0.000000	0.000000	27.700000	0.000000	0.100000	0.100000	0.000000	0.100000	0.300000	0.000000	0.000000	0.000000
GENE2787X	collagenase 3	collagenase 3	1.000000	0.000000	0.000000	0.000000	0.000000	0.800000	0.000000	0.000000	0.000000	0.000000	0.000000	0.000000	0.000000	0.200000	0.000000	0.000000	0.000000	0.000000	0.000000	0.000000	0.000000	28.600000	0.000000	0.000000	0.000000	0.000000	0.100000	0.000000	0.000000	0.000000	0.100000
GENE1163X	interferon-inducible protein 9-27	interferon-inducible protein 9-27	1.000000	1.700000	0.300000	1.900000	0.000000	0.100000	0.100000	2.700000	0.400000	0.200000	0.500000	0.100000	0.700000	0.100000	0.400000	0.500000	0.200000	0.800000	0.400000	0.300000	0.200000	15.600000	1.500000	0.000000	0.000000	0.300000	0.100000	0.100000	0.100000	0.300000	0.700000
GENE2548X	Homo sapiens interferon-stimulated protein, 15 kDa (ISG15) mRNA.	Homo sapiens interferon-stimulated protein, 15 kDa (ISG15) mRNA.	1.000000	1.100000	1.100000	0.500000	0.000000	0.200000	0.400000	1.300000	0.200000	0.500000	1.400000	0.100000	0.300000	0.300000	0.900000	0.800000	0.300000	1.400000	0.500000	0.800000	0.200000	14.200000	0.600000	1.000000	0.400000	0.000000	0.400000	0.100000	0.000000	0.100000	0.700000
GENE2509X	Homo sapiens scrapie responsive protein 1 (SCRG1), mRNA.	Homo sapiens scrapie responsive protein 1 (SCRG1), mRNA.	1.000000	0.000000	0.000000	0.000000	2.700000	0.100000	5.200000	0.000000	0.000000	5.400000	1.400000	1.700000	0.800000	0.100000	0.000000	0.100000	0.000000	0.400000	0.300000	0.000000	0.100000	11.400000	0.100000	0.000000	0.000000	0.200000	0.000000	0.000000	0.000000	0.000000	0.000000
GENE1491X	Homo sapiens signal transducer and activator of transcription 1, 91kD (STAT1), mRNA.	Homo sapiens signal transducer and activator of transcription 1, 91kD (STAT1), mRNA.	1.000000	0.700000	0.200000	0.900000	0.200000	0.200000	0.400000	2.000000	0.200000	0.200000	0.300000	0.200000	0.300000	0.200000	1.400000	0.700000	0.000000	0.900000	0.000000	0.400000	0.100000	8.200000	0.100000	1.700000	1.000000	0.700000	1.600000	0.100000	6.700000	0.200000	0.500000
GENE879X	Homo sapiens complement component 1, r subcomponent (C1R) mRNA.	Homo sapiens complement component 1, r subcomponent (C1R) mRNA.	1.000000	0.200000	1.400000	0.600000	0.200000	0.100000	0.000000	0.700000	0.900000	0.100000	0.100000	0.000000	0.600000	0.200000	0.200000	0.600000	0.200000	2.100000	1.000000	0.200000	5.100000	2.400000	1.200000	4.800000	0.200000	0.300000	0.000000	0.100000	0.000000	5.500000	1.000000
GENE863X	Homo sapiens Vanin 1 (VNN1) mRNA.	Homo sapiens Vanin 1 (VNN1) mRNA.	1.000000	0.000000	3.500000	0.000000	0.000000	3.800000	0.000000	0.900000	0.000000	0.000000	0.200000	0.000000	0.500000	0.500000	0.000000	0.000000	0.500000	1.500000	5.100000	0.000000	0.500000	0.200000	0.900000	0.000000	0.000000	0.200000	3.000000	0.000000	2.700000	5.500000	0.600000
GENE749X	Homo sapiens alcohol dehydrogenase 3 (class I), gamma polypeptide (ADH3) mRNA.	Homo sapiens alcohol dehydrogenase 3 (class I), gamma polypeptide (ADH3) mRNA.	1.000000	0.000000	4.200000	0.100000	0.000000	0.200000	0.000000	0.400000	6.700000	0.000000	0.000000	0.000000	0.100000	0.000000	0.200000	0.500000	0.200000	0.800000	2.500000	0.000000	1.300000	0.000000	3.600000	0.000000	0.000000	0.800000	0.100000	0.800000	0.000000	6.400000	1.000000
GENE632X	metallothionein from cadmium-treated cells	metallothionein from cadmium-treated cells	1.000000	0.000000	6.600000	0.100000	0.000000	0.000000	0.100000	0.000000	8.500000	0.200000	0.100000	0.000000	0.100000	0.400000	0.000000	0.100000	0.200000	0.100000	0.100000	0.500000	0.000000	0.400000	0.300000	0.900000	0.500000	0.000000	3.800000	0.000000	0.000000	6.000000	0.900000
GENE884X	glutathione S-transferase	glutathione S-transferase	1.000000	1.300000	3.400000	0.000000	0.600000	0.100000	0.200000	0.000000	8.100000	0.400000	0.000000	0.200000	0.000000	0.400000	0.200000	0.200000	0.100000	0.400000	0.500000	0.300000	0.200000	0.000000	1.000000	1.600000	0.100000	0.100000	1.700000	0.200000	0.800000	6.700000	1.200000
GENE4X	Homo sapiens B-factor, properdin (BF) mRNA.	Homo sapiens B-factor, properdin (BF) mRNA.	1.000000	0.400000	9.200000	0.000000	0.000000	0.000000	0.000000	0.300000	0.000000	0.100000	0.000000	0.000000	0.300000	0.100000	0.000000	0.000000	0.000000	0.100000	0.100000	0.200000	12.200000	0.800000	0.000000	0.400000	0.000000	0.000000	0.000000	0.000000	0.000000	5.800000	0.000000
GENE42X	Homo sapiens fibrinogen-like 1 (FGL1), mRNA.	Homo sapiens fibrinogen-like 1 (FGL1), mRNA.	1.000000	0.000000	8.700000	0.000000	0.000000	0.000000	0.000000	0.000000	0.000000	0.000000	0.000000	0.000000	0.000000	0.000000	0.000000	0.000000	0.000000	0.000000	0.000000	0.000000	9.300000	0.000000	0.000000	0.000000	0.000000	0.000000	0.000000	0.000000	0.000000	11.500000	0.500000
GENE816X	Homo sapiens alanine-glyoxylate aminotransferase (oxalosis I; hyperoxaluria I; glycolicaciduria; serine-pyruvate aminotransferase) (AGXT), mRNA.	Homo sapiens alanine-glyoxylate aminotransferase (oxalosis I; hyperoxaluria I; glycolicaciduria; serine-pyruvate aminotransferase) (AGXT), mRNA.	1.000000	0.100000	10.400000	0.300000	0.200000	0.200000	0.300000	0.000000	0.100000	0.200000	0.300000	0.100000	0.200000	0.100000	0.000000	0.400000	0.400000	0.200000	0.100000	0.100000	5.900000	0.200000	0.200000	0.100000	0.000000	0.000000	0.100000	0.000000	0.000000	9.900000	0.000000
GENE887X	Homo sapiens coagulation factor II (thrombin) (F2) mRNA.	Homo sapiens coagulation factor II (thrombin) (F2) mRNA.	1.000000	0.000000	13.300000	0.000000	0.000000	0.000000	0.000000	0.400000	0.000000	0.000000	0.000000	0.000000	0.000000	0.000000	0.000000	0.000000	0.000000	0.000000	0.000000	0.000000	8.500000	0.000000	0.000000	0.000000	0.000000	0.000000	0.000000	0.000000	0.000000	7.600000	0.100000
GENE867X	Homo sapiens hepsin (transmembrane protease, serine 1) (HPN) mRNA.	Homo sapiens hepsin (transmembrane protease, serine 1) (HPN) mRNA.	1.000000	0.000000	7.700000	5.200000	0.000000	0.000000	0.200000	0.000000	0.000000	0.500000	0.300000	0.100000	0.100000	0.000000	0.000000	0.100000	0.500000	0.300000	0.000000	0.000000	0.000000	0.000000	0.000000	0.000000	0.000000	0.000000	0.100000	4.900000	0.000000	9.600000	0.400000
GENE892X	serum amyloid A (SAA) protein partial	serum amyloid A (SAA) protein partial	1.000000	0.000000	0.600000	0.400000	0.000000	0.000000	0.000000	0.100000	0.000000	0.000000	0.000000	0.000000	0.100000	0.000000	0.000000	0.000000	0.000000	0.000000	0.000000	0.000000	10.600000	0.000000	0.100000	0.000000	0.000000	0.000000	0.100000	0.000000	0.000000	17.900000	0.000000
GENE897X	Homo sapiens complement component 8, gamma polypeptide (C8G) mRNA.	Homo sapiens complement component 8, gamma polypeptide (C8G) mRNA.	1.000000	0.000000	4.300000	1.000000	0.000000	0.000000	0.000000	0.000000	0.000000	0.000000	0.000000	0.000000	0.000000	0.000000	0.000000	0.000000	0.300000	0.200000	0.300000	0.000000	7.400000	0.000000	0.000000	0.000000	0.000000	0.000000	0.100000	0.000000	0.000000	16.200000	0.000000
GENE165X	Homo sapiens WS basic-helix-loop-helix leucine zipper protein (LOC51085), mRNA.	Homo sapiens WS basic-helix-loop-helix leucine zipper protein (LOC51085), mRNA.	1.000000	0.000000	4.700000	1.700000	1.000000	0.000000	0.900000	0.000000	0.700000	0.400000	0.000000	1.100000	0.200000	0.500000	0.000000	0.300000	1.300000	0.200000	4.700000	0.000000	2.100000	0.000000	0.600000	0.000000	0.000000	0.000000	0.100000	0.000000	0.000000	9.400000	0.000000
GENE719X	Homo sapiens fibrinogen, gamma polypeptide (FGG), mRNA.	Homo sapiens fibrinogen, gamma polypeptide (FGG), mRNA.	1.000000	0.000000	10.200000	0.000000	0.000000	0.000000	0.000000	0.000000	0.000000	0.000000	0.000000	0.000000	0.000000	5.800000	0.000000	0.000000	0.000000	0.000000	0.000000	0.400000	0.000000	0.000000	0.000000	0.000000	0.000000	0.000000	0.000000	0.000000	0.000000	13.500000	0.000000
GENE729X	Homo sapiens inter-alpha (globulin) inhibitor, H2 polypeptide (ITIH2) mRNA.	Homo sapiens inter-alpha (globulin) inhibitor, H2 polypeptide (ITIH2) mRNA.	1.000000	0.000000	13.800000	0.000000	0.000000	0.000000	0.000000	0.000000	0.000000	0.100000	0.100000	0.000000	0.000000	4.500000	0.000000	0.000000	0.000000	0.000000	0.000000	0.000000	0.000000	0.000000	0.000000	0.000000	0.000000	0.000000	0.400000	0.000000	0.000000	10.900000	0.000000
GENE722X	Homo sapiens antithrombin III (AT3), mRNA.	Homo sapiens antithrombin III (AT3), mRNA.	1.000000	0.000000	10.400000	0.000000	0.000000	0.000000	0.000000	0.000000	0.000000	0.000000	0.000000	0.000000	0.000000	0.000000	0.000000	4.500000	3.000000	0.000000	0.000000	0.000000	0.000000	0.000000	0.000000	0.000000	0.000000	0.100000	0.000000	0.000000	0.000000	12.000000	0.000000
GENE444X	MT-1l	MT-1l	1.000000	0.100000	9.200000	0.100000	0.000000	0.100000	0.200000	0.200000	0.400000	0.700000	0.100000	0.100000	0.300000	0.200000	0.000000	0.300000	3.000000	0.400000	0.200000	0.000000	0.400000	0.000000	1.100000	0.200000	0.100000	0.100000	0.400000	0.000000	0.700000	11.500000	0.000000
GENE194X	Homo sapiens apolipoprotein B (including Ag(x) antigen) (APOB) mRNA.	Homo sapiens apolipoprotein B (including Ag(x) antigen) (APOB) mRNA.	1.000000	0.000000	9.500000	0.000000	0.000000	0.000000	0.000000	0.000000	0.000000	0.100000	0.100000	0.000000	0.000000	0.100000	0.000000	0.100000	0.000000	0.000000	0.600000	0.000000	0.000000	0.000000	0.000000	0.000000	0.000000	0.500000	0.500000	0.000000	0.000000	18.600000	0.000000
GENE68X	fibrinogen alpha chain	fibrinogen alpha chain	1.000000	0.000000	9.900000	0.000000	0.000000	0.000000	0.000000	0.000000	0.000000	0.000000	0.000000	0.000000	0.000000	0.100000	0.000000	0.000000	0.000000	0.000000	0.000000	0.000000	0.000000	0.000000	0.000000	0.000000	0.000000	0.000000	0.000000	0.000000	0.000000	20.000000	0.000000
GENE763X	fibrinogen alpha chain	fibrinogen alpha chain	1.000000	0.000000	9.200000	0.000000	0.000000	0.000000	0.000000	0.000000	0.000000	0.000000	0.000000	0.000000	0.000000	0.000000	0.000000	0.000000	0.000000	0.000000	0.100000	0.000000	0.000000	0.000000	0.000000	0.000000	0.000000	0.000000	0.000000	0.000000	0.000000	20.700000	0.000000
GENE757X	vitamin D-binding protein (GC)	vitamin D-binding protein (GC)	1.000000	0.100000	11.800000	0.000000	0.000000	0.000000	0.000000	0.000000	0.100000	0.000000	0.000000	0.000000	0.000000	0.000000	0.100000	0.000000	0.000000	0.100000	0.100000	0.100000	0.000000	0.000000	0.000000	0.000000	0.100000	0.100000	0.000000	0.000000	0.000000	17.100000	0.000000
GENE736X	Homo sapiens haptoglobin (HP) mRNA.	Homo sapiens haptoglobin (HP) mRNA.	1.000000	0.000000	10.500000	0.000000	0.100000	0.000000	0.000000	0.700000	0.000000	0.000000	0.000000	0.000000	0.000000	0.100000	0.000000	0.000000	0.000000	0.000000	0.000000	0.000000	0.000000	0.000000	0.000000	0.000000	0.000000	0.100000	0.000000	0.000000	0.000000	17.700000	0.800000
GENE750X	fibrinogen alpha-chain	fibrinogen alpha-chain	1.000000	0.000000	10.500000	0.600000	0.000000	0.000000	0.000000	0.000000	0.000000	0.100000	0.200000	0.200000	0.000000	0.000000	0.000000	0.300000	0.100000	0.100000	0.100000	0.000000	0.500000	0.300000	0.000000	0.000000	0.000000	0.100000	0.100000	0.000000	0.000000	17.000000	0.000000
GENE1959X	(clone 14VS) metallothionein-IG (MT1G)	(clone 14VS) metallothionein-IG (MT1G)	1.000000	0.000000	10.000000	0.400000	0.000000	0.000000	0.200000	0.000000	0.000000	0.100000	0.000000	0.000000	0.000000	0.200000	0.000000	0.000000	0.100000	0.100000	0.600000	0.100000	1.000000	0.000000	0.400000	0.000000	0.000000	0.000000	0.000000	0.000000	0.000000	16.700000	0.000000
GENE840X	liver microsomal UDP-glucuronosyltransferase (UDPGT)	liver microsomal UDP-glucuronosyltransferase (UDPGT)	1.000000	0.000000	8.300000	0.000000	0.000000	0.000000	0.000000	0.000000	0.000000	0.000000	0.000000	0.000000	0.000000	0.100000	0.000000	2.800000	0.300000	0.000000	0.000000	0.000000	0.400000	0.000000	0.000000	0.000000	0.000000	0.000000	0.000000	0.000000	0.000000	18.100000	0.000000
GENE764X	Homo sapiens complement component 4B (C4B), mRNA.	Homo sapiens complement component 4B (C4B), mRNA.	1.000000	0.000000	9.100000	0.700000	0.100000	0.000000	0.200000	0.700000	0.000000	1.400000	0.200000	0.100000	1.800000	0.200000	0.000000	0.400000	0.300000	0.600000	0.400000	0.100000	0.300000	0.100000	0.300000	0.000000	0.000000	0.400000	0.000000	0.000000	0.000000	12.300000	0.300000
GENE738X	Homo sapiens retinol-binding protein 4, interstitial (RBP4), mRNA.	Homo sapiens retinol-binding protein 4, interstitial (RBP4), mRNA.	1.000000	0.000000	10.100000	0.000000	0.000000	0.000000	0.300000	0.600000	1.200000	0.100000	0.100000	0.000000	0.700000	1.400000	0.200000	0.100000	0.000000	0.100000	0.000000	0.100000	0.000000	0.100000	0.500000	0.000000	0.000000	0.100000	0.000000	0.000000	0.600000	13.500000	0.000000
GENE784X	Homo sapiens amyloid P component, serum (APCS) mRNA.	Homo sapiens amyloid P component, serum (APCS) mRNA.	1.000000	0.000000	14.800000	0.200000	0.000000	0.000000	0.000000	0.000000	0.000000	0.000000	0.000000	0.000000	0.000000	0.000000	0.000000	0.000000	0.000000	0.000000	0.000000	0.000000	0.000000	0.000000	0.000000	0.000000	0.000000	0.000000	0.000000	0.000000	0.000000	14.900000	0.000000
GENE833X	Homo sapiens corticosteroid binding globulin (CBG) mRNA.	Homo sapiens corticosteroid binding globulin (CBG) mRNA.	1.000000	0.000000	13.500000	0.000000	0.000000	0.000000	0.000000	0.000000	0.000000	0.000000	0.000000	0.000000	0.000000	0.000000	0.000000	0.300000	0.300000	0.300000	0.300000	0.000000	0.000000	0.100000	0.200000	0.200000	0.000000	0.500000	0.100000	0.000000	0.000000	14.200000	0.000000
GENE837X	Homo sapiens methionine adenosyltransferase I, alpha (MAT1A) mRNA.	Homo sapiens methionine adenosyltransferase I, alpha (MAT1A) mRNA.	1.000000	0.000000	13.400000	0.000000	0.100000	0.000000	0.000000	0.000000	0.100000	0.000000	0.000000	0.000000	0.100000	0.000000	0.000000	0.000000	0.000000	0.000000	0.000000	0.000000	0.000000	0.000000	0.000000	0.000000	0.000000	0.000000	0.000000	0.000000	0.000000	16.200000	0.000000
GENE866X	Homo sapiens complement component 4-binding protein, beta (C4BPB) mRNA.	Homo sapiens complement component 4-binding protein, beta (C4BPB) mRNA.	1.000000	0.800000	7.800000	0.200000	0.000000	0.000000	0.300000	0.000000	0.500000	0.000000	0.100000	0.000000	0.000000	0.000000	0.200000	0.800000	0.500000	0.700000	0.000000	0.800000	3.200000	0.500000	0.400000	0.500000	0.000000	0.000000	0.000000	0.000000	0.000000	12.900000	0.000000
GENE876X	zinc-alpha2-glycoprotein	zinc-alpha2-glycoprotein	1.000000	0.200000	6.600000	0.000000	0.300000	0.000000	0.100000	0.000000	2.300000	0.200000	0.000000	0.000000	0.100000	0.100000	0.000000	0.800000	0.100000	0.000000	0.200000	0.100000	4.200000	0.000000	0.200000	0.000000	0.000000	0.100000	0.100000	0.000000	0.000000	14.000000	0.300000
GENE841X	Homo sapiens pyruvate carboxylase (PC) mRNA.	Homo sapiens pyruvate carboxylase (PC) mRNA.	1.000000	0.200000	5.100000	0.000000	0.500000	0.100000	1.900000	0.200000	1.200000	2.500000	0.600000	1.200000	0.700000	0.400000	0.200000	0.400000	0.400000	0.300000	0.200000	0.000000	0.000000	0.400000	1.000000	0.200000	0.100000	0.000000	0.200000	0.000000	0.300000	11.500000	0.000000
GENE753X	blood coagulation factor XII (Hageman factor)	blood coagulation factor XII (Hageman factor)	1.000000	0.300000	5.600000	0.000000	0.000000	0.000000	0.300000	0.000000	0.000000	0.300000	0.800000	0.000000	0.000000	0.100000	0.000000	0.100000	0.000000	0.200000	0.300000	0.000000	3.300000	0.000000	0.000000	0.000000	0.100000	0.400000	0.200000	0.000000	0.000000	17.900000	0.000000
GENE47X	Homo sapiens protease inhibitor 1 (anti-elastase), alpha-1-antitrypsin (PI) mRNA.	Homo sapiens protease inhibitor 1 (anti-elastase), alpha-1-antitrypsin (PI) mRNA.	1.000000	0.000000	6.600000	0.000000	0.000000	0.000000	0.000000	0.000000	0.000000	0.000000	0.000000	0.000000	0.000000	0.000000	0.000000	0.000000	0.000000	0.000000	0.000000	0.000000	0.200000	0.000000	0.000000	0.000000	0.000000	0.000000	0.000000	0.500000	0.000000	22.100000	0.500000
GENE787X	fibrinogen beta-chain	fibrinogen beta-chain	1.000000	0.000000	7.500000	0.000000	0.000000	0.000000	0.000000	0.000000	0.000000	0.000000	0.000000	0.000000	0.000000	0.000000	0.000000	0.000000	0.000000	0.000000	0.000000	0.000000	0.000000	0.000000	0.000000	0.000000	0.000000	0.000000	0.000000	0.000000	0.000000	22.500000	0.000000
GENE973X	metallothionein-II	metallothionein-II	1.000000	0.400000	5.300000	0.100000	0.300000	0.100000	0.200000	0.200000	0.000000	0.400000	0.100000	0.100000	0.400000	0.200000	0.100000	0.200000	0.100000	0.200000	0.300000	0.000000	0.000000	0.000000	0.500000	0.400000	0.300000	0.100000	0.500000	0.000000	0.000000	18.900000	0.900000
GENE2781X	Homo sapiens megakaryocyte stimulating factor (MSF), mRNA.	Homo sapiens megakaryocyte stimulating factor (MSF), mRNA.	1.000000	0.100000	5.400000	0.000000	0.000000	1.100000	0.000000	0.300000	0.300000	0.200000	0.000000	0.000000	0.900000	0.100000	0.500000	0.600000	0.500000	0.100000	0.200000	0.000000	0.100000	0.000000	0.500000	0.200000	0.000000	0.000000	0.000000	0.000000	1.700000	16.100000	0.900000
GENE741X	cytochrome P4502C9 (CYP2C9)	cytochrome P4502C9 (CYP2C9)	1.000000	0.000000	3.600000	0.000000	0.000000	0.000000	0.000000	0.000000	0.000000	0.000000	0.000000	0.000000	0.000000	0.000000	0.000000	0.000000	0.000000	0.100000	2.400000	0.000000	0.500000	0.000000	0.100000	0.000000	0.000000	0.000000	0.000000	0.000000	0.300000	23.000000	0.000000
GENE774X	alpha-1 acid glycoprotein	alpha-1 acid glycoprotein	1.000000	0.000000	3.300000	0.000000	0.000000	0.000000	0.000000	0.000000	0.000000	0.000000	0.000000	0.000000	0.000000	0.000000	0.000000	0.100000	0.000000	0.000000	0.000000	0.000000	0.000000	0.000000	0.000000	0.000000	0.000000	0.000000	0.000000	0.000000	0.000000	26.600000	0.000000
GENE794X	C-reactive protein	C-reactive protein	1.000000	0.000000	2.300000	0.000000	0.000000	0.000000	0.000000	0.000000	0.000000	0.000000	0.000000	0.000000	0.000000	0.000000	0.000000	0.000000	0.000000	0.000000	0.000000	0.000000	0.000000	0.000000	0.000000	0.000000	0.000000	0.000000	0.000000	0.000000	0.000000	27.700000	0.000000
GENE872X	Homo sapiens angiogenin, ribonuclease, RNase A family, 5 precursor (ANG) mRNA.	Homo sapiens angiogenin, ribonuclease, RNase A family, 5 precursor (ANG) mRNA.	1.000000	0.200000	3.600000	0.000000	0.100000	0.000000	0.000000	0.100000	0.400000	0.000000	0.100000	0.000000	0.300000	0.100000	0.000000	1.500000	1.700000	0.800000	0.400000	0.100000	0.000000	0.100000	0.300000	0.100000	0.100000	0.000000	0.100000	0.600000	0.000000	18.400000	0.700000
GENE2591X	Homo sapiens cytochrome P450, subfamily IIIA (niphedipine oxidase), polypeptide 5 (CYP3A5) mRNA.	Homo sapiens cytochrome P450, subfamily IIIA (niphedipine oxidase), polypeptide 5 (CYP3A5) mRNA.	1.000000	0.000000	1.800000	0.000000	0.000000	0.000000	0.200000	0.000000	0.100000	0.100000	0.100000	0.000000	0.000000	0.000000	0.300000	0.000000	0.000000	0.600000	2.400000	0.000000	0.900000	0.100000	0.000000	0.000000	0.000000	0.200000	0.700000	2.300000	0.200000	19.700000	0.100000
GENE2055X	Human pyrroline-5-carboxylate dehydrogenase (P5CDh) mRNA, short form, complete cds.	Human pyrroline-5-carboxylate dehydrogenase (P5CDh) mRNA, short form, complete cds.	1.000000	0.600000	4.400000	0.400000	0.000000	0.400000	1.200000	0.200000	0.200000	1.200000	0.400000	0.200000	0.600000	0.100000	0.400000	0.800000	1.400000	0.400000	0.000000	0.500000	0.500000	0.400000	0.700000	0.300000	0.300000	0.500000	2.100000	0.000000	2.700000	8.900000	0.000000
GENE2868X	Homo sapiens clone 23764 mRNA sequence.	Homo sapiens clone 23764 mRNA sequence.	1.000000	0.000000	3.800000	4.200000	0.000000	0.300000	0.600000	1.900000	0.200000	0.800000	0.900000	0.200000	0.300000	0.200000	0.800000	0.700000	0.200000	0.600000	0.400000	0.200000	0.200000	0.100000	0.200000	0.000000	2.000000	0.100000	0.300000	0.100000	0.500000	9.700000	0.500000
GENE1720X	Homo sapiens glutathione peroxidase 2 (gastrointestinal) (GPX2) mRNA.	Homo sapiens glutathione peroxidase 2 (gastrointestinal) (GPX2) mRNA.	1.000000	0.000000	0.600000	0.100000	0.000000	0.000000	0.000000	0.100000	0.000000	0.000000	0.000000	1.200000	1.000000	0.000000	0.000000	0.000000	0.000000	0.400000	2.000000	0.000000	1.400000	0.000000	0.000000	0.000000	0.000000	1.800000	0.000000	7.700000	0.000000	13.200000	0.400000
GENE2282X	Homo sapiens glutaryl-Coenzyme A dehydrogenase (GCDH), transcript variant 1, nuclear gene encoding mitochondrial protein, mRNA.	Homo sapiens glutaryl-Coenzyme A dehydrogenase (GCDH), transcript variant 1, nuclear gene encoding mitochondrial protein, mRNA.	1.000000	0.500000	1.500000	0.900000	0.000000	0.300000	1.000000	0.500000	0.800000	1.500000	0.300000	0.400000	0.700000	0.600000	0.600000	0.600000	0.500000	0.200000	0.300000	0.300000	1.400000	1.000000	1.000000	0.700000	1.100000	1.100000	0.500000	2.800000	0.400000	7.800000	0.700000
GENE2382X	Homo sapiens ATP-binding cassette, sub-family C (CFTR/MRP), member 3 (ABCC3), mRNA.	Homo sapiens ATP-binding cassette, sub-family C (CFTR/MRP), member 3 (ABCC3), mRNA.	1.000000	0.400000	1.500000	1.500000	0.200000	0.200000	0.100000	1.200000	0.100000	0.000000	0.100000	0.000000	0.200000	0.100000	0.200000	0.100000	0.100000	1.300000	2.500000	0.400000	1.300000	0.300000	0.100000	2.100000	0.400000	0.500000	2.600000	2.400000	0.000000	8.600000	1.700000
GENE900X	Homo sapiens complement component 1, s subcomponent (C1S) mRNA.	Homo sapiens complement component 1, s subcomponent (C1S) mRNA.	1.000000	0.000000	1.400000	0.500000	0.300000	0.100000	0.100000	1.300000	1.700000	0.100000	0.100000	0.100000	0.800000	0.100000	0.400000	0.400000	0.200000	1.900000	1.200000	0.200000	0.400000	1.900000	1.400000	4.400000	0.000000	0.200000	0.000000	0.000000	0.000000	10.300000	0.300000
GENE2763X	complement protein H	complement protein H	1.000000	0.100000	1.800000	0.100000	0.100000	0.200000	0.300000	0.300000	1.500000	0.300000	0.600000	0.100000	0.800000	0.100000	0.300000	1.300000	0.500000	1.500000	2.600000	0.300000	0.500000	0.000000	1.100000	2.900000	2.700000	0.300000	0.200000	0.200000	0.200000	8.000000	0.900000
GENE2965X	Human mitochondrial ATP synthase subunit 9, P3 gene copy, mRNA, nuclear gene encoding mitochondrial protein, complete cds.	Human mitochondrial ATP synthase subunit 9, P3 gene copy, mRNA, nuclear gene encoding mitochondrial protein, complete cds.	1.000000	0.200000	0.000000	0.400000	0.200000	0.000000	0.100000	1.100000	1.000000	0.400000	0.200000	0.300000	0.600000	0.600000	0.000000	2.000000	2.300000	3.200000	1.500000	0.500000	0.200000	0.000000	1.500000	1.000000	0.800000	0.700000	0.400000	0.000000	1.200000	9.400000	0.300000
GENE878X	TEGT gene	TEGT gene	1.000000	0.900000	0.500000	0.300000	3.700000	0.100000	0.100000	0.200000	0.700000	0.400000	0.200000	0.200000	0.600000	0.500000	0.100000	1.200000	0.500000	1.400000	1.400000	2.300000	1.300000	1.100000	0.700000	1.700000	1.400000	0.500000	1.400000	1.300000	0.300000	3.100000	1.800000
GENE186X	Homo sapiens inhibitor of DNA binding 1, dominant negative helix-loop-helix protein (ID1) mRNA.	Homo sapiens inhibitor of DNA binding 1, dominant negative helix-loop-helix protein (ID1) mRNA.	1.000000	0.000000	0.600000	0.300000	0.100000	0.200000	0.500000	0.700000	1.000000	1.100000	1.000000	0.200000	1.500000	1.300000	0.200000	1.700000	0.600000	1.800000	1.300000	1.600000	0.900000	0.100000	0.600000	2.600000	1.900000	0.600000	1.200000	1.500000	0.000000	2.700000	2.200000
GENE2240X	Homo sapiens arylsulfatase A (ARSA), mRNA.	Homo sapiens arylsulfatase A (ARSA), mRNA.	1.000000	0.100000	2.300000	0.400000	1.400000	0.000000	1.000000	0.300000	0.100000	1.200000	0.700000	0.200000	0.600000	0.800000	0.600000	1.200000	0.400000	2.100000	2.700000	1.000000	1.800000	0.000000	1.900000	2.300000	0.400000	0.300000	0.600000	0.100000	0.000000	2.400000	2.900000
GENE777X	Homo sapiens LISCH protein (LOC51599), mRNA.	Homo sapiens LISCH protein (LOC51599), mRNA.	1.000000	1.600000	2.400000	0.700000	1.000000	0.100000	0.300000	0.800000	0.400000	0.400000	0.300000	0.000000	2.300000	0.700000	0.200000	0.200000	0.100000	1.100000	1.000000	3.300000	1.200000	0.000000	0.100000	0.100000	0.100000	0.300000	4.000000	2.500000	0.000000	3.700000	1.100000
GENE163X	Homo sapiens 5,10-methylenetetrahydrofolate dehydrogenase, 5,10-methylenetetrahydrofolate cyclohydrolase, 10-formyltetrahydrofolate synthetase (MTHFD) mRNA.	Homo sapiens 5,10-methylenetetrahydrofolate dehydrogenase, 5,10-methylenetetrahydrofolate cyclohydrolase, 10-formyltetrahydrofolate synthetase (MTHFD) mRNA.	1.000000	3.100000	1.300000	1.400000	0.100000	0.600000	1.000000	0.800000	0.500000	1.000000	1.300000	0.500000	0.900000	0.400000	0.900000	1.000000	1.500000	0.600000	1.100000	0.200000	0.400000	0.700000	0.500000	0.600000	0.500000	0.200000	3.000000	0.400000	0.500000	4.200000	0.700000
GENE1686X	Homo sapiens EphA1 (EPHA1) mRNA.	Homo sapiens EphA1 (EPHA1) mRNA.	1.000000	4.700000	0.700000	0.100000	0.900000	0.100000	0.300000	0.200000	1.300000	0.000000	0.000000	1.600000	1.900000	1.000000	0.500000	0.100000	0.100000	0.400000	0.800000	2.700000	1.100000	0.200000	0.100000	0.200000	0.200000	0.500000	1.600000	0.500000	0.200000	6.500000	1.200000
GENE2073X	Homo sapiens CD36 antigen (collagen type I receptor, thrombospondin receptor)-like 1 (CD36L1) mRNA.	Homo sapiens CD36 antigen (collagen type I receptor, thrombospondin receptor)-like 1 (CD36L1) mRNA.	1.000000	0.800000	3.000000	1.000000	0.400000	0.100000	0.700000	0.900000	0.500000	1.100000	0.700000	0.200000	1.200000	0.100000	0.400000	0.200000	0.200000	0.700000	0.600000	5.600000	0.200000	0.200000	0.800000	0.300000	0.500000	0.300000	0.600000	0.200000	0.100000	7.500000	0.900000
GENE1004X	Homo sapiens selenium binding protein 1 (SELENBP1) mRNA.	Homo sapiens selenium binding protein 1 (SELENBP1) mRNA.	1.000000	0.000000	4.600000	0.000000	0.000000	2.700000	0.300000	1.300000	0.800000	0.400000	0.200000	0.100000	1.200000	0.100000	0.000000	1.000000	1.000000	1.400000	1.000000	0.100000	0.800000	1.400000	0.900000	0.700000	0.200000	0.700000	0.000000	3.200000	0.600000	2.700000	2.600000
GENE30X	flavin-containing monooxygenase 5 (FMO5)	flavin-containing monooxygenase 5 (FMO5)	1.000000	0.000000	5.500000	0.600000	1.000000	0.000000	4.100000	1.200000	1.000000	0.000000	1.000000	0.300000	3.400000	0.500000	0.000000	0.500000	0.000000	0.300000	1.400000	0.000000	1.100000	0.200000	0.000000	0.100000	0.000000	0.000000	0.000000	1.500000	0.000000	4.100000	2.400000
GENE585X	U3 small nuclear RNA gene	U3 small nuclear RNA gene	1.000000	0.000000	3.700000	0.000000	1.200000	1.200000	0.200000	5.000000	0.100000	0.600000	1.300000	0.400000	0.200000	0.200000	4.100000	0.400000	0.400000	2.200000	2.200000	0.100000	0.600000	0.000000	0.500000	0.000000	0.200000	0.200000	0.000000	0.300000	0.000000	4.100000	0.700000
GENE1650X	Homo sapiens phosphorylase kinase, alpha 2 (liver) (PHKA2), mRNA.	Homo sapiens phosphorylase kinase, alpha 2 (liver) (PHKA2), mRNA.	1.000000	0.300000	3.000000	0.600000	0.400000	1.300000	0.700000	1.900000	0.200000	0.900000	1.700000	0.900000	0.900000	1.100000	2.600000	1.300000	0.700000	1.500000	2.100000	0.900000	0.500000	0.100000	0.600000	0.200000	0.500000	0.700000	0.400000	0.200000	0.000000	3.100000	0.800000
GENE164X	nuclear-encoded mitochondrial serine hydroxymethyltransferase (SHMT)	nuclear-encoded mitochondrial serine hydroxymethyltransferase (SHMT)	1.000000	1.300000	2.200000	2.800000	0.000000	0.400000	0.600000	1.300000	0.200000	0.600000	0.800000	0.700000	0.500000	0.400000	0.500000	0.300000	0.700000	1.100000	1.000000	0.500000	0.900000	3.400000	0.400000	1.600000	0.600000	0.200000	2.200000	0.300000	0.400000	3.700000	0.400000
GENE157X	Homo sapiens X-box binding protein 1 (XBP1) mRNA.	Homo sapiens X-box binding protein 1 (XBP1) mRNA.	1.000000	0.300000	2.300000	4.400000	0.300000	0.000000	0.200000	1.500000	0.900000	0.200000	0.200000	0.200000	0.400000	1.100000	1.000000	0.500000	0.200000	1.100000	1.100000	1.900000	1.900000	1.200000	0.500000	1.600000	0.400000	0.100000	0.700000	0.500000	0.000000	3.300000	2.100000
GENE766X	CD14 antigenCD14 antigenHomo sapiens CD14 antigen (CD14) mRNA.	CD14 antigenCD14 antigenHomo sapiens CD14 antigen (CD14) mRNA.	1.000000	0.000000	2.500000	4.200000	0.100000	0.800000	0.300000	1.500000	0.200000	0.700000	0.700000	0.300000	1.200000	0.300000	0.400000	0.800000	0.200000	1.400000	0.700000	2.500000	0.000000	0.900000	1.400000	0.300000	0.000000	0.100000	0.000000	0.000000	0.000000	5.800000	2.600000
GENE737X	Homo sapiens complement component 1 inhibitor (angioedema, hereditary) (C1NH) mRNA.	Homo sapiens complement component 1 inhibitor (angioedema, hereditary) (C1NH) mRNA.	1.000000	0.000000	2.800000	2.500000	0.300000	0.200000	0.000000	1.100000	1.300000	0.000000	0.200000	0.500000	2.200000	0.000000	0.600000	0.700000	0.500000	2.600000	1.000000	0.500000	2.600000	1.200000	1.600000	1.500000	0.000000	0.300000	0.400000	0.000000	0.300000	4.400000	0.900000
GENE2157X	lysosomal-associated membrane glycoprotein-2 (LAMP2)	lysosomal-associated membrane glycoprotein-2 (LAMP2)	1.000000	0.200000	2.400000	1.500000	0.300000	0.600000	0.700000	1.000000	0.400000	1.800000	0.300000	0.300000	0.800000	0.600000	0.900000	0.200000	0.000000	1.100000	1.100000	2.500000	0.800000	1.800000	0.300000	1.800000	1.400000	0.100000	1.500000	0.700000	0.000000	2.900000	2.100000
GENE659X	Homo sapiens pre-B-cell colony-enhancing factor (PBEF) mRNA.	Homo sapiens pre-B-cell colony-enhancing factor (PBEF) mRNA.	1.000000	0.500000	3.000000	0.800000	0.100000	2.200000	0.200000	2.300000	0.300000	0.200000	0.700000	0.100000	0.300000	0.100000	0.300000	0.600000	0.400000	0.700000	0.300000	0.800000	0.300000	0.300000	0.900000	1.700000	0.700000	0.100000	0.700000	0.200000	1.000000	5.900000	4.100000
GENE1249X	Homo sapiens selenoprotein X (LOC51734), mRNA.	Homo sapiens selenoprotein X (LOC51734), mRNA.	1.000000	0.000000	2.800000	0.800000	0.300000	2.400000	0.700000	1.500000	1.100000	0.600000	0.600000	0.300000	0.900000	0.000000	0.200000	0.700000	1.700000	1.300000	0.700000	1.100000	0.200000	0.800000	0.800000	0.900000	1.100000	1.600000	1.000000	0.200000	0.300000	4.900000	0.500000
GENE761X	Homo sapiens alpha-2-macroglobulin (A2M), mRNA.	Homo sapiens alpha-2-macroglobulin (A2M), mRNA.	1.000000	0.000000	8.600000	0.200000	0.000000	0.100000	0.200000	1.300000	0.400000	0.600000	0.200000	0.100000	1.200000	0.400000	0.000000	1.100000	0.200000	2.500000	1.200000	0.500000	0.400000	0.000000	1.500000	0.000000	0.000000	0.500000	0.000000	0.100000	0.000000	4.200000	4.300000
GENE1035X	selenoprotein P	selenoprotein P	1.000000	0.000000	7.200000	0.300000	0.100000	0.200000	0.400000	3.900000	0.600000	0.800000	0.100000	0.100000	0.900000	1.000000	0.300000	0.700000	1.400000	1.300000	0.800000	0.500000	0.400000	0.300000	0.600000	0.200000	0.000000	0.200000	0.000000	0.400000	2.700000	2.600000	2.000000
GENE108X	Homo sapiens phosphoenolpyruvate carboxykinase 2 (mitochondrial) (PCK2) mRNA.	Homo sapiens phosphoenolpyruvate carboxykinase 2 (mitochondrial) (PCK2) mRNA.	1.000000	1.000000	4.100000	1.200000	0.700000	0.000000	0.400000	1.500000	0.500000	0.700000	0.300000	0.400000	0.600000	0.400000	0.500000	0.000000	0.000000	0.300000	4.000000	0.400000	0.400000	1.800000	0.500000	1.300000	0.600000	0.400000	0.800000	1.100000	1.100000	4.000000	1.200000
GENE710X	Homo sapiens selenophosphate synthetase 2 (SPS2), mRNA.	Homo sapiens selenophosphate synthetase 2 (SPS2), mRNA.	1.000000	0.500000	5.200000	1.600000	0.300000	0.300000	1.000000	1.700000	0.400000	0.700000	0.900000	0.700000	1.000000	0.600000	1.300000	0.400000	0.400000	0.700000	1.700000	0.500000	0.300000	0.500000	0.100000	0.500000	0.300000	0.300000	0.700000	0.400000	3.200000	3.200000	0.500000
GENE1784X	Homo sapiens 5,10-methenyltetrahydrofolate synthetase (5-formyltetrahydrofolate cyclo-ligase) (MTHFS) mRNA.	Homo sapiens 5,10-methenyltetrahydrofolate synthetase (5-formyltetrahydrofolate cyclo-ligase) (MTHFS) mRNA.	1.000000	0.700000	4.100000	0.800000	0.700000	0.500000	0.500000	1.300000	0.200000	1.000000	0.400000	0.500000	1.000000	0.700000	1.200000	0.700000	0.800000	0.900000	1.000000	1.100000	0.300000	0.200000	0.300000	0.500000	0.100000	0.700000	1.000000	0.600000	2.100000	4.900000	1.100000
GENE802X	metallothionein-Ie	metallothionein-Ie	1.000000	0.900000	4.500000	2.700000	0.000000	0.000000	0.200000	3.200000	0.000000	0.500000	0.100000	0.200000	0.400000	2.100000	1.500000	0.100000	0.100000	0.500000	1.900000	0.500000	0.900000	0.000000	0.600000	0.200000	0.400000	0.200000	0.900000	0.000000	0.000000	4.100000	3.200000
GENE2727X	Homo sapiens GTP cyclohydrolase 1 (dopa-responsive dystonia) (GCH1) mRNA.	Homo sapiens GTP cyclohydrolase 1 (dopa-responsive dystonia) (GCH1) mRNA.	1.000000	0.200000	5.100000	1.200000	0.400000	0.700000	0.300000	2.800000	0.500000	0.100000	0.300000	0.300000	0.800000	0.800000	1.600000	0.300000	0.200000	0.700000	2.600000	0.300000	0.300000	0.100000	0.400000	0.300000	0.300000	0.200000	1.100000	0.500000	0.500000	5.200000	1.800000
GENE1104X	Homo sapiens microsomal glutathione S-transferase 2 (MGST2) mRNA, complete cds.	Homo sapiens microsomal glutathione S-transferase 2 (MGST2) mRNA, complete cds.	1.000000	0.200000	5.000000	0.800000	0.800000	0.400000	0.500000	3.200000	0.900000	0.400000	0.400000	0.100000	1.000000	0.700000	0.400000	1.800000	1.800000	1.500000	2.400000	0.800000	0.200000	0.000000	0.600000	0.100000	0.600000	0.400000	0.500000	2.200000	0.000000	1.800000	0.600000
GENE1314X	Homo sapiens acetyl-Coenzyme A acyltransferase 2 (mitochondrial 3-oxoacyl-Coenzyme A thiolase) (ACAA2), nuclear gene encoding mitochondrial protein, mRNA.	Homo sapiens acetyl-Coenzyme A acyltransferase 2 (mitochondrial 3-oxoacyl-Coenzyme A thiolase) (ACAA2), nuclear gene encoding mitochondrial protein, mRNA.	1.000000	0.100000	3.700000	0.800000	0.600000	0.400000	0.800000	0.700000	1.500000	1.200000	0.600000	0.300000	0.900000	0.600000	0.500000	2.800000	1.900000	0.700000	1.600000	0.500000	0.000000	0.900000	0.600000	1.100000	0.500000	0.600000	1.200000	0.500000	1.400000	2.300000	0.900000
GENE3146X	Human H-protein mRNA, complete cds.	Human H-protein mRNA, complete cds.	1.000000	0.500000	5.800000	1.200000	0.200000	0.200000	1.000000	1.200000	1.300000	1.100000	1.000000	0.900000	2.300000	0.200000	0.500000	1.800000	2.600000	0.600000	0.400000	0.700000	0.400000	0.400000	0.300000	0.300000	0.400000	0.400000	0.900000	0.300000	0.000000	2.800000	0.400000
GENE1068X	Homo sapiens aconitase 1, soluble (ACO1), mRNA.	Homo sapiens aconitase 1, soluble (ACO1), mRNA.	1.000000	0.600000	3.000000	0.600000	0.700000	0.300000	1.400000	0.700000	1.900000	0.500000	1.200000	1.100000	1.200000	0.700000	0.400000	1.100000	0.600000	1.100000	1.200000	0.900000	0.200000	0.600000	0.700000	1.800000	0.900000	0.700000	2.700000	0.200000	0.300000	2.000000	0.700000
GENE122X	Homo sapiens farnesyl diphosphate synthase (farnesyl pyrophosphate synthetase, dimethylallyltranstransferase, geranyltranstransferase) (FDPS) mRNA.	Homo sapiens farnesyl diphosphate synthase (farnesyl pyrophosphate synthetase, dimethylallyltranstransferase, geranyltranstransferase) (FDPS) mRNA.	1.000000	2.900000	3.800000	0.800000	0.500000	0.200000	1.100000	0.800000	1.700000	1.400000	1.700000	0.500000	0.700000	0.400000	0.700000	0.600000	0.600000	1.000000	1.300000	0.700000	0.600000	0.400000	0.200000	1.000000	1.200000	0.300000	0.500000	0.600000	0.300000	2.300000	1.200000
GENE2944X	Homo sapiens mevalonate kinase (mevalonic aciduria) (MVK) mRNA.	Homo sapiens mevalonate kinase (mevalonic aciduria) (MVK) mRNA.	1.000000	2.400000	3.100000	0.500000	1.800000	0.500000	1.500000	0.700000	1.900000	2.200000	1.800000	0.900000	0.700000	0.900000	0.400000	0.500000	0.500000	1.300000	1.000000	0.600000	0.400000	0.400000	0.100000	0.600000	0.200000	0.100000	1.200000	0.200000	0.000000	2.500000	1.100000
GENE1625X	orotidine 5'-monophosphate decarboxylasee / UMP synthase	orotidine 5'-monophosphate decarboxylasee / UMP synthase	1.000000	2.800000	2.400000	1.700000	0.600000	0.200000	1.000000	1.100000	1.200000	1.000000	1.900000	0.400000	2.000000	0.600000	1.000000	0.300000	0.300000	0.800000	0.600000	2.200000	0.400000	0.600000	0.300000	1.000000	0.600000	0.400000	1.600000	0.700000	0.200000	1.800000	0.300000
GENE849X	Homo sapiens cytochrome P450, subfamily XXVIIA (steroid 27-hydroxylase, cerebrotendinous xanthomatosis), polypeptide 1 (CYP27A1a) mRNA.	Homo sapiens cytochrome P450, subfamily XXVIIA (steroid 27-hydroxylase, cerebrotendinous xanthomatosis), polypeptide 1 (CYP27A1a) mRNA.	1.000000	0.000000	2.900000	0.400000	0.200000	0.000000	1.000000	0.700000	0.800000	3.100000	0.600000	0.300000	1.500000	0.500000	0.900000	0.600000	1.000000	0.400000	0.600000	0.100000	0.300000	2.600000	0.500000	0.800000	0.400000	0.000000	0.900000	0.400000	0.000000	5.700000	2.500000
GENE2040X	Homo sapiens sterol regulatory element binding transcription factor 1 (SREBF1), mRNA.	Homo sapiens sterol regulatory element binding transcription factor 1 (SREBF1), mRNA.	1.000000	1.200000	1.400000	0.700000	0.700000	0.500000	1.000000	0.600000	0.900000	2.800000	0.500000	0.600000	1.300000	0.700000	0.900000	0.500000	0.700000	1.400000	1.500000	1.000000	0.200000	0.600000	0.400000	0.900000	0.200000	0.500000	0.500000	0.300000	0.000000	5.500000	1.800000
GENE1935X	Homo sapiens chromosome 5, P1 clone 1308e5 (LBNL H13), complete sequence.	Homo sapiens chromosome 5, P1 clone 1308e5 (LBNL H13), complete sequence.	1.000000	0.000000	3.800000	0.000000	0.100000	0.000000	1.800000	0.200000	0.200000	5.500000	0.400000	1.000000	1.200000	0.600000	0.000000	0.200000	0.000000	1.400000	0.900000	1.400000	0.400000	0.100000	0.400000	0.100000	0.400000	0.400000	0.300000	0.400000	0.000000	8.100000	0.500000
GENE283X	Homo sapiens lymphocyte cytosolic protein 1 (L-plastin) (LCP1), mRNA.	Homo sapiens lymphocyte cytosolic protein 1 (L-plastin) (LCP1), mRNA.	1.000000	0.000000	6.700000	1.700000	0.600000	0.000000	0.200000	4.400000	0.600000	0.400000	0.300000	0.600000	0.500000	0.300000	3.300000	0.300000	0.200000	0.800000	0.900000	1.900000	0.400000	0.000000	0.800000	0.100000	0.000000	0.100000	0.100000	0.200000	0.500000	0.500000	3.600000
GENE2747X	ferritin L chain	ferritin L chain	1.000000	0.200000	5.700000	1.500000	0.100000	0.900000	0.600000	2.900000	0.700000	0.800000	0.800000	0.300000	0.700000	0.200000	0.400000	0.300000	0.200000	0.400000	0.400000	0.500000	0.200000	2.300000	2.400000	0.000000	1.300000	0.500000	0.900000	0.100000	0.300000	1.200000	3.100000
GENE3138X	Human ferritin L chain mRNA, complete cds.	Human ferritin L chain mRNA, complete cds.	1.000000	0.100000	3.900000	1.500000	0.100000	0.500000	0.900000	2.200000	0.700000	1.500000	1.000000	0.300000	0.300000	0.500000	0.500000	0.300000	0.600000	0.500000	0.400000	0.800000	1.500000	1.300000	1.000000	1.100000	2.000000	0.100000	0.100000	1.100000	0.000000	0.000000	5.200000
GENE3043X	Homo sapiens ephrin-A1 (EFNA1), mRNA.	Homo sapiens ephrin-A1 (EFNA1), mRNA.	1.000000	0.500000	6.200000	0.100000	0.000000	0.100000	0.700000	0.500000	0.700000	1.500000	0.200000	0.100000	0.800000	0.100000	0.100000	0.500000	0.100000	0.700000	0.200000	3.300000	0.300000	0.100000	1.300000	0.100000	3.400000	0.100000	0.100000	0.500000	2.600000	1.300000	3.400000
GENE2152X	hydroxymethylglutaryl-CoA lyase	hydroxymethylglutaryl-CoA lyase	1.000000	0.000000	1.700000	0.300000	0.000000	0.200000	1.100000	0.800000	0.400000	1.700000	0.000000	1.300000	1.300000	0.000000	0.300000	3.900000	0.000000	2.100000	0.000000	0.000000	0.700000	2.500000	0.600000	1.000000	0.700000	1.600000	1.000000	1.200000	0.700000	4.000000	1.000000
GENE2483X	Homo sapiens KIAA0843 protein (KIAA0843), mRNA.	Homo sapiens KIAA0843 protein (KIAA0843), mRNA.	1.000000	0.200000	1.500000	0.300000	0.000000	0.100000	1.000000	0.600000	0.800000	0.400000	0.900000	4.400000	2.800000	0.100000	0.100000	2.900000	0.800000	0.800000	0.600000	1.000000	0.100000	1.000000	1.200000	0.800000	0.800000	0.800000	1.300000	0.000000	0.200000	4.100000	0.500000
GENE765X	Homo sapiens transferrin (TF) mRNA.	Homo sapiens transferrin (TF) mRNA.	1.000000	0.000000	12.800000	0.000000	0.000000	0.000000	1.300000	0.200000	0.100000	9.100000	0.000000	0.500000	2.000000	0.000000	0.000000	0.000000	0.000000	0.000000	0.000000	0.000000	0.000000	0.000000	0.000000	0.000000	0.000000	0.000000	0.000000	0.000000	0.000000	4.000000	0.000000
GENE855X	Homo sapiens solute carrier family 25 (mitochondrial carrier; ornithine transporter) member 15 (SLC25A15), nuclear gene encoding mitochondrial protein, mRNA.	Homo sapiens solute carrier family 25 (mitochondrial carrier; ornithine transporter) member 15 (SLC25A15), nuclear gene encoding mitochondrial protein, mRNA.	1.000000	1.000000	9.000000	0.600000	0.700000	0.300000	0.000000	0.500000	0.100000	0.600000	1.300000	0.700000	0.800000	0.200000	0.200000	0.500000	0.400000	0.900000	1.800000	0.400000	0.000000	0.500000	0.000000	1.000000	0.700000	0.200000	0.500000	0.400000	2.100000	4.400000	0.300000
GENE84X	Homo sapiens fatty acid binding protein 1, liver (FABP1), mRNA.	Homo sapiens fatty acid binding protein 1, liver (FABP1), mRNA.	1.000000	0.100000	17.000000	0.000000	0.100000	0.000000	0.000000	0.000000	0.000000	0.000000	0.000000	0.000000	0.200000	1.400000	0.000000	0.000000	0.000000	0.200000	1.500000	0.100000	0.000000	0.000000	0.000000	0.000000	0.000000	0.700000	1.000000	2.600000	1.600000	3.100000	0.500000
GENE124X	Homo sapiens apolipoprotein A-II (APOA2) mRNA.	Homo sapiens apolipoprotein A-II (APOA2) mRNA.	1.000000	0.000000	24.200000	0.000000	0.000000	0.000000	0.000000	0.000000	0.000000	0.000000	0.000000	0.000000	0.000000	0.200000	0.000000	0.000000	0.000000	0.000000	0.000000	0.000000	0.000000	0.000000	0.000000	0.000000	0.000000	0.000000	0.000000	0.200000	0.000000	5.100000	0.200000
GENE29X	alpha-2-HS-glycoprotein alpha and beta chain	alpha-2-HS-glycoprotein alpha and beta chain	1.000000	0.000000	27.500000	0.000000	0.000000	0.000000	0.000000	0.000000	0.000000	0.000000	0.000000	0.000000	0.000000	0.000000	0.800000	0.000000	0.000000	0.000000	0.000000	0.000000	0.000000	0.000000	0.000000	0.000000	0.000000	0.000000	0.200000	0.000000	0.000000	1.500000	0.000000
GENE83X	Homo sapiens alpha-2-HS-glycoprotein (AHSG), mRNA.	Homo sapiens alpha-2-HS-glycoprotein (AHSG), mRNA.	1.000000	0.000000	27.700000	0.000000	0.000000	0.000000	0.000000	0.000000	0.000000	0.000000	0.000000	0.000000	0.000000	0.500000	0.000000	0.000000	0.000000	0.000000	0.000000	0.000000	0.000000	0.000000	0.000000	0.000000	0.000000	0.000000	0.000000	0.000000	0.000000	1.800000	0.000000
GENE721X	Homo sapiens protease inhibitor 4 (kallistatin) (PI4) mRNA.	Homo sapiens protease inhibitor 4 (kallistatin) (PI4) mRNA.	1.000000	0.100000	23.600000	0.000000	0.100000	0.000000	0.100000	0.300000	0.100000	0.200000	0.100000	0.100000	0.300000	0.100000	0.300000	0.100000	0.100000	0.100000	0.000000	0.100000	0.700000	0.000000	0.100000	0.000000	0.000000	0.100000	0.100000	0.000000	0.700000	2.700000	0.000000
GENE793X	Homo sapiens lipase, hepatic (LIPC) mRNA.	Homo sapiens lipase, hepatic (LIPC) mRNA.	1.000000	0.000000	22.800000	0.000000	0.000000	0.000000	0.300000	0.200000	0.100000	0.200000	0.500000	0.000000	0.100000	0.200000	0.200000	0.100000	0.100000	0.100000	0.100000	0.000000	0.000000	0.200000	0.000000	0.200000	0.000000	0.000000	0.200000	0.000000	1.400000	2.800000	0.000000
GENE800X	Homo sapiens thyroxin-binding globulin (TBG) mRNA.	Homo sapiens thyroxin-binding globulin (TBG) mRNA.	1.000000	0.100000	15.500000	4.200000	0.000000	0.000000	0.000000	0.000000	0.200000	1.000000	0.300000	0.000000	0.100000	0.000000	0.000000	0.300000	1.400000	0.200000	0.000000	1.500000	0.400000	0.000000	0.000000	0.000000	0.000000	0.000000	0.000000	0.300000	0.000000	4.600000	0.000000
GENE874X	Homo sapiens argininosuccinate synthetase (ASS), mRNA.	Homo sapiens argininosuccinate synthetase (ASS), mRNA.	1.000000	0.100000	13.000000	0.000000	0.200000	0.000000	0.500000	0.300000	0.500000	0.300000	0.300000	0.100000	0.500000	0.200000	0.200000	0.600000	0.600000	1.200000	0.800000	0.200000	0.800000	0.400000	0.400000	0.900000	0.200000	0.500000	0.500000	0.900000	1.200000	4.100000	0.600000
GENE888X	Homo sapiens translational inhibitor protein p14.5 (UK114) mRNA.	Homo sapiens translational inhibitor protein p14.5 (UK114) mRNA.	1.000000	0.200000	12.100000	0.200000	0.500000	0.200000	1.600000	0.600000	0.400000	1.500000	0.700000	0.500000	0.600000	0.300000	0.300000	0.800000	0.600000	0.200000	0.400000	0.100000	0.100000	0.200000	0.200000	0.600000	0.200000	0.100000	0.400000	0.000000	0.700000	5.700000	0.000000
GENE875X	apolipoprotein C-I (VLDL)	apolipoprotein C-I (VLDL)	1.000000	0.100000	17.100000	1.000000	0.000000	0.000000	0.200000	0.700000	0.600000	0.200000	0.200000	0.000000	0.000000	0.000000	0.000000	0.000000	0.100000	0.000000	0.000000	0.100000	2.400000	0.000000	0.100000	0.000000	0.000000	0.000000	0.100000	0.000000	0.000000	6.200000	0.800000
GENE156X	Homo sapiens albumin (ALB), mRNA.	Homo sapiens albumin (ALB), mRNA.	1.000000	0.300000	17.600000	0.000000	0.100000	0.000000	0.000000	0.000000	0.100000	0.000000	0.000000	0.000000	0.000000	0.000000	0.000000	0.000000	0.000000	0.000000	0.000000	0.100000	0.000000	0.000000	0.000000	0.000000	0.000000	0.000000	0.000000	0.000000	0.000000	11.700000	0.000000
GENE776X	Homo sapiens apolipoprotein C-II (APOC2) mRNA.	Homo sapiens apolipoprotein C-II (APOC2) mRNA.	1.000000	0.000000	20.100000	0.000000	0.000000	0.000000	0.100000	0.000000	0.100000	0.200000	0.000000	0.000000	0.000000	0.000000	0.000000	0.000000	0.000000	0.000000	0.100000	0.000000	0.000000	0.000000	0.000000	0.000000	0.000000	0.000000	0.000000	0.000000	0.000000	9.400000	0.000000
GENE801X	plasma inter-alpha-trypsin inhibitor heavy chain H(3)	plasma inter-alpha-trypsin inhibitor heavy chain H(3)	1.000000	0.000000	18.400000	0.000000	0.100000	0.000000	0.000000	0.400000	0.100000	0.000000	0.000000	0.000000	0.000000	0.100000	0.000000	0.000000	0.000000	0.100000	0.100000	0.000000	0.000000	0.000000	0.100000	0.000000	0.000000	0.200000	0.000000	0.000000	0.000000	10.200000	0.000000
GENE716X	Homo sapiens arylacetamide deacetylase (esterase) (AADAC) mRNA.	Homo sapiens arylacetamide deacetylase (esterase) (AADAC) mRNA.	1.000000	0.100000	17.000000	0.000000	0.000000	0.000000	0.000000	0.200000	1.100000	0.000000	0.100000	0.000000	0.100000	0.000000	0.000000	0.000000	0.000000	0.000000	2.200000	0.800000	0.000000	0.000000	0.100000	0.000000	0.000000	0.000000	0.200000	0.000000	0.000000	7.700000	0.300000
GENE2236X	Homo sapiens histidine ammonia-lyase (HAL) mRNA.	Homo sapiens histidine ammonia-lyase (HAL) mRNA.	1.000000	0.000000	20.000000	0.000000	0.000000	0.700000	0.000000	0.200000	0.300000	0.000000	0.000000	0.000000	0.000000	0.100000	0.000000	0.000000	0.000000	0.500000	0.300000	0.200000	0.000000	0.000000	0.000000	0.000000	0.000000	0.000000	0.000000	0.000000	0.300000	7.300000	0.000000
GENE717X	angiotensinogen (AGT)	angiotensinogen (AGT)	1.000000	0.200000	15.500000	0.000000	0.100000	0.000000	0.700000	0.000000	0.100000	1.000000	0.100000	0.500000	0.100000	0.100000	3.000000	0.400000	0.100000	0.000000	0.000000	0.100000	0.000000	0.100000	0.100000	0.100000	0.100000	0.100000	0.000000	0.000000	1.500000	6.500000	0.000000
GENE3175X	Homo sapiens apolipoprotein C-I (APOC1) mRNA.	Homo sapiens apolipoprotein C-I (APOC1) mRNA.	1.000000	0.000000	15.200000	1.000000	0.000000	0.000000	0.100000	0.800000	0.700000	0.200000	0.100000	0.000000	0.000000	0.000000	3.900000	0.000000	0.000000	0.000000	0.000000	0.000000	0.000000	0.000000	0.100000	0.000000	0.000000	0.000000	0.000000	0.000000	0.000000	5.900000	1.500000
GENE796X	kininogen	kininogen	1.000000	0.000000	15.400000	0.000000	0.000000	0.000000	0.000000	0.000000	0.000000	0.000000	0.000000	0.000000	0.000000	0.000000	0.000000	0.000000	0.000000	0.000000	0.000000	0.000000	0.000000	0.000000	0.000000	0.000000	0.000000	0.000000	0.000000	0.000000	2.200000	12.300000	0.000000
GENE3190X	Homo sapiens HGF activator (HGFAC) mRNA.	Homo sapiens HGF activator (HGFAC) mRNA.	1.000000	0.000000	14.200000	0.100000	3.000000	0.000000	0.500000	0.100000	0.000000	0.200000	1.300000	0.200000	0.200000	0.200000	0.000000	0.000000	0.100000	0.000000	0.000000	0.400000	0.100000	0.000000	0.000000	0.000000	0.200000	0.000000	0.000000	0.000000	0.000000	9.200000	0.100000
GENE2970X	Homo sapiens activating transcription factor 5 (ATF5), mRNA.	Homo sapiens activating transcription factor 5 (ATF5), mRNA.	1.000000	0.200000	10.000000	0.400000	0.200000	0.100000	1.300000	0.300000	0.200000	0.600000	0.700000	0.300000	0.300000	0.200000	0.300000	0.700000	0.200000	0.400000	0.300000	0.200000	0.100000	3.000000	0.500000	3.200000	0.900000	0.200000	0.300000	0.100000	0.100000	4.400000	0.300000
GENE718X	DNA for insulin-like growth factor II (IGF-2); exon 7 and additional ORF	DNA for insulin-like growth factor II (IGF-2); exon 7 and additional ORF	1.000000	0.900000	16.000000	0.000000	0.000000	0.000000	0.000000	0.000000	0.000000	0.100000	0.100000	0.000000	0.600000	0.000000	0.000000	0.200000	0.100000	0.300000	0.100000	8.400000	0.100000	1.000000	0.400000	0.200000	0.000000	0.900000	0.100000	0.000000	0.000000	0.400000	0.100000
GENE730X	Homo sapiens fatty-acid-Coenzyme A ligase, long-chain 4 (FACL4) mRNA.	Homo sapiens fatty-acid-Coenzyme A ligase, long-chain 4 (FACL4) mRNA.	1.000000	2.000000	7.400000	0.400000	0.700000	0.100000	0.800000	1.000000	0.600000	1.000000	1.400000	0.500000	0.400000	0.400000	0.600000	0.700000	0.300000	0.700000	0.400000	2.300000	0.100000	1.000000	0.200000	1.400000	0.600000	0.700000	1.600000	0.100000	0.600000	0.500000	1.200000
GENE3035X	cytochrome P450 reductase [human, placenta, mRNA Partial, 2403 nt].	cytochrome P450 reductase [human, placenta, mRNA Partial, 2403 nt].	1.000000	0.700000	5.000000	0.600000	0.400000	0.000000	0.700000	1.300000	0.800000	0.800000	1.100000	0.600000	1.100000	1.000000	0.900000	0.700000	0.200000	0.500000	0.700000	3.200000	0.200000	1.200000	0.900000	1.400000	1.200000	0.600000	0.400000	0.300000	0.100000	2.700000	0.900000
GENE1132X	small nuclear RNA U1	small nuclear RNA U1	1.000000	0.000000	10.900000	0.200000	2.900000	0.900000	0.300000	0.800000	1.100000	0.400000	3.000000	0.100000	0.200000	0.000000	0.600000	0.500000	2.600000	1.000000	1.600000	0.600000	0.100000	0.000000	0.800000	0.200000	0.100000	0.300000	0.100000	0.100000	0.000000	0.100000	0.500000
GENE804X	Homo sapiens EDRF protein (LOC51327), mRNA.	Homo sapiens EDRF protein (LOC51327), mRNA.	1.000000	0.000000	14.800000	0.000000	0.000000	12.500000	0.000000	1.400000	0.000000	0.000000	0.100000	0.000000	0.000000	0.100000	0.000000	0.000000	0.200000	0.000000	0.000000	0.000000	0.000000	0.000000	0.100000	0.000000	0.000000	0.200000	0.300000	0.000000	0.000000	0.000000	0.200000
GENE843X	Homo sapiens Rhesus blood group-associated glycoprotein (RHAG) mRNA.	Homo sapiens Rhesus blood group-associated glycoprotein (RHAG) mRNA.	1.000000	0.000000	16.100000	0.000000	0.000000	13.000000	0.000000	0.000000	0.000000	0.000000	0.100000	0.100000	0.000000	0.000000	0.500000	0.000000	0.000000	0.000000	0.000000	0.000000	0.000000	0.000000	0.000000	0.000000	0.000000	0.000000	0.100000	0.000000	0.000000	0.000000	0.000000
GENE2053X	Homo sapiens uroporphyrinogen decarboxylase (UROD) mRNA.	Homo sapiens uroporphyrinogen decarboxylase (UROD) mRNA.	1.000000	0.300000	7.900000	1.000000	0.500000	5.300000	1.000000	0.800000	0.700000	1.000000	0.800000	0.600000	0.800000	0.600000	0.700000	0.600000	0.600000	0.600000	0.500000	0.400000	0.200000	0.700000	0.300000	0.800000	1.100000	0.100000	0.600000	0.200000	0.600000	0.400000	0.400000
GENE2155X	Homo sapiens CGI-69 protein (LOC51629), mRNA.	Homo sapiens CGI-69 protein (LOC51629), mRNA.	1.000000	0.900000	6.800000	1.000000	0.800000	5.400000	0.800000	0.700000	0.300000	0.800000	1.000000	0.300000	0.600000	0.500000	0.400000	0.300000	0.300000	0.700000	1.000000	0.500000	0.400000	0.400000	0.100000	0.400000	0.600000	0.200000	2.100000	0.300000	0.600000	0.900000	0.600000
GENE2422X	erythropoietin receptor	erythropoietin receptor	1.000000	0.200000	9.700000	0.700000	0.200000	6.600000	0.800000	1.900000	0.100000	0.500000	0.900000	0.600000	1.000000	1.200000	0.400000	0.700000	0.100000	0.800000	0.100000	0.500000	0.500000	0.000000	1.100000	0.000000	0.000000	0.100000	0.000000	0.000000	0.000000	0.400000	0.900000
GENE2806X	Homo sapiens collagen, type II, alpha 1 (primary osteoarthritis, spondyloepiphyseal dysplasia, congenital) (COL2A1), mRNA.	Homo sapiens collagen, type II, alpha 1 (primary osteoarthritis, spondyloepiphyseal dysplasia, congenital) (COL2A1), mRNA.	1.000000	0.100000	12.400000	0.700000	0.800000	3.900000	0.100000	0.300000	0.100000	0.000000	0.300000	0.300000	1.400000	1.500000	0.100000	0.000000	0.100000	0.100000	0.600000	0.300000	2.500000	0.700000	0.100000	0.300000	0.000000	0.800000	1.300000	0.500000	0.300000	0.200000	0.000000
GENE1514X	Ig rearranged kappa light chain V-region (V-J) partial cds. and C-region	Ig rearranged kappa light chain V-region (V-J) partial cds. and C-region	1.000000	0.000000	10.500000	0.400000	0.000000	0.000000	0.000000	0.700000	0.400000	0.100000	0.200000	0.100000	0.100000	0.000000	0.900000	0.000000	0.100000	0.400000	5.800000	0.000000	4.500000	0.000000	1.500000	0.000000	0.100000	0.800000	0.000000	1.100000	0.200000	0.300000	1.600000
GENE920X	Homo sapiens thrombospondin 1 (THBS1) mRNA.	Homo sapiens thrombospondin 1 (THBS1) mRNA.	1.000000	12.000000	0.100000	0.400000	0.000000	0.100000	0.000000	0.100000	0.000000	0.000000	0.100000	0.000000	0.000000	0.000000	0.000000	0.000000	0.000000	0.200000	0.000000	0.000000	0.000000	3.300000	0.000000	7.200000	4.300000	0.100000	1.700000	0.100000	0.100000	0.000000	0.200000
GENE1565X	Human heart mRNA for heat shock protein 90, partial cds.	Human heart mRNA for heat shock protein 90, partial cds.	1.000000	5.900000	0.100000	0.600000	0.100000	0.300000	0.400000	0.200000	0.300000	0.400000	0.200000	0.100000	0.600000	0.300000	2.000000	0.700000	0.100000	0.200000	0.100000	0.100000	0.200000	1.100000	0.300000	7.200000	2.100000	3.100000	0.200000	0.500000	2.100000	0.100000	0.400000
GENE731X	Homo sapiens cytochrome P450, 51 (lanosterol 14-alpha-demethylase) (CYP51) mRNA.	Homo sapiens cytochrome P450, 51 (lanosterol 14-alpha-demethylase) (CYP51) mRNA.	1.000000	6.600000	4.200000	0.600000	0.900000	0.100000	1.300000	0.400000	0.400000	2.300000	1.600000	0.600000	1.100000	0.600000	0.000000	0.200000	0.100000	0.400000	0.500000	0.300000	0.200000	0.600000	0.200000	1.500000	0.200000	0.900000	1.200000	0.400000	0.000000	1.500000	1.000000
GENE694X	Homo sapiens CD9 antigen (p24) (CD9) mRNA.	Homo sapiens CD9 antigen (p24) (CD9) mRNA.	1.000000	7.700000	0.200000	0.100000	0.000000	0.100000	0.600000	1.000000	3.000000	1.800000	0.000000	0.500000	1.300000	0.300000	0.300000	0.300000	0.100000	1.100000	1.100000	0.600000	0.100000	0.500000	0.300000	0.000000	5.200000	0.700000	0.000000	0.600000	0.900000	0.000000	1.600000
GENE686X	Homo sapiens cathepsin B (CTSB) mRNA.	Homo sapiens cathepsin B (CTSB) mRNA.	1.000000	8.400000	0.600000	1.100000	1.300000	0.200000	0.300000	1.000000	2.400000	0.200000	0.300000	0.100000	0.300000	4.900000	0.100000	0.300000	0.100000	0.500000	0.200000	0.000000	0.100000	3.100000	0.000000	1.600000	0.800000	0.100000	1.100000	0.100000	0.000000	0.200000	0.700000
GENE1888X	H.sapiens DNA for muscle nicotinic acetylcholine receptor gene promotor, clone ICRFc105F02104.	H.sapiens DNA for muscle nicotinic acetylcholine receptor gene promotor, clone ICRFc105F02104.	1.000000	6.200000	0.000000	0.700000	2.000000	0.200000	0.400000	0.200000	2.400000	0.400000	2.300000	0.200000	1.100000	5.500000	0.400000	1.000000	0.800000	0.700000	0.300000	2.700000	0.300000	0.200000	0.400000	0.200000	0.300000	0.100000	0.500000	0.000000	0.200000	0.100000	0.200000
GENE1695X	H.sapiens GalNAc-T3 gene, 3'UTR.	H.sapiens GalNAc-T3 gene, 3'UTR.	1.000000	6.900000	0.000000	0.200000	3.800000	0.200000	0.300000	3.100000	0.700000	0.200000	0.700000	0.100000	0.300000	1.900000	0.400000	0.000000	0.000000	0.900000	1.300000	0.700000	1.000000	2.300000	0.600000	0.300000	0.000000	0.300000	1.800000	1.400000	0.100000	0.000000	0.700000
GENE52X	Homo sapiens desmoplakin (DPI, DPII) (DSP) mRNA.	Homo sapiens desmoplakin (DPI, DPII) (DSP) mRNA.	1.000000	10.100000	0.300000	0.100000	0.000000	0.000000	0.000000	0.100000	9.300000	0.000000	0.200000	0.000000	0.600000	0.300000	0.300000	1.800000	0.000000	0.800000	0.400000	2.000000	0.400000	0.200000	0.000000	0.200000	0.000000	0.200000	1.500000	0.700000	0.000000	0.500000	0.000000
GENE1710X	Homo sapiens ataxia-telangiectasia group D-associated protein (ATDC), mRNA.	Homo sapiens ataxia-telangiectasia group D-associated protein (ATDC), mRNA.	1.000000	10.000000	0.000000	0.800000	0.000000	0.000000	0.000000	0.800000	7.300000	0.000000	1.000000	0.000000	0.000000	1.000000	0.800000	0.600000	0.900000	1.500000	0.500000	2.000000	0.000000	0.000000	0.000000	0.000000	0.000000	0.000000	1.300000	0.300000	0.000000	0.000000	1.300000
GENE681X	Homo sapiens epithelial membrane protein 1 (EMP1) mRNA.	Homo sapiens epithelial membrane protein 1 (EMP1) mRNA.	1.000000	8.500000	0.000000	1.000000	0.000000	0.800000	0.600000	0.200000	4.500000	0.600000	0.600000	0.400000	1.200000	0.300000	0.300000	0.400000	0.200000	1.600000	0.000000	1.000000	0.100000	2.200000	0.000000	2.700000	1.200000	0.100000	0.300000	0.600000	0.000000	0.000000	0.500000
GENE1224X	Homo sapiens follistatin (FST), transcript variant FST344, mRNA.	Homo sapiens follistatin (FST), transcript variant FST344, mRNA.	1.000000	11.100000	0.500000	0.000000	0.000000	0.000000	0.000000	0.000000	5.600000	0.000000	0.000000	0.000000	0.100000	0.400000	0.000000	0.000000	0.000000	0.000000	0.000000	0.000000	0.100000	4.700000	1.500000	4.000000	1.000000	0.200000	0.000000	0.000000	0.000000	0.100000	0.500000
GENE110X	Homo sapiens phosphorylase, glycogen; liver (Hers disease, glycogen storage disease type VI) (PYGL) mRNA.	Homo sapiens phosphorylase, glycogen; liver (Hers disease, glycogen storage disease type VI) (PYGL) mRNA.	1.000000	7.500000	2.500000	0.400000	0.200000	3.300000	0.100000	1.100000	1.600000	0.100000	0.500000	0.000000	1.100000	0.200000	0.300000	0.300000	0.100000	1.300000	0.300000	1.300000	0.200000	1.100000	1.000000	0.900000	0.500000	0.300000	1.800000	0.100000	0.300000	0.900000	0.800000
GENE556X	alpha-actinin	alpha-actinin	1.000000	10.100000	0.300000	0.600000	0.000000	0.400000	0.400000	0.400000	0.500000	0.100000	0.200000	0.000000	0.400000	0.000000	0.100000	0.000000	0.000000	2.300000	1.200000	0.500000	0.300000	1.800000	0.500000	1.400000	1.700000	4.000000	2.100000	0.100000	0.000000	0.300000	0.300000
GENE1667X	Homo sapiens keratin 17 (KRT17) mRNA.	Homo sapiens keratin 17 (KRT17) mRNA.	1.000000	14.600000	0.000000	0.000000	0.000000	0.000000	0.100000	0.000000	0.700000	0.000000	0.000000	0.000000	0.000000	0.000000	0.100000	0.100000	0.100000	0.000000	3.100000	0.300000	0.000000	0.400000	3.200000	0.400000	0.000000	1.200000	5.600000	0.000000	0.000000	0.000000	0.100000
GENE611X	Homo sapiens annexin A2 (ANXA2), mRNA.	Homo sapiens annexin A2 (ANXA2), mRNA.	1.000000	14.800000	0.000000	0.300000	0.000000	0.000000	0.000000	0.300000	0.000000	0.100000	0.100000	0.000000	0.300000	0.000000	0.100000	0.200000	0.100000	0.600000	0.400000	0.000000	0.200000	2.000000	0.300000	2.200000	2.600000	0.300000	2.800000	0.400000	0.600000	0.200000	1.000000
GENE1227X	Homo sapiens S100 calcium-binding protein A10 (annexin II ligand, calpactin I, light polypeptide (p11)) (S100A10) mRNA.	Homo sapiens S100 calcium-binding protein A10 (annexin II ligand, calpactin I, light polypeptide (p11)) (S100A10) mRNA.	1.000000	12.800000	0.300000	0.600000	0.000000	0.200000	0.100000	0.500000	1.000000	0.300000	0.200000	0.000000	0.300000	0.400000	0.200000	0.300000	0.100000	0.900000	0.500000	0.000000	0.000000	1.300000	0.000000	1.000000	0.700000	0.400000	4.300000	1.900000	0.000000	0.100000	1.700000
GENE391X	Homo sapiens laminin, beta 3 (nicein (125kD), kalinin (140kD), BM600 (125kD)) (LAMB3) mRNA.	Homo sapiens laminin, beta 3 (nicein (125kD), kalinin (140kD), BM600 (125kD)) (LAMB3) mRNA.	1.000000	23.100000	0.000000	0.200000	0.000000	0.000000	0.200000	0.000000	0.000000	0.100000	0.100000	0.000000	0.200000	0.000000	0.100000	0.000000	0.100000	0.300000	0.200000	1.300000	0.100000	0.300000	0.100000	0.100000	0.000000	0.200000	2.300000	0.400000	0.000000	0.000000	0.600000
GENE915X	Homo sapiens laminin, gamma 2 (nicein (100kD), kalinin (105kD), BM600 (100kD), Herlitz junctional epidermolysis bullosa)) (LAMC2), mRNA.	Homo sapiens laminin, gamma 2 (nicein (100kD), kalinin (105kD), BM600 (100kD), Herlitz junctional epidermolysis bullosa)) (LAMC2), mRNA.	1.000000	26.800000	0.000000	0.000000	0.200000	0.000000	0.000000	0.000000	0.400000	0.000000	0.000000	0.000000	0.000000	0.000000	0.100000	0.000000	0.200000	0.000000	0.000000	0.000000	0.000000	0.000000	0.000000	0.000000	0.000000	0.000000	1.800000	0.100000	0.000000	0.000000	0.100000
GENE1659X	Homo sapiens laminin, alpha 3 (nicein (150kD), kalinin (165kD), BM600 (150kD), epilegrin) (LAMA3) mRNA.	Homo sapiens laminin, alpha 3 (nicein (150kD), kalinin (165kD), BM600 (150kD), epilegrin) (LAMA3) mRNA.	1.000000	27.900000	0.000000	0.000000	0.000000	0.000000	0.100000	0.000000	0.000000	0.000000	0.100000	0.100000	0.100000	0.000000	0.100000	0.100000	0.000000	0.500000	0.100000	0.200000	0.000000	0.000000	0.100000	0.000000	0.000000	0.000000	0.000000	0.000000	0.100000	0.000000	0.300000
GENE1673X	Homo sapiens keratin 5 (epidermolysis bullosa simplex, Dowling-Meara/Kobner/Weber-Cockayne types) (KRT5) mRNA.	Homo sapiens keratin 5 (epidermolysis bullosa simplex, Dowling-Meara/Kobner/Weber-Cockayne types) (KRT5) mRNA.	1.000000	28.800000	0.000000	0.000000	0.000000	0.000000	0.000000	0.000000	0.000000	0.000000	0.000000	0.100000	0.100000	0.000000	0.100000	0.000000	0.000000	0.500000	0.100000	0.000000	0.000000	0.000000	0.000000	0.000000	0.100000	0.000000	0.100000	0.000000	0.000000	0.000000	0.100000
GENE1660X	56kD TypeII/keratin 6 isoform K6c (KRT6C)	56kD TypeII/keratin 6 isoform K6c (KRT6C)	1.000000	25.100000	0.000000	0.000000	0.000000	0.000000	0.000000	0.000000	0.200000	0.000000	0.000000	0.000000	0.000000	0.000000	0.000000	0.000000	0.000000	0.600000	0.000000	4.000000	0.000000	0.000000	0.000000	0.000000	0.000000	0.000000	0.000000	0.000000	0.000000	0.000000	0.000000
GENE2321X	epithelial cell marker protein 1 (HMe1)	epithelial cell marker protein 1 (HMe1)	1.000000	23.000000	0.000000	0.000000	0.000000	0.000000	0.000000	0.000000	1.500000	0.100000	0.000000	0.000000	0.000000	0.000000	0.100000	0.000000	0.000000	0.500000	0.100000	3.600000	0.100000	0.000000	0.000000	0.000000	0.000000	0.100000	0.200000	0.500000	0.000000	0.000000	0.200000
GENE2354X	Homo sapiens Cdc42 effector protein 3 (CEP3) mRNA.	Homo sapiens Cdc42 effector protein 3 (CEP3) mRNA.	1.000000	19.200000	0.300000	0.600000	0.000000	0.400000	0.100000	1.800000	0.000000	0.100000	0.300000	0.100000	0.200000	1.200000	0.800000	0.100000	0.000000	0.700000	0.000000	2.500000	0.100000	0.300000	0.300000	0.200000	0.100000	0.200000	0.200000	0.100000	0.000000	0.100000	0.300000
GENE2723X	AF-6	AF-6	1.000000	15.900000	0.400000	0.400000	0.300000	0.500000	0.400000	0.100000	1.000000	0.300000	0.400000	0.000000	0.400000	0.200000	0.000000	0.000000	0.400000	0.400000	0.200000	0.400000	0.000000	0.800000	0.000000	2.700000	0.800000	1.000000	0.200000	2.000000	0.100000	0.000000	0.400000
GENE1729X	Homo sapiens Lsm1 protein (LSM1), mRNA.	Homo sapiens Lsm1 protein (LSM1), mRNA.	1.000000	11.700000	1.400000	0.300000	0.400000	0.300000	1.400000	0.700000	0.300000	1.000000	1.300000	0.500000	0.800000	0.400000	0.300000	0.600000	0.300000	0.700000	0.400000	0.600000	0.400000	0.400000	0.200000	0.600000	0.500000	0.200000	0.400000	0.700000	2.300000	0.400000	0.400000
GENE1654X	E16	E16	1.000000	12.900000	1.200000	1.100000	1.600000	0.400000	1.400000	0.100000	0.200000	0.800000	2.200000	0.400000	2.800000	0.100000	0.300000	0.200000	0.100000	0.300000	0.100000	2.600000	0.200000	0.500000	0.000000	0.200000	0.100000	0.000000	0.100000	0.000000	0.000000	0.000000	0.100000
GENE3056X	Homo sapiens annexin A8 (ANXA8) mRNA.	Homo sapiens annexin A8 (ANXA8) mRNA.	1.000000	12.500000	0.600000	0.500000	0.300000	0.400000	0.600000	1.000000	2.100000	0.300000	0.400000	0.300000	0.100000	0.100000	1.000000	0.300000	0.200000	2.000000	0.100000	4.300000	0.100000	0.100000	0.100000	0.200000	0.100000	0.400000	0.300000	0.100000	0.100000	0.000000	1.300000
GENE1744X	Homo sapiens cadherin 1, E-cadherin (epithelial) (CDH1) mRNA.	Homo sapiens cadherin 1, E-cadherin (epithelial) (CDH1) mRNA.	1.000000	9.800000	1.900000	0.700000	0.000000	0.200000	0.100000	0.500000	2.200000	0.000000	0.000000	0.100000	0.600000	1.000000	1.000000	0.000000	0.000000	0.500000	2.300000	2.800000	0.700000	0.000000	0.100000	0.000000	0.000000	0.400000	1.500000	1.500000	0.700000	0.300000	1.100000
GENE1700X	Homo sapiens cadherin 3, P-cadherin (placental) (CDH3) mRNA.	Homo sapiens cadherin 3, P-cadherin (placental) (CDH3) mRNA.	1.000000	12.300000	0.000000	0.400000	0.100000	0.000000	0.300000	2.100000	0.700000	0.100000	0.800000	0.400000	2.100000	0.300000	4.400000	0.100000	0.000000	0.800000	0.000000	0.200000	0.100000	0.000000	0.100000	0.200000	0.100000	0.000000	4.000000	0.000000	0.000000	0.100000	0.400000
GENE1657X	Homo sapiens TNF-alpha stimulated ABC protein (ABC50) mRNA, complete cds.	Homo sapiens TNF-alpha stimulated ABC protein (ABC50) mRNA, complete cds.	1.000000	9.900000	0.000000	1.000000	2.100000	0.800000	1.000000	0.800000	0.000000	0.500000	2.800000	0.300000	1.700000	0.800000	0.200000	0.000000	2.600000	0.000000	0.000000	0.000000	0.000000	0.000000	0.100000	1.700000	1.300000	1.900000	0.000000	0.000000	0.100000	0.000000	0.500000
GENE1675X	Homo sapiens keratin 16 (focal non-epidermolytic palmoplantar keratoderma) (KRT16) mRNA.	Homo sapiens keratin 16 (focal non-epidermolytic palmoplantar keratoderma) (KRT16) mRNA.	1.000000	11.900000	0.100000	0.000000	0.100000	0.000000	0.000000	0.200000	2.400000	0.000000	0.700000	0.700000	4.700000	0.100000	0.400000	0.000000	0.000000	5.400000	0.200000	0.100000	0.400000	0.000000	0.000000	2.300000	0.200000	0.300000	0.000000	0.000000	0.000000	0.000000	0.000000
GENE2108X	connexin 26 (GJB2)	connexin 26 (GJB2)	1.000000	11.900000	0.200000	0.000000	0.100000	0.000000	0.100000	0.000000	2.000000	0.100000	0.300000	0.000000	0.300000	0.000000	0.300000	0.100000	0.200000	7.500000	1.100000	0.000000	0.700000	0.100000	0.000000	0.100000	0.000000	0.100000	0.500000	0.400000	0.600000	3.100000	0.100000
GENE1702X	Homo sapiens cell division cycle 20, S.cerevisiae homolog (CDC20) mRNA.	Homo sapiens cell division cycle 20, S.cerevisiae homolog (CDC20) mRNA.	1.000000	9.100000	2.600000	0.000000	2.400000	1.700000	0.700000	0.000000	0.000000	0.600000	0.400000	0.000000	0.000000	0.200000	1.100000	1.900000	0.000000	0.700000	2.400000	0.000000	0.900000	0.200000	0.400000	0.300000	0.000000	0.000000	0.800000	1.300000	0.300000	0.300000	2.000000
GENE2262X	Homo sapiens rad2 nuclease family member, homolog of S. cerevisiae exonuclease 1 (HEX1) mRNA, and translated products.	Homo sapiens rad2 nuclease family member, homolog of S. cerevisiae exonuclease 1 (HEX1) mRNA, and translated products.	1.000000	6.700000	3.200000	1.000000	2.800000	2.200000	0.000000	0.300000	0.000000	0.000000	0.200000	0.300000	0.000000	0.000000	3.400000	0.400000	0.000000	0.800000	3.500000	2.000000	0.200000	0.100000	0.000000	0.100000	0.400000	0.300000	0.500000	0.900000	0.000000	0.000000	0.300000
GENE3165X	Homo sapiens lymphatic vessel endothelial hyaluronan receptor 1 (LYVE-1) mRNA.	Homo sapiens lymphatic vessel endothelial hyaluronan receptor 1 (LYVE-1) mRNA.	1.000000	6.400000	0.600000	0.400000	1.800000	0.200000	0.300000	3.500000	1.700000	0.200000	0.400000	0.400000	0.500000	3.300000	0.100000	4.900000	0.500000	1.300000	1.100000	0.000000	0.000000	0.100000	1.400000	0.100000	0.000000	0.000000	0.200000	0.000000	0.100000	0.100000	0.300000
GENE559X	Homo sapiens solute carrier family 22 (organic cation transporter), member 4 (SLC22A4) mRNA.	Homo sapiens solute carrier family 22 (organic cation transporter), member 4 (SLC22A4) mRNA.	1.000000	0.000000	2.300000	0.400000	0.200000	3.500000	0.500000	0.400000	0.000000	1.600000	1.500000	0.200000	5.300000	1.000000	0.200000	0.300000	0.400000	0.100000	0.500000	1.000000	0.000000	0.200000	0.200000	3.800000	2.200000	0.100000	1.900000	0.300000	0.000000	0.000000	1.900000
GENE199X	Homo sapiens IMP (inosine monophosphate) dehydrogenase 1 (IMPDH1) mRNA.	Homo sapiens IMP (inosine monophosphate) dehydrogenase 1 (IMPDH1) mRNA.	1.000000	1.500000	0.200000	2.700000	0.500000	0.800000	1.100000	1.600000	0.600000	0.400000	4.800000	0.400000	3.600000	1.200000	0.500000	0.400000	0.100000	0.900000	0.500000	0.400000	1.100000	0.900000	0.500000	1.200000	1.300000	0.000000	1.500000	0.400000	0.000000	0.000000	1.200000
GENE1178X	Homo sapiens cysteine and glycine-rich protein 2 (LIM domain only, smooth muscle) (CSRP2), mRNA.	Homo sapiens cysteine and glycine-rich protein 2 (LIM domain only, smooth muscle) (CSRP2), mRNA.	1.000000	0.100000	0.200000	0.500000	0.100000	0.000000	0.300000	0.600000	0.300000	0.700000	10.900000	0.200000	6.400000	0.100000	0.100000	0.400000	0.200000	0.600000	0.300000	0.700000	0.100000	0.900000	1.700000	2.200000	0.000000	0.500000	1.100000	0.000000	0.100000	0.000000	0.200000
GENE1323X	Homo sapiens hematopoietic stem cell antigen (AC133) mRNA.	Homo sapiens hematopoietic stem cell antigen (AC133) mRNA.	1.000000	0.000000	0.200000	0.600000	0.300000	0.000000	0.600000	0.100000	0.100000	0.700000	6.100000	0.300000	13.200000	0.000000	0.500000	0.500000	0.000000	0.600000	1.500000	1.000000	0.800000	0.000000	0.000000	0.000000	0.000000	0.300000	1.300000	0.600000	0.000000	0.100000	0.400000
GENE2484X	(clones 145C10	(clones 145C10	1.000000	0.100000	0.300000	2.400000	0.100000	1.200000	0.000000	0.000000	0.000000	1.600000	8.700000	1.500000	9.400000	0.400000	0.000000	1.000000	0.100000	1.100000	0.200000	0.000000	0.200000	0.000000	0.000000	0.100000	0.000000	0.700000	0.400000	0.000000	0.100000	0.100000	0.200000
GENE1259X	Homo sapiens transcription factor forkhead-like 7 (FKHL7) gene, complete cds.	Homo sapiens transcription factor forkhead-like 7 (FKHL7) gene, complete cds.	1.000000	0.400000	0.100000	0.400000	0.000000	0.800000	0.400000	0.100000	2.800000	0.600000	0.900000	0.300000	7.000000	0.600000	0.800000	0.400000	0.400000	0.900000	0.200000	0.200000	0.000000	3.000000	1.100000	0.700000	2.200000	0.100000	2.000000	0.000000	3.200000	0.000000	0.300000
GENE1485X	Homo sapiens collagen, type IX, alpha 3 (COL9A3) mRNA.	Homo sapiens collagen, type IX, alpha 3 (COL9A3) mRNA.	1.000000	0.400000	0.100000	0.400000	0.300000	0.800000	3.800000	0.300000	0.200000	7.100000	2.200000	0.700000	10.400000	0.900000	0.200000	0.400000	0.100000	0.300000	0.700000	0.000000	0.100000	0.000000	0.100000	0.100000	0.000000	0.000000	0.000000	0.100000	0.100000	0.100000	0.000000
GENE1454X	Homo sapiens cellular retinoic acid-binding protein 1 (CRABP1), mRNA.	Homo sapiens cellular retinoic acid-binding protein 1 (CRABP1), mRNA.	1.000000	0.000000	0.000000	0.400000	0.000000	0.600000	0.300000	7.800000	0.100000	0.400000	3.500000	0.400000	13.100000	0.100000	0.000000	0.400000	0.200000	0.000000	0.800000	0.200000	0.400000	0.100000	0.500000	0.000000	0.000000	0.300000	0.000000	0.000000	0.300000	0.000000	0.100000
GENE1409X	Homo sapiens solute carrier family 24 (sodium/potassium/calcium exchanger), member 1 (SLC24A1) mRNA.	Homo sapiens solute carrier family 24 (sodium/potassium/calcium exchanger), member 1 (SLC24A1) mRNA.	1.000000	1.100000	0.100000	0.400000	1.700000	0.100000	0.600000	0.800000	0.000000	0.400000	0.000000	0.000000	21.400000	0.800000	0.200000	0.000000	0.000000	0.000000	0.000000	0.700000	0.000000	0.400000	0.100000	0.200000	0.100000	0.200000	0.400000	0.000000	0.000000	0.100000	0.200000
GENE1423X	Homo sapiens clusterin-like 1 (retinal) (CLUL1), mRNA.	Homo sapiens clusterin-like 1 (retinal) (CLUL1), mRNA.	1.000000	0.000000	0.000000	0.100000	0.000000	0.000000	0.400000	0.200000	0.000000	0.700000	1.600000	0.200000	22.500000	1.300000	0.100000	0.100000	0.100000	0.100000	0.100000	0.000000	0.300000	0.100000	0.000000	0.100000	0.300000	0.100000	0.400000	0.000000	0.100000	0.000000	1.100000
GENE1420X	Homo sapiens phosphodiesterase 6H, cGMP-specific, cone, gamma (PDE6H) mRNA.	Homo sapiens phosphodiesterase 6H, cGMP-specific, cone, gamma (PDE6H) mRNA.	1.000000	0.000000	0.100000	0.200000	0.100000	0.500000	0.400000	0.100000	0.000000	0.300000	0.300000	0.100000	25.800000	0.200000	0.100000	0.100000	0.100000	0.100000	0.100000	0.000000	0.000000	0.000000	0.000000	0.000000	0.000000	0.200000	0.100000	0.200000	0.000000	0.400000	0.400000
GENE1418X	transducin gamma subunit	transducin gamma subunit	1.000000	0.000000	0.000000	0.000000	0.000000	0.000000	0.100000	0.000000	0.000000	0.200000	0.100000	0.000000	29.100000	0.000000	0.000000	0.000000	0.000000	0.000000	0.000000	0.500000	0.000000	0.000000	0.000000	0.000000	0.000000	0.000000	0.000000	0.000000	0.000000	0.000000	0.000000
GENE1445X	Human rhodopsin gene, complete cds.	Human rhodopsin gene, complete cds.	1.000000	0.000000	0.000000	0.100000	0.000000	0.000000	0.000000	0.000000	0.000000	0.100000	0.100000	0.000000	29.300000	0.000000	0.000000	0.000000	0.100000	0.000000	0.000000	0.000000	0.000000	0.100000	0.000000	0.100000	0.000000	0.000000	0.000000	0.000000	0.000000	0.000000	0.000000
GENE1467X	Homo sapiens ATP-binding cassette, sub-family A (ABC1), member 4 (ABCA4) mRNA.	Homo sapiens ATP-binding cassette, sub-family A (ABC1), member 4 (ABCA4) mRNA.	1.000000	0.000000	0.100000	0.000000	0.000000	0.000000	0.600000	0.000000	0.000000	0.200000	0.000000	0.500000	27.900000	0.000000	0.000000	0.000000	0.100000	0.000000	0.200000	0.100000	0.000000	0.000000	0.000000	0.000000	0.000000	0.000000	0.000000	0.000000	0.000000	0.000000	0.000000
GENE1442X	Human rhodopsin gene, complete cds.	Human rhodopsin gene, complete cds.	1.000000	0.600000	0.300000	0.600000	0.000000	0.000000	0.600000	0.000000	0.200000	0.100000	0.200000	0.200000	22.300000	0.000000	0.000000	0.800000	0.000000	1.300000	0.000000	0.200000	0.000000	0.500000	0.000000	0.500000	0.200000	0.400000	0.300000	0.300000	0.000000	0.300000	0.000000
GENE1760X	cytochrome bc-1 complex core protein II	cytochrome bc-1 complex core protein II	1.000000	0.300000	0.300000	0.300000	0.600000	0.000000	1.000000	0.900000	0.000000	0.800000	1.200000	1.200000	13.600000	0.900000	0.400000	0.000000	0.000000	1.800000	1.000000	0.500000	0.500000	0.800000	0.300000	0.800000	0.500000	0.000000	1.200000	0.300000	0.000000	0.300000	0.400000
GENE2744X	Homo sapiens fragile histidine triad gene (FHIT) mRNA.	Homo sapiens fragile histidine triad gene (FHIT) mRNA.	1.000000	0.000000	0.600000	1.000000	0.400000	0.400000	1.100000	1.100000	0.100000	3.500000	0.600000	0.800000	12.400000	0.600000	0.900000	2.000000	0.500000	0.600000	0.700000	0.200000	0.200000	0.200000	0.100000	0.000000	0.100000	0.100000	0.900000	0.100000	0.000000	0.300000	0.500000
GENE2208X	Homo sapiens HSPC159 protein (HSPC159), mRNA.	Homo sapiens HSPC159 protein (HSPC159), mRNA.	1.000000	1.200000	0.300000	0.100000	2.000000	0.600000	3.100000	0.400000	1.900000	0.500000	2.300000	0.100000	8.300000	0.600000	0.100000	0.500000	1.800000	0.400000	0.500000	0.600000	0.200000	0.500000	0.200000	0.100000	0.700000	0.200000	0.400000	1.100000	0.000000	0.800000	0.500000
GENE769X	Human mRNA for KIAA0219 gene, partial cds.	Human mRNA for KIAA0219 gene, partial cds.	1.000000	0.700000	0.900000	1.300000	0.000000	0.500000	0.500000	0.900000	0.000000	1.700000	2.100000	0.700000	5.700000	0.800000	1.300000	0.400000	0.300000	0.200000	0.200000	1.100000	1.400000	0.400000	0.500000	0.100000	0.000000	3.000000	2.800000	0.000000	0.000000	0.000000	2.500000
GENE1041X	Human phosphatidylinositol (4,5)bisphosphate 5-phosphatase homolog mRNA, partial cds.	Human phosphatidylinositol (4,5)bisphosphate 5-phosphatase homolog mRNA, partial cds.	1.000000	0.000000	0.300000	1.300000	1.600000	0.300000	0.300000	1.500000	1.300000	0.600000	1.200000	0.300000	6.500000	0.400000	0.600000	0.900000	0.100000	1.000000	1.000000	0.400000	0.400000	0.500000	1.200000	0.900000	2.100000	2.800000	0.600000	0.200000	0.000000	0.300000	1.100000
GENE2964X	Homo sapiens cathepsin Z (CTSZ) mRNA, and translated products.	Homo sapiens cathepsin Z (CTSZ) mRNA, and translated products.	1.000000	0.000000	0.100000	0.500000	0.600000	0.100000	0.600000	0.700000	0.000000	0.300000	0.200000	3.300000	5.200000	0.600000	0.400000	0.700000	0.200000	0.800000	1.900000	0.200000	0.100000	0.500000	0.200000	0.100000	1.500000	2.200000	2.200000	0.000000	1.700000	0.600000	4.400000
GENE1643X	major Yo paraneoplastic antigen (CDR2)	major Yo paraneoplastic antigen (CDR2)	1.000000	0.400000	0.500000	2.200000	3.100000	0.500000	1.800000	1.900000	0.400000	0.400000	1.000000	1.100000	4.300000	1.700000	1.300000	0.400000	0.200000	1.600000	1.000000	0.600000	0.600000	0.500000	0.300000	1.200000	0.800000	0.300000	0.100000	0.400000	0.000000	0.300000	1.100000
GENE3002X	Homo sapiens calcium-ATPase (HK2) mRNA, complete cds.	Homo sapiens calcium-ATPase (HK2) mRNA, complete cds.	1.000000	0.100000	0.100000	0.100000	1.100000	1.000000	2.000000	1.600000	0.500000	0.500000	1.000000	1.300000	5.300000	0.300000	0.700000	2.600000	4.500000	0.000000	0.900000	0.100000	0.100000	0.000000	0.200000	0.300000	1.200000	1.400000	1.600000	0.100000	0.400000	0.300000	0.900000
GENE871X	Homo sapiens hydroxysteroid (17-beta) dehydrogenase 2 (HSD17B2), mRNA.	Homo sapiens hydroxysteroid (17-beta) dehydrogenase 2 (HSD17B2), mRNA.	1.000000	0.400000	4.000000	0.000000	1.900000	0.000000	0.000000	0.400000	0.500000	0.200000	0.000000	0.000000	4.200000	0.500000	0.300000	0.300000	0.200000	0.600000	2.600000	5.100000	0.800000	0.000000	0.500000	0.300000	0.300000	1.000000	0.400000	1.400000	0.000000	3.300000	0.700000
GENE2163X	Homo sapiens solute carrier family 2 (facilitated glucose transporter), member 1 (SLC2A1), mRNA.	Homo sapiens solute carrier family 2 (facilitated glucose transporter), member 1 (SLC2A1), mRNA.	1.000000	1.300000	4.200000	0.200000	0.200000	1.900000	0.900000	0.300000	0.500000	1.500000	1.100000	0.800000	6.600000	0.100000	0.200000	1.200000	0.500000	0.600000	0.000000	4.300000	0.100000	0.100000	0.200000	0.100000	0.200000	0.200000	2.400000	0.000000	0.000000	0.100000	0.200000
GENE962X	Homo sapiens RGC32 protein (RGC32), mRNA.	Homo sapiens RGC32 protein (RGC32), mRNA.	1.000000	0.200000	0.800000	0.300000	0.900000	1.800000	1.900000	0.600000	1.200000	3.400000	0.700000	2.400000	0.900000	0.500000	2.100000	0.500000	0.200000	0.400000	0.200000	5.300000	0.000000	0.000000	0.400000	1.000000	0.000000	0.100000	0.000000	0.000000	0.000000	0.000000	4.200000
GENE339X	Homo sapiens HSPC028 protein (HSPC028), mRNA.	Homo sapiens HSPC028 protein (HSPC028), mRNA.	1.000000	0.800000	0.200000	0.500000	0.200000	0.300000	0.300000	0.300000	0.500000	0.200000	1.900000	0.200000	0.900000	0.000000	0.300000	6.100000	4.100000	0.900000	0.500000	8.000000	0.300000	0.200000	0.200000	0.300000	0.600000	0.500000	0.600000	0.300000	0.000000	0.400000	0.400000
GENE2462X	Homo sapiens protein tyrosine phosphatase, non-receptor type 3 (PTPN3) mRNA.	Homo sapiens protein tyrosine phosphatase, non-receptor type 3 (PTPN3) mRNA.	1.000000	0.800000	1.900000	0.200000	0.300000	0.300000	1.700000	0.000000	0.900000	0.700000	0.600000	0.400000	1.100000	0.400000	0.600000	2.900000	3.900000	0.700000	0.800000	3.700000	0.300000	0.100000	0.100000	0.000000	0.000000	0.000000	2.300000	0.600000	1.300000	2.800000	0.600000
GENE724X	H.sapiens mRNA for insulin-like growth factor binding protein-3.	H.sapiens mRNA for insulin-like growth factor binding protein-3.	1.000000	0.000000	0.700000	0.200000	0.000000	0.000000	0.000000	1.300000	0.200000	0.000000	0.300000	0.000000	0.000000	0.500000	0.000000	0.200000	0.000000	2.000000	0.600000	11.100000	0.100000	7.500000	0.400000	3.500000	0.300000	0.000000	0.800000	0.000000	0.000000	0.200000	0.100000
GENE949X	syndecan-1	syndecan-1	1.000000	7.800000	2.600000	0.800000	0.000000	0.100000	0.000000	0.200000	1.400000	0.100000	0.200000	0.000000	0.100000	0.000000	0.300000	0.000000	0.000000	0.600000	0.800000	10.400000	0.200000	0.300000	0.100000	0.800000	0.000000	0.200000	1.100000	0.300000	0.100000	0.700000	0.900000
GENE139X	Homo sapiens cathepsin L (CTSL) mRNA.	Homo sapiens cathepsin L (CTSL) mRNA.	1.000000	0.400000	3.700000	2.300000	0.600000	0.400000	0.300000	2.000000	0.300000	0.500000	0.400000	0.100000	0.800000	0.800000	0.200000	0.500000	0.300000	1.000000	0.400000	8.100000	0.100000	1.100000	0.400000	2.700000	0.200000	0.200000	0.300000	0.100000	0.200000	0.900000	0.600000
GENE725X	Homo sapiens glypican 3 (GPC3) mRNA.	Homo sapiens glypican 3 (GPC3) mRNA.	1.000000	0.300000	7.300000	6.500000	0.400000	0.000000	0.300000	0.300000	0.000000	0.000000	0.000000	0.000000	0.100000	0.300000	0.400000	0.400000	0.000000	0.200000	0.100000	12.300000	0.000000	0.200000	0.200000	0.000000	0.000000	0.100000	0.000000	0.200000	0.200000	0.000000	0.200000
GENE2156X	Homo sapiens mRNA for kynurenine 3-monooxygenase.	Homo sapiens mRNA for kynurenine 3-monooxygenase.	1.000000	0.000000	4.200000	1.100000	1.600000	0.100000	0.300000	2.500000	0.000000	0.300000	0.000000	0.000000	0.500000	0.000000	0.100000	0.000000	0.000000	0.700000	0.000000	9.800000	0.000000	0.000000	0.400000	0.200000	0.000000	0.100000	1.000000	0.000000	3.400000	2.600000	1.200000
GENE895X	Homo sapiens growth arrest and DNA-damage-inducible, gamma (GADD45G), mRNA.	Homo sapiens growth arrest and DNA-damage-inducible, gamma (GADD45G), mRNA.	1.000000	0.000000	0.800000	0.000000	0.400000	0.200000	0.300000	0.100000	0.500000	0.200000	0.600000	0.200000	0.200000	1.000000	0.100000	1.900000	3.000000	4.300000	0.700000	11.000000	0.200000	0.000000	0.200000	0.200000	0.000000	0.000000	0.000000	0.000000	0.000000	3.200000	0.900000
GENE7X	Homo sapiens insulin-like growth factor binding protein 1 (IGFBP1), mRNA.	Homo sapiens insulin-like growth factor binding protein 1 (IGFBP1), mRNA.	1.000000	2.100000	7.200000	0.000000	0.600000	0.000000	0.300000	0.000000	0.700000	0.200000	0.200000	0.100000	0.100000	0.000000	0.000000	0.100000	0.000000	1.400000	0.100000	15.100000	0.000000	0.100000	0.200000	0.200000	0.100000	0.000000	0.300000	0.000000	0.000000	1.000000	0.000000
GENE664X	Homo sapiens potassium intermediate/small conductance calcium-activated channel, subfamily N, member 4 (KCNN4) mRNA, and translated products.	Homo sapiens potassium intermediate/small conductance calcium-activated channel, subfamily N, member 4 (KCNN4) mRNA, and translated products.	1.000000	1.000000	1.400000	2.000000	0.800000	1.500000	0.000000	2.000000	1.700000	0.000000	0.000000	0.000000	0.000000	0.000000	0.900000	0.100000	0.000000	0.900000	0.300000	10.300000	0.900000	2.800000	0.500000	0.300000	0.000000	0.100000	0.100000	1.400000	0.000000	0.000000	1.100000
GENE20X	Homo sapiens KIAA0970 protein (KIAA0970), mRNA.	Homo sapiens KIAA0970 protein (KIAA0970), mRNA.	1.000000	0.500000	0.500000	0.600000	1.400000	0.400000	0.800000	1.600000	0.500000	0.600000	1.900000	0.600000	0.700000	3.900000	0.600000	0.400000	0.100000	1.000000	0.200000	9.500000	0.200000	0.500000	0.300000	0.700000	0.400000	0.300000	0.800000	0.000000	0.300000	0.200000	0.400000
GENE2099X	Homo sapiens PRO0659 protein (PRO0659), mRNA.	Homo sapiens PRO0659 protein (PRO0659), mRNA.	1.000000	0.200000	0.500000	0.300000	0.900000	0.400000	1.600000	1.300000	0.600000	0.900000	2.300000	1.400000	0.900000	2.200000	0.700000	0.200000	0.100000	1.100000	1.000000	9.000000	0.400000	0.200000	0.500000	0.500000	0.300000	0.200000	0.400000	0.400000	0.100000	0.500000	0.900000
GENE1598X	Homo sapiens death-associated protein kinase 1 (DAPK1), mRNA.	Homo sapiens death-associated protein kinase 1 (DAPK1), mRNA.	1.000000	0.100000	1.000000	0.400000	0.400000	0.400000	1.400000	1.700000	0.400000	0.300000	2.100000	0.200000	0.300000	1.300000	1.900000	0.100000	0.100000	1.000000	0.600000	11.500000	0.100000	0.300000	0.100000	0.000000	0.500000	0.200000	1.700000	0.000000	0.300000	0.400000	1.300000
GENE677X	Homo sapiens tumor suppressing subtransferable candidate 3 (TSSC3) mRNA, and translated products.	Homo sapiens tumor suppressing subtransferable candidate 3 (TSSC3) mRNA, and translated products.	1.000000	1.000000	0.200000	0.300000	0.000000	0.000000	0.100000	0.300000	0.200000	0.100000	0.100000	0.000000	0.200000	0.000000	0.000000	0.200000	0.000000	0.500000	0.300000	13.100000	0.300000	1.100000	0.200000	1.600000	2.800000	0.100000	4.600000	1.900000	0.000000	0.100000	0.700000
GENE1099X	transglutaminase	transglutaminase	1.000000	0.000000	0.600000	0.500000	0.000000	0.000000	0.000000	0.200000	0.000000	0.100000	0.000000	0.000000	1.300000	0.100000	0.000000	1.000000	0.000000	1.500000	0.200000	14.000000	0.000000	0.100000	0.500000	0.100000	2.400000	0.500000	4.000000	0.000000	0.000000	1.700000	1.300000
GENE1726X	alpha-1 collagen type IV	alpha-1 collagen type IV	1.000000	0.200000	0.700000	0.600000	0.100000	0.100000	0.000000	2.000000	0.700000	0.000000	0.600000	0.000000	0.100000	0.000000	0.200000	0.600000	0.100000	2.300000	0.600000	10.600000	0.200000	1.300000	0.900000	0.200000	1.900000	1.500000	4.000000	0.000000	0.000000	0.000000	0.400000
GENE1395X	Homo sapiens CED-6 protein (CED-6), mRNA.	Homo sapiens CED-6 protein (CED-6), mRNA.	1.000000	0.500000	0.300000	0.100000	1.800000	0.000000	0.400000	0.100000	0.700000	0.100000	1.400000	0.100000	2.800000	0.300000	0.100000	0.400000	0.500000	2.300000	0.600000	11.000000	0.300000	0.500000	0.200000	0.500000	0.400000	0.200000	3.900000	0.000000	0.100000	0.100000	0.400000
GENE65X	Homo sapiens glutaredoxin (thioltransferase) (GLRX) mRNA, and translated products.	Homo sapiens glutaredoxin (thioltransferase) (GLRX) mRNA, and translated products.	1.000000	0.300000	1.700000	0.500000	0.000000	1.100000	1.100000	1.900000	1.000000	0.500000	0.900000	1.100000	0.300000	0.200000	1.100000	1.100000	1.100000	0.400000	0.700000	8.700000	0.200000	0.700000	0.500000	0.900000	0.200000	0.300000	0.700000	0.200000	0.200000	1.000000	1.200000
GENE2886X	Homo sapiens ferredoxin 1 (FDX1) mRNA.	Homo sapiens ferredoxin 1 (FDX1) mRNA.	1.000000	1.200000	1.300000	0.800000	1.000000	0.200000	0.600000	1.000000	1.000000	0.300000	0.500000	0.300000	0.700000	0.400000	0.800000	1.100000	1.000000	0.600000	1.200000	9.700000	0.300000	0.500000	0.400000	0.600000	0.400000	0.600000	0.200000	0.900000	0.100000	1.400000	0.900000
GENE649X	Homo sapiens annexin A1 (ANXA1) mRNA.	Homo sapiens annexin A1 (ANXA1) mRNA.	1.000000	2.500000	0.000000	0.100000	0.000000	0.800000	0.100000	0.600000	1.100000	0.300000	0.200000	0.100000	0.400000	0.000000	0.200000	0.400000	0.200000	0.800000	0.300000	12.600000	0.100000	1.800000	0.500000	2.500000	1.600000	0.300000	0.900000	0.100000	0.000000	0.000000	1.500000
GENE35X	(HepG2) glucose transporter	(HepG2) glucose transporter	1.000000	2.900000	2.400000	0.300000	0.000000	0.900000	0.600000	0.200000	0.200000	0.700000	0.500000	0.200000	1.800000	0.000000	0.000000	0.100000	0.000000	0.400000	0.000000	16.500000	0.000000	0.100000	0.200000	0.300000	0.100000	0.200000	1.100000	0.100000	0.000000	0.000000	0.200000
GENE13X	Homo sapiens tissue factor pathway inhibitor (lipoprotein-associated coagulation inhibitor) (TFPI), mRNA.	Homo sapiens tissue factor pathway inhibitor (lipoprotein-associated coagulation inhibitor) (TFPI), mRNA.	1.000000	0.000000	1.400000	0.300000	0.000000	0.100000	0.000000	0.300000	0.000000	0.000000	0.100000	0.000000	0.100000	0.000000	0.100000	0.100000	0.200000	0.500000	0.200000	21.000000	0.000000	0.300000	0.600000	0.100000	2.900000	0.000000	0.100000	0.000000	0.000000	0.600000	0.800000
GENE868X	Human MEN1 region clone epsilon/beta mRNA, 5' fragment.	Human MEN1 region clone epsilon/beta mRNA, 5' fragment.	1.000000	0.500000	0.500000	0.200000	0.000000	0.300000	0.300000	0.500000	0.400000	0.200000	0.100000	0.000000	0.100000	0.000000	0.200000	0.300000	0.400000	0.300000	0.800000	18.600000	0.500000	0.500000	0.900000	1.300000	0.600000	0.000000	1.200000	0.000000	0.000000	0.700000	0.700000
GENE286X	Homo sapiens plasminogen activator inhibitor, type II (arginine-serpin) (PAI2) mRNA.	Homo sapiens plasminogen activator inhibitor, type II (arginine-serpin) (PAI2) mRNA.	1.000000	2.100000	0.000000	0.000000	0.000000	0.100000	0.000000	0.200000	0.500000	0.000000	0.000000	0.000000	0.200000	0.000000	0.000000	0.000000	0.000000	0.100000	0.000000	25.400000	0.000000	0.000000	0.000000	1.200000	0.000000	0.000000	0.000000	0.000000	0.000000	0.000000	0.100000
GENE1582X	Homo sapiens corticotropin releasing hormone (CRH) mRNA.	Homo sapiens corticotropin releasing hormone (CRH) mRNA.	1.000000	0.200000	0.000000	0.300000	0.000000	0.200000	0.700000	0.200000	0.100000	0.100000	0.500000	0.500000	0.200000	0.000000	0.100000	0.100000	0.100000	0.100000	0.200000	25.200000	0.000000	0.200000	0.100000	0.100000	0.100000	0.300000	0.100000	0.200000	0.000000	0.100000	0.100000
GENE3116X	Human soluble vascular endothelial cell growth factor receptor (sflt) mRNA, complete cds.	Human soluble vascular endothelial cell growth factor receptor (sflt) mRNA, complete cds.	1.000000	0.000000	0.900000	0.400000	0.200000	0.200000	0.000000	0.300000	0.200000	0.300000	0.100000	0.100000	0.400000	0.000000	0.000000	0.000000	0.200000	0.500000	0.300000	20.100000	0.200000	0.000000	2.900000	0.000000	0.700000	0.000000	0.000000	0.100000	0.000000	0.000000	1.800000
GENE2699X	90-kDa heat-shock protein	90-kDa heat-shock protein	1.000000	0.000000	0.100000	0.600000	0.000000	0.000000	0.400000	0.000000	0.300000	2.400000	2.200000	0.600000	0.100000	0.100000	0.300000	0.100000	0.500000	0.300000	0.100000	19.300000	0.500000	0.100000	0.300000	0.300000	0.200000	0.400000	0.000000	0.500000	0.000000	0.000000	0.300000
GENE2202X	Homo sapiens tissue inhibitor of metalloproteinase 2 (TIMP2) mRNA.	Homo sapiens tissue inhibitor of metalloproteinase 2 (TIMP2) mRNA.	1.000000	0.100000	0.100000	0.600000	0.700000	0.100000	0.300000	0.600000	0.100000	0.800000	0.300000	0.000000	0.500000	0.000000	0.300000	0.200000	0.100000	1.000000	0.300000	15.700000	0.100000	2.100000	0.700000	2.200000	0.900000	0.300000	0.800000	0.100000	0.000000	0.100000	0.900000
GENE2141X	Human MEN1 region clone epsilon/beta mRNA, 3' fragment.	Human MEN1 region clone epsilon/beta mRNA, 3' fragment.	1.000000	0.300000	1.700000	0.200000	0.300000	1.700000	0.700000	1.400000	0.900000	0.700000	0.300000	0.400000	0.300000	0.000000	0.400000	0.100000	0.100000	0.100000	0.400000	12.900000	0.400000	0.500000	0.800000	1.900000	0.700000	0.400000	0.500000	0.300000	0.000000	0.500000	1.100000
GENE1915X	Homo sapiens hydroxyprostaglandin dehydrogenase 15-(NAD) (HPGD) mRNA.	Homo sapiens hydroxyprostaglandin dehydrogenase 15-(NAD) (HPGD) mRNA.	1.000000	0.900000	0.000000	0.200000	0.000000	0.100000	0.000000	0.600000	0.800000	0.000000	0.000000	0.000000	1.100000	0.500000	0.500000	0.100000	0.000000	2.000000	2.000000	14.900000	0.700000	0.000000	0.400000	0.000000	0.000000	0.600000	0.100000	0.300000	0.300000	2.800000	1.200000
GENE2380X	Homo sapiens leukemia inhibitory factor receptor (LIFR) mRNA.	Homo sapiens leukemia inhibitory factor receptor (LIFR) mRNA.	1.000000	0.200000	0.400000	0.700000	1.300000	0.200000	0.600000	1.100000	1.400000	0.700000	0.500000	0.200000	1.100000	0.100000	0.600000	1.100000	0.700000	2.200000	0.800000	11.600000	0.100000	1.200000	0.900000	0.100000	0.700000	0.400000	0.300000	0.000000	0.000000	0.100000	0.600000
GENE3121X	Homo sapiens coagulation factor XIII, A1 polypeptide (F13A1) mRNA.	Homo sapiens coagulation factor XIII, A1 polypeptide (F13A1) mRNA.	1.000000	1.500000	0.200000	0.500000	0.200000	0.700000	0.400000	0.200000	1.100000	0.300000	0.600000	0.500000	3.000000	0.400000	0.600000	1.900000	0.600000	1.900000	0.500000	11.300000	0.200000	0.100000	1.900000	0.000000	0.000000	0.100000	0.000000	0.000000	0.100000	0.400000	0.900000
GENE1782X	Homo sapiens IB3089A (IB3089A) mRNA, complete cds.	Homo sapiens IB3089A (IB3089A) mRNA, complete cds.	1.000000	0.300000	0.000000	0.000000	0.400000	0.000000	1.300000	0.800000	0.300000	2.000000	1.200000	0.200000	0.200000	0.200000	0.000000	0.900000	0.000000	3.500000	0.000000	13.500000	0.000000	0.300000	0.300000	0.500000	0.300000	1.000000	2.200000	0.000000	0.100000	0.100000	0.500000
GENE1869X	Homo sapiens fibulin 1 (FBLN1), splice variant C, mRNA.	Homo sapiens fibulin 1 (FBLN1), splice variant C, mRNA.	1.000000	0.200000	0.000000	0.000000	0.000000	0.000000	0.000000	0.000000	0.500000	0.200000	0.300000	0.000000	0.400000	0.300000	0.000000	0.300000	0.100000	2.300000	0.800000	16.800000	0.500000	0.000000	0.500000	5.800000	0.000000	0.400000	0.000000	0.100000	0.000000	0.000000	0.400000
GENE2171X	interleukin 8 / monocyte-derived neutrophil chemotactic factor / monocyte-derived neutrophil-activating protein (MONAP)	interleukin 8 / monocyte-derived neutrophil chemotactic factor / monocyte-derived neutrophil-activating protein (MONAP)	1.000000	0.000000	0.300000	1.800000	2.900000	0.000000	0.000000	0.300000	1.900000	0.000000	0.200000	0.100000	0.000000	3.200000	0.000000	0.400000	0.100000	0.200000	0.100000	15.000000	0.000000	0.000000	0.300000	1.300000	0.700000	0.000000	0.100000	0.000000	0.000000	0.100000	0.800000
GENE1635X	GM2 activator protein	GM2 activator protein	1.000000	2.100000	1.000000	1.000000	0.700000	0.000000	0.100000	0.600000	1.100000	0.900000	0.700000	0.500000	0.800000	0.800000	0.600000	0.100000	1.100000	0.900000	0.700000	8.600000	0.400000	0.100000	0.600000	0.700000	0.800000	0.800000	0.700000	0.400000	0.300000	0.300000	2.600000
GENE2175X	Homo sapiens colony stimulating factor 3 receptor (granulocyte) (CSF3R) mRNA.	Homo sapiens colony stimulating factor 3 receptor (granulocyte) (CSF3R) mRNA.	1.000000	3.100000	1.700000	0.200000	0.000000	6.000000	0.200000	3.000000	0.000000	0.400000	0.200000	0.100000	0.100000	0.000000	0.100000	0.100000	0.100000	0.100000	0.100000	11.800000	0.100000	0.000000	0.100000	0.000000	0.000000	0.000000	0.000000	0.000000	0.000000	0.800000	1.700000
GENE2594X	Homo sapiens S100 calcium-binding protein P (S100P) mRNA.	Homo sapiens S100 calcium-binding protein P (S100P) mRNA.	1.000000	0.200000	0.800000	0.000000	0.000000	4.500000	0.100000	0.700000	0.000000	0.100000	0.100000	0.100000	0.000000	1.300000	0.200000	0.000000	0.100000	1.000000	0.300000	11.200000	2.200000	0.000000	1.300000	0.300000	0.200000	1.700000	0.000000	2.200000	0.200000	0.400000	0.900000
GENE864X	Homo sapiens angiopoietin-related protein (LOC51129), mRNA.	Homo sapiens angiopoietin-related protein (LOC51129), mRNA.	1.000000	0.400000	1.700000	0.500000	0.400000	0.500000	0.500000	0.500000	1.000000	2.000000	0.600000	0.100000	0.200000	0.300000	0.500000	0.900000	0.500000	0.600000	0.700000	6.500000	0.000000	0.000000	1.500000	0.800000	3.800000	0.500000	2.500000	0.300000	0.000000	1.700000	0.400000
GENE1153X	lipoprotein-associated coagulation inhibitor (LACI)	lipoprotein-associated coagulation inhibitor (LACI)	1.000000	0.100000	2.800000	1.200000	0.100000	0.200000	0.000000	0.500000	0.900000	0.000000	0.400000	0.000000	0.200000	0.200000	0.300000	0.300000	0.000000	0.800000	1.000000	10.300000	0.100000	0.600000	0.800000	0.200000	5.500000	0.500000	0.900000	0.000000	0.300000	1.400000	0.600000
GENE2524X	Homo sapiens putative RNA binding protein KOC (koc) mRNA, complete cds.	Homo sapiens putative RNA binding protein KOC (koc) mRNA, complete cds.	1.000000	4.600000	1.700000	0.500000	1.700000	0.000000	0.000000	0.100000	0.000000	0.100000	1.900000	0.000000	0.200000	0.000000	0.100000	0.000000	0.000000	0.000000	0.000000	9.200000	0.000000	0.200000	0.000000	0.600000	6.700000	0.000000	2.100000	0.000000	0.000000	0.000000	0.100000
GENE27X	Human mRNA for cysteine protease, complete cds.	Human mRNA for cysteine protease, complete cds.	1.000000	0.900000	0.500000	1.600000	0.700000	0.500000	0.600000	3.800000	0.400000	0.300000	0.600000	0.000000	0.800000	0.200000	1.800000	1.300000	0.300000	1.000000	0.600000	6.400000	0.300000	1.100000	0.900000	0.700000	0.700000	0.400000	0.600000	0.500000	1.300000	0.300000	1.100000
GENE1898X	Homo sapiens antizyme inhibitor (LOC51582), mRNA.	Homo sapiens antizyme inhibitor (LOC51582), mRNA.	1.000000	0.600000	0.700000	1.700000	0.800000	0.900000	1.300000	2.400000	0.400000	1.100000	1.700000	0.500000	0.500000	1.100000	1.300000	0.300000	0.200000	0.500000	0.400000	6.600000	0.300000	1.200000	0.600000	1.500000	0.600000	0.700000	1.300000	0.100000	0.000000	0.300000	0.500000
GENE168X	Homo sapiens spermidine/spermine N1-acetyltransferase (SAT) mRNA.	Homo sapiens spermidine/spermine N1-acetyltransferase (SAT) mRNA.	1.000000	0.400000	1.300000	0.700000	0.300000	1.900000	0.200000	2.900000	0.600000	0.200000	0.500000	0.100000	0.400000	1.100000	0.600000	0.300000	0.100000	1.400000	0.600000	7.300000	0.200000	0.200000	0.500000	0.200000	2.300000	0.000000	0.900000	0.200000	0.800000	0.200000	3.800000
GENE1493X	Homo sapiens KIAA0189 gene product (KIAA0189), mRNA.	Homo sapiens KIAA0189 gene product (KIAA0189), mRNA.	1.000000	0.000000	1.200000	1.000000	0.100000	0.500000	0.100000	2.600000	1.100000	0.300000	1.700000	0.200000	2.400000	2.000000	0.100000	0.700000	0.400000	0.600000	0.600000	6.100000	0.400000	0.100000	0.400000	0.200000	0.600000	0.200000	1.500000	0.200000	1.000000	0.500000	3.300000
GENE2219X	low-affinity IgG Fc receptor (alpha-Fc-gamma-RII)	low-affinity IgG Fc receptor (alpha-Fc-gamma-RII)	1.000000	0.000000	0.800000	2.300000	0.100000	0.600000	0.000000	4.200000	0.300000	1.500000	1.000000	0.000000	0.600000	0.400000	0.000000	1.300000	0.600000	1.000000	0.400000	6.700000	0.200000	0.100000	1.400000	0.300000	0.000000	0.300000	0.100000	0.100000	0.000000	0.200000	5.600000
GENE3199X	Homo sapiens vesicle-associated membrane protein 8 (endobrevin) (VAMP8) mRNA.	Homo sapiens vesicle-associated membrane protein 8 (endobrevin) (VAMP8) mRNA.	1.000000	0.600000	1.400000	2.200000	0.100000	1.200000	0.100000	3.300000	0.800000	0.500000	0.300000	0.100000	0.400000	0.100000	0.700000	0.200000	0.100000	0.600000	0.800000	4.600000	0.700000	0.200000	0.500000	0.100000	0.800000	0.200000	1.100000	2.000000	0.900000	1.000000	4.200000
GENE3073X	Homo sapiens purinergic receptor P2Y, G-protein coupled, 2 (P2RY2) mRNA.	Homo sapiens purinergic receptor P2Y, G-protein coupled, 2 (P2RY2) mRNA.	1.000000	1.300000	0.600000	1.200000	0.200000	1.600000	0.400000	1.700000	1.500000	0.700000	0.100000	0.000000	0.500000	0.000000	0.000000	0.300000	2.300000	0.700000	0.200000	6.800000	0.400000	0.000000	1.600000	0.100000	1.900000	0.200000	1.200000	0.300000	0.000000	1.400000	2.700000
GENE2818X	Homo sapiens HDCME31P protein (LOC51338), mRNA.	Homo sapiens HDCME31P protein (LOC51338), mRNA.	1.000000	0.100000	1.000000	2.400000	0.100000	0.800000	0.600000	3.200000	0.700000	0.800000	1.000000	0.300000	1.100000	0.300000	1.300000	1.500000	0.300000	1.100000	1.500000	4.200000	0.200000	0.000000	3.300000	0.000000	0.000000	0.200000	0.000000	0.500000	0.000000	0.300000	3.300000
GENE2165X	Na+/H+ exchanger NHE-1 isoform	Na+/H+ exchanger NHE-1 isoform	1.000000	1.300000	1.600000	1.500000	0.800000	0.100000	2.900000	1.200000	0.300000	0.700000	0.600000	0.300000	1.600000	0.600000	1.500000	0.400000	0.000000	0.600000	0.500000	5.700000	2.100000	0.400000	0.200000	0.600000	0.600000	0.000000	0.500000	1.200000	0.000000	0.300000	2.000000
GENE2940X	Human hepatocyte growth factor(HGF) gene, exon 18.	Human hepatocyte growth factor(HGF) gene, exon 18.	1.000000	1.300000	1.700000	0.000000	0.000000	1.800000	0.000000	2.500000	0.200000	0.000000	0.000000	0.100000	0.000000	0.000000	0.900000	0.700000	2.200000	2.500000	1.000000	7.400000	0.000000	0.000000	0.000000	0.500000	0.000000	1.300000	0.300000	0.000000	3.100000	0.800000	1.700000
GENE1271X	Homo sapiens UDP-N-acetylglucosamine-2-epimerase/N-acetylmannosamine kinase (GNE), mRNA.	Homo sapiens UDP-N-acetylglucosamine-2-epimerase/N-acetylmannosamine kinase (GNE), mRNA.	1.000000	0.200000	0.800000	0.900000	0.300000	0.400000	2.000000	0.800000	0.500000	1.800000	3.200000	0.500000	2.000000	0.900000	0.600000	0.700000	0.300000	1.500000	0.700000	4.400000	0.000000	0.700000	0.200000	0.900000	0.200000	1.300000	1.400000	1.200000	0.000000	1.300000	0.400000
GENE2275X	Homo sapiens monocyte to macrophage differentiation-associated (MMD), mRNA.	Homo sapiens monocyte to macrophage differentiation-associated (MMD), mRNA.	1.000000	0.200000	0.300000	1.000000	1.400000	0.300000	2.300000	1.700000	2.100000	0.900000	5.900000	0.000000	1.000000	0.500000	0.500000	0.400000	0.200000	0.700000	0.800000	4.800000	0.100000	0.200000	0.800000	0.600000	0.000000	0.800000	1.200000	0.100000	0.000000	0.300000	0.800000
GENE758X	Homo sapiens protein kinase C, zeta (PRKCZ) mRNA.	Homo sapiens protein kinase C, zeta (PRKCZ) mRNA.	1.000000	0.400000	0.100000	0.300000	1.500000	0.000000	4.400000	0.300000	0.000000	1.700000	2.900000	4.000000	0.400000	0.600000	0.100000	0.600000	0.000000	0.300000	1.200000	8.900000	0.100000	0.100000	0.000000	0.000000	0.000000	0.000000	0.600000	0.400000	0.000000	0.100000	1.100000
GENE3055X	Homo sapiens bone morphogenetic protein 7 (osteogenic protein 1) (BMP7) mRNA.	Homo sapiens bone morphogenetic protein 7 (osteogenic protein 1) (BMP7) mRNA.	1.000000	0.000000	0.200000	0.100000	0.200000	0.000000	2.700000	0.100000	0.700000	5.000000	2.100000	0.800000	2.800000	0.700000	0.800000	0.400000	0.000000	0.800000	2.700000	6.300000	0.400000	0.000000	0.500000	0.200000	0.000000	1.300000	0.000000	0.200000	0.000000	0.000000	1.000000
GENE598X	transferrin receptor	transferrin receptor	1.000000	0.300000	5.000000	0.700000	0.400000	6.700000	0.600000	0.500000	0.000000	0.000000	0.500000	0.300000	0.400000	0.000000	1.600000	0.400000	0.200000	0.300000	0.300000	7.100000	0.100000	0.200000	0.200000	0.800000	0.500000	0.100000	1.300000	0.400000	0.000000	0.100000	1.000000
GENE2494X	Homo sapiens cysteine dioxygenase, type I (CDO1) mRNA.	Homo sapiens cysteine dioxygenase, type I (CDO1) mRNA.	1.000000	0.100000	3.100000	0.000000	0.200000	2.500000	2.800000	0.200000	2.600000	0.600000	2.000000	0.600000	1.700000	0.600000	0.100000	1.400000	0.100000	0.600000	0.200000	4.400000	0.000000	0.900000	0.600000	0.100000	0.000000	0.100000	0.000000	1.800000	0.000000	2.400000	0.200000
GENE1998X	Homo sapiens hypoxia-inducible protein 2 (HIG2), mRNA.	Homo sapiens hypoxia-inducible protein 2 (HIG2), mRNA.	1.000000	0.200000	4.700000	0.700000	0.400000	0.500000	0.500000	0.500000	4.100000	1.000000	1.300000	0.100000	0.300000	0.800000	0.000000	0.700000	0.400000	1.100000	0.600000	6.400000	0.000000	0.300000	1.900000	0.700000	0.100000	0.000000	0.900000	0.000000	0.000000	0.000000	1.900000
GENE3083X	Homo sapiens transketolase (tk) mRNA, complete cds.	Homo sapiens transketolase (tk) mRNA, complete cds.	1.000000	1.800000	3.400000	2.000000	0.100000	2.000000	0.200000	2.300000	4.300000	0.300000	0.700000	0.700000	0.300000	1.400000	2.800000	0.100000	0.100000	0.100000	0.500000	5.300000	0.100000	0.000000	0.300000	0.000000	0.300000	0.300000	0.100000	0.200000	0.000000	0.400000	0.200000
GENE2533X	Homo sapiens 5-hydroxytryptamine (serotonin) receptor 2B (HTR2B) mRNA.	Homo sapiens 5-hydroxytryptamine (serotonin) receptor 2B (HTR2B) mRNA.	1.000000	0.100000	0.400000	0.600000	0.000000	0.200000	0.600000	0.600000	1.200000	0.400000	0.500000	0.100000	0.400000	0.000000	0.200000	0.400000	0.000000	4.600000	3.500000	8.500000	0.200000	0.300000	0.300000	0.300000	0.000000	6.300000	0.000000	0.000000	0.200000	0.000000	0.000000
GENE728X	Homo sapiens LR8 protein (LR8), mRNA.	Homo sapiens LR8 protein (LR8), mRNA.	1.000000	3.400000	3.500000	1.300000	1.300000	0.000000	0.100000	1.100000	1.400000	0.300000	0.000000	0.100000	0.700000	4.600000	0.000000	0.300000	0.200000	0.300000	1.100000	0.500000	0.400000	0.000000	0.600000	3.400000	0.200000	0.200000	0.100000	0.600000	0.600000	3.300000	0.500000
GENE483X	Homo sapiens a disintegrin and metalloprotease domain 8 (ADAM8) mRNA.	Homo sapiens a disintegrin and metalloprotease domain 8 (ADAM8) mRNA.	1.000000	2.900000	0.000000	1.500000	1.900000	4.800000	0.000000	0.000000	0.000000	1.800000	0.000000	0.000000	0.000000	6.300000	0.000000	0.000000	0.000000	4.800000	2.700000	0.000000	2.300000	0.000000	0.000000	0.000000	0.000000	0.000000	0.000000	0.000000	1.100000	0.000000	0.000000
GENE1570X	Homo sapiens KIAA0275 gene product (KIAA0275), mRNA.	Homo sapiens KIAA0275 gene product (KIAA0275), mRNA.	1.000000	0.300000	0.200000	0.800000	3.100000	0.100000	5.300000	1.200000	0.000000	0.800000	0.900000	3.200000	0.800000	7.500000	1.700000	0.100000	0.000000	0.100000	0.200000	2.700000	0.100000	0.100000	0.100000	0.100000	0.000000	0.100000	0.000000	0.000000	0.200000	0.000000	0.500000
GENE1119X	APPH=amyloid precursor protein homolog	APPH=amyloid precursor protein homolog	1.000000	0.000000	0.300000	0.400000	0.200000	0.000000	1.200000	1.400000	0.100000	0.900000	0.300000	0.800000	0.300000	10.200000	2.700000	0.700000	0.300000	2.100000	0.900000	0.000000	0.300000	1.200000	0.400000	0.300000	0.800000	1.100000	0.600000	0.300000	0.400000	1.100000	0.500000
GENE381X	Homo sapiens neuroendocrine secretory protein 55 (NESP55), mRNA.	Homo sapiens neuroendocrine secretory protein 55 (NESP55), mRNA.	1.000000	1.000000	0.500000	1.100000	0.000000	0.200000	1.600000	1.000000	0.500000	0.600000	2.600000	1.700000	1.100000	8.600000	1.200000	1.200000	1.100000	0.800000	0.300000	0.600000	0.000000	0.800000	0.400000	0.900000	0.600000	0.400000	0.700000	0.000000	0.000000	0.000000	0.500000
GENE987X	Homo sapiens similar to vaccinia virus HindIII K4L ORF (HU-K4), mRNA.	Homo sapiens similar to vaccinia virus HindIII K4L ORF (HU-K4), mRNA.	1.000000	0.000000	0.400000	0.500000	1.800000	0.100000	1.900000	1.300000	0.600000	0.700000	1.400000	0.800000	0.900000	9.200000	0.500000	0.600000	0.400000	1.400000	0.800000	1.000000	0.400000	1.000000	0.300000	0.700000	0.500000	0.200000	0.300000	0.200000	0.500000	0.400000	1.200000
GENE759X	Homo sapiens clone 23887 mRNA sequence.	Homo sapiens clone 23887 mRNA sequence.	1.000000	0.400000	1.100000	0.000000	0.000000	0.100000	3.200000	0.200000	0.800000	0.500000	3.000000	1.600000	0.300000	16.300000	0.100000	0.100000	0.100000	0.100000	0.200000	0.500000	0.000000	0.100000	0.000000	0.300000	0.100000	0.200000	0.100000	0.200000	0.000000	0.200000	0.000000
GENE2922X	Homo sapiens mRNA for KIAA0631 protein, partial cds.	Homo sapiens mRNA for KIAA0631 protein, partial cds.	1.000000	0.100000	0.400000	0.100000	1.400000	0.000000	0.400000	0.700000	0.400000	0.800000	0.300000	0.600000	0.400000	16.200000	0.500000	1.200000	0.800000	0.900000	1.300000	1.400000	0.100000	0.100000	0.700000	0.000000	0.500000	0.200000	0.400000	0.000000	0.200000	0.000000	0.100000
GENE2834X	Homo sapiens Melanoma inhibitory activity (MIA) mRNA.	Homo sapiens Melanoma inhibitory activity (MIA) mRNA.	1.000000	0.000000	0.000000	0.100000	0.500000	0.400000	0.200000	0.500000	2.100000	0.500000	2.200000	0.100000	1.900000	9.600000	0.200000	0.500000	0.200000	0.600000	2.000000	0.400000	1.100000	4.300000	0.700000	0.200000	0.100000	0.300000	0.000000	0.600000	0.100000	0.000000	0.600000
GENE742X	adrenal specific	adrenal specific	1.000000	0.000000	6.800000	0.000000	1.200000	0.000000	0.000000	0.000000	0.200000	0.000000	0.000000	0.000000	0.000000	12.000000	0.000000	0.200000	0.100000	0.000000	0.000000	9.200000	0.000000	0.000000	0.000000	0.000000	0.000000	0.000000	0.000000	0.000000	0.000000	0.000000	0.200000
GENE2074X	Homo sapiens clone 23915 mRNA sequence.	Homo sapiens clone 23915 mRNA sequence.	1.000000	0.500000	1.100000	0.100000	0.700000	0.000000	1.600000	0.100000	0.000000	0.600000	3.700000	0.700000	0.200000	9.800000	0.200000	0.000000	0.000000	0.200000	0.100000	7.800000	0.100000	0.100000	0.000000	0.300000	0.100000	0.900000	0.700000	0.000000	0.000000	0.000000	0.500000
GENE1473X	Homo sapiens myosin, light polypeptide 5, regulatory (MYL5) mRNA.	Homo sapiens myosin, light polypeptide 5, regulatory (MYL5) mRNA.	1.000000	1.200000	0.400000	0.200000	4.000000	0.400000	0.600000	0.300000	2.300000	0.900000	0.400000	0.200000	1.200000	4.900000	0.400000	0.200000	0.600000	0.400000	1.400000	6.400000	0.300000	0.400000	0.300000	0.400000	0.800000	0.100000	0.500000	0.200000	0.000000	0.500000	0.400000
GENE1653X	Homo sapiens placental bikunin mRNA, complete cds.	Homo sapiens placental bikunin mRNA, complete cds.	1.000000	3.500000	0.200000	0.400000	2.700000	0.200000	0.400000	0.500000	1.200000	0.100000	0.500000	0.300000	0.500000	8.000000	0.300000	0.100000	0.000000	0.400000	0.600000	4.100000	0.400000	0.100000	0.100000	0.000000	0.100000	0.400000	1.700000	1.500000	0.900000	0.000000	1.000000
GENE3103X	Homo sapiens loss of heterozygosity, 11, chromosomal region 2, gene A (LOH11CR2A), mRNA.	Homo sapiens loss of heterozygosity, 11, chromosomal region 2, gene A (LOH11CR2A), mRNA.	1.000000	0.900000	0.100000	1.000000	0.900000	0.000000	0.500000	1.200000	2.200000	0.500000	0.300000	0.000000	0.300000	7.300000	0.300000	0.200000	0.100000	2.100000	2.300000	5.200000	0.600000	0.400000	0.100000	0.200000	0.100000	0.400000	0.600000	0.900000	0.000000	0.600000	1.000000
GENE2616X	Homo sapiens sex comb on midleg homolog 1 (SCMH1), mRNA.	Homo sapiens sex comb on midleg homolog 1 (SCMH1), mRNA.	1.000000	0.200000	0.400000	0.200000	2.600000	0.000000	0.100000	0.800000	0.100000	0.700000	0.200000	1.300000	1.500000	8.500000	0.400000	0.100000	1.700000	3.300000	2.800000	3.100000	0.000000	0.000000	0.200000	0.000000	0.200000	0.500000	0.800000	0.100000	0.000000	0.100000	0.000000
GENE2640X	Homo sapiens cyclin-dependent kinase inhibitor 2A (melanoma, p16, inhibits CDK4) (CDKN2A) mRNA.	Homo sapiens cyclin-dependent kinase inhibitor 2A (melanoma, p16, inhibits CDK4) (CDKN2A) mRNA.	1.000000	3.000000	0.000000	2.500000	0.900000	0.100000	0.200000	1.400000	0.600000	0.300000	0.400000	0.100000	0.000000	6.700000	1.300000	0.000000	0.300000	0.500000	0.500000	1.100000	0.200000	4.000000	0.000000	1.200000	0.000000	0.100000	4.300000	0.100000	0.000000	0.000000	0.400000
GENE715X	Homo sapiens T-cell acute lymphocytic leukemia 1 (TAL1) mRNA.	Homo sapiens T-cell acute lymphocytic leukemia 1 (TAL1) mRNA.	1.000000	0.000000	8.200000	0.600000	0.000000	5.500000	0.100000	0.500000	0.000000	0.400000	0.500000	0.200000	0.400000	0.000000	0.500000	0.000000	0.000000	0.000000	0.400000	0.900000	0.600000	0.000000	0.000000	0.000000	8.900000	0.000000	1.000000	0.000000	0.000000	0.000000	1.500000
GENE1134X	LYL-1 protein	LYL-1 protein	1.000000	0.100000	4.700000	3.700000	1.700000	5.500000	0.200000	4.100000	0.200000	0.600000	0.400000	0.100000	0.300000	0.000000	0.300000	0.400000	0.200000	0.700000	0.400000	0.500000	0.300000	0.000000	0.300000	0.000000	4.500000	0.100000	0.000000	0.000000	0.300000	0.000000	0.500000
GENE74X	aldehyde dehydrogenase 1	aldehyde dehydrogenase 1	1.000000	0.000000	1.300000	0.100000	1.700000	0.100000	0.800000	1.100000	0.400000	0.700000	0.000000	2.100000	2.000000	3.800000	0.100000	0.200000	0.500000	1.400000	1.500000	0.100000	1.900000	0.000000	0.700000	0.200000	5.000000	0.500000	0.000000	0.200000	0.400000	1.400000	1.700000
GENE785X	SP40,40	SP40,40	1.000000	0.000000	1.100000	1.000000	0.900000	1.600000	1.300000	0.200000	0.800000	1.500000	0.300000	0.400000	1.300000	0.400000	0.000000	1.000000	0.100000	3.400000	0.500000	0.400000	0.600000	2.200000	0.800000	2.100000	4.700000	0.700000	0.000000	0.000000	0.000000	1.900000	0.800000
GENE767X	plasminogen activator inhibitor 1 (PAI-1)	plasminogen activator inhibitor 1 (PAI-1)	1.000000	0.500000	1.200000	0.500000	0.000000	0.000000	0.000000	0.300000	0.000000	0.000000	0.000000	0.000000	0.200000	0.000000	0.100000	0.100000	0.000000	0.100000	0.000000	3.400000	0.000000	0.200000	9.500000	1.200000	11.500000	0.000000	0.000000	0.000000	0.000000	0.500000	0.700000
GENE1077X	Homo sapiens intercellular adhesion molecule 2 (ICAM2) mRNA.	Homo sapiens intercellular adhesion molecule 2 (ICAM2) mRNA.	1.000000	0.000000	0.300000	2.800000	0.100000	0.200000	0.400000	6.800000	0.300000	0.800000	0.700000	0.500000	0.600000	0.200000	0.000000	1.000000	0.600000	0.900000	0.600000	0.700000	0.300000	0.100000	0.000000	0.100000	9.700000	0.500000	0.000000	0.100000	0.300000	0.100000	1.500000
GENE1146X	spermidine / spermine N1-acetyltransferase	spermidine / spermine N1-acetyltransferase	1.000000	0.100000	2.300000	1.500000	0.000000	1.400000	0.100000	2.200000	0.200000	0.600000	0.500000	0.200000	0.200000	0.400000	0.400000	0.500000	0.100000	0.900000	0.900000	4.800000	0.400000	0.100000	1.300000	0.200000	5.200000	0.000000	0.800000	1.000000	0.000000	0.800000	2.800000
GENE180X	(TL27) from (PC3) cell line	(TL27) from (PC3) cell line	1.000000	0.900000	0.400000	0.400000	0.300000	0.400000	0.400000	3.300000	0.800000	0.300000	0.400000	0.000000	0.800000	0.400000	0.000000	1.900000	0.300000	1.800000	2.600000	2.300000	0.800000	0.900000	0.300000	0.000000	4.200000	0.000000	1.700000	0.800000	0.000000	0.400000	3.300000
GENE936X	Homo sapiens thrombomodulin (THBD), mRNA.	Homo sapiens thrombomodulin (THBD), mRNA.	1.000000	0.200000	0.100000	1.700000	0.600000	0.100000	0.100000	3.800000	1.500000	0.100000	0.200000	0.000000	0.500000	0.600000	0.300000	1.500000	1.100000	1.600000	1.400000	1.800000	0.300000	0.000000	1.500000	1.200000	4.600000	0.400000	0.600000	0.200000	0.000000	0.300000	3.800000
GENE1112X	Homo sapiens NEU1 protein (LOC51162), mRNA.	Homo sapiens NEU1 protein (LOC51162), mRNA.	1.000000	0.100000	0.700000	0.300000	0.300000	0.400000	0.800000	2.600000	0.500000	0.300000	0.600000	0.100000	0.700000	0.400000	0.100000	2.100000	0.700000	3.700000	0.900000	2.700000	0.200000	0.000000	2.000000	0.000000	5.700000	0.000000	0.100000	0.000000	0.100000	0.500000	2.900000
GENE1921X	Homo sapiens transgelin 2 (TAGLN2) mRNA.	Homo sapiens transgelin 2 (TAGLN2) mRNA.	1.000000	1.100000	0.400000	0.600000	0.700000	0.200000	0.000000	2.200000	0.600000	0.000000	0.000000	0.000000	0.000000	0.000000	0.400000	1.300000	0.600000	3.100000	1.100000	1.600000	0.800000	2.000000	1.100000	2.100000	5.200000	1.000000	0.700000	0.100000	0.400000	0.100000	2.600000
GENE937X	eukaryotic initiation factor 4AI	eukaryotic initiation factor 4AI	1.000000	0.500000	1.100000	0.500000	0.200000	0.800000	0.200000	1.000000	0.400000	0.500000	0.800000	0.200000	0.400000	0.400000	1.200000	0.000000	0.000000	1.900000	1.200000	2.300000	0.500000	1.200000	0.900000	1.400000	7.200000	1.900000	1.100000	0.300000	0.000000	0.700000	1.200000
GENE947X	Homo sapiens synaptopodin (KIAA1029), mRNA.	Homo sapiens synaptopodin (KIAA1029), mRNA.	1.000000	0.000000	0.100000	0.400000	0.300000	0.100000	0.100000	1.500000	0.900000	0.000000	0.100000	0.000000	1.200000	0.200000	0.100000	1.200000	0.400000	1.600000	1.900000	2.600000	0.500000	1.300000	1.200000	0.200000	6.900000	3.700000	0.600000	0.200000	0.300000	0.500000	2.000000
GENE1070X	Homo sapiens mRNA for KIAA0620 protein, partial cds.	Homo sapiens mRNA for KIAA0620 protein, partial cds.	1.000000	0.000000	0.000000	1.700000	0.200000	0.000000	0.700000	1.700000	0.600000	1.600000	1.000000	0.200000	1.500000	0.200000	1.000000	0.800000	0.200000	1.600000	0.700000	1.400000	0.300000	1.700000	1.100000	2.400000	7.600000	0.400000	0.000000	0.100000	0.100000	0.200000	1.000000
GENE2536X	Homo sapiens guanine nucleotide binding protein 11 (GNG11) mRNA.	Homo sapiens guanine nucleotide binding protein 11 (GNG11) mRNA.	1.000000	0.000000	0.200000	0.100000	0.000000	0.200000	0.200000	2.600000	2.500000	0.200000	0.300000	0.400000	1.700000	0.300000	0.800000	1.300000	0.500000	1.500000	0.500000	2.800000	0.300000	0.900000	1.500000	2.100000	5.600000	0.700000	1.200000	0.100000	0.100000	0.000000	1.400000
GENE2955X	Homo sapiens collagen, type IV, alpha 1 (COL4A1), mRNA.	Homo sapiens collagen, type IV, alpha 1 (COL4A1), mRNA.	1.000000	0.200000	0.800000	1.000000	0.200000	0.000000	0.000000	2.600000	0.700000	0.200000	0.800000	0.000000	0.500000	0.200000	0.000000	1.500000	0.300000	2.900000	1.400000	2.100000	0.300000	1.900000	2.400000	0.700000	3.600000	1.600000	3.200000	0.000000	0.000000	0.100000	1.000000
GENE145X	NAD(P)H:quinone oxireductase	NAD(P)H:quinone oxireductase	1.000000	1.000000	0.000000	0.200000	0.700000	0.100000	0.800000	0.600000	0.900000	0.900000	0.800000	0.300000	1.800000	0.400000	0.200000	0.200000	0.600000	0.700000	0.800000	0.300000	2.000000	1.500000	0.600000	3.600000	6.100000	0.500000	1.400000	0.700000	0.300000	0.200000	1.900000
GENE1953X	lymphocytic antigen CD59/MEM43	lymphocytic antigen CD59/MEM43	1.000000	0.300000	0.700000	0.000000	0.000000	0.900000	2.200000	1.200000	0.600000	0.800000	2.300000	0.600000	0.400000	0.300000	0.000000	0.600000	0.900000	0.600000	0.300000	1.400000	0.000000	3.100000	1.300000	2.400000	5.700000	0.100000	1.500000	0.800000	0.000000	0.300000	0.700000
GENE383X	Homo sapiens eukaryotic translation initiation factor 4A, isoform 1 (EIF4A1) mRNA.	Homo sapiens eukaryotic translation initiation factor 4A, isoform 1 (EIF4A1) mRNA.	1.000000	3.500000	0.700000	2.900000	0.400000	0.300000	0.300000	1.200000	0.200000	0.400000	1.000000	0.100000	0.300000	0.000000	1.200000	0.400000	0.200000	1.000000	0.300000	1.100000	0.200000	2.800000	1.100000	2.700000	4.200000	0.600000	1.300000	0.300000	0.000000	0.300000	1.000000
GENE3100X	Homo sapiens moesin (MSN), mRNA.	Homo sapiens moesin (MSN), mRNA.	1.000000	3.000000	0.200000	2.000000	0.100000	0.400000	0.300000	1.200000	0.500000	0.400000	0.300000	0.200000	0.400000	0.200000	0.600000	0.700000	0.200000	1.100000	0.400000	0.400000	0.200000	2.100000	1.400000	2.400000	5.900000	1.200000	1.300000	0.100000	0.700000	0.300000	2.100000
GENE1801X	Homo sapiens interferon-related developmental regulator 2 (IFRD2), mRNA.	Homo sapiens interferon-related developmental regulator 2 (IFRD2), mRNA.	1.000000	2.400000	1.200000	1.800000	0.600000	0.400000	0.600000	0.900000	0.400000	0.500000	0.500000	0.200000	0.500000	0.500000	0.600000	1.700000	2.200000	1.000000	1.100000	0.600000	0.800000	1.900000	1.100000	2.100000	3.300000	0.700000	0.700000	0.300000	0.000000	0.700000	0.700000
GENE2119X	initiation factor eIF-5A	initiation factor eIF-5A	1.000000	2.900000	1.500000	2.400000	0.700000	0.600000	0.700000	0.700000	0.500000	0.700000	1.000000	0.500000	0.600000	0.500000	0.500000	0.700000	1.100000	0.900000	1.000000	0.900000	0.300000	0.900000	0.400000	1.900000	4.000000	2.000000	0.500000	0.300000	0.400000	0.500000	0.400000
GENE2891X	Homo sapiens v-ral simian leukemia viral oncogene homolog A (ras related) (RALA), mRNA.	Homo sapiens v-ral simian leukemia viral oncogene homolog A (ras related) (RALA), mRNA.	1.000000	2.800000	0.700000	0.600000	1.300000	0.200000	0.100000	1.200000	0.500000	0.200000	1.000000	0.300000	0.800000	0.300000	0.500000	0.600000	0.500000	1.200000	0.400000	1.800000	0.200000	0.900000	0.800000	2.500000	5.300000	1.900000	1.100000	0.700000	0.000000	0.400000	0.900000
GENE2138X	Homo sapiens Tubulin, alpha, brain-specific (TUBA3), mRNA.	Homo sapiens Tubulin, alpha, brain-specific (TUBA3), mRNA.	1.000000	2.600000	1.300000	2.600000	0.300000	0.700000	0.300000	0.600000	0.800000	0.900000	2.400000	0.300000	0.600000	0.200000	0.700000	0.300000	0.200000	0.700000	0.600000	1.300000	0.400000	1.200000	0.200000	2.200000	2.600000	0.600000	3.300000	1.500000	0.100000	0.400000	0.200000
GENE2830X	S-adenosylhomocysteine hydrolase (AHCY)	S-adenosylhomocysteine hydrolase (AHCY)	1.000000	1.600000	1.600000	2.700000	0.700000	0.700000	0.700000	0.300000	0.600000	0.900000	1.500000	0.500000	0.600000	0.400000	0.500000	0.400000	0.100000	0.200000	0.600000	1.800000	0.100000	2.100000	0.100000	1.800000	4.900000	0.100000	2.600000	1.000000	0.000000	0.600000	0.200000
GENE933X	Homo sapiens matrix Gla protein (MGP) mRNA.	Homo sapiens matrix Gla protein (MGP) mRNA.	1.000000	0.000000	0.000000	0.200000	0.300000	0.200000	0.000000	0.200000	1.400000	0.000000	0.100000	0.000000	2.900000	0.500000	0.100000	1.200000	0.200000	4.000000	0.800000	0.200000	0.600000	0.400000	3.800000	0.200000	9.800000	0.700000	1.200000	0.100000	0.100000	0.000000	0.700000
GENE882X	heparan sulfate proteoglycan (HSPG2)	heparan sulfate proteoglycan (HSPG2)	1.000000	0.000000	0.100000	0.100000	1.100000	0.100000	0.000000	0.400000	0.000000	0.000000	0.000000	0.000000	0.300000	0.000000	0.100000	1.100000	0.300000	2.700000	1.100000	0.000000	0.000000	0.700000	0.000000	0.700000	13.500000	1.000000	1.200000	0.000000	0.800000	0.000000	4.600000
GENE1071X	platelet/endothelial cell adhesion molecule-1 (PECAM-1)	platelet/endothelial cell adhesion molecule-1 (PECAM-1)	1.000000	0.000000	0.300000	1.800000	0.100000	0.300000	0.300000	2.300000	1.100000	0.200000	0.300000	0.100000	0.400000	0.000000	0.500000	1.000000	0.300000	0.900000	0.700000	4.200000	0.300000	0.100000	1.300000	0.000000	10.900000	0.300000	0.000000	0.000000	0.500000	0.100000	2.000000
GENE1101X	Homo sapiens endoglin (Osler-Rendu-Weber syndrome 1) (ENG) mRNA.	Homo sapiens endoglin (Osler-Rendu-Weber syndrome 1) (ENG) mRNA.	1.000000	0.000000	0.300000	0.700000	0.400000	0.200000	0.200000	2.600000	0.300000	0.300000	0.300000	0.000000	0.700000	0.100000	0.000000	1.800000	0.300000	1.700000	0.900000	1.800000	0.300000	1.800000	0.000000	0.800000	10.600000	0.400000	0.200000	0.000000	0.600000	0.200000	2.400000
GENE658X	Homo sapiens integrin, alpha 5 (fibronectin receptor, alpha polypeptide) (ITGA5) mRNA.	Homo sapiens integrin, alpha 5 (fibronectin receptor, alpha polypeptide) (ITGA5) mRNA.	1.000000	0.400000	0.500000	0.400000	0.000000	0.200000	0.000000	0.200000	0.100000	0.100000	0.100000	0.300000	0.200000	0.000000	0.500000	0.300000	0.000000	1.300000	0.600000	3.300000	0.200000	2.400000	0.400000	1.600000	13.900000	1.800000	0.000000	0.100000	0.000000	0.200000	0.900000
GENE1076X	plasminogen activator inhibitor 1 (PAI-1)	plasminogen activator inhibitor 1 (PAI-1)	1.000000	0.400000	1.400000	0.300000	0.000000	0.000000	0.000000	0.000000	0.000000	0.000000	0.200000	0.000000	0.100000	0.100000	0.100000	0.300000	0.000000	0.200000	0.100000	2.800000	0.000000	1.200000	0.700000	1.000000	20.200000	0.000000	0.000000	0.000000	0.000000	0.300000	0.500000
GENE1123X	Homo sapiens BMX non-receptor tyrosine kinase (BMX) mRNA.	Homo sapiens BMX non-receptor tyrosine kinase (BMX) mRNA.	1.000000	0.000000	0.100000	0.100000	0.000000	0.300000	0.000000	0.100000	0.300000	0.000000	0.100000	0.000000	0.000000	0.100000	0.000000	0.300000	0.100000	0.300000	0.700000	0.200000	0.100000	0.000000	0.500000	0.000000	26.300000	0.100000	0.000000	0.100000	0.000000	0.000000	0.200000
GENE1140X	Homo sapiens von Willebrand factor (VWF) mRNA.	Homo sapiens von Willebrand factor (VWF) mRNA.	1.000000	0.000000	0.000000	0.600000	0.100000	0.100000	0.200000	1.700000	0.400000	0.300000	0.300000	0.100000	1.200000	0.100000	0.100000	1.700000	0.500000	0.800000	0.300000	0.600000	0.100000	0.000000	1.500000	0.100000	17.500000	0.400000	0.000000	0.000000	0.000000	0.000000	1.300000
GENE3018X	H.sapiens mRNA for cytokine inducible nuclear protein.	H.sapiens mRNA for cytokine inducible nuclear protein.	1.000000	0.000000	0.000000	0.700000	0.000000	0.000000	0.000000	0.400000	0.000000	0.000000	0.000000	0.200000	0.000000	0.000000	0.100000	0.200000	0.100000	0.000000	0.000000	0.000000	0.000000	0.000000	7.300000	0.100000	20.600000	0.000000	0.000000	0.000000	0.000000	0.000000	0.000000
GENE1849X	Homo sapiens matrix metalloproteinase 10 (stromelysin 2) (MMP10) mRNA.	Homo sapiens matrix metalloproteinase 10 (stromelysin 2) (MMP10) mRNA.	1.000000	0.100000	0.400000	0.400000	0.000000	0.100000	0.100000	0.300000	0.100000	0.100000	0.100000	0.100000	0.200000	0.000000	0.100000	0.000000	0.100000	4.000000	0.000000	1.200000	0.000000	0.200000	0.900000	4.700000	13.500000	0.000000	1.700000	0.300000	0.700000	0.000000	0.700000
GENE1086X	PVR poliovirus receptor	PVR poliovirus receptor	1.000000	1.000000	1.700000	0.200000	0.300000	0.100000	0.800000	0.600000	0.000000	0.400000	1.000000	0.300000	0.500000	1.100000	0.200000	0.700000	0.400000	0.000000	0.900000	1.600000	0.300000	0.200000	0.000000	0.500000	9.500000	0.400000	4.400000	0.400000	0.000000	1.800000	0.600000
GENE2994X	Homo sapiens integrin, alpha V (vitronectin receptor, alpha polypeptide, antigen CD51) (ITGAV) mRNA.	Homo sapiens integrin, alpha V (vitronectin receptor, alpha polypeptide, antigen CD51) (ITGAV) mRNA.	1.000000	1.200000	0.000000	0.500000	0.300000	0.000000	0.700000	0.000000	0.400000	0.100000	0.200000	0.200000	1.400000	0.200000	0.000000	0.900000	0.000000	0.600000	0.000000	1.900000	0.000000	0.600000	0.600000	1.400000	9.500000	0.000000	4.200000	2.300000	0.300000	0.000000	2.200000
GENE2768X	nonmuscle myosin heavy chain-B (MYH10)	nonmuscle myosin heavy chain-B (MYH10)	1.000000	0.200000	0.300000	0.100000	0.500000	0.100000	0.500000	0.000000	0.000000	0.200000	0.400000	0.100000	0.300000	0.200000	0.000000	0.300000	0.000000	0.400000	0.000000	0.300000	0.000000	0.000000	3.700000	1.000000	13.600000	0.000000	7.100000	0.000000	0.100000	0.300000	0.300000
GENE2899X	MUC18 glycoprotein	MUC18 glycoprotein	1.000000	0.100000	0.200000	0.300000	0.000000	0.200000	0.600000	0.900000	2.300000	0.500000	0.200000	1.000000	0.900000	0.200000	0.300000	0.000000	0.500000	0.200000	1.700000	1.200000	1.000000	0.000000	3.400000	0.000000	8.600000	0.900000	0.800000	0.100000	0.700000	0.100000	2.800000
GENE3021X	Human SEC14L mRNA, complete cds.	Human SEC14L mRNA, complete cds.	1.000000	0.600000	1.300000	1.700000	2.300000	1.300000	1.200000	1.500000	0.100000	0.700000	0.900000	0.400000	0.700000	0.400000	0.300000	0.400000	0.600000	0.600000	0.700000	0.400000	0.400000	0.400000	1.700000	0.500000	6.900000	0.100000	1.100000	0.200000	0.200000	0.200000	2.200000
GENE2760X	PBX2	PBX2	1.000000	0.300000	0.000000	0.400000	0.200000	0.200000	0.700000	0.600000	0.000000	0.400000	0.300000	0.000000	0.500000	0.400000	0.100000	3.200000	1.800000	0.700000	2.100000	0.000000	0.200000	4.000000	2.000000	0.700000	7.500000	1.000000	2.300000	0.000000	0.000000	0.100000	0.100000
GENE2445X	Homo sapiens homeobox protein (GBX2) gene, complete cds.	Homo sapiens homeobox protein (GBX2) gene, complete cds.	1.000000	1.400000	0.500000	0.500000	5.500000	0.400000	1.300000	0.000000	0.800000	0.100000	5.000000	0.700000	0.700000	2.100000	1.100000	0.200000	0.300000	0.000000	0.600000	0.000000	0.000000	0.100000	0.000000	0.200000	6.700000	0.700000	1.000000	0.000000	0.100000	0.000000	0.000000
GENE1056X	Homo sapiens insulin-like growth factor binding protein 7 (IGFBP7) mRNA.	Homo sapiens insulin-like growth factor binding protein 7 (IGFBP7) mRNA.	1.000000	0.200000	0.300000	1.300000	0.900000	0.200000	0.200000	4.000000	1.000000	0.600000	0.300000	0.100000	3.200000	0.600000	0.200000	1.200000	0.100000	3.100000	0.600000	0.300000	0.200000	2.900000	0.700000	0.400000	4.500000	0.100000	1.700000	0.000000	0.800000	0.000000	0.400000
GENE1900X	Homo sapiens putative transmembrane protein (NMA), mRNA.	Homo sapiens putative transmembrane protein (NMA), mRNA.	1.000000	0.200000	1.200000	0.200000	0.400000	0.300000	1.000000	4.600000	0.400000	2.100000	0.500000	0.400000	5.500000	0.700000	0.000000	1.700000	0.100000	2.200000	0.300000	0.900000	0.100000	1.800000	0.300000	0.200000	1.200000	1.800000	0.700000	0.100000	0.000000	0.300000	0.700000
GENE300X	Homo sapiens calcium/calmodulin-dependent protein kinase (CaM kinase) II gamma (CAMK2G) mRNA, and translated products.	Homo sapiens calcium/calmodulin-dependent protein kinase (CaM kinase) II gamma (CAMK2G) mRNA, and translated products.	1.000000	5.000000	0.800000	3.700000	0.000000	0.400000	1.100000	1.200000	0.000000	0.600000	0.500000	0.000000	0.800000	0.000000	2.400000	3.800000	0.800000	1.200000	1.900000	0.300000	0.000000	0.900000	1.000000	0.800000	0.100000	0.100000	0.700000	1.000000	0.000000	0.000000	0.900000
GENE1857X	Homo sapiens acidic protein rich in leucines (SSP29) mRNA.	Homo sapiens acidic protein rich in leucines (SSP29) mRNA.	1.000000	2.800000	1.400000	4.000000	0.400000	0.900000	0.400000	1.100000	0.500000	1.200000	1.000000	0.300000	0.700000	0.300000	3.700000	0.200000	0.200000	0.600000	0.300000	0.600000	0.200000	1.700000	0.900000	1.200000	0.800000	2.800000	0.700000	0.300000	0.100000	0.000000	0.500000
GENE341X	Homo sapiens signal sequence receptor, delta (translocon-associated protein delta) (SSR4), mRNA.	Homo sapiens signal sequence receptor, delta (translocon-associated protein delta) (SSR4), mRNA.	1.000000	0.200000	1.000000	3.000000	0.500000	0.500000	0.300000	1.700000	0.300000	0.700000	0.700000	0.300000	0.600000	3.300000	0.500000	0.600000	0.300000	1.400000	2.200000	1.300000	2.300000	0.900000	0.400000	1.100000	1.300000	0.300000	1.200000	0.900000	0.100000	1.000000	1.100000
GENE327X	Homo sapiens HSPC150 protein (HSPC150), mRNA.	Homo sapiens HSPC150 protein (HSPC150), mRNA.	1.000000	1.000000	4.000000	1.500000	2.000000	3.800000	1.600000	0.800000	0.200000	0.400000	3.700000	1.200000	0.400000	0.300000	5.000000	0.200000	0.300000	0.100000	0.300000	0.600000	0.100000	0.100000	0.100000	0.100000	0.700000	0.100000	0.900000	0.500000	0.000000	0.100000	0.000000
GENE252X	Homo sapiens protein regulator of cytokinesis 1 (PRC1) mRNA.	Homo sapiens protein regulator of cytokinesis 1 (PRC1) mRNA.	1.000000	4.200000	3.900000	0.800000	3.100000	5.100000	0.600000	0.700000	0.200000	0.300000	0.800000	0.500000	0.300000	0.000000	2.800000	0.300000	0.000000	0.400000	1.300000	0.600000	0.200000	0.000000	0.000000	0.800000	1.000000	0.000000	1.400000	0.400000	0.000000	0.000000	0.500000
GENE819X	Homo sapiens pituitary tumor-transforming 1 (PTTG1) mRNA.	Homo sapiens pituitary tumor-transforming 1 (PTTG1) mRNA.	1.000000	3.600000	4.100000	2.600000	4.600000	2.400000	0.300000	0.700000	0.200000	0.000000	1.000000	0.300000	0.100000	0.600000	2.800000	0.200000	0.200000	0.500000	1.000000	1.300000	0.200000	0.400000	0.000000	0.400000	0.800000	0.000000	1.200000	0.200000	0.000000	0.000000	0.400000
GENE31X	Homo sapiens hyaluronan-mediated motility receptor (RHAMM) (HMMR), transcript variant 1, mRNA.	Homo sapiens hyaluronan-mediated motility receptor (RHAMM) (HMMR), transcript variant 1, mRNA.	1.000000	3.200000	2.100000	1.200000	3.200000	2.300000	0.000000	1.800000	0.000000	0.300000	1.600000	0.300000	0.200000	0.000000	3.000000	0.100000	0.200000	0.300000	1.500000	0.600000	0.500000	0.400000	0.200000	1.100000	1.700000	0.400000	1.900000	0.600000	0.400000	0.300000	0.300000
GENE2257X	Homo sapiens KIAA0166 gene product (KIAA0166), mRNA.	Homo sapiens KIAA0166 gene product (KIAA0166), mRNA.	1.000000	1.200000	2.000000	1.700000	2.900000	2.700000	0.900000	2.200000	0.200000	0.700000	2.100000	0.400000	0.900000	0.300000	3.200000	0.100000	0.100000	1.000000	1.400000	0.500000	0.600000	0.400000	0.200000	1.200000	1.100000	0.200000	0.700000	0.200000	0.000000	0.000000	0.900000
GENE160X	cycA cyclin A	cycA cyclin A	1.000000	2.400000	5.200000	2.800000	0.300000	4.300000	0.100000	0.800000	0.100000	0.300000	0.600000	0.200000	0.400000	0.000000	7.200000	0.200000	0.000000	0.200000	1.200000	0.400000	0.300000	0.200000	0.100000	0.400000	1.100000	0.100000	0.400000	0.400000	0.000000	0.000000	0.300000
GENE746X	mki67a (short type) for antigen of monoclonal antibody Ki-67	mki67a (short type) for antigen of monoclonal antibody Ki-67	1.000000	4.100000	6.800000	4.300000	0.400000	3.300000	0.100000	0.800000	0.100000	0.100000	0.200000	0.100000	0.000000	0.000000	4.200000	0.100000	0.300000	0.800000	1.100000	0.300000	0.000000	0.400000	0.200000	0.600000	0.600000	0.100000	0.800000	0.300000	0.000000	0.000000	0.000000
GENE2302X	Homo sapiens cell division cycle 2, G1 to S and G2 to M (CDC2) mRNA.	Homo sapiens cell division cycle 2, G1 to S and G2 to M (CDC2) mRNA.	1.000000	1.900000	6.300000	1.900000	1.700000	2.200000	0.100000	1.400000	0.100000	0.200000	1.200000	0.000000	0.000000	0.100000	4.100000	0.100000	0.000000	0.100000	0.700000	0.200000	1.600000	0.100000	0.300000	0.300000	1.500000	0.100000	1.100000	1.900000	0.100000	0.000000	0.600000
GENE2800X	cyclin B	cyclin B	1.000000	2.900000	3.800000	2.800000	1.300000	2.200000	0.500000	0.600000	0.200000	0.200000	1.100000	0.600000	0.600000	0.400000	3.200000	0.400000	0.300000	0.600000	1.100000	0.900000	0.200000	0.200000	0.200000	0.700000	1.700000	0.200000	2.500000	0.600000	0.000000	0.000000	0.100000
GENE760X	protein disulfide isomerase related protein (ERp72)	protein disulfide isomerase related protein (ERp72)	1.000000	0.000000	3.500000	1.700000	1.700000	3.900000	1.200000	2.000000	0.500000	1.600000	1.800000	1.200000	0.800000	1.700000	1.000000	0.500000	0.600000	1.200000	0.900000	0.500000	0.400000	0.200000	0.200000	0.300000	0.300000	0.200000	0.200000	0.000000	0.900000	0.500000	0.700000
GENE1199X	Homo sapiens F-box protein 7 (FBX7), mRNA.	Homo sapiens F-box protein 7 (FBX7), mRNA.	1.000000	0.700000	3.500000	1.300000	1.500000	4.500000	1.100000	1.700000	0.400000	3.600000	0.700000	0.500000	1.400000	0.700000	0.800000	0.300000	0.200000	0.800000	0.500000	0.600000	0.300000	0.500000	0.300000	0.500000	0.400000	0.400000	0.900000	0.300000	0.000000	0.400000	1.000000
GENE1623X	deoxycytidylate deaminase	deoxycytidylate deaminase	1.000000	0.300000	4.400000	3.400000	0.700000	3.300000	1.300000	0.500000	0.200000	1.200000	2.100000	1.000000	0.200000	0.200000	2.100000	0.900000	0.900000	1.000000	1.000000	0.400000	0.400000	0.900000	0.800000	0.900000	1.100000	0.300000	0.000000	0.200000	0.100000	0.300000	0.300000
GENE740X	histone H1(0)	histone H1(0)	1.000000	0.800000	4.700000	0.000000	0.200000	1.800000	1.700000	0.500000	0.600000	0.900000	3.600000	2.000000	1.000000	0.600000	1.200000	0.600000	1.000000	1.500000	0.900000	0.400000	0.300000	1.500000	0.400000	0.900000	0.200000	0.200000	0.200000	0.200000	0.800000	0.700000	0.600000
GENE1372X	Homo sapiens nuclear prelamin A recognition factor (NARF), mRNA.	Homo sapiens nuclear prelamin A recognition factor (NARF), mRNA.	1.000000	0.200000	6.200000	1.200000	1.100000	1.700000	1.300000	1.200000	0.600000	0.900000	2.200000	0.700000	0.700000	0.300000	1.100000	0.900000	0.900000	0.900000	0.700000	0.300000	0.400000	0.700000	0.400000	0.500000	1.600000	0.100000	0.800000	0.300000	0.800000	0.500000	0.800000
GENE1723X	Homo sapiens thioredoxin-dependent peroxide reductase 1 (thiol-specific antioxidant 1, natural killer-enhancing factor B) (TDPX1), mRNA.	Homo sapiens thioredoxin-dependent peroxide reductase 1 (thiol-specific antioxidant 1, natural killer-enhancing factor B) (TDPX1), mRNA.	1.000000	0.600000	5.900000	0.800000	0.000000	1.200000	2.000000	0.500000	0.800000	1.000000	2.100000	1.300000	1.300000	1.200000	0.400000	1.500000	1.400000	0.400000	0.500000	0.300000	0.200000	1.200000	0.400000	1.400000	1.300000	1.200000	0.400000	0.300000	0.100000	0.100000	0.200000
GENE2707X	Homo sapiens HtrA-like serine protease (OMI), mRNA.	Homo sapiens HtrA-like serine protease (OMI), mRNA.	1.000000	0.400000	3.500000	1.400000	0.600000	1.800000	1.100000	1.900000	0.400000	1.200000	3.500000	0.300000	1.100000	0.700000	1.200000	0.800000	0.700000	1.700000	1.300000	0.500000	0.300000	0.700000	0.700000	0.700000	0.600000	0.300000	0.400000	0.300000	0.000000	0.400000	1.200000
GENE733X	Homo sapiens membrane protein, palmitoylated 1 (55kD) (MPP1) mRNA.	Homo sapiens membrane protein, palmitoylated 1 (55kD) (MPP1) mRNA.	1.000000	0.200000	4.400000	0.600000	0.300000	3.600000	1.800000	1.900000	0.300000	0.800000	0.900000	1.400000	0.700000	0.400000	3.900000	0.500000	0.600000	0.600000	0.800000	1.900000	0.200000	0.600000	0.400000	0.300000	0.600000	0.800000	0.500000	0.100000	0.000000	0.300000	0.800000
GENE2697X	Human EST clone 122887 mariner transposon Hsmar1 sequence.	Human EST clone 122887 mariner transposon Hsmar1 sequence.	1.000000	0.200000	5.000000	0.700000	1.300000	1.200000	2.700000	2.100000	0.300000	2.700000	3.100000	1.300000	0.500000	1.300000	4.800000	0.100000	0.000000	0.200000	0.600000	0.500000	0.100000	0.100000	0.200000	0.100000	0.100000	0.100000	0.200000	0.100000	0.000000	0.300000	0.100000
GENE2761X	cyclin D3 (CCND3)	cyclin D3 (CCND3)	1.000000	0.100000	1.700000	2.700000	1.200000	2.700000	1.200000	1.300000	0.100000	0.900000	1.000000	1.000000	0.700000	0.200000	2.200000	0.500000	0.700000	0.800000	0.900000	0.900000	0.500000	2.100000	0.700000	0.500000	1.900000	0.900000	0.900000	0.400000	0.200000	0.100000	0.700000
GENE1808X	Homo sapiens serine/threonine kinase 12 (STK12), mRNA.	Homo sapiens serine/threonine kinase 12 (STK12), mRNA.	1.000000	1.200000	3.200000	3.100000	0.000000	2.800000	0.200000	0.500000	0.100000	0.200000	1.000000	0.300000	0.100000	0.000000	3.600000	0.200000	0.200000	0.700000	3.000000	0.200000	0.700000	0.400000	0.500000	0.600000	3.400000	0.300000	2.900000	0.600000	0.000000	0.000000	0.300000
GENE2094X	Homo sapiens phorbolin (similar to apolipoprotein B mRNA editing protein) (DJ742C19.2) mRNA.	Homo sapiens phorbolin (similar to apolipoprotein B mRNA editing protein) (DJ742C19.2) mRNA.	1.000000	0.500000	3.100000	4.600000	0.000000	3.900000	0.100000	1.400000	0.200000	0.200000	0.400000	0.000000	0.900000	0.200000	0.900000	0.400000	0.100000	0.400000	1.200000	0.300000	0.800000	1.100000	0.000000	1.000000	1.800000	0.100000	4.300000	1.700000	0.000000	0.100000	0.600000
GENE1384X	Homo sapiens uroporphyrinogen III synthase (congenital erythropoietic porphyria) (UROS) mRNA.	Homo sapiens uroporphyrinogen III synthase (congenital erythropoietic porphyria) (UROS) mRNA.	1.000000	0.000000	3.900000	1.600000	0.600000	1.600000	2.100000	1.700000	0.300000	1.000000	0.100000	0.000000	0.500000	0.400000	0.900000	1.900000	3.000000	1.200000	1.000000	0.000000	0.700000	1.600000	0.300000	1.300000	0.900000	0.100000	1.600000	0.300000	0.000000	0.700000	0.900000
GENE668X	Human mRNA for MAP kinase kinase 3b ,complete cds.	Human mRNA for MAP kinase kinase 3b ,complete cds.	1.000000	0.800000	3.700000	2.400000	0.000000	3.800000	0.500000	1.200000	0.600000	0.400000	0.300000	0.200000	0.600000	0.400000	0.400000	0.900000	3.800000	1.100000	1.200000	0.700000	0.400000	0.400000	0.300000	1.600000	0.300000	0.700000	1.300000	0.600000	0.000000	0.600000	1.000000
GENE2326X	Homo sapiens v-raf murine sarcoma 3611 viral oncogene homolog 1 (ARAF1), mRNA.	Homo sapiens v-raf murine sarcoma 3611 viral oncogene homolog 1 (ARAF1), mRNA.	1.000000	1.000000	1.800000	2.000000	0.100000	2.800000	0.000000	1.300000	0.700000	0.000000	0.400000	0.600000	1.000000	0.500000	0.800000	1.100000	3.500000	1.400000	1.200000	1.100000	0.400000	1.000000	0.600000	1.000000	1.100000	1.300000	1.200000	0.500000	0.400000	0.600000	0.900000
GENE2609X	Homo sapiens glycophorin C (Gerbich blood group) (GYPC), transcript variant 2, mRNA.	Homo sapiens glycophorin C (Gerbich blood group) (GYPC), transcript variant 2, mRNA.	1.000000	0.100000	3.800000	0.000000	0.100000	4.400000	0.100000	0.000000	0.800000	0.400000	0.400000	0.200000	0.700000	0.300000	1.800000	2.300000	2.800000	1.700000	1.100000	0.300000	0.300000	1.700000	2.100000	1.400000	0.300000	0.600000	0.500000	0.200000	0.500000	0.100000	1.000000
GENE2065X	Homo sapiens cig5 mRNA, partial sequence.	Homo sapiens cig5 mRNA, partial sequence.	1.000000	0.500000	5.000000	0.500000	0.300000	2.200000	0.900000	2.500000	0.000000	0.500000	0.700000	0.000000	0.600000	0.000000	3.600000	0.000000	0.400000	3.700000	1.000000	0.900000	0.300000	3.400000	0.400000	0.000000	0.000000	1.100000	0.000000	0.300000	0.000000	0.000000	1.000000
GENE1559X	Homo sapiens hypothetical protein (LOC51264), mRNA.	Homo sapiens hypothetical protein (LOC51264), mRNA.	1.000000	0.500000	0.700000	0.500000	0.300000	0.200000	1.300000	0.500000	0.400000	1.300000	1.200000	0.500000	1.300000	0.600000	0.400000	1.000000	1.800000	1.000000	0.800000	0.700000	2.700000	2.200000	0.800000	1.600000	1.900000	0.900000	0.900000	2.500000	0.200000	0.800000	0.400000
GENE641X	Human mRNA for KIAA0393 gene, complete cds.	Human mRNA for KIAA0393 gene, complete cds.	1.000000	0.100000	1.500000	0.500000	0.400000	2.200000	2.200000	1.400000	0.200000	1.200000	2.800000	1.700000	0.900000	2.200000	1.500000	0.600000	0.400000	1.900000	1.100000	0.400000	0.200000	0.100000	0.400000	0.100000	3.700000	0.100000	0.400000	0.100000	1.100000	0.200000	0.300000
GENE747X	Homo sapiens RAD54, S. cerevisiae, homolog of, B (RAD54B), mRNA.	Homo sapiens RAD54, S. cerevisiae, homolog of, B (RAD54B), mRNA.	1.000000	0.900000	1.900000	0.600000	2.200000	1.100000	1.100000	2.100000	0.000000	0.700000	1.900000	0.400000	1.700000	1.600000	3.100000	0.200000	0.200000	0.600000	0.300000	0.300000	0.600000	0.000000	0.000000	2.100000	0.000000	1.000000	2.500000	0.000000	1.600000	1.200000	0.000000
GENE128X	Homo sapiens 3-phosphoglycerate dehydrogenase mRNA, complete cds.	Homo sapiens 3-phosphoglycerate dehydrogenase mRNA, complete cds.	1.000000	0.500000	2.500000	0.600000	0.800000	0.200000	0.000000	0.900000	1.000000	2.700000	1.900000	0.000000	1.300000	0.500000	1.700000	3.300000	0.000000	1.700000	1.100000	0.400000	0.800000	1.400000	1.300000	0.000000	1.400000	0.300000	1.500000	0.800000	0.000000	0.700000	0.700000
GENE340X	Homo sapiens hypothetical protein (HSPC068), mRNA.	Homo sapiens hypothetical protein (HSPC068), mRNA.	1.000000	1.200000	0.700000	0.600000	0.500000	2.900000	0.700000	1.600000	0.500000	1.000000	1.900000	0.300000	0.800000	0.400000	1.100000	0.900000	0.700000	1.000000	0.500000	0.900000	0.300000	1.700000	2.300000	0.500000	0.400000	0.200000	2.200000	0.300000	2.500000	0.400000	0.900000
GENE237X	Homo sapiens cold inducible RNA-binding protein (CIRBP) mRNA.	Homo sapiens cold inducible RNA-binding protein (CIRBP) mRNA.	1.000000	0.800000	0.500000	0.000000	0.900000	2.700000	1.800000	0.900000	1.300000	1.200000	0.000000	2.200000	1.600000	2.600000	1.100000	0.700000	0.700000	1.100000	0.500000	0.800000	0.400000	1.100000	0.400000	1.100000	0.800000	1.400000	0.700000	0.200000	1.000000	0.600000	1.000000
GENE2180X	Homo sapiens B-cell CLL/lymphoma 6 (zinc finger protein 51) (BCL6) mRNA.	Homo sapiens B-cell CLL/lymphoma 6 (zinc finger protein 51) (BCL6) mRNA.	1.000000	0.100000	0.800000	0.900000	0.200000	2.300000	2.200000	0.800000	0.800000	1.200000	1.500000	3.200000	1.700000	0.300000	1.100000	0.700000	2.800000	1.200000	0.200000	0.700000	0.000000	1.400000	1.500000	1.500000	0.300000	0.700000	0.300000	0.100000	0.100000	0.400000	0.800000
GENE675X	Homo sapiens hook2 protein (HOOK2), mRNA.	Homo sapiens hook2 protein (HOOK2), mRNA.	1.000000	1.400000	0.800000	0.100000	0.600000	0.100000	0.800000	0.600000	0.900000	0.600000	1.700000	0.600000	0.400000	3.700000	0.600000	2.000000	2.000000	1.200000	2.000000	1.700000	1.700000	0.900000	0.600000	0.300000	0.500000	0.300000	1.900000	0.500000	0.000000	0.500000	1.200000
GENE930X	Homo sapiens glypican 4 (GPC4) mRNA.	Homo sapiens glypican 4 (GPC4) mRNA.	1.000000	3.000000	0.200000	0.600000	0.000000	0.200000	0.500000	0.800000	0.800000	1.000000	1.000000	0.200000	2.000000	2.800000	0.200000	0.600000	0.800000	1.100000	1.200000	1.400000	0.800000	1.200000	0.600000	1.000000	0.300000	1.300000	3.200000	0.000000	0.000000	1.200000	2.000000
GENE1047X	Homo sapiens CDC-like kinase 3 (CLK3), transcript variant phclk3/152, mRNA.	Homo sapiens CDC-like kinase 3 (CLK3), transcript variant phclk3/152, mRNA.	1.000000	1.100000	1.900000	0.800000	1.500000	0.600000	0.800000	0.800000	0.300000	1.500000	1.200000	2.100000	1.000000	2.600000	1.300000	0.500000	0.300000	1.100000	0.900000	0.000000	0.000000	0.100000	0.800000	1.000000	0.700000	2.600000	0.800000	0.300000	1.200000	0.700000	1.500000
GENE427X	Homo sapiens TRAIL receptor 2 mRNA, complete cds.	Homo sapiens TRAIL receptor 2 mRNA, complete cds.	1.000000	1.500000	0.900000	0.600000	1.700000	0.000000	0.000000	1.300000	0.000000	1.500000	1.100000	1.500000	1.500000	4.200000	1.000000	0.000000	1.000000	0.000000	1.800000	0.700000	2.400000	0.000000	0.500000	0.300000	1.800000	1.600000	1.100000	0.000000	1.000000	0.900000	0.300000
GENE3167X	Homo sapiens KIAA0102 gene product (KIAA0102), mRNA.	Homo sapiens KIAA0102 gene product (KIAA0102), mRNA.	1.000000	0.500000	0.300000	0.200000	2.200000	0.100000	1.300000	0.400000	0.700000	0.000000	1.300000	1.500000	2.600000	5.300000	0.100000	0.500000	0.300000	0.700000	1.400000	0.400000	1.500000	0.000000	0.700000	0.700000	0.600000	2.800000	1.600000	0.000000	0.700000	0.600000	1.100000
GENE422X	sterol carrier protein-X / sterol carrier protein-2 (SCP-X/SCP-2)	sterol carrier protein-X / sterol carrier protein-2 (SCP-X/SCP-2)	1.000000	1.100000	0.900000	0.600000	0.400000	0.300000	0.900000	0.900000	1.700000	0.800000	0.900000	0.600000	1.100000	3.100000	0.700000	1.000000	0.600000	1.300000	1.000000	0.500000	0.200000	1.400000	0.500000	1.500000	0.700000	0.700000	1.000000	1.400000	0.900000	2.600000	0.700000
GENE2812X	Homo sapiens DKFZP564N1363 protein (DKFZP564N1363), mRNA.	Homo sapiens DKFZP564N1363 protein (DKFZP564N1363), mRNA.	1.000000	1.600000	0.500000	0.900000	1.600000	0.000000	0.000000	1.000000	0.000000	1.300000	1.500000	0.900000	0.900000	3.500000	0.900000	0.000000	0.600000	0.300000	0.600000	1.200000	0.000000	1.000000	1.900000	1.400000	2.200000	0.500000	1.100000	1.000000	0.000000	2.500000	1.000000
GENE836X	Homo sapiens minichromosome maintenance deficient (S. cerevisiae) 2 (mitotin) (MCM2) mRNA.	Homo sapiens minichromosome maintenance deficient (S. cerevisiae) 2 (mitotin) (MCM2) mRNA.	1.000000	1.600000	2.000000	2.500000	0.700000	2.400000	0.000000	1.000000	0.000000	3.400000	3.200000	0.900000	3.200000	0.300000	2.000000	0.200000	0.500000	0.600000	0.500000	0.600000	0.200000	0.800000	0.700000	1.000000	0.400000	0.200000	0.500000	0.200000	0.000000	0.200000	0.200000
GENE2183X	Homo sapiens suppressor of variegation 3-9 (Drosophila) homolog (SUV39H) mRNA, and translated products.	Homo sapiens suppressor of variegation 3-9 (Drosophila) homolog (SUV39H) mRNA, and translated products.	1.000000	3.300000	0.800000	1.700000	0.500000	0.600000	2.100000	0.700000	0.000000	3.100000	3.600000	1.100000	1.500000	0.900000	1.400000	0.400000	0.400000	0.600000	1.400000	1.000000	0.200000	0.000000	0.000000	2.100000	1.100000	0.200000	0.400000	0.300000	0.100000	0.100000	0.500000
GENE80X	Homo sapiens heat shock 10kD protein 1 (chaperonin 10) (HSPE1) mRNA.	Homo sapiens heat shock 10kD protein 1 (chaperonin 10) (HSPE1) mRNA.	1.000000	4.600000	0.700000	0.200000	0.000000	0.000000	1.200000	0.400000	0.700000	1.400000	1.200000	0.600000	0.900000	1.400000	2.600000	1.100000	1.000000	0.800000	1.000000	1.900000	0.000000	0.300000	0.400000	0.700000	0.300000	0.400000	1.400000	0.800000	0.000000	2.400000	1.700000
GENE905X	Homo sapiens dCMP deaminase (DCTD) mRNA.	Homo sapiens dCMP deaminase (DCTD) mRNA.	1.000000	3.400000	0.500000	1.600000	2.200000	0.000000	0.900000	4.100000	0.600000	0.400000	0.500000	0.300000	0.900000	1.200000	1.300000	0.800000	0.300000	0.800000	0.700000	0.700000	0.400000	1.400000	0.300000	1.800000	0.800000	1.000000	0.600000	0.300000	1.500000	0.000000	0.700000
GENE637X	Homo sapiens interferon, gamma-inducible protein 16 (IFI16) mRNA.	Homo sapiens interferon, gamma-inducible protein 16 (IFI16) mRNA.	1.000000	4.600000	0.400000	3.900000	0.000000	0.300000	0.400000	4.100000	0.500000	0.900000	0.900000	0.400000	0.900000	0.000000	1.800000	0.200000	0.100000	2.200000	0.900000	0.800000	0.200000	1.800000	0.700000	1.400000	0.900000	0.300000	0.200000	0.100000	0.000000	0.000000	1.100000
GENE595X	cytoskeletal gamma-actin	cytoskeletal gamma-actin	1.000000	3.600000	0.300000	2.200000	0.300000	2.300000	1.600000	1.000000	0.600000	0.400000	2.000000	0.300000	0.600000	0.200000	1.600000	0.400000	0.600000	0.600000	0.200000	0.900000	0.200000	1.400000	1.600000	2.900000	0.000000	0.200000	2.800000	0.400000	0.100000	0.100000	0.500000
GENE1174X	Homo sapiens carboxyl terminal LIM domain protein (CLIM1) mRNA, complete cds.	Homo sapiens carboxyl terminal LIM domain protein (CLIM1) mRNA, complete cds.	1.000000	6.000000	0.700000	2.500000	0.300000	0.200000	0.000000	1.700000	0.500000	0.100000	0.200000	0.100000	0.300000	0.200000	0.700000	1.600000	1.500000	1.500000	1.200000	1.100000	0.500000	0.500000	2.200000	0.400000	1.000000	0.700000	1.200000	0.900000	0.000000	0.500000	1.700000
GENE32X	Homo sapiens integrin, beta 1 (fibronectin receptor, beta polypeptide, antigen CD29 includes MDF2, MSK12) (ITGB1) mRNA.	Homo sapiens integrin, beta 1 (fibronectin receptor, beta polypeptide, antigen CD29 includes MDF2, MSK12) (ITGB1) mRNA.	1.000000	10.100000	0.300000	0.300000	0.600000	0.200000	0.100000	1.400000	0.000000	0.200000	0.200000	0.100000	0.300000	0.800000	0.100000	0.600000	0.100000	1.300000	0.300000	2.700000	0.100000	1.200000	0.300000	2.500000	1.200000	0.700000	3.700000	0.100000	0.100000	0.100000	0.500000
GENE678X	Homo sapiens paxillin (PXN) mRNA.	Homo sapiens paxillin (PXN) mRNA.	1.000000	6.000000	0.200000	0.400000	1.000000	0.600000	0.300000	1.500000	1.100000	0.400000	0.500000	0.400000	1.000000	0.600000	0.500000	0.600000	0.700000	1.400000	0.700000	2.500000	0.400000	0.200000	0.700000	0.600000	1.400000	0.600000	3.200000	0.400000	0.400000	0.200000	1.500000
GENE965X	nonmuscle myosin heavy chain (NMHC)	nonmuscle myosin heavy chain (NMHC)	1.000000	7.200000	0.200000	1.300000	0.000000	0.500000	0.400000	2.000000	0.600000	0.400000	0.300000	0.000000	0.900000	0.000000	0.000000	0.600000	0.100000	1.700000	0.500000	1.300000	0.200000	1.800000	0.800000	0.800000	1.700000	0.600000	4.300000	0.300000	0.200000	0.200000	1.000000
GENE646X	Homo sapiens solute carrier family 20 (phosphate transporter), member 1 (SLC20A1), mRNA.	Homo sapiens solute carrier family 20 (phosphate transporter), member 1 (SLC20A1), mRNA.	1.000000	4.200000	1.200000	1.300000	0.300000	0.700000	1.300000	1.200000	0.100000	0.500000	0.900000	0.700000	0.800000	0.200000	0.800000	0.200000	0.200000	0.600000	0.400000	3.300000	0.200000	2.400000	0.400000	1.600000	1.200000	0.300000	2.500000	0.300000	0.400000	0.400000	1.100000
GENE709X	Human protein disulfide isomerase-related protein P5 mRNA, partial cds.	Human protein disulfide isomerase-related protein P5 mRNA, partial cds.	1.000000	4.600000	1.200000	1.400000	0.300000	0.400000	0.600000	1.700000	0.400000	0.600000	0.800000	0.300000	0.800000	0.900000	0.500000	0.500000	0.200000	0.700000	0.700000	2.400000	0.400000	0.900000	0.300000	1.800000	1.800000	0.200000	4.100000	0.300000	0.200000	0.700000	0.400000
GENE1166X	78 kdalton glucose-regulated protein (GRP78)	78 kdalton glucose-regulated protein (GRP78)	1.000000	5.500000	1.700000	1.400000	1.000000	0.300000	0.500000	1.100000	0.200000	0.600000	0.500000	0.300000	0.500000	2.000000	0.500000	0.600000	0.200000	0.600000	0.600000	2.000000	0.400000	1.000000	0.500000	1.500000	1.600000	0.200000	2.000000	0.200000	0.000000	0.400000	2.200000
GENE1482X	Homo sapiens glucosidase, alpha; acid (Pompe disease, glycogen storage disease type II) (GAA) mRNA.	Homo sapiens glucosidase, alpha; acid (Pompe disease, glycogen storage disease type II) (GAA) mRNA.	1.000000	6.700000	0.200000	0.600000	0.700000	0.400000	0.500000	0.900000	0.200000	0.900000	0.900000	0.200000	0.600000	0.500000	0.300000	0.700000	0.700000	1.200000	0.400000	3.000000	0.200000	2.400000	0.200000	1.300000	2.500000	0.900000	0.500000	0.300000	0.400000	0.400000	1.000000
GENE1257X	Homo sapiens catenin (cadherin-associated protein), alpha-like 1 (CTNNAL1) mRNA.	Homo sapiens catenin (cadherin-associated protein), alpha-like 1 (CTNNAL1) mRNA.	1.000000	5.400000	1.200000	0.600000	1.400000	0.700000	0.500000	1.100000	0.400000	0.200000	1.000000	0.400000	2.400000	0.000000	0.600000	1.400000	0.500000	1.500000	0.600000	0.000000	0.100000	1.100000	0.300000	1.000000	3.600000	0.400000	3.000000	0.000000	0.000000	0.100000	0.500000
GENE1288X	a gene on clone mcag11 chromosome 1 CAG repeat region	a gene on clone mcag11 chromosome 1 CAG repeat region	1.000000	5.200000	0.700000	0.500000	0.200000	0.000000	0.400000	1.300000	0.900000	0.500000	0.500000	0.100000	0.200000	0.100000	0.100000	0.500000	0.200000	1.300000	0.700000	0.700000	0.300000	2.400000	0.500000	2.300000	4.800000	0.400000	3.300000	0.900000	0.200000	0.300000	0.600000
GENE1714X	Homo sapiens etoposide-induced mRNA (PIG8), mRNA.	Homo sapiens etoposide-induced mRNA (PIG8), mRNA.	1.000000	4.800000	0.900000	0.900000	0.500000	0.200000	1.100000	0.800000	1.400000	0.800000	1.200000	0.400000	0.500000	0.400000	0.400000	0.600000	0.800000	0.700000	0.600000	0.800000	0.400000	1.900000	0.900000	1.700000	2.700000	0.800000	1.900000	0.300000	0.100000	0.400000	1.100000
GENE1703X	Homo sapiens plastin 3 (T isoform) (PLS3), mRNA.	Homo sapiens plastin 3 (T isoform) (PLS3), mRNA.	1.000000	7.700000	0.500000	0.200000	0.200000	0.100000	0.700000	2.700000	1.300000	0.800000	0.900000	0.300000	0.500000	0.100000	0.300000	0.400000	0.100000	1.400000	0.300000	0.400000	0.000000	1.500000	0.500000	1.300000	2.100000	0.500000	1.200000	0.000000	0.000000	0.000000	3.900000
GENE107X	Homo sapiens actin, beta (ACTB) mRNA.	Homo sapiens actin, beta (ACTB) mRNA.	1.000000	8.100000	0.300000	5.400000	0.300000	0.700000	0.400000	1.500000	1.000000	0.600000	0.800000	0.500000	0.300000	0.000000	1.600000	0.100000	0.200000	1.000000	0.200000	0.000000	0.100000	0.900000	0.300000	1.000000	0.900000	2.300000	1.000000	0.200000	0.100000	0.100000	0.400000
GENE395X	Homo sapiens poly(A)-binding protein, cytoplasmic 1 (PABPC1), mRNA.	Homo sapiens poly(A)-binding protein, cytoplasmic 1 (PABPC1), mRNA.	1.000000	6.200000	0.500000	4.300000	2.400000	0.600000	0.200000	2.100000	1.200000	0.200000	1.400000	0.200000	0.400000	0.000000	2.300000	0.100000	0.000000	0.700000	0.400000	0.700000	0.100000	0.800000	0.300000	0.700000	0.800000	1.000000	1.200000	0.200000	0.200000	0.100000	0.400000
GENE1685X	NAP (nucleosome assembly protein)	NAP (nucleosome assembly protein)	1.000000	9.000000	0.200000	4.000000	0.900000	0.000000	0.100000	0.900000	2.200000	1.100000	0.900000	0.000000	0.900000	1.000000	1.000000	0.000000	0.300000	0.100000	0.300000	1.200000	0.100000	0.300000	1.000000	0.900000	1.500000	1.200000	0.100000	0.200000	0.100000	0.000000	0.300000
GENE1202X	Homo sapiens cyclin D2 (CCND2) mRNA.	Homo sapiens cyclin D2 (CCND2) mRNA.	1.000000	6.800000	0.200000	3.000000	0.100000	0.600000	1.200000	0.700000	1.000000	0.300000	2.300000	0.200000	0.800000	0.500000	0.500000	1.700000	0.000000	1.500000	1.200000	0.200000	0.100000	0.100000	0.500000	0.200000	0.400000	4.200000	1.100000	0.300000	0.000000	0.000000	0.400000
GENE246X	Homo sapiens transketolase (Wernicke-Korsakoff syndrome) (TKT) mRNA.	Homo sapiens transketolase (Wernicke-Korsakoff syndrome) (TKT) mRNA.	1.000000	2.900000	0.800000	0.900000	0.200000	1.100000	0.900000	1.200000	0.900000	0.900000	1.100000	0.400000	0.600000	0.200000	0.600000	0.400000	0.200000	1.500000	1.200000	0.600000	0.400000	1.500000	0.700000	1.300000	1.000000	2.300000	2.400000	0.200000	0.300000	0.800000	2.300000
GENE621X	Homo sapiens ARP2/3 protein compex subunit 34 (ARC34) mRNA.	Homo sapiens ARP2/3 protein compex subunit 34 (ARC34) mRNA.	1.000000	3.300000	0.300000	2.100000	1.300000	0.600000	0.600000	1.800000	0.400000	0.400000	1.000000	0.200000	0.700000	0.100000	0.900000	0.400000	1.200000	0.700000	0.600000	1.200000	0.300000	1.200000	0.800000	1.600000	1.600000	2.900000	1.700000	0.600000	0.000000	0.100000	1.100000
GENE3X	Homo sapiens microtubule-associated protein, RP/EB family, member 1 (MAPRE1), mRNA.	Homo sapiens microtubule-associated protein, RP/EB family, member 1 (MAPRE1), mRNA.	1.000000	1.900000	0.500000	3.100000	1.000000	0.700000	0.700000	1.700000	1.000000	0.900000	2.300000	0.300000	0.900000	0.500000	1.800000	0.400000	0.200000	1.800000	0.600000	1.500000	0.200000	0.700000	0.500000	1.100000	0.800000	2.100000	1.300000	0.500000	0.300000	0.000000	0.600000
GENE518X	NAP (nucleosome assembly protein)	NAP (nucleosome assembly protein)	1.000000	2.900000	0.400000	2.600000	0.400000	0.300000	0.300000	2.000000	0.800000	0.500000	1.200000	0.200000	0.700000	0.400000	1.200000	1.000000	0.700000	1.900000	0.700000	0.400000	0.300000	0.900000	0.700000	0.900000	0.900000	2.300000	1.400000	0.200000	2.900000	0.100000	1.000000
GENE955X	Homo sapiens nucleosome assembly protein 1-like 1 (NAP1L1) mRNA.	Homo sapiens nucleosome assembly protein 1-like 1 (NAP1L1) mRNA.	1.000000	2.000000	0.400000	2.600000	0.400000	0.300000	0.400000	2.200000	0.800000	0.600000	1.200000	0.200000	0.700000	0.500000	1.500000	1.000000	0.700000	1.500000	0.700000	0.400000	0.300000	0.900000	0.600000	1.000000	0.900000	2.400000	1.400000	0.200000	2.300000	0.800000	1.000000
GENE1642X	Homo sapiens WD repeat domain 1 (WDR1) mRNA.	Homo sapiens WD repeat domain 1 (WDR1) mRNA.	1.000000	1.800000	0.400000	2.600000	0.300000	0.500000	0.700000	1.600000	0.500000	0.600000	1.400000	0.300000	1.200000	0.400000	1.400000	0.500000	0.300000	1.400000	0.800000	0.500000	0.200000	1.100000	0.500000	1.400000	1.600000	1.500000	2.800000	0.400000	2.500000	0.100000	0.600000
GENE269X	Homo sapiens Ser/Arg-related nuclear matrix protein (plenty of prolines 101-like) (SRM160) mRNA.	Homo sapiens Ser/Arg-related nuclear matrix protein (plenty of prolines 101-like) (SRM160) mRNA.	1.000000	3.500000	0.500000	1.600000	1.000000	0.400000	1.100000	1.500000	0.900000	1.200000	0.900000	1.200000	1.100000	1.100000	1.200000	0.600000	0.600000	1.300000	0.900000	1.300000	0.300000	0.400000	0.400000	0.400000	0.400000	2.600000	1.000000	0.400000	0.600000	0.600000	0.800000
GENE362X	Homo sapiens tubulin, alpha, ubiquitous (K-ALPHA-1) mRNA.	Homo sapiens tubulin, alpha, ubiquitous (K-ALPHA-1) mRNA.	1.000000	5.300000	1.000000	1.400000	0.400000	0.900000	2.500000	0.600000	0.500000	1.300000	3.200000	1.900000	0.900000	0.300000	2.900000	0.400000	0.100000	0.500000	0.500000	0.500000	0.100000	0.500000	0.200000	1.200000	0.900000	0.200000	1.300000	0.200000	0.000000	0.100000	0.300000
GENE167X	Homo sapiens hepatoma-derived growth factor (high-mobility group protein 1-like) (HDGF) mRNA.	Homo sapiens hepatoma-derived growth factor (high-mobility group protein 1-like) (HDGF) mRNA.	1.000000	5.000000	1.800000	0.800000	0.300000	1.600000	0.700000	0.600000	1.000000	0.900000	1.600000	0.900000	0.700000	0.600000	1.300000	0.500000	0.800000	0.800000	0.600000	1.000000	0.400000	0.900000	0.300000	1.000000	0.600000	0.300000	2.400000	0.400000	0.600000	0.600000	0.900000
GENE397X	Homo sapiens DEK oncogene (DNA binding) (DEK), mRNA.	Homo sapiens DEK oncogene (DNA binding) (DEK), mRNA.	1.000000	4.500000	0.800000	1.200000	0.000000	1.100000	0.700000	2.200000	0.600000	0.500000	1.400000	0.900000	1.000000	0.400000	2.500000	0.600000	1.000000	2.100000	1.200000	0.800000	0.200000	0.500000	0.400000	0.800000	0.200000	1.600000	0.900000	0.200000	0.800000	0.200000	0.800000
GENE247X	Homo sapiens minichromosome maintenance deficient (mis5, S. pombe) 6 (MCM6), mRNA.	Homo sapiens minichromosome maintenance deficient (mis5, S. pombe) 6 (MCM6), mRNA.	1.000000	3.900000	1.300000	2.700000	0.800000	1.100000	0.400000	0.800000	0.500000	0.300000	1.300000	0.500000	0.700000	0.200000	3.200000	0.300000	0.400000	0.700000	1.400000	0.900000	0.100000	2.100000	0.600000	1.900000	0.700000	0.600000	2.200000	0.100000	0.000000	0.100000	0.200000
GENE228X	Homo sapiens H2A histone family, member Z (H2AFZ) mRNA.	Homo sapiens H2A histone family, member Z (H2AFZ) mRNA.	1.000000	5.700000	0.600000	1.900000	1.000000	0.500000	1.000000	1.000000	0.400000	0.300000	2.000000	0.200000	1.000000	0.400000	3.300000	0.400000	0.400000	0.600000	0.400000	0.800000	0.300000	1.200000	0.600000	1.300000	2.100000	0.500000	1.300000	0.200000	0.000000	0.100000	0.400000
GENE33X	Homo sapiens isoleucine-tRNA synthetase (IARS), transcript variant long, mRNA.	Homo sapiens isoleucine-tRNA synthetase (IARS), transcript variant long, mRNA.	1.000000	6.800000	0.800000	1.500000	0.600000	0.700000	1.100000	1.800000	0.000000	0.300000	0.900000	0.800000	0.700000	1.100000	1.800000	1.000000	0.800000	1.300000	0.500000	1.000000	0.200000	1.700000	0.300000	1.300000	0.500000	0.600000	1.400000	0.100000	0.000000	0.200000	0.200000
GENE209X	rat 140kd nucleolar phosphoprotein homologue	rat 140kd nucleolar phosphoprotein homologue	1.000000	4.100000	0.900000	1.500000	0.400000	0.400000	1.700000	1.600000	0.400000	1.000000	2.500000	1.000000	1.100000	0.800000	1.300000	0.600000	0.700000	0.900000	0.600000	0.800000	0.100000	1.000000	0.500000	1.200000	1.300000	0.700000	1.700000	0.300000	0.000000	0.400000	0.500000
GENE587X	Homo sapiens adenylyl cyclase-associated protein (CAP) mRNA.	Homo sapiens adenylyl cyclase-associated protein (CAP) mRNA.	1.000000	5.100000	0.300000	2.100000	1.100000	0.800000	0.900000	2.100000	0.600000	0.800000	1.000000	0.200000	0.900000	0.300000	0.700000	0.300000	0.100000	1.000000	0.500000	1.400000	0.200000	1.200000	0.500000	1.100000	1.700000	0.900000	2.400000	0.500000	0.100000	0.200000	0.900000
GENE314X	Homo sapiens splicing factor proline/glutamine rich (polypyrimidine tract-binding protein-associated) (SFPQ) mRNA.	Homo sapiens splicing factor proline/glutamine rich (polypyrimidine tract-binding protein-associated) (SFPQ) mRNA.	1.000000	5.100000	0.500000	1.400000	0.800000	0.300000	0.800000	1.100000	0.500000	0.600000	1.700000	0.600000	0.800000	0.500000	1.800000	0.700000	0.800000	1.600000	1.000000	1.400000	0.400000	0.500000	0.300000	1.000000	1.400000	0.400000	2.300000	0.600000	0.000000	0.500000	0.600000
GENE336X	anonymous mRNA	anonymous mRNA	1.000000	4.600000	0.900000	1.200000	1.400000	0.400000	1.000000	1.000000	0.500000	0.800000	1.900000	0.600000	0.500000	0.600000	1.100000	0.700000	0.700000	1.100000	0.800000	0.900000	0.300000	1.100000	0.500000	1.500000	1.300000	0.300000	2.800000	0.400000	0.200000	0.500000	0.600000
GENE451X	Homo sapiens chaperonin containing T-complex subunit 6 (CCT6) mRNA.	Homo sapiens chaperonin containing T-complex subunit 6 (CCT6) mRNA.	1.000000	4.200000	0.800000	1.200000	0.700000	0.400000	0.700000	1.200000	0.400000	0.600000	1.600000	0.500000	0.900000	0.700000	1.000000	0.700000	0.800000	0.800000	1.100000	0.800000	0.300000	1.200000	0.500000	1.000000	1.500000	1.400000	3.500000	0.400000	0.100000	0.500000	0.500000
GENE67X	nucleolar protein (B23)	nucleolar protein (B23)	1.000000	5.800000	0.600000	1.800000	1.000000	0.100000	0.500000	1.500000	0.900000	0.500000	1.100000	0.600000	1.000000	1.000000	2.000000	0.500000	0.400000	1.200000	0.700000	1.200000	0.400000	0.700000	0.300000	0.800000	0.800000	1.400000	1.500000	0.300000	0.100000	0.500000	0.600000
GENE450X	Homo sapiens nucleolin (NCL), mRNA.	Homo sapiens nucleolin (NCL), mRNA.	1.000000	6.100000	0.500000	1.700000	0.500000	0.200000	0.800000	0.800000	0.600000	0.800000	1.600000	0.600000	0.900000	0.600000	0.900000	0.600000	0.700000	0.900000	0.800000	1.000000	0.300000	0.800000	0.400000	1.300000	1.000000	1.900000	1.900000	0.300000	0.400000	0.500000	0.600000
GENE528X	set	set	1.000000	4.600000	0.600000	2.200000	0.400000	0.200000	0.600000	1.100000	0.800000	0.900000	1.600000	0.500000	0.700000	0.500000	2.600000	0.600000	0.600000	1.000000	0.700000	1.000000	0.200000	1.300000	0.500000	1.000000	1.000000	0.800000	2.000000	0.300000	0.500000	0.400000	0.600000
GENE2856X	DNA-dependent protein kinase catalytic subunit (DNA-PKcs)	DNA-dependent protein kinase catalytic subunit (DNA-PKcs)	1.000000	4.600000	0.800000	2.100000	1.000000	0.700000	1.200000	1.700000	0.400000	0.700000	1.200000	0.500000	1.100000	1.000000	2.000000	0.700000	0.300000	0.900000	0.600000	0.800000	0.200000	0.400000	0.600000	1.300000	0.900000	1.100000	2.000000	0.200000	0.500000	0.200000	0.200000
GENE280X	D10S102=FBRNP	D10S102=FBRNP	1.000000	4.300000	0.700000	3.100000	1.900000	0.500000	0.400000	1.200000	0.700000	0.400000	1.100000	0.300000	0.800000	0.700000	2.000000	0.400000	0.300000	1.400000	0.800000	1.300000	0.300000	0.400000	0.500000	0.600000	0.700000	0.900000	2.300000	0.300000	0.200000	0.400000	0.900000
GENE12X	RAN, member RAS oncogene familyHomo sapiens RAN, member RAS oncogene family (RAN), mRNA.	RAN, member RAS oncogene familyHomo sapiens RAN, member RAS oncogene family (RAN), mRNA.	1.000000	4.300000	1.300000	2.100000	2.300000	0.500000	0.900000	1.700000	0.300000	0.600000	1.900000	0.600000	0.900000	0.900000	2.000000	0.300000	0.400000	0.700000	0.500000	1.500000	0.100000	0.500000	0.400000	1.100000	1.400000	0.300000	1.400000	0.200000	0.400000	0.200000	0.400000
GENE557X	Homo sapiens heterogeneous nuclear ribonucleoprotein A2/B1 (HNRPA2B1) mRNA.	Homo sapiens heterogeneous nuclear ribonucleoprotein A2/B1 (HNRPA2B1) mRNA.	1.000000	3.600000	1.400000	2.300000	1.400000	1.000000	0.900000	1.400000	0.700000	1.400000	2.300000	0.900000	0.700000	1.100000	2.200000	0.700000	0.900000	0.800000	0.700000	1.100000	0.400000	0.200000	0.200000	0.300000	0.400000	0.000000	1.500000	0.300000	0.200000	0.400000	0.700000
GENE1145X	Homo sapiens ribonucleotide reductase M1 polypeptide (RRM1) mRNA.	Homo sapiens ribonucleotide reductase M1 polypeptide (RRM1) mRNA.	1.000000	3.900000	1.500000	2.300000	0.500000	1.500000	1.200000	1.100000	0.700000	0.700000	1.400000	0.800000	1.100000	0.600000	2.400000	0.600000	0.700000	0.800000	0.800000	0.600000	0.300000	0.700000	0.300000	1.600000	0.900000	1.100000	1.000000	0.100000	0.300000	0.200000	0.400000
GENE2270X	Homo sapiens replication factor C (activator 1) 4 (37kD) (RFC4) mRNA.	Homo sapiens replication factor C (activator 1) 4 (37kD) (RFC4) mRNA.	1.000000	3.800000	2.200000	2.100000	1.600000	1.800000	0.500000	2.100000	0.500000	0.600000	1.900000	0.600000	0.700000	0.500000	2.600000	0.500000	0.400000	0.800000	0.900000	0.900000	0.100000	0.800000	0.400000	0.600000	0.700000	0.800000	1.000000	0.200000	0.000000	0.200000	0.200000
GENE1340X	heterogeneous nuclear ribonucleoprotein D (hnRNP D)	heterogeneous nuclear ribonucleoprotein D (hnRNP D)	1.000000	4.600000	0.800000	3.100000	0.700000	0.800000	0.600000	1.600000	0.500000	0.600000	2.000000	0.600000	1.000000	1.000000	3.600000	0.500000	0.300000	0.700000	0.500000	1.400000	0.200000	0.400000	0.400000	0.500000	0.600000	0.800000	1.200000	0.200000	0.000000	0.300000	0.600000
GENE2299X	heterogeneous nuclear ribonucleoprotein D (hnRNP D)	heterogeneous nuclear ribonucleoprotein D (hnRNP D)	1.000000	3.500000	1.000000	3.500000	0.500000	0.700000	0.800000	1.900000	0.200000	0.800000	2.000000	0.700000	1.300000	0.800000	3.800000	0.400000	0.400000	0.800000	0.700000	1.200000	0.200000	0.300000	0.400000	0.500000	0.600000	0.900000	1.200000	0.200000	0.000000	0.300000	0.500000
GENE1798X	Homo sapiens heterogeneous nuclear ribonucleoprotein R mRNA, complete cds.	Homo sapiens heterogeneous nuclear ribonucleoprotein R mRNA, complete cds.	1.000000	4.800000	0.600000	1.200000	0.800000	0.700000	1.500000	2.300000	0.000000	0.900000	2.800000	1.000000	1.200000	1.000000	2.600000	0.400000	0.000000	0.800000	0.300000	1.600000	0.200000	0.700000	0.300000	0.900000	0.800000	0.400000	1.200000	0.100000	0.200000	0.000000	0.400000
GENE36X	hnRNP core protein A1	hnRNP core protein A1	1.000000	3.700000	0.600000	3.500000	0.500000	0.400000	0.700000	1.400000	0.700000	0.700000	3.600000	0.800000	0.900000	0.700000	1.700000	0.500000	0.300000	1.300000	0.900000	0.900000	0.200000	0.400000	0.500000	0.700000	0.800000	0.700000	1.600000	0.300000	0.200000	0.200000	0.700000
GENE1069X	Homo sapiens heterogeneous nuclear ribonucleoprotein A/B (HNRPAB) mRNA.	Homo sapiens heterogeneous nuclear ribonucleoprotein A/B (HNRPAB) mRNA.	1.000000	3.100000	1.000000	2.400000	0.000000	0.800000	0.500000	1.300000	0.400000	0.500000	3.000000	0.600000	0.900000	0.400000	1.600000	0.600000	0.400000	0.700000	0.800000	1.200000	0.400000	0.700000	0.400000	1.200000	1.800000	1.000000	2.200000	0.700000	0.300000	0.600000	0.400000
GENE3258X	RPS2(chr16)_AA	RPS2(chr16)_AA	1.000000	4.100000	1.000000	2.800000	0.200000	0.300000	0.300000	1.800000	1.700000	1.000000	3.300000	0.300000	0.500000	0.200000	0.900000	0.500000	1.000000	1.000000	0.700000	0.500000	0.400000	1.600000	0.600000	1.100000	1.700000	0.800000	1.200000	0.400000	0.000000	0.200000	0.800000
GENE827X	Homo sapiens proliferating cell nuclear antigen (PCNA) mRNA.	Homo sapiens proliferating cell nuclear antigen (PCNA) mRNA.	1.000000	2.700000	1.800000	2.100000	0.800000	1.600000	0.600000	1.400000	0.400000	0.800000	1.100000	0.900000	1.100000	0.400000	3.900000	0.700000	0.700000	1.100000	1.400000	0.900000	0.200000	0.500000	0.200000	1.300000	0.900000	0.300000	1.400000	0.400000	0.000000	0.200000	0.400000
GENE511X	Homo sapiens poly(rC)-binding protein 1 (PCBP1) mRNA.	Homo sapiens poly(rC)-binding protein 1 (PCBP1) mRNA.	1.000000	2.300000	0.900000	1.900000	0.700000	0.800000	0.900000	1.700000	1.100000	0.800000	1.100000	1.200000	0.900000	0.900000	2.300000	0.700000	0.900000	0.900000	0.600000	1.700000	0.200000	1.200000	0.600000	1.100000	0.500000	0.900000	1.300000	0.200000	0.100000	0.400000	0.700000
GENE60X	Homo sapiens eukaryotic translation initiation factor 3, subunit 6 (48kD) (EIF3S6) mRNA.	Homo sapiens eukaryotic translation initiation factor 3, subunit 6 (48kD) (EIF3S6) mRNA.	1.000000	2.700000	0.700000	3.000000	0.800000	0.600000	0.700000	2.600000	1.800000	0.400000	1.700000	0.800000	0.800000	1.300000	2.400000	0.500000	0.400000	1.300000	0.400000	1.300000	0.300000	0.800000	0.500000	0.500000	0.500000	0.900000	0.700000	0.200000	0.600000	0.200000	0.500000
GENE565X	Homo sapiens KIAA0159 gene product (KIAA0159), mRNA.	Homo sapiens KIAA0159 gene product (KIAA0159), mRNA.	1.000000	2.300000	1.400000	3.500000	1.400000	1.800000	0.800000	2.100000	0.500000	0.600000	1.200000	0.700000	1.000000	0.700000	3.300000	0.200000	0.400000	1.500000	1.000000	1.200000	0.600000	0.500000	0.200000	0.400000	0.600000	0.300000	1.100000	0.000000	0.000000	0.000000	0.700000
GENE1400X	anonymous mRNA	anonymous mRNA	1.000000	2.100000	0.900000	2.500000	1.700000	0.900000	0.800000	2.200000	0.700000	0.400000	1.400000	0.600000	1.000000	0.800000	3.400000	0.400000	0.000000	0.800000	0.300000	2.000000	0.100000	1.000000	0.600000	0.600000	0.700000	0.600000	1.300000	0.400000	0.500000	0.600000	0.600000
GENE1742X	Homo sapiens RAD21 (S. pombe) homolog (RAD21) mRNA.	Homo sapiens RAD21 (S. pombe) homolog (RAD21) mRNA.	1.000000	2.200000	0.700000	1.200000	1.000000	1.200000	1.500000	1.400000	0.600000	1.400000	2.400000	1.600000	1.200000	0.800000	3.200000	0.700000	0.400000	0.700000	0.300000	1.100000	0.300000	0.700000	0.700000	0.900000	0.600000	0.600000	1.000000	0.100000	0.400000	0.200000	0.800000
GENE1968X	Homo sapiens histone macroH2A1.2 (H2AF12M) mRNA.	Homo sapiens histone macroH2A1.2 (H2AF12M) mRNA.	1.000000	2.600000	0.800000	1.500000	0.400000	1.500000	1.400000	2.000000	0.300000	0.400000	2.400000	1.700000	1.600000	0.900000	3.100000	0.400000	0.400000	0.500000	0.500000	0.900000	0.300000	1.100000	0.400000	0.900000	1.100000	0.600000	0.800000	0.500000	0.200000	0.200000	0.700000
GENE2714X	ribonucleoprotein SS-B/La	ribonucleoprotein SS-B/La	1.000000	3.100000	1.400000	1.600000	0.700000	0.800000	1.500000	2.600000	0.600000	0.900000	2.100000	0.900000	1.300000	1.400000	1.700000	0.300000	0.400000	0.800000	0.600000	1.100000	0.200000	0.600000	0.400000	0.700000	0.700000	1.100000	0.800000	0.200000	0.600000	0.300000	0.500000
GENE1750X	Homo sapiens RNA binding motif protein, X chromosome (RBMX), mRNA.	Homo sapiens RNA binding motif protein, X chromosome (RBMX), mRNA.	1.000000	3.500000	1.300000	1.400000	0.600000	0.800000	0.600000	1.500000	1.500000	0.900000	0.800000	0.200000	0.900000	1.300000	1.700000	0.300000	0.300000	1.500000	1.700000	1.100000	0.500000	0.700000	0.800000	0.600000	0.900000	0.700000	1.500000	0.800000	0.000000	0.800000	0.900000
GENE2319X	Homo sapiens KIAA0175 gene product (KIAA0175), mRNA.	Homo sapiens KIAA0175 gene product (KIAA0175), mRNA.	1.000000	8.500000	1.400000	1.600000	2.200000	1.300000	0.000000	0.500000	0.200000	0.100000	1.600000	0.300000	0.100000	0.000000	4.100000	0.000000	0.000000	0.400000	0.400000	0.600000	0.200000	0.300000	0.000000	1.100000	1.700000	0.000000	2.700000	0.500000	0.000000	0.000000	0.300000
GENE2332X	mitotic kinesin-like protein-1	mitotic kinesin-like protein-1	1.000000	6.300000	2.400000	0.900000	2.300000	1.600000	0.100000	0.800000	0.100000	0.600000	1.000000	0.400000	0.300000	0.000000	3.100000	0.100000	0.000000	0.300000	1.000000	0.000000	0.500000	0.200000	0.400000	1.600000	3.100000	0.100000	2.200000	0.100000	0.000000	0.000000	0.400000
GENE2571X	SC1=putative trans-acting factor involved in cell cycle control	SC1=putative trans-acting factor involved in cell cycle control	1.000000	5.200000	1.100000	2.300000	0.200000	1.100000	0.700000	0.900000	0.300000	0.200000	1.200000	0.400000	0.500000	0.100000	2.400000	0.200000	0.400000	0.800000	1.500000	0.500000	0.200000	0.400000	0.300000	1.900000	3.500000	0.600000	2.500000	0.500000	0.000000	0.000000	0.100000
GENE2693X	Homo sapiens CGI-04 protein (LOC51067), mRNA.	Homo sapiens CGI-04 protein (LOC51067), mRNA.	1.000000	2.900000	1.600000	1.400000	0.400000	0.200000	1.500000	2.800000	0.400000	0.100000	1.200000	0.200000	0.400000	0.300000	1.200000	1.400000	0.900000	1.100000	1.500000	1.300000	0.300000	0.900000	0.600000	1.200000	1.700000	0.800000	1.300000	0.600000	0.000000	0.600000	0.800000
GENE1830X	Homo sapiens polymerase (DNA-directed), alpha (70kD) (POLA2), mRNA.	Homo sapiens polymerase (DNA-directed), alpha (70kD) (POLA2), mRNA.	1.000000	2.700000	1.600000	2.500000	1.000000	0.900000	1.400000	1.400000	0.300000	2.100000	0.500000	0.500000	0.700000	0.200000	1.800000	0.600000	0.700000	1.500000	2.100000	0.800000	0.400000	0.400000	0.300000	0.700000	1.000000	0.400000	2.000000	0.100000	0.100000	0.400000	0.800000
GENE2304X	Homo sapiens thymidine kinase 1, soluble (TK1) mRNA.	Homo sapiens thymidine kinase 1, soluble (TK1) mRNA.	1.000000	3.900000	2.400000	3.800000	0.100000	2.000000	0.400000	1.100000	0.300000	0.400000	0.600000	0.400000	0.600000	0.100000	1.600000	0.300000	0.000000	0.300000	1.700000	1.100000	0.900000	0.200000	0.100000	0.500000	1.100000	0.200000	2.300000	1.000000	0.000000	0.400000	2.200000
GENE470X	(clone pA3) protein disulfide isomerase related protein (ERp72)	(clone pA3) protein disulfide isomerase related protein (ERp72)	1.000000	3.700000	2.200000	3.800000	0.500000	0.300000	0.300000	1.900000	0.100000	0.600000	0.500000	0.300000	0.300000	0.700000	0.800000	0.200000	0.100000	1.000000	0.900000	1.100000	0.200000	0.800000	0.200000	1.800000	1.900000	0.700000	2.500000	0.300000	0.300000	1.400000	0.500000
GENE2679X	Homo sapiens nucleolar phosphoprotein p130 (P130) mRNA.	Homo sapiens nucleolar phosphoprotein p130 (P130) mRNA.	1.000000	3.800000	2.400000	2.700000	0.700000	0.700000	0.200000	0.900000	0.300000	0.200000	0.500000	0.100000	0.400000	0.600000	0.800000	0.400000	0.500000	1.000000	0.700000	0.900000	0.000000	0.800000	2.000000	0.900000	2.300000	0.300000	4.500000	0.500000	0.000000	0.600000	0.200000
GENE2661X	Human mRNA for NCBP interacting protein 1, complete cds.	Human mRNA for NCBP interacting protein 1, complete cds.	1.000000	1.000000	2.100000	2.600000	1.600000	0.900000	0.500000	3.000000	0.200000	0.200000	0.800000	0.400000	0.200000	0.600000	1.600000	0.800000	0.700000	1.000000	1.300000	0.600000	0.300000	0.400000	0.600000	1.300000	1.500000	0.100000	2.800000	1.000000	0.000000	0.900000	0.900000
GENE2127X	Ku (p70/p80) subunit / nuclear factor IV	Ku (p70/p80) subunit / nuclear factor IV	1.000000	1.800000	1.800000	2.800000	0.900000	1.400000	0.400000	1.800000	0.900000	0.600000	0.700000	0.200000	0.800000	0.600000	1.900000	0.600000	0.400000	0.900000	0.800000	1.100000	0.300000	0.700000	0.500000	0.900000	1.400000	0.300000	3.900000	0.300000	0.300000	0.300000	0.600000
GENE2726X	Homo sapiens tumor protein p53 (Li-Fraumeni syndrome) (TP53), mRNA.	Homo sapiens tumor protein p53 (Li-Fraumeni syndrome) (TP53), mRNA.	1.000000	1.400000	1.400000	4.300000	0.300000	0.500000	0.200000	1.500000	0.900000	0.600000	1.100000	0.200000	0.700000	0.300000	2.900000	0.300000	0.100000	0.800000	1.200000	1.000000	0.300000	0.700000	0.300000	1.000000	2.100000	0.700000	3.500000	0.500000	0.200000	0.600000	0.300000
GENE2898X	Human transcription factor (E2A) mRNA, complete cds.	Human transcription factor (E2A) mRNA, complete cds.	1.000000	2.300000	1.600000	5.000000	1.700000	1.500000	0.300000	1.800000	0.800000	0.400000	0.700000	0.200000	0.300000	0.800000	2.100000	0.300000	0.300000	0.600000	1.000000	0.500000	0.200000	0.800000	0.400000	1.200000	1.800000	0.000000	2.700000	0.100000	0.000000	0.100000	0.500000
GENE3046X	Homo sapiens c-myc binding protein (MYCBP), mRNA.	Homo sapiens c-myc binding protein (MYCBP), mRNA.	1.000000	0.900000	1.700000	4.600000	1.100000	1.800000	0.400000	2.900000	0.300000	0.300000	0.300000	0.300000	0.800000	0.300000	2.100000	0.600000	0.500000	0.600000	1.000000	0.900000	0.900000	0.300000	0.600000	0.700000	1.000000	0.200000	2.100000	0.900000	0.100000	0.300000	1.300000
GENE1416X	Homo sapiens M-phase phosphoprotein 6 (MPP-6), mRNA.	Homo sapiens M-phase phosphoprotein 6 (MPP-6), mRNA.	1.000000	4.700000	0.700000	2.000000	0.600000	0.300000	1.200000	0.600000	1.900000	0.300000	3.000000	0.700000	0.800000	1.400000	0.500000	0.400000	0.300000	1.500000	1.300000	0.500000	0.100000	0.000000	0.500000	1.500000	0.100000	1.300000	2.700000	0.500000	0.000000	0.000000	0.400000
GENE330X	c-myc proto-oncogene	c-myc proto-oncogene	1.000000	3.800000	0.900000	3.000000	2.000000	0.700000	0.100000	1.400000	1.400000	0.100000	0.700000	0.100000	0.300000	0.000000	1.100000	0.200000	0.300000	1.100000	0.300000	1.000000	0.000000	0.300000	0.800000	0.900000	1.100000	0.200000	2.100000	0.300000	4.900000	0.600000	0.300000
GENE909X	Homo sapiens heterogeneous nuclear ribonucleoprotein F (HNRPF) mRNA.	Homo sapiens heterogeneous nuclear ribonucleoprotein F (HNRPF) mRNA.	1.000000	3.200000	0.600000	2.400000	1.000000	0.500000	0.400000	1.900000	1.300000	0.700000	1.100000	0.300000	0.700000	0.600000	1.600000	0.300000	0.300000	1.100000	0.800000	1.400000	0.300000	0.700000	0.400000	0.900000	0.500000	0.500000	1.300000	0.400000	2.900000	1.300000	0.600000
GENE2485X	Homo sapiens solute carrier family 25 (mitochondrial carrier; adenine nucleotide translocator), member 5 (SLC25A5), nuclear gene encoding mitochondrial protein, mRNA.	Homo sapiens solute carrier family 25 (mitochondrial carrier; adenine nucleotide translocator), member 5 (SLC25A5), nuclear gene encoding mitochondrial protein, mRNA.	1.000000	3.500000	0.500000	1.800000	0.300000	0.100000	1.100000	1.400000	1.600000	0.400000	0.700000	1.400000	0.700000	0.100000	2.800000	0.500000	0.100000	0.600000	1.000000	1.100000	0.600000	0.400000	0.200000	0.400000	0.500000	0.700000	0.700000	0.900000	4.500000	0.300000	0.900000
GENE441X	TEGT gene	TEGT gene	1.000000	5.400000	0.400000	1.500000	0.400000	0.200000	0.800000	0.900000	2.300000	1.200000	1.200000	0.700000	1.000000	0.400000	0.400000	0.300000	0.200000	0.800000	0.300000	0.700000	0.200000	1.100000	0.400000	1.400000	0.300000	1.400000	1.300000	0.300000	3.400000	0.600000	0.500000
GENE671X	Homo sapiens catenin (cadherin-associated protein), beta 1 (88kD) (CTNNB1) mRNA.	Homo sapiens catenin (cadherin-associated protein), beta 1 (88kD) (CTNNB1) mRNA.	1.000000	5.500000	0.300000	0.800000	0.100000	0.200000	1.000000	0.800000	0.900000	0.600000	1.100000	1.100000	1.000000	0.500000	0.600000	0.300000	0.200000	1.100000	0.600000	1.100000	0.000000	1.400000	0.200000	0.800000	1.200000	0.900000	1.600000	0.400000	5.000000	0.000000	0.600000
GENE1538X	ATP-citrate lyase	ATP-citrate lyase	1.000000	4.600000	1.000000	1.300000	0.300000	0.300000	1.000000	1.200000	1.500000	0.900000	2.000000	0.400000	0.500000	0.400000	0.800000	0.300000	0.200000	0.600000	0.500000	0.500000	0.200000	0.400000	0.400000	0.800000	0.400000	0.600000	2.500000	0.200000	5.600000	0.200000	0.600000
GENE28X	Homo sapiens heat shock 60kD protein 1 (chaperonin) (HSPD1) mRNA.	Homo sapiens heat shock 60kD protein 1 (chaperonin) (HSPD1) mRNA.	1.000000	5.400000	1.500000	1.000000	0.500000	0.200000	1.100000	1.000000	1.100000	0.600000	1.400000	0.500000	0.800000	0.800000	0.700000	0.400000	0.400000	0.500000	0.600000	0.900000	0.300000	0.300000	0.400000	0.500000	0.300000	0.500000	1.300000	0.500000	2.800000	1.600000	2.000000
GENE498X	esterase D	esterase D	1.000000	3.200000	1.000000	1.000000	0.400000	0.300000	0.800000	1.100000	1.100000	1.000000	2.000000	0.900000	1.600000	1.400000	1.100000	0.800000	0.900000	1.200000	0.000000	0.500000	0.300000	0.900000	0.500000	0.900000	0.300000	1.000000	1.300000	0.500000	2.100000	0.600000	0.900000
GENE2466X	Homo sapiens steroid dehydrogenase homolog (LOC51144), mRNA.	Homo sapiens steroid dehydrogenase homolog (LOC51144), mRNA.	1.000000	4.100000	1.100000	0.700000	0.900000	0.200000	1.300000	1.100000	1.500000	1.700000	1.000000	1.000000	1.700000	1.400000	0.600000	0.800000	0.500000	0.900000	0.800000	0.800000	0.200000	0.800000	0.500000	1.100000	0.600000	0.600000	1.000000	0.200000	1.600000	0.600000	0.600000
GENE1661X	Homo sapiens protein tyrosine kinase 9 (PTK9) mRNA.	Homo sapiens protein tyrosine kinase 9 (PTK9) mRNA.	1.000000	5.400000	0.400000	0.400000	0.800000	0.200000	0.800000	1.300000	1.400000	0.700000	1.600000	1.000000	0.800000	1.900000	0.800000	0.200000	0.100000	1.100000	0.400000	1.600000	0.500000	0.500000	0.300000	1.100000	0.400000	0.600000	1.500000	0.500000	2.700000	0.700000	0.400000
GENE2311X	Homo sapiens glyoxalase I (GLO1) mRNA, complete cds.	Homo sapiens glyoxalase I (GLO1) mRNA, complete cds.	1.000000	7.200000	0.700000	0.800000	0.500000	0.600000	1.400000	1.300000	0.800000	0.800000	1.300000	0.900000	0.900000	0.400000	0.600000	0.300000	1.200000	0.700000	0.500000	0.700000	0.100000	0.600000	0.000000	1.100000	0.700000	1.000000	0.600000	0.100000	3.000000	0.100000	0.900000
GENE1352X	Homo sapiens tyrosine 3-monooxygenase/tryptophan 5-monooxygenase activation protein, zeta polypeptide (YWHAZ) mRNA.	Homo sapiens tyrosine 3-monooxygenase/tryptophan 5-monooxygenase activation protein, zeta polypeptide (YWHAZ) mRNA.	1.000000	5.600000	0.300000	1.600000	0.200000	0.200000	1.400000	1.000000	1.700000	0.500000	2.900000	0.900000	0.600000	0.400000	1.300000	0.200000	0.100000	0.600000	0.200000	0.800000	0.200000	0.900000	0.400000	0.800000	0.800000	0.700000	2.500000	0.600000	2.200000	0.100000	0.400000
GENE1775X	phospholipase A2	phospholipase A2	1.000000	3.800000	0.300000	1.500000	0.600000	0.200000	1.500000	1.000000	0.300000	0.700000	4.100000	1.000000	0.500000	0.600000	0.800000	0.400000	0.200000	0.500000	0.300000	1.000000	0.000000	0.900000	0.300000	1.000000	0.800000	1.200000	2.300000	0.200000	2.800000	0.000000	0.900000
GENE2680X	Homo sapiens Na K-ATPase beta-3 subunit (atp1b3) gene, exon 7 and complete cds.	Homo sapiens Na K-ATPase beta-3 subunit (atp1b3) gene, exon 7 and complete cds.	1.000000	2.800000	0.600000	1.000000	0.800000	0.400000	1.300000	0.700000	1.500000	0.600000	1.900000	0.900000	1.600000	0.800000	0.800000	0.300000	0.200000	0.900000	0.700000	1.900000	0.200000	0.400000	0.800000	0.700000	1.500000	0.400000	1.100000	0.700000	3.200000	0.100000	1.200000
GENE1712X	Homo sapiens flap structure-specific endonuclease 1 (FEN1), mRNA.	Homo sapiens flap structure-specific endonuclease 1 (FEN1), mRNA.	1.000000	4.800000	1.300000	3.100000	0.700000	0.700000	1.500000	0.600000	0.200000	0.600000	0.600000	0.800000	0.800000	0.300000	1.900000	0.400000	0.600000	0.300000	1.500000	1.600000	0.200000	0.500000	0.000000	0.700000	1.200000	0.500000	1.600000	0.000000	3.100000	0.000000	0.100000
GENE1453X	calmodulin	calmodulin	1.000000	2.500000	0.800000	2.300000	0.200000	0.200000	1.400000	0.900000	0.600000	1.600000	1.900000	1.200000	0.400000	0.400000	0.500000	0.400000	0.600000	0.300000	0.800000	1.600000	0.200000	1.100000	1.800000	1.700000	1.400000	1.600000	0.800000	0.700000	1.600000	0.200000	0.500000
GENE3072X	Homo sapiens interleukin-1 receptor-associated kinase 1 (IRAK1) mRNA.	Homo sapiens interleukin-1 receptor-associated kinase 1 (IRAK1) mRNA.	1.000000	2.700000	0.700000	2.200000	0.300000	0.500000	1.600000	1.900000	0.400000	1.200000	1.500000	0.600000	0.800000	0.500000	0.600000	0.600000	1.100000	0.500000	1.200000	0.400000	0.800000	0.000000	2.200000	2.700000	0.000000	0.900000	1.000000	0.700000	0.700000	0.600000	1.000000
GENE479X	Homo sapiens proteolipid protein 2 (colonic epithelium-enriched) (PLP2) mRNA.	Homo sapiens proteolipid protein 2 (colonic epithelium-enriched) (PLP2) mRNA.	1.000000	3.700000	0.600000	1.500000	0.100000	1.400000	0.100000	0.900000	1.800000	0.100000	0.400000	0.100000	0.200000	1.000000	1.000000	0.600000	0.500000	3.400000	1.700000	0.300000	0.600000	0.700000	0.700000	0.600000	1.000000	1.600000	2.100000	0.900000	0.100000	0.400000	1.700000
GENE10X	YAP65	YAP65	1.000000	4.000000	0.300000	0.500000	0.500000	0.300000	0.400000	1.100000	2.200000	0.400000	0.700000	0.300000	1.200000	0.300000	0.300000	0.500000	0.500000	3.800000	0.500000	3.400000	0.100000	0.800000	0.700000	1.200000	0.200000	2.200000	1.300000	0.200000	1.100000	0.300000	0.700000
GENE870X	YAP65	YAP65	1.000000	2.200000	0.700000	0.300000	1.000000	0.000000	0.800000	0.700000	2.000000	0.500000	0.500000	0.500000	1.100000	0.000000	0.400000	1.500000	0.900000	4.900000	2.000000	1.700000	0.400000	0.000000	1.200000	1.400000	0.200000	1.900000	1.500000	0.300000	0.000000	0.800000	0.700000
GENE2488X	Homo sapiens tight junction protein 1 (zona occludens 1) (TJP1) mRNA.	Homo sapiens tight junction protein 1 (zona occludens 1) (TJP1) mRNA.	1.000000	3.500000	0.200000	0.200000	2.100000	0.200000	1.400000	2.100000	0.800000	1.800000	0.700000	0.500000	1.000000	0.800000	0.400000	1.200000	0.100000	2.400000	0.700000	2.400000	0.200000	0.900000	0.500000	0.700000	0.800000	2.400000	1.100000	0.000000	0.000000	0.300000	0.700000
GENE1327X	Homo sapiens destrin (actin depolymerizing factor) (ADF), mRNA.	Homo sapiens destrin (actin depolymerizing factor) (ADF), mRNA.	1.000000	4.800000	0.200000	0.200000	0.500000	0.100000	0.800000	0.400000	1.000000	0.300000	1.100000	1.200000	1.400000	0.800000	0.200000	1.700000	0.200000	2.500000	0.800000	1.100000	0.300000	2.300000	0.700000	1.100000	0.700000	2.700000	0.800000	0.200000	1.100000	0.100000	0.800000
GENE1906X	Homo sapiens protein phosphatase 1, catalytic subunit, beta isoform (PPP1CB) mRNA.	Homo sapiens protein phosphatase 1, catalytic subunit, beta isoform (PPP1CB) mRNA.	1.000000	3.600000	0.400000	0.300000	0.400000	0.700000	1.900000	0.800000	1.000000	0.400000	1.000000	0.900000	1.500000	0.900000	0.500000	1.100000	1.100000	1.400000	0.500000	2.200000	0.400000	0.400000	0.300000	0.600000	0.500000	4.600000	1.600000	0.100000	0.000000	0.200000	0.600000
GENE2827X	Homo sapiens prenylcysteine carboxyl methyltransferase (PCCMT) mRNA, complete cds.	Homo sapiens prenylcysteine carboxyl methyltransferase (PCCMT) mRNA, complete cds.	1.000000	2.600000	0.800000	1.600000	0.800000	1.400000	0.300000	1.600000	1.600000	1.300000	0.300000	0.300000	0.500000	1.000000	1.500000	1.900000	0.000000	1.900000	0.800000	1.900000	0.300000	0.000000	1.200000	1.100000	0.200000	1.500000	0.900000	0.600000	0.600000	0.800000	0.900000
GENE2845X	Homo sapiens H2A histone family, member X (H2AFX) mRNA.	Homo sapiens H2A histone family, member X (H2AFX) mRNA.	1.000000	4.800000	2.600000	1.900000	0.400000	0.700000	0.400000	1.000000	0.500000	0.600000	0.400000	0.200000	0.300000	0.700000	2.400000	0.600000	0.600000	2.800000	0.900000	0.600000	0.200000	0.300000	0.100000	1.000000	0.300000	0.300000	0.900000	2.500000	0.100000	0.600000	1.500000
GENE3255X	RPP1_2(chr15)_AA	RPP1_2(chr15)_AA	1.000000	3.300000	0.400000	5.300000	0.300000	0.500000	0.200000	1.800000	2.800000	0.300000	1.300000	0.300000	0.800000	0.400000	1.200000	0.600000	1.400000	0.900000	0.600000	0.900000	0.600000	0.700000	0.500000	0.800000	0.600000	0.700000	0.900000	0.400000	0.400000	0.300000	0.700000
GENE3256X	RPP2(chr11)_AA	RPP2(chr11)_AA	1.000000	3.200000	0.400000	4.700000	0.500000	0.400000	0.300000	2.000000	2.600000	0.400000	2.100000	0.400000	0.600000	0.500000	1.100000	0.400000	0.500000	0.900000	0.500000	1.200000	0.500000	0.900000	0.900000	0.800000	0.800000	0.900000	1.100000	0.400000	0.300000	0.300000	0.700000
GENE2945X	Human SP100-B (SP100-B) mRNA, complete cds.	Human SP100-B (SP100-B) mRNA, complete cds.	1.000000	4.000000	0.800000	1.300000	0.100000	2.800000	0.700000	0.800000	0.000000	0.200000	1.000000	0.200000	0.200000	2.000000	3.700000	0.600000	0.000000	2.600000	0.600000	1.000000	0.300000	0.200000	0.100000	0.900000	2.100000	0.300000	2.100000	0.200000	0.100000	0.300000	0.900000
GENE192X	Homo sapiens sequestosome 1 (SQSTM1), mRNA.	Homo sapiens sequestosome 1 (SQSTM1), mRNA.	1.000000	0.500000	0.700000	0.900000	0.200000	0.200000	0.800000	0.800000	1.200000	1.000000	0.600000	0.900000	1.000000	0.500000	0.400000	1.100000	2.300000	1.000000	0.500000	2.700000	0.400000	2.200000	0.600000	2.500000	1.100000	0.400000	3.400000	0.300000	0.000000	0.600000	1.300000
GENE689X	CDEI binding protein / amyloid protein homologue	CDEI binding protein / amyloid protein homologue	1.000000	2.700000	1.300000	0.600000	0.400000	0.400000	0.300000	0.800000	0.000000	0.100000	0.500000	0.200000	1.100000	0.900000	0.300000	0.500000	0.100000	0.700000	0.800000	3.200000	0.000000	1.000000	0.400000	3.900000	2.500000	0.200000	3.500000	0.400000	0.000000	0.800000	2.400000
GENE272X	Homo sapiens peptidylprolyl isomerase B (cyclophilin B) (PPIB) mRNA.	Homo sapiens peptidylprolyl isomerase B (cyclophilin B) (PPIB) mRNA.	1.000000	2.000000	1.500000	1.400000	1.100000	0.200000	0.300000	1.000000	0.700000	0.600000	0.700000	0.000000	0.000000	1.300000	0.000000	0.500000	0.200000	2.000000	1.700000	2.300000	1.300000	1.300000	0.700000	2.400000	1.300000	0.900000	1.000000	0.200000	0.900000	1.600000	1.000000
GENE464X	prolyl 4-hydroxylase beta-subunit and disulfide isomerase / thyroid hormone binding protein (p55)	prolyl 4-hydroxylase beta-subunit and disulfide isomerase / thyroid hormone binding protein (p55)	1.000000	1.800000	1.500000	1.000000	1.500000	0.500000	0.400000	1.300000	0.700000	0.400000	0.600000	0.200000	0.500000	0.900000	0.000000	0.700000	0.600000	0.800000	1.100000	2.400000	0.900000	1.600000	0.500000	2.100000	1.500000	0.800000	1.900000	0.400000	0.000000	2.700000	0.800000
GENE155X	Homo sapiens KIAA0108 gene product (KIAA0108), mRNA.	Homo sapiens KIAA0108 gene product (KIAA0108), mRNA.	1.000000	0.000000	0.800000	0.300000	1.800000	0.200000	0.400000	1.100000	1.900000	0.500000	0.600000	0.300000	1.000000	1.300000	0.200000	0.900000	0.400000	2.300000	0.900000	3.600000	0.500000	1.500000	0.600000	3.200000	0.900000	0.500000	2.100000	0.300000	0.100000	0.700000	1.200000
GENE102X	Wee1 hu gene	Wee1 hu gene	1.000000	2.100000	1.200000	1.100000	0.600000	0.400000	0.100000	0.600000	1.300000	0.200000	1.200000	0.200000	0.700000	0.500000	1.100000	0.300000	0.100000	2.800000	1.000000	2.500000	0.400000	0.600000	1.600000	3.300000	1.100000	0.800000	1.600000	0.700000	0.200000	0.300000	1.200000
GENE1059X	Human multiple exostosis 2 (EXT2) gene, exon 14 and complete cds.	Human multiple exostosis 2 (EXT2) gene, exon 14 and complete cds.	1.000000	2.100000	0.600000	0.800000	1.300000	0.200000	0.500000	1.100000	0.700000	0.400000	1.400000	0.300000	0.900000	0.000000	0.400000	0.600000	0.300000	2.500000	1.300000	3.300000	0.800000	1.400000	0.400000	2.400000	1.300000	0.300000	2.400000	0.500000	0.000000	0.600000	1.300000
GENE270X	Homo sapiens SULT1C sulfotransferase (SULT1C), mRNA.	Homo sapiens SULT1C sulfotransferase (SULT1C), mRNA.	1.000000	1.800000	1.200000	1.000000	1.100000	0.400000	1.000000	1.300000	0.500000	0.900000	1.600000	0.300000	0.500000	1.100000	0.000000	0.500000	0.300000	1.100000	0.800000	3.300000	0.800000	2.100000	0.000000	1.200000	2.700000	0.500000	2.300000	0.100000	0.200000	0.500000	1.000000
GENE233X	Homo sapiens ribophorin II (RPN2) mRNA.	Homo sapiens ribophorin II (RPN2) mRNA.	1.000000	1.400000	1.000000	2.200000	0.800000	0.200000	0.200000	1.100000	0.500000	0.300000	0.700000	0.300000	1.000000	0.600000	0.700000	0.200000	0.000000	0.700000	0.500000	5.400000	0.400000	2.400000	0.800000	2.400000	2.500000	0.600000	1.300000	0.300000	0.300000	0.400000	0.800000
GENE76X	transmembrane protein (CD59)	transmembrane protein (CD59)	1.000000	0.800000	0.200000	0.300000	0.500000	0.300000	0.800000	0.300000	1.700000	0.500000	0.300000	0.600000	1.000000	1.100000	0.200000	1.000000	0.900000	1.000000	0.500000	4.700000	0.400000	2.500000	0.500000	2.500000	3.400000	0.400000	1.600000	0.200000	0.500000	0.300000	0.900000
GENE1114X	lymphocytic antigen CD59/MEM43	lymphocytic antigen CD59/MEM43	1.000000	0.600000	0.400000	0.400000	0.400000	0.300000	0.600000	0.400000	1.100000	0.300000	0.300000	0.300000	0.800000	1.100000	0.200000	1.400000	1.400000	1.500000	0.600000	5.100000	0.300000	2.000000	0.800000	2.400000	3.200000	0.200000	1.500000	0.400000	0.300000	0.400000	1.300000
GENE1160X	Homo sapiens granulin (GRN) mRNA, and translated products.	Homo sapiens granulin (GRN) mRNA, and translated products.	1.000000	0.800000	0.300000	1.900000	0.200000	0.500000	0.300000	2.000000	0.500000	0.400000	0.300000	0.000000	0.500000	0.200000	0.200000	0.600000	0.200000	1.300000	0.900000	3.800000	0.400000	3.300000	0.500000	2.000000	2.300000	0.600000	1.500000	1.200000	0.000000	0.200000	2.900000
GENE571X	beta-1,4-galactosyltransferase	beta-1,4-galactosyltransferase	1.000000	1.000000	1.300000	1.600000	0.800000	0.300000	0.200000	1.300000	0.500000	0.200000	0.300000	0.200000	0.800000	0.400000	0.500000	1.200000	0.200000	1.000000	0.500000	4.600000	0.100000	1.900000	0.600000	5.100000	1.100000	0.400000	2.200000	0.300000	0.000000	0.800000	0.500000
GENE2869X	Homo sapiens mRNA from chromosome 5q21-22, clone:A3-A.	Homo sapiens mRNA from chromosome 5q21-22, clone:A3-A.	1.000000	1.000000	0.900000	0.800000	2.000000	0.300000	0.500000	1.100000	0.200000	0.500000	0.800000	0.300000	0.500000	2.300000	0.400000	0.300000	0.000000	0.800000	0.500000	3.100000	0.100000	1.900000	0.700000	2.500000	1.700000	0.500000	1.400000	0.400000	2.000000	1.000000	1.100000
GENE1142X	Human mRNA for KIAA0081 gene, partial cds.	Human mRNA for KIAA0081 gene, partial cds.	1.000000	0.800000	0.900000	0.800000	0.500000	0.100000	0.000000	1.000000	0.200000	0.300000	0.300000	0.100000	0.400000	0.600000	0.300000	1.600000	0.600000	1.500000	1.600000	2.800000	0.200000	3.200000	0.500000	2.500000	2.000000	0.100000	1.300000	0.300000	1.900000	1.500000	2.200000
GENE653X	Homo sapiens aryl hydrocarbon receptor nuclear translocator (ARNT) mRNA.	Homo sapiens aryl hydrocarbon receptor nuclear translocator (ARNT) mRNA.	1.000000	2.900000	2.100000	0.600000	1.600000	1.100000	0.100000	1.600000	0.700000	1.200000	0.600000	0.200000	0.200000	0.600000	0.700000	0.300000	1.000000	1.200000	0.400000	4.600000	0.700000	1.600000	0.900000	0.900000	0.300000	0.400000	1.200000	0.000000	0.900000	0.000000	1.500000
GENE1476X	Homo sapiens LIM domain kinase 2 (LIMK2), transcript variant 2b, mRNA.	Homo sapiens LIM domain kinase 2 (LIMK2), transcript variant 2b, mRNA.	1.000000	3.000000	0.600000	1.000000	1.200000	0.800000	0.600000	1.000000	0.600000	1.000000	1.700000	0.500000	0.900000	2.100000	0.700000	0.100000	0.100000	0.600000	0.700000	5.300000	0.300000	0.300000	0.600000	0.100000	1.100000	0.000000	1.800000	0.900000	0.400000	1.100000	0.900000
GENE1226X	Human p76 mRNA, complete cds.	Human p76 mRNA, complete cds.	1.000000	1.800000	0.400000	1.300000	2.000000	0.400000	0.800000	1.400000	1.000000	0.400000	1.100000	0.700000	0.900000	1.800000	0.400000	0.500000	0.300000	1.200000	1.100000	3.200000	0.600000	0.700000	0.300000	0.900000	1.000000	0.600000	1.800000	0.600000	1.200000	0.600000	1.100000
GENE2269X	anonymous mRNA	anonymous mRNA	1.000000	2.700000	0.500000	0.800000	0.600000	0.300000	0.900000	1.400000	0.400000	0.900000	1.000000	0.500000	1.300000	1.700000	0.600000	0.700000	0.200000	1.000000	0.800000	4.100000	0.300000	1.200000	0.400000	1.800000	1.100000	0.200000	1.400000	0.200000	1.400000	0.300000	1.000000
GENE1432X	Homo sapiens regulator of G-protein signalling 11 (RGS11) mRNA.	Homo sapiens regulator of G-protein signalling 11 (RGS11) mRNA.	1.000000	3.100000	0.400000	0.800000	0.200000	0.600000	1.100000	0.400000	0.600000	0.400000	0.700000	1.000000	0.900000	1.400000	0.100000	0.300000	0.100000	1.500000	0.600000	3.700000	0.400000	1.500000	0.400000	1.400000	2.100000	2.200000	2.700000	0.200000	0.000000	0.400000	0.800000
GENE1741X	Homo sapiens TG-interacting factor (TALE family homeobox) (TGIF) mRNA.	Homo sapiens TG-interacting factor (TALE family homeobox) (TGIF) mRNA.	1.000000	1.400000	0.700000	0.400000	0.700000	0.200000	0.600000	1.400000	0.700000	0.700000	0.900000	0.400000	1.000000	0.300000	0.600000	0.300000	0.300000	1.100000	0.700000	2.700000	1.600000	1.100000	0.500000	1.900000	1.200000	0.300000	2.500000	1.700000	1.800000	1.600000	0.900000
GENE2104X	Homo sapiens breast cancer anti-estrogen resistance 3 (BCAR3) mRNA.	Homo sapiens breast cancer anti-estrogen resistance 3 (BCAR3) mRNA.	1.000000	3.100000	0.400000	1.100000	0.600000	0.200000	0.600000	1.000000	0.500000	0.700000	0.300000	0.500000	0.700000	0.300000	0.300000	0.500000	0.700000	0.600000	0.500000	4.600000	0.300000	0.900000	0.700000	1.900000	1.300000	0.200000	5.500000	0.100000	0.400000	0.200000	1.000000
GENE2366X	Homo sapiens mRNA for putative progesterone binding protein.	Homo sapiens mRNA for putative progesterone binding protein.	1.000000	0.600000	1.600000	0.600000	1.300000	0.200000	0.300000	0.600000	0.400000	0.500000	0.500000	0.400000	0.300000	0.800000	0.200000	0.900000	0.700000	0.700000	1.000000	3.900000	1.000000	1.100000	1.000000	2.000000	2.000000	0.200000	4.700000	0.800000	0.000000	0.700000	0.700000
GENE432X	Homo sapiens dystroglycan 1 (dystrophin-associated glycoprotein 1) (DAG1), mRNA.	Homo sapiens dystroglycan 1 (dystrophin-associated glycoprotein 1) (DAG1), mRNA.	1.000000	0.700000	0.300000	0.300000	0.700000	0.100000	1.200000	0.600000	0.700000	1.000000	1.700000	0.400000	1.400000	0.500000	0.100000	2.100000	1.900000	1.400000	0.700000	3.500000	0.300000	0.900000	0.600000	1.800000	1.200000	1.500000	1.800000	0.500000	0.600000	0.500000	1.000000
GENE676X	Homo sapiens cytochrome b5 reductase 1 (B5R.1) (LOC51706), mRNA.	Homo sapiens cytochrome b5 reductase 1 (B5R.1) (LOC51706), mRNA.	1.000000	1.000000	0.500000	0.500000	1.200000	0.600000	0.500000	0.500000	1.100000	0.600000	0.700000	0.400000	1.200000	1.000000	0.500000	2.600000	3.300000	1.600000	0.700000	4.400000	0.800000	0.900000	0.600000	1.100000	0.600000	0.500000	0.600000	0.200000	0.200000	0.600000	1.000000
GENE790X	Homo sapiens target of myb1 (chicken) homolog (TOM1), mRNA.	Homo sapiens target of myb1 (chicken) homolog (TOM1), mRNA.	1.000000	0.200000	1.500000	0.600000	0.700000	0.600000	1.500000	0.900000	0.800000	1.300000	0.900000	0.800000	1.200000	1.300000	0.500000	1.400000	2.700000	1.300000	0.900000	2.500000	0.300000	1.000000	0.600000	1.500000	0.500000	0.100000	0.800000	0.300000	0.100000	1.400000	1.800000
GENE1899X	ferredoxin	ferredoxin	1.000000	0.400000	0.900000	0.500000	0.400000	0.100000	1.200000	1.000000	0.500000	1.200000	1.100000	0.400000	0.900000	0.600000	0.800000	1.700000	2.200000	0.800000	0.800000	6.200000	0.200000	0.700000	0.300000	1.200000	0.500000	0.300000	0.900000	0.300000	0.000000	2.600000	1.200000
GENE2230X	Homo sapiens clone 24686 mRNA sequence.	Homo sapiens clone 24686 mRNA sequence.	1.000000	1.000000	0.700000	1.800000	1.900000	0.600000	0.900000	1.700000	0.300000	1.200000	1.700000	0.300000	1.000000	0.000000	0.400000	1.300000	1.800000	1.300000	0.600000	4.400000	0.600000	0.700000	0.500000	0.700000	0.900000	0.900000	0.500000	0.500000	0.000000	0.000000	1.700000
GENE69X	Homo sapiens ubiquitin carboxyl-terminal esterase L3 (ubiquitin thiolesterase) (UCHL3) mRNA.	Homo sapiens ubiquitin carboxyl-terminal esterase L3 (ubiquitin thiolesterase) (UCHL3) mRNA.	1.000000	3.000000	0.700000	0.400000	2.200000	0.400000	0.900000	0.700000	1.200000	0.900000	1.400000	0.600000	0.400000	0.900000	0.500000	0.700000	1.300000	0.600000	0.600000	1.800000	0.300000	1.000000	0.200000	2.200000	1.600000	1.000000	2.600000	0.600000	0.300000	0.500000	0.400000
GENE1461X	Human clones 23667 and 23775 zinc finger protein mRNA, complete cds.	Human clones 23667 and 23775 zinc finger protein mRNA, complete cds.	1.000000	2.500000	0.300000	0.300000	3.100000	0.300000	0.600000	0.900000	0.600000	1.100000	2.300000	0.200000	0.900000	1.000000	0.400000	0.300000	0.100000	0.500000	0.300000	2.000000	0.400000	2.600000	1.000000	2.800000	1.200000	0.900000	1.300000	0.400000	0.000000	0.500000	1.200000
GENE2784X	Human mRNA for KIAA0242 gene, partial cds.	Human mRNA for KIAA0242 gene, partial cds.	1.000000	3.200000	0.900000	2.200000	2.700000	0.700000	0.500000	1.400000	0.400000	0.300000	0.400000	0.600000	0.500000	0.600000	1.000000	0.300000	0.500000	0.400000	0.500000	1.800000	0.300000	0.900000	0.500000	4.300000	1.900000	1.300000	0.300000	0.800000	0.300000	0.000000	0.400000
GENE3182X	Homo sapiens NRD convertase mRNA, complete cds.	Homo sapiens NRD convertase mRNA, complete cds.	1.000000	2.500000	0.500000	1.100000	2.900000	1.300000	0.900000	1.900000	0.500000	0.600000	0.700000	0.400000	0.500000	0.700000	1.200000	1.000000	1.800000	0.600000	0.100000	1.500000	0.100000	2.200000	0.800000	3.100000	1.400000	0.700000	0.200000	0.100000	0.100000	0.100000	0.500000
GENE2293X	Homo sapiens adenosine kinase (ADK), transcript variant ADK-short, mRNA.	Homo sapiens adenosine kinase (ADK), transcript variant ADK-short, mRNA.	1.000000	3.100000	0.500000	0.600000	0.900000	0.300000	0.500000	0.800000	1.000000	0.400000	0.600000	0.200000	0.800000	1.000000	0.500000	1.100000	1.000000	0.400000	0.600000	2.900000	0.200000	1.800000	0.300000	1.100000	1.300000	0.500000	1.200000	0.100000	1.400000	3.300000	1.700000
GENE2563X	Homo sapiens solute carrier family 31 (copper transporters), member 2 (SLC31A2) mRNA.	Homo sapiens solute carrier family 31 (copper transporters), member 2 (SLC31A2) mRNA.	1.000000	1.400000	0.400000	1.000000	1.000000	0.200000	1.600000	1.500000	2.100000	2.000000	0.000000	0.800000	0.400000	0.400000	0.200000	1.300000	0.900000	1.300000	0.500000	2.200000	0.400000	1.800000	0.700000	2.000000	0.200000	0.400000	1.100000	0.100000	0.500000	0.900000	2.600000
GENE1663X	Homo sapiens chromobox homolog 3 (Drosophila HP1 gamma) (CBX3), mRNA.	Homo sapiens chromobox homolog 3 (Drosophila HP1 gamma) (CBX3), mRNA.	1.000000	1.800000	0.900000	1.200000	1.700000	0.600000	0.500000	1.400000	0.500000	0.100000	0.500000	0.200000	0.100000	0.400000	2.800000	0.500000	0.300000	1.000000	0.200000	1.000000	0.000000	1.300000	0.100000	2.400000	1.400000	1.800000	2.700000	0.300000	0.000000	1.700000	2.700000
GENE568X	Homo sapiens Machado-Joseph disease (spinocerebellar ataxia 3, olivopontocerebellar ataxia 3, autosomal dominant, ataxin 3) (MJD) mRNA.	Homo sapiens Machado-Joseph disease (spinocerebellar ataxia 3, olivopontocerebellar ataxia 3, autosomal dominant, ataxin 3) (MJD) mRNA.	1.000000	0.000000	0.000000	0.500000	0.000000	1.600000	1.000000	1.700000	0.000000	1.000000	0.000000	0.900000	0.300000	1.300000	3.700000	1.400000	0.700000	1.100000	1.700000	2.100000	0.600000	0.800000	0.800000	1.700000	0.900000	0.000000	2.400000	0.900000	0.000000	1.100000	1.900000
GENE2986X	Homo sapiens nucleobindin 2 (NUCB2) mRNA.	Homo sapiens nucleobindin 2 (NUCB2) mRNA.	1.000000	0.300000	0.900000	0.700000	1.500000	1.600000	0.500000	1.400000	0.400000	0.400000	0.600000	0.500000	0.800000	2.300000	3.500000	0.700000	0.400000	1.000000	0.700000	2.200000	0.700000	1.400000	0.500000	2.300000	1.300000	0.600000	0.400000	0.300000	0.000000	1.000000	1.100000
GENE3106X	Homo sapiens (clone S164) mRNA, 3' end of cds.	Homo sapiens (clone S164) mRNA, 3' end of cds.	1.000000	1.200000	0.900000	1.500000	1.000000	1.200000	0.500000	3.200000	0.200000	1.400000	1.200000	1.300000	0.000000	1.500000	1.600000	0.100000	0.100000	0.700000	0.600000	2.200000	0.500000	0.900000	0.600000	1.100000	1.000000	0.100000	2.300000	0.300000	0.000000	1.200000	1.500000
GENE320X	Homo sapiens manic fringe (Drosophila) homolog (MFNG), mRNA.	Homo sapiens manic fringe (Drosophila) homolog (MFNG), mRNA.	1.000000	2.400000	0.700000	1.800000	0.500000	0.500000	0.000000	2.500000	4.300000	1.400000	0.800000	0.700000	0.600000	2.200000	1.300000	0.500000	0.400000	1.200000	1.200000	1.200000	0.700000	0.000000	0.000000	0.400000	1.600000	0.400000	0.800000	0.000000	0.000000	0.600000	1.500000
GENE11X	elongation factor 1-alpha (clone CEF4)	elongation factor 1-alpha (clone CEF4)	1.000000	2.100000	0.400000	1.000000	0.900000	0.000000	0.300000	1.800000	5.200000	0.500000	2.000000	0.800000	1.300000	1.400000	1.400000	0.100000	0.000000	0.900000	0.300000	2.100000	0.300000	1.100000	0.600000	1.300000	1.000000	1.100000	0.800000	0.300000	0.300000	0.100000	0.600000
GENE3254X	RPP0(chr12)_AA	RPP0(chr12)_AA	1.000000	2.300000	1.400000	1.100000	0.500000	0.500000	0.200000	1.200000	3.600000	0.500000	1.900000	0.400000	0.600000	0.500000	1.200000	0.500000	1.100000	1.500000	1.300000	1.100000	1.000000	0.800000	0.500000	1.200000	1.000000	0.500000	0.800000	0.600000	0.300000	0.600000	0.800000
GENE972X	transcription factor AREB6	transcription factor AREB6	1.000000	2.500000	1.900000	1.500000	0.800000	0.700000	0.300000	1.000000	3.700000	0.200000	0.600000	0.200000	1.200000	2.500000	0.600000	0.800000	0.600000	1.000000	0.500000	1.700000	0.200000	0.100000	2.300000	0.400000	0.300000	0.000000	0.500000	0.600000	0.800000	0.700000	2.000000
GENE1577X	Homo sapiens prefoldin 1 (PFDN1) mRNA.	Homo sapiens prefoldin 1 (PFDN1) mRNA.	1.000000	3.000000	1.000000	1.500000	1.400000	0.500000	1.300000	1.400000	2.200000	0.600000	1.000000	0.300000	1.500000	1.600000	0.900000	0.700000	0.800000	0.700000	0.400000	1.900000	1.100000	0.300000	0.600000	0.600000	0.300000	0.300000	0.700000	0.700000	0.000000	0.500000	2.000000
GENE1864X	acid finger protein	acid finger protein	1.000000	3.200000	2.000000	2.200000	1.100000	0.500000	0.400000	1.600000	3.700000	0.700000	1.700000	0.400000	0.200000	3.100000	0.000000	0.400000	0.500000	0.400000	0.300000	1.900000	0.400000	1.000000	0.000000	1.100000	0.500000	0.000000	0.600000	0.900000	0.600000	0.100000	0.600000
GENE43X	Homo sapiens selenoprotein P, plasma, 1 (SEPP1) mRNA.	Homo sapiens selenoprotein P, plasma, 1 (SEPP1) mRNA.	1.000000	0.300000	2.700000	0.700000	0.200000	0.700000	1.000000	5.200000	3.000000	2.700000	0.100000	0.500000	1.000000	1.000000	0.300000	0.600000	0.300000	1.500000	0.800000	1.400000	0.500000	0.400000	1.100000	0.500000	0.000000	0.300000	0.000000	0.200000	0.300000	1.500000	1.000000
GENE562X	Homo sapiens cellular repressor of E1A-stimulated genes (CREG) mRNA.	Homo sapiens cellular repressor of E1A-stimulated genes (CREG) mRNA.	1.000000	0.400000	1.000000	1.400000	0.900000	1.100000	0.900000	4.100000	4.000000	1.300000	1.000000	0.500000	1.500000	1.100000	0.500000	0.700000	0.400000	0.900000	0.800000	1.600000	0.200000	0.400000	0.800000	1.500000	0.100000	0.500000	0.400000	0.100000	0.200000	1.000000	1.000000
GENE1061X	Homo sapiens protein phosphatase 2, regulatory subunit B (B56), alpha isoform (PPP2R5A) mRNA.	Homo sapiens protein phosphatase 2, regulatory subunit B (B56), alpha isoform (PPP2R5A) mRNA.	1.000000	0.400000	1.400000	1.200000	0.000000	1.800000	1.200000	3.300000	2.100000	1.700000	1.300000	0.600000	1.300000	0.500000	1.200000	1.600000	0.900000	1.600000	1.300000	0.500000	0.000000	0.500000	1.100000	0.400000	0.300000	0.600000	0.700000	0.200000	0.000000	0.000000	2.200000
GENE123X	Homo sapiens tumor protein, translationally-controlled 1 (TPT1) mRNA.	Homo sapiens tumor protein, translationally-controlled 1 (TPT1) mRNA.	1.000000	0.300000	1.600000	0.400000	0.300000	1.200000	0.300000	2.600000	2.800000	0.600000	0.900000	0.500000	0.700000	1.000000	2.200000	0.800000	2.800000	1.200000	0.700000	1.500000	0.600000	0.700000	1.100000	1.000000	0.900000	0.700000	0.300000	0.400000	0.100000	0.400000	1.100000
GENE3268X	RPS15A(chr16)_AA	RPS15A(chr16)_AA	1.000000	0.000000	0.800000	0.200000	0.900000	0.400000	0.300000	2.400000	2.900000	0.500000	1.900000	0.700000	0.800000	1.000000	1.600000	0.700000	1.400000	1.800000	1.200000	1.200000	0.900000	0.900000	1.400000	1.300000	1.500000	0.700000	0.500000	0.700000	0.000000	0.500000	1.000000
GENE3271X	RPS18(chr6)_AA	RPS18(chr6)_AA	1.000000	0.400000	0.600000	1.500000	0.000000	1.300000	0.900000	2.300000	4.100000	0.500000	2.400000	0.500000	0.700000	0.300000	0.900000	1.400000	1.100000	2.100000	1.200000	0.300000	1.300000	1.900000	0.500000	1.100000	0.700000	1.000000	0.500000	0.000000	0.000000	0.200000	0.500000
GENE3243X	RPL29(chr3)_AA	RPL29(chr3)_AA	1.000000	0.900000	1.100000	2.100000	0.300000	0.500000	0.400000	1.800000	2.300000	0.600000	2.400000	0.400000	0.700000	0.400000	1.400000	0.800000	1.600000	1.400000	0.800000	0.400000	0.600000	0.800000	0.900000	0.800000	1.200000	0.600000	0.700000	0.900000	2.400000	0.400000	0.800000
GENE431X	Homo sapiens CGI-86 protein (LOC51635), mRNA.	Homo sapiens CGI-86 protein (LOC51635), mRNA.	1.000000	1.300000	2.300000	1.300000	0.000000	0.500000	1.300000	1.500000	0.400000	1.100000	0.900000	0.600000	1.200000	1.200000	0.500000	1.100000	3.000000	0.800000	0.900000	0.300000	0.500000	1.000000	1.000000	2.500000	0.700000	1.000000	1.100000	0.300000	0.000000	0.600000	1.000000
GENE1110X	lamin B2	lamin B2	1.000000	1.000000	2.700000	0.700000	0.400000	0.200000	1.500000	1.200000	0.700000	1.800000	2.700000	0.800000	1.000000	0.600000	0.000000	1.900000	2.800000	1.000000	1.700000	0.400000	0.900000	0.500000	0.500000	0.500000	0.100000	0.200000	1.000000	1.100000	0.300000	0.400000	1.100000
GENE104X	Homo sapiens NAD(P)H menadione oxidoreductase 2, dioxin-inducible (NMOR2) mRNA.	Homo sapiens NAD(P)H menadione oxidoreductase 2, dioxin-inducible (NMOR2) mRNA.	1.000000	0.300000	0.900000	0.300000	0.300000	0.900000	1.100000	0.900000	0.500000	1.000000	0.900000	0.700000	1.700000	0.400000	0.400000	1.300000	2.800000	0.900000	0.800000	0.500000	0.700000	1.500000	0.900000	1.500000	0.800000	0.500000	0.800000	0.300000	2.300000	2.700000	1.400000
GENE238X	Homo sapiens polymerase (RNA) II (DNA directed) polypeptide J (13.3kD) (POLR2J) mRNA.	Homo sapiens polymerase (RNA) II (DNA directed) polypeptide J (13.3kD) (POLR2J) mRNA.	1.000000	0.300000	0.700000	0.800000	0.300000	0.200000	0.900000	1.100000	0.300000	1.200000	1.200000	0.500000	1.000000	0.500000	0.400000	1.700000	3.300000	1.100000	1.000000	0.500000	1.200000	1.300000	0.800000	1.300000	1.400000	0.500000	0.600000	0.700000	1.100000	3.300000	0.900000
GENE808X	Homo sapiens carbonyl reductase (LOC51181), mRNA.	Homo sapiens carbonyl reductase (LOC51181), mRNA.	1.000000	0.300000	1.900000	0.600000	0.600000	0.300000	1.600000	0.900000	1.000000	1.400000	1.000000	2.200000	0.900000	0.700000	0.500000	2.200000	2.100000	0.800000	0.800000	0.600000	0.900000	0.600000	1.000000	0.300000	0.600000	0.500000	0.300000	0.400000	1.400000	2.700000	0.800000
GENE1949X	hPTPA	hPTPA	1.000000	0.500000	0.500000	0.900000	1.200000	0.400000	2.300000	1.000000	0.500000	1.600000	2.000000	1.300000	0.800000	0.400000	0.400000	2.200000	2.100000	1.900000	1.100000	0.300000	0.700000	0.100000	0.500000	0.800000	0.200000	0.500000	0.500000	0.400000	0.500000	2.600000	2.000000
GENE821X	Homo sapiens nuclear localization signal deleted in velocardiofacial syndrome (NLVCF) mRNA.	Homo sapiens nuclear localization signal deleted in velocardiofacial syndrome (NLVCF) mRNA.	1.000000	0.700000	1.100000	0.400000	1.600000	0.300000	1.600000	1.100000	0.800000	1.400000	1.300000	0.700000	1.300000	2.100000	0.400000	1.200000	2.500000	0.900000	0.600000	0.600000	0.800000	0.800000	0.500000	1.000000	1.300000	0.200000	0.900000	0.500000	0.000000	2.200000	1.000000
GENE519X	Homo sapiens stromal interaction molecule 1 (STIM1) mRNA.	Homo sapiens stromal interaction molecule 1 (STIM1) mRNA.	1.000000	0.200000	0.600000	1.100000	1.100000	0.500000	1.800000	1.400000	1.500000	0.800000	1.000000	0.900000	1.400000	0.600000	1.500000	0.400000	2.800000	2.000000	1.200000	0.800000	0.900000	0.500000	0.600000	0.800000	0.500000	0.600000	1.500000	0.700000	0.400000	1.200000	1.000000
GENE2201X	Homo sapiens mRNA for KIAA0690 protein, partial cds.	Homo sapiens mRNA for KIAA0690 protein, partial cds.	1.000000	1.000000	0.700000	1.600000	1.800000	0.900000	2.700000	1.200000	0.400000	0.800000	1.300000	0.300000	0.800000	1.000000	0.300000	1.300000	3.200000	1.800000	0.900000	0.400000	0.300000	0.600000	0.500000	0.600000	0.600000	0.000000	2.300000	0.600000	0.000000	1.100000	0.900000
GENE1033X	Homo sapiens integrin, alpha 7 (ITGA7) mRNA.	Homo sapiens integrin, alpha 7 (ITGA7) mRNA.	1.000000	0.000000	0.100000	0.300000	0.300000	0.600000	1.500000	0.500000	1.900000	1.800000	2.000000	0.700000	1.700000	0.300000	0.200000	3.700000	3.400000	1.800000	0.800000	0.000000	0.500000	0.300000	2.800000	0.900000	0.400000	0.700000	1.400000	0.000000	0.600000	0.200000	0.600000
GENE1072X	Homo sapiens nucleolar protein Nop30 and cytoplasmic protein Myp (NOP) gene, alternatively spliced products, complete cds.	Homo sapiens nucleolar protein Nop30 and cytoplasmic protein Myp (NOP) gene, alternatively spliced products, complete cds.	1.000000	0.100000	0.200000	0.200000	1.100000	0.200000	2.400000	0.300000	0.600000	1.600000	1.300000	1.300000	2.700000	1.700000	0.300000	3.100000	3.900000	1.400000	0.000000	0.800000	0.300000	0.900000	0.900000	0.700000	0.700000	0.300000	0.800000	0.000000	0.000000	1.000000	1.100000
GENE263X	Homo sapiens CGI-94 protein (LOC51118), mRNA.	Homo sapiens CGI-94 protein (LOC51118), mRNA.	1.000000	1.600000	0.300000	0.500000	0.700000	0.500000	1.200000	0.900000	0.600000	0.500000	1.400000	0.600000	1.000000	0.700000	0.500000	1.300000	4.700000	1.000000	0.500000	0.800000	0.500000	0.700000	0.600000	1.500000	1.300000	2.000000	1.300000	0.300000	1.300000	0.500000	0.700000
GENE268X	Homo sapiens adenylosuccinate lyase (ADSL) mRNA.	Homo sapiens adenylosuccinate lyase (ADSL) mRNA.	1.000000	1.400000	1.000000	1.200000	0.700000	0.500000	0.600000	1.000000	0.600000	0.600000	0.900000	0.400000	1.100000	0.400000	0.600000	1.000000	5.200000	1.100000	1.200000	0.500000	0.400000	1.900000	0.800000	1.300000	1.300000	0.300000	1.900000	0.200000	0.400000	0.900000	0.500000
GENE807X	apolipoprotein C-III (apoC-III)	apolipoprotein C-III (apoC-III)	1.000000	1.200000	0.700000	0.900000	0.400000	0.200000	1.000000	0.700000	0.500000	0.900000	1.500000	0.500000	1.200000	0.300000	0.300000	2.800000	5.300000	0.600000	0.700000	0.500000	0.800000	0.900000	0.600000	1.200000	0.400000	1.200000	0.800000	1.700000	0.000000	0.600000	1.600000
GENE1006X	Homo sapiens anti-oxidant protein 2 (non-selenium glutathione peroxidase, acidic calcium-independent phospholipase A2) (KIAA0106) mRNA.	Homo sapiens anti-oxidant protein 2 (non-selenium glutathione peroxidase, acidic calcium-independent phospholipase A2) (KIAA0106) mRNA.	1.000000	1.200000	1.000000	0.200000	1.400000	0.400000	1.500000	1.100000	0.200000	2.000000	0.600000	0.600000	1.100000	0.800000	0.700000	2.600000	3.600000	2.200000	0.400000	0.700000	0.300000	0.200000	1.300000	0.300000	1.500000	1.000000	0.200000	0.400000	0.500000	0.900000	1.200000
GENE1214X	Homo sapiens NADH dehydrogenase (ubiquinone) 1 alpha subcomplex, 3 (9kD, B9) (NDUFA3) mRNA.	Homo sapiens NADH dehydrogenase (ubiquinone) 1 alpha subcomplex, 3 (9kD, B9) (NDUFA3) mRNA.	1.000000	0.300000	0.800000	1.800000	0.900000	0.400000	2.200000	1.400000	0.600000	1.800000	2.000000	1.300000	1.200000	0.900000	0.600000	3.000000	3.500000	0.000000	0.000000	0.500000	0.600000	0.500000	0.700000	0.300000	0.900000	0.600000	1.100000	0.500000	0.000000	0.800000	0.800000
GENE1007X	Homo sapiens mRNA for KIAA0664 protein, partial cds.	Homo sapiens mRNA for KIAA0664 protein, partial cds.	1.000000	1.500000	1.800000	0.700000	0.600000	0.600000	1.400000	0.800000	0.500000	0.900000	1.500000	0.900000	0.700000	0.500000	0.400000	2.400000	2.700000	0.900000	1.700000	0.000000	0.800000	0.600000	0.700000	0.600000	0.700000	1.100000	1.300000	0.600000	0.000000	2.200000	0.800000
GENE748X	Homo sapiens VAMP (vesicle-associated membrane protein)-associated protein B and C (VAPB) mRNA.	Homo sapiens VAMP (vesicle-associated membrane protein)-associated protein B and C (VAPB) mRNA.	1.000000	1.200000	0.800000	1.100000	0.500000	0.600000	1.600000	1.000000	0.500000	0.800000	1.300000	0.600000	1.200000	0.900000	0.600000	2.600000	2.000000	2.400000	1.600000	1.000000	0.300000	0.500000	0.400000	0.900000	0.800000	1.100000	1.700000	0.400000	0.100000	0.900000	0.600000
GENE894X	Homo sapiens general transcription factor IIIC, polypeptide 5 (63kD) (GTF3C5), mRNA.	Homo sapiens general transcription factor IIIC, polypeptide 5 (63kD) (GTF3C5), mRNA.	1.000000	0.900000	0.800000	0.400000	0.600000	0.600000	1.100000	0.900000	0.400000	1.100000	1.700000	1.000000	0.500000	0.700000	0.900000	3.600000	2.400000	3.800000	2.100000	0.500000	0.400000	0.900000	0.400000	0.600000	0.900000	0.000000	1.500000	0.400000	0.100000	0.500000	0.500000
GENE1696X	Homo sapiens microspherule protein 1 (MCRS1), mRNA.	Homo sapiens microspherule protein 1 (MCRS1), mRNA.	1.000000	1.000000	0.500000	0.900000	1.300000	0.500000	1.400000	0.900000	0.200000	1.500000	2.600000	1.000000	1.000000	0.600000	0.600000	2.800000	1.200000	2.600000	1.800000	0.800000	0.800000	0.700000	0.200000	0.400000	1.000000	0.200000	1.300000	0.500000	0.200000	1.000000	0.500000
GENE1355X	Human protein rapamycin associated protein (FRAP2) gene, complete cds.	Human protein rapamycin associated protein (FRAP2) gene, complete cds.	1.000000	0.600000	0.600000	0.000000	1.900000	0.100000	2.300000	0.600000	0.300000	1.000000	1.800000	0.800000	1.300000	0.700000	0.400000	2.300000	2.500000	2.800000	2.500000	0.400000	0.500000	0.300000	0.400000	0.400000	0.500000	1.400000	1.200000	0.300000	0.100000	1.400000	0.600000
GENE1013X	Homo sapiens microsomal glutathione S-transferase 3 (MGST3) mRNA.	Homo sapiens microsomal glutathione S-transferase 3 (MGST3) mRNA.	1.000000	0.000000	1.000000	0.200000	0.300000	0.500000	2.600000	0.700000	0.800000	1.200000	2.400000	1.100000	1.300000	0.500000	0.200000	3.900000	2.800000	1.000000	0.700000	1.600000	0.100000	1.700000	0.900000	1.800000	0.700000	0.300000	0.700000	0.100000	0.300000	0.200000	0.500000
GENE1102X	Homo sapiens ES1 (zebrafish) protein, human homolog of (C21ORF33), mRNA.	Homo sapiens ES1 (zebrafish) protein, human homolog of (C21ORF33), mRNA.	1.000000	0.200000	0.600000	0.000000	0.500000	0.000000	0.000000	0.300000	0.700000	1.400000	0.000000	1.400000	1.300000	0.700000	0.700000	5.400000	4.800000	1.300000	1.100000	0.500000	0.300000	1.300000	0.500000	1.200000	0.800000	1.000000	0.500000	0.400000	1.400000	1.100000	0.600000
GENE503X	Homo sapiens L-3-hydroxyacyl-Coenzyme A dehydrogenase, short chain (HADHSC) mRNA.	Homo sapiens L-3-hydroxyacyl-Coenzyme A dehydrogenase, short chain (HADHSC) mRNA.	1.000000	0.600000	0.800000	0.400000	0.400000	0.400000	1.000000	0.600000	2.000000	0.900000	0.900000	0.600000	0.700000	0.600000	1.700000	3.900000	3.600000	1.500000	1.100000	0.100000	0.600000	0.400000	1.200000	0.600000	0.200000	0.600000	0.400000	0.600000	1.000000	2.000000	0.500000
GENE152X	Homo sapiens mRNA for low molecular mass ubiquinone-binding protein, complete cds.	Homo sapiens mRNA for low molecular mass ubiquinone-binding protein, complete cds.	1.000000	0.200000	2.300000	0.100000	0.500000	0.400000	1.600000	0.500000	0.700000	1.300000	1.500000	1.200000	1.200000	0.900000	0.400000	3.600000	3.300000	1.000000	1.100000	0.500000	0.900000	0.600000	0.500000	0.800000	1.000000	0.300000	0.300000	0.800000	0.100000	2.000000	0.500000
GENE1157X	Homo sapiens translocase of inner mitochondrial membrane 8 (yeast) homolog B (TIMM8B), mRNA.	Homo sapiens translocase of inner mitochondrial membrane 8 (yeast) homolog B (TIMM8B), mRNA.	1.000000	0.100000	1.800000	0.200000	1.100000	0.700000	1.100000	1.400000	0.900000	1.200000	1.800000	0.400000	0.900000	0.900000	0.900000	3.200000	2.100000	1.000000	1.200000	0.600000	0.800000	0.500000	0.600000	0.800000	1.800000	0.000000	0.500000	1.100000	0.100000	1.500000	0.700000
GENE40X	Homo sapiens NADH dehydrogenase (ubiquinone) Fe-S protein 5 (15kD) (NADH-coenzyme Q reductase) (NDUFS5) mRNA.	Homo sapiens NADH dehydrogenase (ubiquinone) Fe-S protein 5 (15kD) (NADH-coenzyme Q reductase) (NDUFS5) mRNA.	1.000000	1.100000	0.500000	0.500000	0.300000	0.200000	1.600000	0.400000	0.700000	0.700000	2.100000	0.500000	1.200000	0.700000	0.300000	3.800000	3.000000	1.100000	0.700000	0.500000	0.300000	1.000000	0.700000	1.500000	1.500000	1.700000	1.500000	0.500000	0.400000	0.200000	0.500000
GENE1144X	voltage-dependent anion channel isoform 2 (VDAC) / porin	voltage-dependent anion channel isoform 2 (VDAC) / porin	1.000000	1.300000	1.000000	1.400000	0.000000	0.400000	1.400000	1.000000	0.700000	1.000000	2.000000	0.900000	1.200000	0.000000	0.900000	3.200000	2.700000	1.300000	0.800000	0.700000	0.400000	0.900000	0.600000	0.900000	1.600000	0.600000	1.700000	0.600000	0.100000	0.000000	0.700000
GENE387X	Homo sapiens ATP synthase, H+ transporting, mitochondrial F1 complex, beta polypeptide (ATP5B), nuclear gene encoding mitochondrial protein, mRNA.	Homo sapiens ATP synthase, H+ transporting, mitochondrial F1 complex, beta polypeptide (ATP5B), nuclear gene encoding mitochondrial protein, mRNA.	1.000000	1.600000	0.800000	0.800000	0.500000	0.300000	1.500000	0.700000	1.300000	0.600000	1.100000	1.900000	1.200000	0.600000	0.600000	4.300000	3.000000	0.500000	0.500000	0.500000	0.300000	1.300000	0.500000	1.200000	1.300000	0.600000	1.100000	0.500000	0.700000	0.200000	0.300000
GENE201X	Homo sapiens inner membrane protein, mitochondrial (mitofilin) (IMMT), mRNA.	Homo sapiens inner membrane protein, mitochondrial (mitofilin) (IMMT), mRNA.	1.000000	1.800000	0.600000	1.200000	0.900000	0.600000	1.200000	0.900000	0.500000	0.700000	1.400000	0.600000	0.700000	0.600000	0.700000	4.200000	2.600000	1.200000	1.500000	0.800000	0.600000	0.700000	0.400000	0.700000	0.700000	0.500000	1.600000	0.600000	0.000000	1.000000	0.700000
GENE520X	Homo sapiens nuclear receptor interacting protein 1 (NRIP1) mRNA.	Homo sapiens nuclear receptor interacting protein 1 (NRIP1) mRNA.	1.000000	0.900000	0.200000	0.500000	0.300000	0.400000	1.000000	1.100000	0.800000	0.500000	1.700000	0.700000	1.500000	0.200000	0.600000	6.000000	5.200000	1.300000	0.500000	0.900000	0.200000	0.300000	0.300000	0.500000	0.300000	0.300000	2.200000	0.200000	0.000000	0.700000	0.400000
GENE465X	Homo sapiens ubiquinol-cytochrome c reductase binding protein (UQCRB) mRNA.	Homo sapiens ubiquinol-cytochrome c reductase binding protein (UQCRB) mRNA.	1.000000	0.600000	0.900000	0.900000	0.300000	0.500000	1.400000	1.100000	1.200000	0.900000	1.100000	0.800000	1.400000	1.300000	0.900000	5.600000	2.800000	1.100000	0.800000	0.300000	0.400000	0.700000	0.700000	0.700000	0.700000	1.100000	0.800000	0.400000	0.000000	0.200000	0.500000
GENE318X	Homo sapiens fumarate hydratase (FH) mRNA.	Homo sapiens fumarate hydratase (FH) mRNA.	1.000000	0.900000	1.800000	0.800000	0.800000	0.300000	0.700000	0.600000	0.600000	0.600000	0.500000	0.600000	0.600000	0.300000	0.400000	5.500000	4.200000	1.600000	2.100000	0.400000	0.400000	0.400000	0.300000	0.400000	0.500000	0.600000	1.000000	0.600000	0.200000	1.800000	0.400000
GENE839X	Homo sapiens NADH dehydrogenase (ubiquinone) 1 alpha subcomplex, 6 (14kD, B14) (NDUFA6) mRNA, and translated products.	Homo sapiens NADH dehydrogenase (ubiquinone) 1 alpha subcomplex, 6 (14kD, B14) (NDUFA6) mRNA, and translated products.	1.000000	0.300000	1.600000	0.300000	0.700000	0.400000	0.800000	0.800000	1.200000	0.600000	1.000000	0.500000	1.100000	0.600000	0.500000	5.000000	4.800000	1.100000	1.200000	1.200000	0.700000	0.400000	0.300000	0.500000	0.700000	0.400000	0.700000	0.900000	0.100000	1.000000	0.700000
GENE862X	Homo sapiens acyl-Coenzyme A dehydrogenase, very long chain (ACADVL), nuclear gene encoding mitochondrial protein, mRNA.	Homo sapiens acyl-Coenzyme A dehydrogenase, very long chain (ACADVL), nuclear gene encoding mitochondrial protein, mRNA.	1.000000	0.400000	1.400000	0.300000	0.400000	0.400000	0.600000	0.700000	0.800000	0.500000	0.900000	0.600000	0.500000	1.400000	0.400000	5.300000	4.100000	1.400000	1.800000	2.000000	0.400000	0.500000	0.600000	0.600000	0.600000	0.300000	0.900000	0.600000	0.200000	1.000000	0.400000
GENE944X	Homo sapiens pyruvate dehydrogenase (lipoamide) alpha 1 (PDHA1) mRNA.	Homo sapiens pyruvate dehydrogenase (lipoamide) alpha 1 (PDHA1) mRNA.	1.000000	1.200000	1.400000	0.700000	1.400000	0.700000	0.800000	0.400000	1.300000	0.500000	1.400000	0.300000	0.800000	0.400000	0.400000	5.500000	3.800000	0.800000	1.000000	1.500000	0.400000	0.400000	0.300000	0.300000	0.400000	0.400000	1.000000	0.500000	0.900000	0.500000	0.400000
GENE508X	transcript ch21=oligomycin sensitivity conferral protein oscp homolog	transcript ch21=oligomycin sensitivity conferral protein oscp homolog	1.000000	0.400000	0.700000	0.800000	0.600000	0.300000	1.800000	0.900000	1.000000	1.000000	2.200000	1.000000	1.200000	0.400000	0.600000	3.800000	3.700000	1.000000	1.200000	0.400000	0.700000	0.800000	0.500000	0.800000	0.700000	0.700000	0.900000	0.800000	0.100000	0.500000	0.600000
GENE325X	Homo sapiens cytochrome c oxidase subunit VIII (COX8), nuclear gene encoding mitochondrial protein, mRNA.	Homo sapiens cytochrome c oxidase subunit VIII (COX8), nuclear gene encoding mitochondrial protein, mRNA.	1.000000	0.800000	0.900000	0.900000	0.200000	0.400000	1.300000	0.800000	1.000000	0.800000	1.000000	2.100000	1.200000	1.000000	0.700000	3.900000	4.200000	1.200000	1.300000	0.500000	0.500000	0.300000	0.300000	0.400000	0.400000	0.500000	1.000000	0.800000	0.600000	0.500000	0.700000
GENE281X	Homo sapiens cytochrome c oxidase subunit VIc (COX6C), nuclear gene encoding mitochondrial protein, mRNA.	Homo sapiens cytochrome c oxidase subunit VIc (COX6C), nuclear gene encoding mitochondrial protein, mRNA.	1.000000	0.800000	1.000000	0.600000	0.900000	0.300000	1.800000	0.700000	1.500000	0.900000	1.300000	1.300000	1.100000	0.800000	0.800000	3.800000	3.500000	1.400000	1.000000	0.800000	0.400000	0.200000	0.300000	0.500000	0.400000	0.800000	0.500000	0.600000	1.000000	0.600000	0.600000
GENE131X	Homo sapiens ATP synthase, H+ transporting, mitochondrial (ATP5) mRNA.	Homo sapiens ATP synthase, H+ transporting, mitochondrial (ATP5) mRNA.	1.000000	1.100000	1.000000	0.500000	1.000000	0.300000	1.600000	0.600000	1.400000	0.800000	1.400000	1.100000	1.200000	1.200000	0.400000	4.200000	3.100000	0.800000	0.700000	0.800000	0.600000	0.500000	0.500000	0.700000	0.600000	0.600000	1.000000	0.700000	0.200000	0.900000	0.500000
GENE118X	Homo sapiens ATP synthase, H+ transporting, mitochondrial F1 complex, alpha subunit, isoform 1, cardiac muscle (ATP5A1), nuclear gene encoding mitochondrial protein, mRNA.	Homo sapiens ATP synthase, H+ transporting, mitochondrial F1 complex, alpha subunit, isoform 1, cardiac muscle (ATP5A1), nuclear gene encoding mitochondrial protein, mRNA.	1.000000	1.400000	0.700000	0.700000	0.600000	0.300000	1.600000	0.700000	1.200000	0.600000	1.500000	2.100000	1.400000	1.200000	0.800000	4.100000	3.300000	0.900000	0.800000	0.600000	0.500000	0.600000	0.200000	0.600000	0.500000	0.500000	1.100000	0.400000	0.200000	0.500000	0.400000
GENE355X	Homo sapiens NADH dehydrogenase (ubiquinone) 1 beta subcomplex, 4 (15kD, B15) (NDUFB4), mRNA.	Homo sapiens NADH dehydrogenase (ubiquinone) 1 beta subcomplex, 4 (15kD, B15) (NDUFB4), mRNA.	1.000000	0.700000	0.700000	0.600000	0.900000	0.300000	1.400000	0.900000	0.900000	0.800000	1.300000	2.000000	0.900000	1.200000	0.700000	4.700000	3.700000	1.200000	0.700000	0.600000	0.500000	0.400000	0.400000	0.600000	0.400000	0.300000	1.300000	0.400000	0.400000	0.500000	0.600000
GENE1444X	Homo sapiens NADH dehydrogenase (ubiquinone) 1 alpha subcomplex, 1 (7.5kD, MWFE) (NDUFA1) mRNA.	Homo sapiens NADH dehydrogenase (ubiquinone) 1 alpha subcomplex, 1 (7.5kD, MWFE) (NDUFA1) mRNA.	1.000000	0.400000	0.800000	0.600000	0.300000	0.500000	2.100000	1.200000	1.500000	1.000000	1.300000	1.300000	1.300000	1.500000	0.500000	4.900000	3.500000	1.000000	0.900000	0.900000	0.300000	0.300000	0.400000	0.500000	0.300000	0.400000	0.800000	0.500000	0.200000	0.400000	0.500000
GENE368X	Homo sapiens cytochrome c oxidase subunit VIb (COX6B), nuclear gene encoding mitochondrial protein, mRNA.	Homo sapiens cytochrome c oxidase subunit VIb (COX6B), nuclear gene encoding mitochondrial protein, mRNA.	1.000000	0.700000	1.000000	1.200000	0.300000	0.500000	1.500000	0.900000	0.700000	1.000000	1.500000	1.100000	1.100000	0.600000	0.700000	4.600000	3.400000	0.900000	1.100000	0.500000	0.500000	0.700000	0.600000	0.700000	0.800000	0.200000	1.100000	0.800000	0.200000	0.400000	0.500000
GENE1827X	(clone CC6) NADH-ubiquinone oxidoreductase subunit	(clone CC6) NADH-ubiquinone oxidoreductase subunit	1.000000	0.600000	0.900000	0.900000	0.400000	0.400000	1.900000	0.800000	0.800000	1.100000	1.200000	0.700000	1.000000	0.700000	0.600000	4.900000	3.300000	1.000000	1.500000	0.600000	0.400000	0.700000	0.300000	0.800000	1.000000	0.500000	1.300000	0.700000	0.200000	0.500000	0.400000
GENE254X	Homo sapiens cytochrome c oxidase subunit Vb (COX5B), nuclear gene encoding mitochondrial protein, mRNA.	Homo sapiens cytochrome c oxidase subunit Vb (COX5B), nuclear gene encoding mitochondrial protein, mRNA.	1.000000	0.200000	1.200000	0.300000	0.200000	0.300000	2.000000	0.800000	1.400000	1.700000	1.000000	0.900000	1.100000	0.500000	0.300000	4.900000	4.800000	0.800000	0.800000	0.300000	0.400000	0.800000	0.600000	0.700000	0.600000	0.600000	0.400000	0.700000	0.800000	0.400000	0.400000
GENE1443X	Homo sapiens NADH dehydrogenase (ubiquinone) 1 beta subcomplex, 2 (8kD, AGGG) (NDUFB2) mRNA.	Homo sapiens NADH dehydrogenase (ubiquinone) 1 beta subcomplex, 2 (8kD, AGGG) (NDUFB2) mRNA.	1.000000	0.300000	0.700000	0.400000	0.300000	0.300000	1.600000	0.900000	1.000000	1.600000	1.400000	1.100000	1.300000	0.700000	0.500000	4.800000	4.300000	1.200000	1.100000	0.300000	0.400000	0.700000	0.500000	0.900000	0.700000	0.300000	0.700000	0.700000	0.400000	0.500000	0.400000
GENE994X	Homo sapiens NADH dehydrogenase (ubiquinone) Fe-S protein 8 (23kD) (NADH-coenzyme Q reductase) (NDUFS8), mRNA.	Homo sapiens NADH dehydrogenase (ubiquinone) Fe-S protein 8 (23kD) (NADH-coenzyme Q reductase) (NDUFS8), mRNA.	1.000000	0.800000	0.600000	0.700000	0.800000	0.300000	1.100000	0.600000	0.800000	0.800000	1.100000	1.200000	1.000000	0.800000	0.500000	4.100000	3.700000	1.200000	1.100000	0.500000	0.800000	0.600000	0.500000	0.600000	1.200000	0.300000	2.300000	1.000000	0.000000	0.600000	0.700000
GENE2086X	FcERI gamma-chain	FcERI gamma-chain	1.000000	0.800000	0.700000	0.500000	0.500000	0.300000	1.400000	1.000000	0.800000	1.300000	1.300000	1.200000	0.900000	0.700000	0.400000	3.800000	3.700000	1.100000	1.000000	0.500000	0.500000	0.700000	0.600000	0.900000	0.700000	0.200000	1.900000	0.600000	0.000000	1.400000	0.700000
GENE896X	succinate dehydrogenase iron-protein subunit (sdhB)	succinate dehydrogenase iron-protein subunit (sdhB)	1.000000	0.600000	1.800000	1.100000	0.600000	0.500000	1.500000	1.300000	0.700000	1.000000	0.800000	1.300000	1.000000	0.700000	0.800000	4.600000	3.400000	0.900000	1.100000	0.500000	0.400000	0.300000	0.600000	0.500000	0.500000	0.200000	1.100000	0.300000	0.100000	1.300000	0.400000
GENE2103X	Homo sapiens ATP synthase, H+ transporting, mitochondrial F0 complex, subunit c (subunit 9), isoform 1 (ATP5G1) mRNA.	Homo sapiens ATP synthase, H+ transporting, mitochondrial F0 complex, subunit c (subunit 9), isoform 1 (ATP5G1) mRNA.	1.000000	0.700000	1.600000	1.200000	0.200000	0.400000	1.700000	0.900000	0.500000	1.000000	1.200000	0.900000	0.800000	0.800000	0.700000	3.700000	4.300000	1.200000	1.100000	0.500000	0.500000	0.900000	0.200000	0.600000	0.600000	0.300000	1.600000	0.600000	0.600000	0.400000	0.300000
GENE1316X	Homo sapiens ATP synthase, H+ transporting, mitochondrial F1F0, subunit d (ATP5JD) mRNA.	Homo sapiens ATP synthase, H+ transporting, mitochondrial F1F0, subunit d (ATP5JD) mRNA.	1.000000	0.600000	1.000000	0.800000	0.400000	0.600000	1.600000	0.900000	0.800000	0.700000	1.500000	1.400000	1.200000	0.800000	0.700000	3.000000	3.300000	1.100000	1.300000	0.500000	0.300000	0.500000	0.400000	0.900000	0.600000	0.800000	1.300000	0.400000	1.100000	0.600000	0.800000
GENE1943X	Homo sapiens ubiquinol-cytochrome c reductase (6.4kD) subunit (UQCR), mRNA.	Homo sapiens ubiquinol-cytochrome c reductase (6.4kD) subunit (UQCR), mRNA.	1.000000	0.100000	0.600000	0.100000	0.200000	0.400000	1.600000	0.800000	0.600000	0.900000	1.300000	1.100000	1.000000	0.500000	0.200000	5.400000	4.300000	1.200000	1.000000	0.300000	0.500000	1.400000	0.700000	1.200000	1.500000	0.500000	0.500000	0.700000	0.100000	0.700000	0.700000
GENE1812X	Homo sapiens hydroxyacyl-Coenzyme A dehydrogenase/3-ketoacyl-Coenzyme A thiolase/enoyl-Coenzyme A hydratase (trifunctional protein), beta subunit (HADHB) mRNA.	Homo sapiens hydroxyacyl-Coenzyme A dehydrogenase/3-ketoacyl-Coenzyme A thiolase/enoyl-Coenzyme A hydratase (trifunctional protein), beta subunit (HADHB) mRNA.	1.000000	0.800000	1.000000	0.900000	0.600000	0.500000	1.300000	1.200000	0.600000	1.700000	0.700000	0.900000	1.200000	0.500000	0.400000	3.400000	4.200000	0.800000	0.700000	0.500000	0.200000	1.500000	0.700000	1.200000	0.900000	0.800000	1.400000	0.300000	0.300000	0.400000	0.400000
GENE3129X	Human nicotinamide nucleotide transhydrogenase mRNA, nuclear gene encoding mitochondrial protein, complete cds.	Human nicotinamide nucleotide transhydrogenase mRNA, nuclear gene encoding mitochondrial protein, complete cds.	1.000000	0.400000	0.800000	0.500000	0.200000	0.300000	2.000000	0.800000	0.400000	0.900000	1.600000	0.600000	0.700000	0.500000	0.600000	6.100000	3.100000	0.700000	1.000000	0.200000	0.900000	0.600000	0.300000	0.500000	0.700000	0.100000	1.300000	0.900000	1.000000	1.800000	0.600000
GENE378X	TOP2 DNA topoisomerase II (partial)	TOP2 DNA topoisomerase II (partial)	1.000000	0.700000	0.200000	0.600000	0.100000	0.300000	1.600000	0.900000	0.300000	0.900000	3.000000	0.900000	0.900000	0.300000	1.100000	4.100000	4.800000	3.000000	0.400000	0.500000	0.200000	0.800000	0.600000	1.100000	0.700000	0.500000	0.700000	0.200000	0.000000	0.200000	0.400000
GENE830X	Homo sapiens HSPC142 protein (HSPC142), mRNA.	Homo sapiens HSPC142 protein (HSPC142), mRNA.	1.000000	0.500000	0.800000	0.500000	0.500000	0.800000	1.600000	1.000000	0.600000	0.700000	2.000000	0.800000	0.700000	0.400000	0.800000	2.100000	4.100000	2.500000	2.100000	0.900000	0.500000	0.600000	0.400000	0.600000	0.900000	0.600000	1.000000	0.300000	0.100000	0.500000	0.800000
GENE2453X	Homo sapiens proteasome (prosome, macropain) 26S subunit, non-ATPase, 7 (Mov34 homolog) (PSMD7) mRNA.	Homo sapiens proteasome (prosome, macropain) 26S subunit, non-ATPase, 7 (Mov34 homolog) (PSMD7) mRNA.	1.000000	0.800000	0.800000	1.000000	0.200000	0.600000	1.300000	0.800000	0.500000	1.000000	1.800000	0.800000	0.700000	0.500000	0.800000	3.100000	4.300000	2.200000	1.200000	1.200000	0.100000	0.800000	0.300000	1.000000	0.900000	0.300000	1.700000	0.200000	0.000000	0.600000	0.300000
GENE1523X	Homo sapiens HS1 binding protein (HAX1) mRNA.	Homo sapiens HS1 binding protein (HAX1) mRNA.	1.000000	0.300000	0.700000	0.900000	0.900000	0.300000	0.900000	1.700000	0.700000	0.900000	1.000000	0.600000	1.100000	1.300000	0.600000	2.800000	4.100000	2.300000	1.500000	0.400000	0.500000	1.100000	0.700000	1.100000	0.500000	1.000000	0.300000	0.300000	0.300000	0.500000	0.600000
GENE3068X	Human branched chain alpha-keto acid dehydrogenase mRNA, 3' end.	Human branched chain alpha-keto acid dehydrogenase mRNA, 3' end.	1.000000	0.700000	0.700000	0.600000	0.500000	0.100000	1.200000	1.100000	0.900000	1.700000	1.200000	0.800000	1.300000	0.600000	0.500000	3.400000	3.600000	2.400000	0.900000	0.700000	0.400000	1.000000	0.400000	0.600000	0.900000	1.300000	0.400000	0.300000	0.700000	0.700000	0.700000
GENE2669X	Homo sapiens AFG3 (ATPase family gene 3, yeast)-like 2 (AFG3L2), mRNA.	Homo sapiens AFG3 (ATPase family gene 3, yeast)-like 2 (AFG3L2), mRNA.	1.000000	1.500000	0.900000	1.000000	0.700000	0.400000	1.500000	0.900000	1.100000	1.100000	1.000000	0.600000	1.400000	0.500000	0.500000	3.400000	3.300000	1.200000	2.400000	1.200000	0.400000	0.500000	0.200000	0.300000	0.500000	0.600000	1.100000	0.000000	0.900000	0.300000	0.700000
GENE1089X	Homo sapiens NADH dehydrogenase (ubiquinone) 1 alpha subcomplex, 10 (42kD) (NDUFA10) mRNA.	Homo sapiens NADH dehydrogenase (ubiquinone) 1 alpha subcomplex, 10 (42kD) (NDUFA10) mRNA.	1.000000	0.700000	0.700000	0.700000	0.400000	0.400000	2.100000	1.300000	0.600000	2.100000	1.600000	1.200000	1.400000	0.500000	0.700000	3.300000	2.000000	0.900000	0.900000	0.600000	0.600000	1.100000	0.400000	0.700000	1.000000	0.700000	1.000000	0.800000	0.800000	0.500000	0.500000
GENE1687X	cytochrome c	cytochrome c	1.000000	1.100000	2.000000	1.000000	0.500000	0.700000	2.600000	0.900000	0.600000	1.100000	1.700000	1.300000	1.400000	0.600000	0.800000	4.000000	2.300000	0.600000	0.600000	0.400000	0.300000	0.200000	0.300000	0.700000	0.400000	0.200000	1.500000	1.200000	0.400000	0.400000	0.400000
GENE342X	Homo sapiens nucleolar cysteine-rich protein (HSA6591), mRNA.	Homo sapiens nucleolar cysteine-rich protein (HSA6591), mRNA.	1.000000	0.800000	0.700000	1.400000	1.100000	0.400000	1.000000	1.600000	0.600000	0.600000	1.400000	0.700000	1.900000	0.500000	0.800000	3.700000	1.700000	1.600000	0.800000	0.500000	0.300000	1.000000	0.800000	1.100000	0.500000	0.600000	1.100000	0.200000	0.800000	1.000000	0.900000
GENE1809X	Homo sapiens pilin-like transcription factor (PILB), mRNA.	Homo sapiens pilin-like transcription factor (PILB), mRNA.	1.000000	0.200000	1.400000	0.400000	0.100000	0.300000	1.300000	0.900000	0.400000	1.400000	0.900000	0.400000	1.200000	0.600000	0.500000	4.500000	2.300000	1.600000	1.100000	0.500000	0.400000	1.500000	0.800000	2.300000	0.800000	1.100000	0.600000	0.400000	0.300000	0.800000	0.700000
GENE1834X	Human mRNA for Diff6, H5, CDC10 homologue, complete cds.	Human mRNA for Diff6, H5, CDC10 homologue, complete cds.	1.000000	0.600000	0.900000	0.400000	0.800000	0.500000	0.400000	0.700000	0.400000	0.600000	0.900000	0.300000	1.100000	0.800000	0.400000	5.000000	1.600000	2.300000	1.100000	1.100000	0.500000	1.300000	0.600000	1.800000	1.600000	0.500000	1.900000	0.500000	0.000000	0.500000	0.900000
GENE463X	major nuclear matrix protein	major nuclear matrix protein	1.000000	0.900000	0.500000	1.300000	0.600000	1.000000	0.600000	1.300000	0.300000	1.000000	1.500000	0.300000	0.700000	0.500000	1.000000	3.900000	3.900000	0.900000	0.400000	1.200000	0.000000	0.600000	0.600000	1.200000	1.000000	0.300000	1.200000	0.000000	2.300000	0.000000	0.800000
GENE2378X	Homo sapiens DKFZP586F1524 protein (DKFZP586F1524), mRNA.	Homo sapiens DKFZP586F1524 protein (DKFZP586F1524), mRNA.	1.000000	0.700000	1.200000	1.200000	0.800000	0.400000	1.000000	0.800000	0.500000	0.900000	1.200000	0.600000	0.900000	0.300000	0.400000	2.700000	3.500000	1.000000	0.500000	0.500000	0.300000	1.600000	0.400000	1.000000	1.000000	1.000000	0.700000	0.200000	3.000000	0.900000	0.700000
GENE2184X	Homo sapiens aminolevulinate, delta-, synthase 1 (ALAS1), nuclear gene encoding mitochondrial protein, mRNA.	Homo sapiens aminolevulinate, delta-, synthase 1 (ALAS1), nuclear gene encoding mitochondrial protein, mRNA.	1.000000	0.500000	2.300000	1.200000	0.400000	0.600000	1.200000	0.800000	0.500000	0.400000	1.000000	0.900000	0.500000	0.500000	0.400000	4.100000	3.000000	1.800000	0.300000	1.000000	0.100000	0.400000	0.400000	0.700000	0.700000	1.400000	1.400000	0.200000	2.200000	0.700000	0.600000
GENE1188X	Homo sapiens acetyl-Coenzyme A acetyltransferase 1 (acetoacetyl Coenzyme A thiolase) (ACAT1), nuclear gene encoding mitochondrial protein, mRNA.	Homo sapiens acetyl-Coenzyme A acetyltransferase 1 (acetoacetyl Coenzyme A thiolase) (ACAT1), nuclear gene encoding mitochondrial protein, mRNA.	1.000000	0.600000	1.600000	0.400000	1.200000	0.500000	0.800000	0.700000	1.000000	0.700000	1.400000	0.300000	1.200000	0.600000	0.200000	4.000000	3.900000	0.600000	0.400000	0.200000	0.400000	0.700000	0.500000	0.600000	0.300000	0.900000	1.300000	0.500000	1.100000	2.900000	0.500000
GENE961X	H.sapiens mRNA for novel glucocorticoid receptor-associated protein.	H.sapiens mRNA for novel glucocorticoid receptor-associated protein.	1.000000	0.000000	0.700000	0.700000	2.100000	0.500000	1.100000	0.900000	0.900000	1.200000	1.100000	0.500000	1.100000	0.800000	0.400000	2.000000	3.000000	1.200000	0.700000	0.400000	0.800000	1.100000	0.800000	1.500000	0.900000	1.800000	0.200000	0.900000	0.600000	0.600000	1.500000
GENE230X	Homo sapiens NADH dehydrogenase (ubiquinone) 1 alpha subcomplex, 7 (14.5kD, B14.5a) (NDUFA7) mRNA.	Homo sapiens NADH dehydrogenase (ubiquinone) 1 alpha subcomplex, 7 (14.5kD, B14.5a) (NDUFA7) mRNA.	1.000000	0.900000	1.100000	1.000000	0.600000	0.400000	1.600000	1.200000	0.700000	0.800000	0.600000	0.900000	1.400000	1.700000	0.900000	1.900000	3.800000	0.800000	0.900000	0.700000	0.700000	0.800000	0.500000	0.900000	1.100000	0.900000	1.000000	0.600000	0.100000	0.600000	0.900000
GENE985X	N-RAS promoter region	N-RAS promoter region	1.000000	0.800000	0.400000	0.700000	1.200000	0.700000	1.400000	0.800000	1.700000	1.000000	1.200000	0.700000	1.200000	0.900000	0.500000	1.800000	4.800000	1.600000	0.900000	0.500000	0.500000	0.700000	0.700000	0.700000	0.700000	1.000000	1.300000	0.200000	0.000000	0.500000	1.000000
GENE1716X	GS2	GS2	1.000000	0.900000	0.400000	0.300000	1.700000	0.300000	1.100000	0.300000	1.400000	0.800000	0.800000	0.100000	1.600000	1.600000	0.500000	2.500000	4.600000	1.200000	0.900000	0.600000	0.200000	1.300000	0.500000	0.600000	1.800000	0.400000	2.100000	0.300000	0.100000	0.500000	0.600000
GENE253X	Homo sapiens general transcription factor IIIA (GTF3A) mRNA.	Homo sapiens general transcription factor IIIA (GTF3A) mRNA.	1.000000	0.700000	0.800000	1.200000	0.400000	0.500000	0.400000	2.000000	0.900000	0.700000	1.000000	0.700000	0.700000	0.500000	1.800000	2.800000	2.900000	1.400000	0.900000	0.400000	0.700000	1.300000	0.800000	1.600000	1.000000	1.000000	0.800000	0.200000	0.000000	1.200000	0.800000
GENE370X	Homo sapiens CGI-132 protein (LOC51021), mRNA.	Homo sapiens CGI-132 protein (LOC51021), mRNA.	1.000000	0.800000	1.900000	0.700000	1.300000	0.300000	0.600000	1.100000	1.000000	1.000000	1.000000	0.400000	1.100000	0.900000	0.800000	2.000000	2.200000	1.600000	1.900000	0.700000	0.200000	0.900000	0.300000	1.300000	0.900000	0.700000	1.700000	0.400000	0.700000	0.800000	0.700000
GENE850X	Homo sapiens VPS28 protein (LOC51160), mRNA.	Homo sapiens VPS28 protein (LOC51160), mRNA.	1.000000	0.300000	0.800000	1.100000	0.600000	1.300000	1.300000	1.000000	1.200000	1.100000	2.000000	0.600000	0.800000	0.500000	0.000000	1.400000	4.000000	1.400000	1.000000	0.400000	0.500000	1.900000	0.900000	1.600000	1.300000	0.900000	0.600000	0.500000	0.100000	0.300000	0.600000
GENE273X	Homo sapiens GCN5 (general control of amino-acid synthesis, yeast, homolog)-like 1 (GCN5L1) mRNA.	Homo sapiens GCN5 (general control of amino-acid synthesis, yeast, homolog)-like 1 (GCN5L1) mRNA.	1.000000	0.100000	1.000000	0.700000	0.400000	0.600000	1.000000	1.500000	0.800000	1.500000	1.300000	0.600000	1.100000	0.800000	0.700000	1.300000	3.000000	2.100000	1.300000	0.800000	0.600000	1.100000	0.800000	1.300000	0.800000	0.600000	0.600000	1.000000	1.000000	1.000000	0.900000
GENE90X	Homo sapiens TTF-I interacting peptide 20 mRNA, partial cds.	Homo sapiens TTF-I interacting peptide 20 mRNA, partial cds.	1.000000	1.100000	1.600000	1.600000	0.400000	1.500000	0.800000	2.000000	0.400000	0.800000	1.100000	0.400000	0.800000	0.400000	0.700000	1.200000	2.500000	2.000000	1.300000	0.500000	0.800000	1.100000	0.500000	1.500000	1.300000	0.600000	1.200000	0.400000	0.100000	1.000000	0.600000
GENE141X	Homo sapiens stomatin-like protein 2 (SLP-2), mRNA.	Homo sapiens stomatin-like protein 2 (SLP-2), mRNA.	1.000000	0.900000	1.700000	1.000000	0.700000	0.700000	1.300000	1.300000	0.500000	0.800000	1.100000	0.900000	0.900000	0.500000	0.800000	1.500000	1.900000	1.400000	1.500000	0.700000	0.500000	1.500000	0.800000	1.400000	1.300000	0.600000	1.400000	0.700000	0.300000	0.900000	0.700000
GENE354X	Homo sapiens eukaryotic translation initiation factor 3, subunit 2 (beta, 36kD) (EIF3S2) mRNA.	Homo sapiens eukaryotic translation initiation factor 3, subunit 2 (beta, 36kD) (EIF3S2) mRNA.	1.000000	0.800000	1.600000	1.000000	0.300000	0.300000	1.000000	1.100000	0.800000	1.200000	1.600000	0.600000	1.000000	0.400000	1.100000	1.000000	1.700000	1.800000	1.200000	0.600000	0.600000	1.200000	0.900000	1.600000	1.200000	0.600000	2.000000	0.700000	0.000000	1.000000	0.900000
GENE657X	Homo sapiens proteasome (prosome, macropain) 26S subunit, non-ATPase, 4 (PSMD4) mRNA.	Homo sapiens proteasome (prosome, macropain) 26S subunit, non-ATPase, 4 (PSMD4) mRNA.	1.000000	0.900000	0.900000	1.000000	1.500000	0.500000	1.400000	1.300000	0.400000	1.100000	1.600000	0.700000	0.900000	0.600000	0.800000	1.300000	2.600000	1.600000	1.300000	1.300000	0.500000	0.900000	0.500000	0.700000	1.000000	1.400000	1.600000	0.300000	0.000000	0.700000	0.800000
GENE1348X	Human mRNA for KIAA0368 gene, partial cds.	Human mRNA for KIAA0368 gene, partial cds.	1.000000	1.200000	0.800000	1.200000	1.100000	0.700000	1.500000	1.200000	0.600000	0.800000	1.300000	0.400000	0.800000	0.800000	0.400000	0.800000	3.100000	1.100000	0.800000	0.800000	0.500000	1.300000	0.700000	1.300000	1.000000	1.300000	2.000000	0.400000	0.400000	0.800000	0.800000
GENE1728X	Homo sapiens CGI-36 protein (LOC51078), mRNA.	Homo sapiens CGI-36 protein (LOC51078), mRNA.	1.000000	1.200000	1.000000	1.500000	1.000000	0.200000	0.900000	1.400000	0.600000	0.900000	1.200000	0.700000	1.200000	0.800000	0.700000	1.800000	3.200000	1.400000	1.400000	0.600000	0.300000	1.200000	0.300000	0.800000	0.600000	1.600000	1.300000	0.800000	0.100000	0.300000	0.800000
GENE2539X	eukaryotic initiation factor 2B-epsilon	eukaryotic initiation factor 2B-epsilon	1.000000	0.700000	0.700000	1.200000	0.300000	0.300000	1.300000	1.300000	0.400000	1.000000	1.600000	0.800000	1.100000	0.700000	0.600000	1.100000	3.100000	2.300000	1.500000	0.700000	0.400000	1.700000	0.900000	1.300000	1.300000	1.100000	1.500000	0.400000	0.000000	0.400000	0.500000
GENE596X	Homo sapiens cytochrome c oxidase subunit IV (COX4), nuclear gene encoding mitochondrial protein, mRNA.	Homo sapiens cytochrome c oxidase subunit IV (COX4), nuclear gene encoding mitochondrial protein, mRNA.	1.000000	0.800000	0.600000	1.000000	0.500000	0.200000	1.000000	1.100000	0.700000	0.900000	1.300000	1.000000	1.200000	0.700000	0.600000	2.200000	2.200000	1.100000	1.000000	0.800000	0.900000	1.200000	1.200000	1.900000	1.700000	1.300000	1.100000	0.000000	0.500000	0.500000	0.800000
GENE948X	RNA polymerase II subunit (hsRPB10)	RNA polymerase II subunit (hsRPB10)	1.000000	1.300000	0.700000	1.100000	0.200000	0.300000	0.600000	1.300000	0.600000	0.700000	0.800000	0.600000	1.600000	0.800000	0.400000	2.500000	2.100000	1.100000	1.000000	0.800000	0.400000	2.200000	0.700000	2.100000	2.000000	0.200000	2.000000	0.400000	0.000000	0.500000	0.900000
GENE2963X	Homo sapiens hydroxyacyl-Coenzyme A dehydrogenase/3-ketoacyl-Coenzyme A thiolase/enoyl-Coenzyme A hydratase (trifunctional protein), alpha subunit (HADHA) mRNA.	Homo sapiens hydroxyacyl-Coenzyme A dehydrogenase/3-ketoacyl-Coenzyme A thiolase/enoyl-Coenzyme A hydratase (trifunctional protein), alpha subunit (HADHA) mRNA.	1.000000	1.600000	1.100000	1.200000	0.400000	0.500000	0.800000	1.100000	0.700000	1.000000	1.000000	0.400000	0.900000	0.500000	0.600000	2.500000	2.400000	0.900000	1.000000	0.700000	0.400000	1.900000	0.700000	1.400000	1.700000	1.100000	1.300000	0.500000	0.400000	0.400000	0.700000
GENE851X	Homo sapiens sperm acrosomal protein (ACRP) mRNA.	Homo sapiens sperm acrosomal protein (ACRP) mRNA.	1.000000	0.800000	0.800000	0.500000	0.500000	0.400000	1.200000	0.800000	0.400000	0.900000	1.600000	0.300000	0.900000	0.500000	0.400000	2.400000	3.600000	1.700000	0.700000	1.200000	0.400000	1.800000	0.700000	1.600000	1.100000	1.100000	1.200000	0.700000	0.100000	0.700000	0.700000
GENE984X	Homo sapiens polyamine modulated factor 1 (PMF1), mRNA.	Homo sapiens polyamine modulated factor 1 (PMF1), mRNA.	1.000000	0.900000	1.000000	1.100000	0.500000	0.200000	1.200000	1.100000	0.400000	1.100000	1.600000	0.600000	1.200000	0.800000	0.400000	2.500000	3.400000	1.400000	0.600000	1.500000	0.400000	1.600000	0.800000	1.300000	1.700000	0.600000	0.600000	0.000000	0.000000	0.500000	1.100000
GENE3168X	Homo sapiens thioredoxin, mitochondrial (TXN2), mRNA.	Homo sapiens thioredoxin, mitochondrial (TXN2), mRNA.	1.000000	0.500000	0.800000	0.800000	0.200000	0.400000	1.100000	0.600000	0.300000	1.000000	1.200000	0.600000	0.800000	0.100000	0.300000	2.700000	3.800000	2.000000	1.100000	0.200000	0.700000	1.800000	1.000000	1.900000	1.700000	1.800000	0.600000	0.500000	0.300000	0.500000	0.800000
GENE1433X	Homo sapiens CGI-24 protein (LOC51610), mRNA.	Homo sapiens CGI-24 protein (LOC51610), mRNA.	1.000000	0.500000	0.600000	0.300000	0.400000	0.300000	1.500000	1.300000	0.500000	1.500000	1.400000	0.500000	1.700000	0.600000	0.700000	1.600000	2.300000	2.000000	1.100000	0.600000	0.600000	1.300000	1.100000	1.900000	1.100000	1.800000	0.900000	0.200000	0.100000	0.700000	1.200000
GENE1031X	Homo sapiens proteasome (prosome, macropain) subunit, alpha type, 7 (PSMA7) mRNA, and translated products.	Homo sapiens proteasome (prosome, macropain) subunit, alpha type, 7 (PSMA7) mRNA, and translated products.	1.000000	0.800000	0.800000	0.900000	0.400000	0.500000	1.100000	1.400000	1.200000	1.200000	2.000000	1.000000	0.900000	0.500000	1.200000	1.100000	2.800000	1.300000	0.900000	0.800000	0.200000	0.800000	0.700000	1.500000	1.700000	0.500000	1.700000	0.200000	0.700000	0.400000	0.800000
GENE2614X	Human mRNA for YSK1, complete cds.	Human mRNA for YSK1, complete cds.	1.000000	1.000000	0.600000	0.600000	0.600000	0.700000	1.400000	1.000000	0.500000	1.100000	2.500000	1.300000	0.800000	0.800000	0.600000	0.900000	2.900000	1.500000	1.000000	0.400000	0.400000	1.200000	0.700000	1.200000	1.800000	0.200000	2.700000	0.200000	0.100000	0.400000	0.800000
GENE1388X	Homo sapiens hypothetical protein (LOC51241), mRNA.	Homo sapiens hypothetical protein (LOC51241), mRNA.	1.000000	0.900000	1.600000	1.000000	0.700000	0.400000	0.400000	2.100000	0.100000	1.000000	1.000000	0.800000	0.600000	0.600000	1.000000	1.400000	2.300000	1.700000	0.900000	0.900000	0.500000	1.600000	1.200000	2.300000	1.900000	0.600000	1.200000	0.200000	0.300000	0.300000	0.600000
GENE1868X	Homo sapiens PCTAIRE protein kinase 1 (PCTK1) mRNA.	Homo sapiens PCTAIRE protein kinase 1 (PCTK1) mRNA.	1.000000	0.400000	1.200000	0.700000	0.600000	0.600000	1.900000	0.600000	0.400000	1.000000	1.600000	0.700000	0.500000	0.300000	0.600000	2.700000	3.700000	0.700000	0.600000	0.500000	0.300000	2.200000	0.700000	1.800000	1.500000	0.500000	2.000000	0.300000	0.100000	0.200000	1.000000
GENE604X	Homo sapiens stress-induced-phosphoprotein 1 (Hsp70/Hsp90-organizing protein) (STIP1), mRNA.	Homo sapiens stress-induced-phosphoprotein 1 (Hsp70/Hsp90-organizing protein) (STIP1), mRNA.	1.000000	1.400000	0.400000	1.000000	2.100000	0.200000	1.000000	1.300000	0.400000	1.100000	1.300000	0.700000	1.100000	0.600000	0.600000	1.100000	1.600000	1.000000	1.200000	0.700000	0.300000	1.600000	1.200000	1.200000	2.200000	2.000000	1.200000	0.400000	0.200000	0.100000	0.900000
GENE654X	Human mRNA for Mr 110,000 antigen, complete cds.	Human mRNA for Mr 110,000 antigen, complete cds.	1.000000	1.700000	0.800000	1.500000	1.300000	0.200000	0.900000	1.200000	0.600000	1.300000	1.400000	1.100000	1.100000	0.400000	0.800000	0.900000	2.100000	1.300000	0.900000	1.200000	0.000000	1.600000	0.900000	1.700000	1.900000	1.200000	1.200000	0.000000	0.000000	0.900000	0.000000
GENE2446X	Human mRNA for KIAA0251 gene, partial cds.	Human mRNA for KIAA0251 gene, partial cds.	1.000000	1.500000	0.800000	1.000000	1.600000	0.300000	0.900000	1.000000	0.600000	0.500000	0.900000	0.700000	1.500000	1.000000	0.600000	1.100000	1.300000	1.800000	1.800000	1.200000	0.400000	1.500000	0.500000	1.200000	1.200000	1.900000	1.100000	0.800000	0.100000	0.600000	0.500000
GENE1028X	breakpoint cluster region (BCR)	breakpoint cluster region (BCR)	1.000000	0.300000	0.300000	0.800000	0.500000	0.200000	1.800000	1.300000	0.800000	2.100000	1.100000	0.900000	1.500000	1.000000	0.400000	2.400000	2.100000	2.600000	1.300000	0.700000	0.600000	0.900000	0.800000	0.700000	0.400000	2.300000	0.600000	0.300000	0.000000	0.400000	1.300000
GENE1349X	Homo sapiens KIAA0737 gene product (KIAA0737), mRNA.	Homo sapiens KIAA0737 gene product (KIAA0737), mRNA.	1.000000	0.500000	0.300000	1.200000	0.600000	0.200000	1.100000	1.600000	0.700000	1.000000	1.000000	0.300000	1.100000	1.200000	0.700000	1.600000	2.000000	1.400000	1.000000	1.100000	1.500000	2.000000	0.400000	0.900000	0.900000	2.300000	1.000000	0.200000	0.300000	0.700000	1.100000
GENE2653X	Homo sapiens mature T-cell proliferation 1 (MTCP1), mRNA.	Homo sapiens mature T-cell proliferation 1 (MTCP1), mRNA.	1.000000	0.100000	0.400000	1.100000	0.800000	0.300000	0.900000	1.700000	0.700000	1.200000	0.900000	0.700000	1.300000	0.800000	0.500000	3.000000	2.000000	1.300000	1.400000	0.500000	0.800000	1.500000	0.800000	1.500000	0.800000	2.000000	0.600000	0.400000	0.300000	0.600000	1.100000
GENE3125X	Homo sapiens FK506-binding protein 4 (59kD) (FKBP4) mRNA.	Homo sapiens FK506-binding protein 4 (59kD) (FKBP4) mRNA.	1.000000	1.100000	1.100000	0.600000	0.900000	0.200000	1.800000	0.700000	0.300000	0.900000	1.000000	0.900000	0.700000	0.500000	0.800000	1.900000	2.200000	1.500000	2.200000	0.300000	0.600000	1.400000	1.900000	0.700000	1.200000	1.400000	0.800000	0.500000	0.700000	0.200000	1.200000
GENE1135X	Homo sapiens neural precursor cell expressed, developmentally down-regulated 8 (NEDD8) mRNA.	Homo sapiens neural precursor cell expressed, developmentally down-regulated 8 (NEDD8) mRNA.	1.000000	0.500000	1.000000	1.000000	0.300000	0.400000	2.100000	1.800000	0.400000	1.100000	2.200000	0.700000	1.100000	0.700000	0.800000	2.100000	2.000000	2.000000	1.000000	0.600000	0.300000	0.900000	0.400000	1.200000	1.400000	0.100000	2.500000	0.200000	0.000000	0.300000	0.900000
GENE1498X	Homo sapiens brain and reproductive organ-expressed (TNFRSF1A modulator) (BRE) mRNA.	Homo sapiens brain and reproductive organ-expressed (TNFRSF1A modulator) (BRE) mRNA.	1.000000	0.600000	0.500000	2.000000	0.600000	0.500000	1.800000	2.000000	0.400000	0.700000	1.100000	0.700000	1.200000	0.400000	0.500000	1.900000	1.500000	1.900000	1.100000	0.300000	0.200000	1.700000	0.600000	1.500000	0.900000	0.600000	3.200000	0.100000	0.100000	0.400000	0.700000
GENE446X	anonymous mRNA	anonymous mRNA	1.000000	0.000000	0.100000	0.500000	0.300000	0.500000	1.300000	0.900000	0.800000	0.600000	2.400000	0.500000	0.900000	0.600000	0.200000	3.000000	4.900000	1.900000	1.000000	0.500000	0.400000	0.700000	0.800000	0.600000	0.400000	3.600000	1.100000	0.600000	0.000000	0.000000	0.800000
GENE1777X	RNA polymerase subunit hRPB 33	RNA polymerase subunit hRPB 33	1.000000	0.200000	1.100000	0.900000	0.300000	0.300000	1.100000	1.200000	0.500000	1.700000	1.200000	0.800000	0.800000	0.600000	0.600000	3.200000	4.700000	2.400000	0.000000	0.400000	0.300000	0.500000	0.300000	0.400000	0.400000	3.300000	0.700000	0.300000	0.600000	0.700000	0.600000
GENE1879X	Homo sapiens HIRIP5 protein (HIRIP5), mRNA.	Homo sapiens HIRIP5 protein (HIRIP5), mRNA.	1.000000	0.300000	0.500000	0.800000	1.000000	0.400000	1.600000	0.900000	0.800000	1.000000	2.100000	0.900000	1.700000	1.100000	0.600000	2.800000	3.300000	1.300000	0.600000	0.800000	0.100000	1.100000	0.500000	1.100000	0.800000	2.300000	0.400000	0.400000	0.200000	0.200000	0.600000
GENE2323X	Homo sapiens solute carrier family 6 (neurotransmitter transporter, creatine), member 8 (SLC6A8), mRNA.	Homo sapiens solute carrier family 6 (neurotransmitter transporter, creatine), member 8 (SLC6A8), mRNA.	1.000000	0.300000	0.500000	0.200000	0.500000	0.400000	1.800000	0.300000	0.400000	1.900000	1.000000	1.000000	1.700000	0.200000	0.300000	2.600000	3.300000	1.100000	1.000000	0.300000	0.300000	1.100000	0.800000	0.900000	1.100000	3.400000	1.600000	0.300000	1.200000	0.100000	0.200000
GENE2187X	Homo sapiens suppressor of Ty (S.cerevisiae) 4 homolog 1 (SUPT4H1) mRNA.	Homo sapiens suppressor of Ty (S.cerevisiae) 4 homolog 1 (SUPT4H1) mRNA.	1.000000	0.500000	0.900000	1.400000	0.700000	0.800000	2.600000	1.600000	1.000000	0.800000	1.700000	1.000000	1.300000	0.600000	0.600000	1.700000	2.500000	2.000000	1.100000	0.500000	0.100000	1.000000	0.200000	0.700000	1.100000	2.500000	0.500000	0.100000	0.000000	0.100000	0.500000
GENE2694X	hk33	hk33	1.000000	0.200000	1.500000	1.400000	0.300000	1.100000	2.000000	1.800000	1.100000	1.800000	0.800000	0.800000	1.700000	0.300000	1.300000	1.500000	2.800000	1.100000	0.400000	0.400000	0.300000	1.100000	0.700000	0.500000	0.800000	2.400000	0.500000	0.200000	0.000000	0.400000	0.700000
GENE1707X	Homo sapiens clone 23783 mRNA sequence.	Homo sapiens clone 23783 mRNA sequence.	1.000000	0.700000	1.300000	1.300000	0.400000	0.000000	0.600000	1.100000	0.000000	1.700000	0.700000	1.000000	0.800000	0.400000	0.300000	1.900000	3.900000	1.600000	2.000000	0.500000	1.000000	0.300000	0.700000	0.800000	0.900000	1.000000	1.200000	0.900000	0.800000	1.600000	0.800000
GENE1285X	Homo sapiens TGF-beta-1-induced antiapoptotic factor 1 (TIAF1) mRNA.	Homo sapiens TGF-beta-1-induced antiapoptotic factor 1 (TIAF1) mRNA.	1.000000	0.500000	1.200000	1.100000	0.500000	0.800000	1.800000	1.000000	0.400000	3.400000	1.800000	0.900000	0.700000	0.200000	0.800000	2.200000	4.000000	1.400000	0.600000	0.300000	0.400000	0.700000	1.200000	0.600000	0.300000	0.500000	0.500000	0.200000	0.300000	1.200000	0.600000
GENE1383X	Homo sapiens voltage-dependent anion channel 3 (VDAC3) mRNA.	Homo sapiens voltage-dependent anion channel 3 (VDAC3) mRNA.	1.000000	0.400000	1.000000	0.600000	0.900000	0.700000	2.100000	0.600000	0.600000	1.100000	3.000000	1.600000	1.000000	0.600000	0.500000	2.900000	5.800000	1.100000	0.600000	0.300000	0.200000	0.400000	0.300000	0.500000	0.500000	0.300000	1.000000	0.400000	0.100000	0.300000	0.600000
GENE1603X	Homo sapiens voltage-dependent anion channel 2 (VDAC2), nuclear gene encoding mitochondrial protein, mRNA.	Homo sapiens voltage-dependent anion channel 2 (VDAC2), nuclear gene encoding mitochondrial protein, mRNA.	1.000000	1.200000	0.400000	0.400000	0.400000	0.300000	2.800000	0.500000	0.900000	1.000000	3.400000	2.600000	0.700000	0.600000	0.200000	2.400000	3.600000	1.400000	0.900000	0.500000	0.500000	0.400000	0.400000	0.800000	0.700000	0.700000	0.900000	0.500000	0.000000	0.300000	0.700000
GENE1232X	Homo sapiens clone 24619 mRNA sequence.	Homo sapiens clone 24619 mRNA sequence.	1.000000	0.300000	0.400000	0.200000	0.600000	0.400000	2.700000	1.300000	0.800000	2.100000	2.500000	0.700000	0.800000	1.100000	0.400000	1.200000	5.000000	1.400000	0.600000	0.300000	0.100000	0.800000	0.800000	2.000000	0.000000	0.600000	1.700000	0.100000	0.400000	0.300000	0.500000
GENE2301X	Homo sapiens CGI-128 protein (LOC51647), mRNA.	Homo sapiens CGI-128 protein (LOC51647), mRNA.	1.000000	0.300000	0.900000	0.700000	0.900000	0.300000	1.400000	1.200000	0.300000	1.400000	2.200000	1.200000	1.000000	1.000000	0.800000	1.300000	3.800000	1.300000	1.000000	1.100000	0.600000	0.800000	1.100000	1.400000	0.800000	0.400000	0.400000	0.000000	0.400000	0.200000	1.900000
GENE2925X	Homo sapiens mRNA for KIAA0538 protein, partial cds.	Homo sapiens mRNA for KIAA0538 protein, partial cds.	1.000000	0.000000	0.400000	1.300000	0.400000	1.200000	2.200000	1.200000	1.200000	1.300000	2.400000	0.600000	0.800000	1.000000	0.700000	0.400000	5.400000	1.400000	0.400000	0.500000	0.200000	1.000000	1.000000	0.700000	0.100000	0.600000	0.100000	0.300000	0.200000	0.100000	2.900000
GENE1362X	Homo sapiens adenylate kinase 2 (AK2), transcript variant AK2A, nuclear gene encoding mitochondrial protein, mRNA.	Homo sapiens adenylate kinase 2 (AK2), transcript variant AK2A, nuclear gene encoding mitochondrial protein, mRNA.	1.000000	0.500000	1.800000	1.100000	0.500000	0.700000	1.100000	1.500000	0.400000	2.400000	0.800000	0.300000	2.100000	0.200000	0.700000	2.100000	2.200000	1.600000	1.000000	0.800000	0.500000	1.300000	0.900000	1.100000	0.700000	0.400000	0.800000	0.500000	0.100000	1.300000	0.600000
GENE1203X	Homo sapiens KIAA0469 gene product (KIAA0469), mRNA.	Homo sapiens KIAA0469 gene product (KIAA0469), mRNA.	1.000000	1.100000	0.500000	0.800000	0.600000	0.700000	0.000000	1.100000	1.300000	1.000000	0.000000	0.900000	0.000000	1.400000	0.500000	2.500000	4.800000	2.800000	0.800000	0.200000	0.300000	1.100000	1.100000	1.400000	0.900000	1.000000	1.300000	0.200000	0.400000	0.300000	0.900000
GENE1858X	Homo sapiens protein phosphatase 2 (formerly 2A), regulatory subunit B'' (PR 72), alpha isoform and (PR 130), beta isoform (PPP2R3) mRNA.	Homo sapiens protein phosphatase 2 (formerly 2A), regulatory subunit B'' (PR 72), alpha isoform and (PR 130), beta isoform (PPP2R3) mRNA.	1.000000	0.500000	0.300000	0.000000	1.100000	0.400000	0.900000	0.400000	0.800000	2.300000	0.800000	0.000000	0.300000	0.100000	0.000000	2.300000	7.400000	2.000000	0.900000	1.000000	0.300000	0.700000	0.300000	0.600000	0.300000	3.000000	2.700000	0.400000	0.000000	0.100000	0.400000
GENE2033X	Homo sapiens mRNA for KIAA0706 protein, complete cds.	Homo sapiens mRNA for KIAA0706 protein, complete cds.	1.000000	0.600000	0.300000	0.200000	0.300000	0.300000	1.000000	0.700000	0.500000	2.400000	0.200000	0.200000	0.700000	0.100000	0.100000	3.600000	5.900000	1.200000	0.900000	0.300000	0.500000	0.700000	0.700000	0.800000	1.000000	0.400000	2.500000	0.300000	1.800000	0.700000	1.300000
GENE3020X	Homo sapiens phytanoyl-CoA hydroxylase (Refsum disease) (PHYH) mRNA.	Homo sapiens phytanoyl-CoA hydroxylase (Refsum disease) (PHYH) mRNA.	1.000000	0.100000	2.000000	0.200000	0.400000	0.500000	0.800000	0.500000	0.700000	0.600000	0.700000	0.700000	1.300000	0.400000	0.300000	3.600000	7.000000	0.800000	0.400000	0.200000	0.300000	1.600000	0.900000	2.000000	0.500000	1.100000	0.600000	0.300000	0.800000	0.500000	0.000000
GENE1375X	Homo sapiens kinectin 1 (kinesin receptor) (KTN1) mRNA.	Homo sapiens kinectin 1 (kinesin receptor) (KTN1) mRNA.	1.000000	1.600000	0.300000	0.500000	1.300000	0.300000	0.900000	1.000000	1.100000	1.200000	0.700000	0.500000	1.400000	1.000000	0.600000	1.500000	3.800000	1.600000	0.600000	0.600000	0.200000	0.600000	0.700000	0.700000	0.700000	0.800000	1.600000	0.300000	2.800000	0.200000	0.900000
GENE1036X	Homo sapiens E6-AP ubiquitin-protein ligase (UBE3A) exon 16 sequence.	Homo sapiens E6-AP ubiquitin-protein ligase (UBE3A) exon 16 sequence.	1.000000	1.200000	0.400000	0.800000	1.400000	0.000000	0.700000	1.600000	1.400000	0.000000	0.900000	0.500000	0.800000	1.400000	0.600000	1.600000	2.700000	2.300000	1.500000	1.400000	0.300000	0.300000	0.600000	1.000000	0.500000	1.800000	0.900000	0.300000	1.700000	0.400000	0.900000
GENE1684X	Homo sapiens hypothetical protein (HSPC194), mRNA.	Homo sapiens hypothetical protein (HSPC194), mRNA.	1.000000	0.500000	0.900000	0.400000	0.700000	0.700000	0.800000	1.500000	1.400000	0.600000	0.700000	1.000000	1.400000	1.200000	0.600000	1.400000	2.000000	2.500000	1.400000	1.200000	0.500000	0.700000	0.500000	1.400000	1.000000	1.200000	0.500000	0.500000	1.800000	0.300000	0.800000
GENE2961X	Homo sapiens insulin-like growth factor 2 receptor (IGF2R) mRNA.	Homo sapiens insulin-like growth factor 2 receptor (IGF2R) mRNA.	1.000000	0.700000	0.700000	1.200000	0.700000	0.700000	0.200000	2.400000	0.700000	0.500000	0.600000	0.300000	0.400000	0.600000	1.300000	1.500000	2.900000	2.500000	1.300000	0.900000	0.300000	0.500000	0.500000	0.900000	0.700000	1.100000	1.300000	0.100000	2.200000	0.700000	1.300000
GENE2914X	Homo sapiens zinc finger protein 183 (RING finger, C3HC4 type) (ZNF183), mRNA.	Homo sapiens zinc finger protein 183 (RING finger, C3HC4 type) (ZNF183), mRNA.	1.000000	1.500000	0.300000	1.100000	0.300000	0.200000	0.600000	1.000000	1.100000	0.500000	1.000000	0.300000	0.900000	1.000000	0.300000	1.600000	1.500000	1.600000	1.400000	1.600000	0.600000	1.700000	0.800000	1.700000	0.900000	1.500000	0.700000	0.600000	2.000000	0.700000	1.200000
GENE2284X	Homo sapiens KIAA0118 protein (KIAA0118), mRNA.	Homo sapiens KIAA0118 protein (KIAA0118), mRNA.	1.000000	0.200000	0.400000	1.200000	0.300000	0.500000	1.200000	1.000000	1.400000	1.400000	0.900000	0.300000	1.000000	0.900000	1.000000	2.300000	2.000000	1.700000	0.400000	0.800000	0.100000	0.500000	0.900000	1.300000	0.500000	2.500000	1.400000	0.100000	2.800000	0.400000	0.600000
GENE852X	Homo sapiens proteasome (prosome, macropain) 26S subunit, ATPase, 6 (PSMC6) mRNA.	Homo sapiens proteasome (prosome, macropain) 26S subunit, ATPase, 6 (PSMC6) mRNA.	1.000000	0.400000	1.500000	0.700000	0.300000	1.000000	1.900000	2.100000	0.500000	0.700000	1.700000	1.200000	0.800000	0.700000	1.500000	1.300000	2.700000	1.400000	2.100000	1.100000	0.300000	0.500000	0.400000	0.500000	0.300000	1.300000	0.600000	0.300000	1.500000	0.500000	0.300000
GENE2788X	Homo sapiens clone 23792 mRNA sequence.	Homo sapiens clone 23792 mRNA sequence.	1.000000	0.500000	2.300000	0.800000	0.500000	1.100000	1.300000	2.500000	0.400000	0.800000	1.300000	0.300000	0.500000	1.500000	0.700000	2.200000	2.300000	2.200000	1.400000	1.100000	0.300000	0.900000	0.900000	0.200000	0.900000	0.900000	0.400000	0.100000	0.700000	0.000000	1.000000
GENE2572X	Homo sapiens CGI-12 protein (LOC51001), mRNA.	Homo sapiens CGI-12 protein (LOC51001), mRNA.	1.000000	0.400000	1.400000	0.600000	0.500000	0.900000	0.700000	3.300000	0.300000	0.900000	1.000000	0.500000	0.100000	0.900000	2.900000	2.300000	2.200000	2.100000	1.700000	0.800000	0.600000	0.400000	0.700000	0.700000	0.700000	0.500000	0.900000	0.400000	0.000000	1.200000	0.700000
GENE1664X	Homo sapiens flotillin 2 (FLOT2), mRNA.	Homo sapiens flotillin 2 (FLOT2), mRNA.	1.000000	0.900000	3.300000	0.800000	0.100000	0.500000	1.500000	1.300000	0.300000	0.900000	1.200000	0.900000	0.900000	0.100000	0.500000	3.000000	3.800000	0.700000	0.100000	0.200000	0.100000	1.100000	0.800000	1.600000	1.900000	1.200000	0.200000	0.200000	1.200000	0.200000	0.300000
GENE1748X	Homo sapiens putative glialblastoma cell differentiation-related (GDBR1) mRNA.	Homo sapiens putative glialblastoma cell differentiation-related (GDBR1) mRNA.	1.000000	0.700000	2.900000	0.500000	1.100000	1.900000	1.400000	0.800000	0.600000	0.700000	1.600000	1.000000	0.800000	0.400000	1.000000	1.500000	4.200000	0.700000	0.900000	0.500000	0.200000	0.600000	0.400000	0.800000	0.700000	0.600000	0.500000	0.200000	2.100000	0.000000	0.600000
GENE3112X	Human myocyte-specific enhancer factor 2A (MEF2A) gene, last coding exon, and complete cds.	Human myocyte-specific enhancer factor 2A (MEF2A) gene, last coding exon, and complete cds.	1.000000	0.100000	0.300000	0.500000	0.400000	0.400000	2.200000	1.600000	0.800000	0.700000	1.300000	1.000000	1.000000	0.500000	0.600000	4.600000	2.300000	3.500000	1.200000	0.400000	0.600000	0.600000	0.800000	0.500000	0.300000	0.500000	0.500000	0.200000	1.100000	0.400000	1.200000
GENE2411X	Homo sapiens mRNA for KIAA0658 protein, partial cds.	Homo sapiens mRNA for KIAA0658 protein, partial cds.	1.000000	0.600000	1.000000	0.700000	0.300000	0.400000	2.300000	1.200000	0.000000	1.300000	1.600000	1.600000	3.100000	0.500000	0.500000	2.400000	2.200000	1.600000	0.600000	0.300000	0.500000	0.700000	0.800000	0.800000	0.300000	1.000000	0.300000	0.400000	0.900000	0.700000	1.600000
GENE1525X	Homo sapiens CGI-90 protein (LOC51115), mRNA.	Homo sapiens CGI-90 protein (LOC51115), mRNA.	1.000000	0.000000	1.300000	1.300000	3.300000	0.600000	0.400000	0.800000	1.400000	0.400000	0.600000	0.300000	0.700000	1.000000	0.200000	4.100000	3.600000	1.200000	0.600000	1.100000	0.400000	1.000000	0.300000	0.400000	1.900000	0.600000	0.600000	0.400000	0.000000	1.100000	0.600000
GENE3007X	Homo sapiens mitogen-activated protein kinase-activated protein kinase 3 (MAPKAPK3) mRNA.	Homo sapiens mitogen-activated protein kinase-activated protein kinase 3 (MAPKAPK3) mRNA.	1.000000	2.200000	0.600000	1.900000	0.200000	1.100000	0.500000	1.200000	0.700000	0.800000	0.500000	0.100000	1.600000	0.500000	0.600000	3.700000	2.600000	0.900000	1.000000	0.300000	1.200000	0.700000	0.200000	0.500000	0.400000	0.700000	3.100000	0.500000	0.000000	0.900000	0.900000
GENE1674X	Homo sapiens synaptic glycoprotein SC2 (SC2) mRNA.	Homo sapiens synaptic glycoprotein SC2 (SC2) mRNA.	1.000000	0.700000	0.600000	0.800000	0.700000	0.300000	1.900000	0.400000	1.500000	2.600000	0.800000	1.500000	1.300000	0.300000	0.400000	0.800000	2.700000	1.400000	1.300000	1.300000	0.700000	1.900000	0.700000	0.700000	0.400000	0.400000	0.700000	0.700000	0.400000	0.900000	1.200000
GENE1143X	Homo sapiens fragile X mental retardation, autosomal homolog 1 (FXR1), mRNA.	Homo sapiens fragile X mental retardation, autosomal homolog 1 (FXR1), mRNA.	1.000000	0.900000	0.700000	1.300000	3.600000	0.700000	0.200000	1.600000	0.400000	0.600000	0.600000	0.200000	0.900000	0.800000	1.800000	1.500000	3.900000	1.600000	0.900000	0.400000	0.200000	1.300000	0.500000	0.900000	1.200000	0.300000	2.000000	0.100000	0.000000	0.200000	0.800000
GENE2267X	Homo sapiens DKFZP434H132 protein (DKFZP434H132), mRNA.	Homo sapiens DKFZP434H132 protein (DKFZP434H132), mRNA.	1.000000	1.100000	0.200000	2.500000	1.900000	0.600000	0.400000	1.600000	0.200000	0.700000	0.300000	0.000000	2.200000	0.100000	0.700000	1.900000	2.600000	1.100000	1.700000	0.900000	0.600000	1.100000	0.600000	0.800000	1.200000	0.900000	2.100000	0.300000	0.000000	0.100000	1.700000
GENE707X	Homo sapiens voltage-dependent anion channel 1 (VDAC1) mRNA.	Homo sapiens voltage-dependent anion channel 1 (VDAC1) mRNA.	1.000000	3.200000	0.700000	0.800000	0.200000	0.200000	1.400000	0.500000	0.700000	0.500000	1.200000	1.000000	1.200000	0.400000	0.400000	3.000000	4.500000	0.600000	0.900000	0.700000	0.300000	0.700000	0.300000	1.300000	0.800000	0.300000	3.000000	0.300000	0.000000	0.400000	0.300000
GENE1688X	Homo sapiens pyruvate kinase, muscle (PKM2) mRNA.	Homo sapiens pyruvate kinase, muscle (PKM2) mRNA.	1.000000	4.800000	0.400000	1.100000	0.300000	0.200000	1.000000	0.400000	0.500000	0.500000	0.900000	0.600000	1.400000	0.400000	0.100000	1.500000	4.100000	0.800000	0.300000	0.900000	0.300000	2.700000	0.300000	2.100000	0.500000	0.700000	2.400000	0.200000	0.300000	0.100000	0.400000
GENE1689X	Homo sapiens translocase of inner mitochondrial membrane 9 (yeast) homolog (TIMM9), mRNA.	Homo sapiens translocase of inner mitochondrial membrane 9 (yeast) homolog (TIMM9), mRNA.	1.000000	3.500000	1.000000	0.600000	0.200000	0.800000	2.300000	0.700000	0.300000	1.800000	1.200000	1.400000	1.300000	0.200000	0.400000	1.600000	3.200000	1.200000	1.400000	0.300000	0.200000	1.500000	0.300000	1.300000	0.500000	0.700000	1.200000	0.200000	0.200000	0.100000	0.200000
GENE1708X	Homo sapiens glyceraldehyde-3-phosphate dehydrogenase (GAPD), mRNA.	Homo sapiens glyceraldehyde-3-phosphate dehydrogenase (GAPD), mRNA.	1.000000	3.900000	0.400000	0.900000	1.000000	0.500000	1.100000	0.300000	1.000000	0.600000	0.900000	0.800000	1.100000	0.100000	0.700000	1.300000	5.500000	0.200000	0.500000	0.800000	0.100000	1.700000	0.300000	1.600000	2.200000	1.100000	0.400000	0.100000	0.600000	0.100000	0.100000
GENE379X	Homo sapiens clone 24523 mRNA sequence.	Homo sapiens clone 24523 mRNA sequence.	1.000000	1.600000	0.200000	0.900000	0.300000	0.100000	2.000000	0.600000	0.500000	0.500000	3.100000	0.800000	1.100000	0.600000	0.900000	2.700000	0.000000	2.500000	0.800000	0.600000	0.000000	2.200000	1.200000	1.500000	0.600000	1.300000	1.200000	0.000000	1.600000	0.000000	0.600000
GENE1298X	Homo sapiens ATPase, Na+/K+ transporting, alpha 1 polypeptide (ATP1A1) mRNA.	Homo sapiens ATPase, Na+/K+ transporting, alpha 1 polypeptide (ATP1A1) mRNA.	1.000000	1.800000	1.300000	0.300000	1.100000	0.100000	0.100000	0.600000	0.800000	0.900000	3.600000	0.500000	2.300000	1.800000	1.200000	0.900000	0.200000	1.000000	1.200000	1.200000	0.200000	1.100000	0.400000	0.600000	1.200000	0.600000	1.400000	0.600000	1.600000	0.000000	1.500000
GENE1479X	elongation factor 1 alpha subunit (EF-1 alpha)	elongation factor 1 alpha subunit (EF-1 alpha)	1.000000	0.100000	0.600000	1.300000	0.300000	0.400000	0.600000	1.600000	1.300000	0.600000	2.600000	0.400000	0.800000	0.300000	1.700000	0.400000	0.100000	2.000000	1.100000	0.300000	0.600000	1.100000	1.700000	2.500000	2.300000	0.500000	0.100000	1.700000	1.000000	0.000000	1.800000
GENE1594X	anonymous mRNA	anonymous mRNA	1.000000	0.900000	0.800000	0.700000	0.600000	0.600000	0.900000	1.200000	0.300000	0.600000	3.400000	0.500000	1.100000	0.800000	1.000000	0.300000	0.200000	2.100000	2.200000	0.400000	1.500000	0.900000	0.400000	1.500000	0.600000	0.600000	0.700000	2.300000	0.100000	0.600000	2.000000
GENE594X	Homo sapiens Sec23 (S. cerevisiae) homolog B (SEC23B), mRNA.	Homo sapiens Sec23 (S. cerevisiae) homolog B (SEC23B), mRNA.	1.000000	2.400000	0.800000	1.800000	2.100000	0.000000	1.700000	1.500000	0.900000	1.600000	1.600000	0.000000	1.400000	1.200000	0.700000	0.900000	0.000000	0.500000	1.000000	0.900000	0.000000	0.600000	0.700000	1.700000	1.100000	1.200000	2.000000	1.800000	0.000000	0.000000	0.000000
GENE291X	Homo sapiens non-metastatic cells 1, protein (NM23A) expressed in (NME1) mRNA.	Homo sapiens non-metastatic cells 1, protein (NM23A) expressed in (NME1) mRNA.	1.000000	1.600000	1.000000	0.900000	0.200000	0.300000	2.000000	0.700000	0.300000	0.800000	2.700000	1.300000	2.700000	0.700000	0.700000	0.300000	0.500000	0.900000	0.900000	0.300000	0.600000	1.000000	0.300000	2.200000	2.400000	0.300000	1.800000	0.600000	0.000000	1.600000	0.500000
GENE582X	Homo sapiens amyloid beta (A4) precursor-like protein 2 (APLP2) mRNA.	Homo sapiens amyloid beta (A4) precursor-like protein 2 (APLP2) mRNA.	1.000000	1.400000	0.800000	0.600000	0.100000	0.300000	2.200000	0.600000	0.500000	1.000000	1.400000	2.000000	3.600000	0.400000	0.300000	1.000000	0.300000	1.000000	0.600000	1.100000	0.200000	1.000000	0.500000	3.000000	0.900000	0.500000	3.000000	0.200000	0.000000	0.300000	1.400000
GENE2937X	Homo sapiens mRNA for KIAA0547 protein, complete cds.	Homo sapiens mRNA for KIAA0547 protein, complete cds.	1.000000	0.600000	0.900000	1.000000	0.200000	0.400000	1.300000	0.600000	0.500000	1.500000	4.000000	1.500000	2.100000	0.800000	0.500000	0.600000	0.300000	0.900000	0.500000	0.200000	0.200000	1.500000	0.800000	3.200000	0.900000	0.400000	4.100000	0.200000	0.000000	0.400000	0.200000
GENE70X	ZNF33B (Kruppel-related)	ZNF33B (Kruppel-related)	1.000000	0.300000	0.200000	1.900000	1.700000	0.300000	3.800000	1.800000	0.400000	0.900000	1.400000	0.300000	2.400000	1.100000	0.600000	1.400000	0.600000	1.200000	0.500000	1.100000	0.300000	0.600000	1.000000	0.700000	0.900000	0.500000	2.200000	0.300000	0.000000	0.700000	1.000000
GENE496X	Human peroxisome biogenesis disorder group 4 gene (PXAAA1) mRNA, complete cds.	Human peroxisome biogenesis disorder group 4 gene (PXAAA1) mRNA, complete cds.	1.000000	1.000000	0.500000	1.000000	0.700000	0.200000	1.300000	1.100000	0.000000	1.600000	2.500000	1.100000	1.300000	1.200000	0.500000	1.200000	1.700000	2.000000	3.200000	0.600000	0.700000	1.900000	0.900000	1.300000	0.800000	0.000000	0.300000	0.000000	0.000000	0.700000	0.700000
GENE285X	Homo sapiens golgi autoantigen, golgin subfamily a, 3 (GOLGA3) mRNA.	Homo sapiens golgi autoantigen, golgin subfamily a, 3 (GOLGA3) mRNA.	1.000000	0.800000	0.400000	1.200000	0.500000	0.400000	1.000000	1.100000	1.000000	0.800000	1.200000	1.100000	1.300000	2.700000	2.500000	0.700000	0.400000	1.100000	1.200000	1.400000	0.200000	1.400000	0.200000	1.500000	0.700000	2.000000	2.200000	0.200000	0.000000	0.400000	0.400000
GENE212X	Homo sapiens DKFZP564C186 protein (DKFZP564C186), mRNA.	Homo sapiens DKFZP564C186 protein (DKFZP564C186), mRNA.	1.000000	2.300000	1.400000	0.300000	0.800000	0.000000	0.000000	0.500000	1.000000	1.400000	1.300000	0.800000	0.600000	1.200000	0.000000	1.500000	1.800000	1.300000	1.000000	0.800000	0.600000	1.600000	1.000000	1.400000	1.900000	1.400000	1.000000	0.600000	0.500000	0.300000	1.700000
GENE1107X	Homo sapiens HSPC038 protein (LOC51123), mRNA.	Homo sapiens HSPC038 protein (LOC51123), mRNA.	1.000000	1.600000	2.000000	0.400000	0.800000	0.000000	0.000000	0.500000	1.200000	2.700000	1.500000	2.000000	0.000000	1.600000	0.000000	1.100000	1.100000	2.100000	1.400000	1.500000	0.700000	0.700000	0.600000	0.900000	0.900000	0.500000	1.400000	0.600000	0.000000	0.600000	1.800000
GENE1930X	Homo sapiens excision repair cross-complementing rodent repair deficiency, complementation group 5 (xeroderma pigmentosum, complementation group G (Cockayne syndrome)) (ERCC5) mRNA.	Homo sapiens excision repair cross-complementing rodent repair deficiency, complementation group 5 (xeroderma pigmentosum, complementation group G (Cockayne syndrome)) (ERCC5) mRNA.	1.000000	1.100000	0.000000	0.500000	1.300000	0.000000	0.000000	0.300000	0.800000	2.400000	1.600000	0.000000	1.300000	1.800000	0.700000	1.000000	0.800000	1.800000	2.400000	1.100000	0.800000	1.100000	0.900000	1.500000	0.800000	0.700000	1.600000	0.700000	0.000000	0.800000	2.200000
GENE561X	ribose 5-phosphate isomerase (RPI)	ribose 5-phosphate isomerase (RPI)	1.000000	0.000000	1.400000	1.400000	0.800000	1.700000	0.400000	1.900000	0.600000	0.600000	2.100000	0.500000	0.700000	0.400000	2.400000	1.000000	1.000000	1.600000	1.800000	2.900000	0.400000	0.400000	0.600000	0.700000	0.600000	1.200000	1.100000	0.600000	0.200000	0.200000	0.600000
GENE826X	Homo sapiens 8D6 antigen (LOC51293), mRNA.	Homo sapiens 8D6 antigen (LOC51293), mRNA.	1.000000	0.400000	0.500000	0.900000	0.800000	0.200000	0.700000	2.300000	0.400000	0.700000	1.600000	0.500000	0.900000	0.500000	1.100000	1.300000	0.500000	2.200000	3.200000	2.500000	1.500000	0.700000	0.400000	0.800000	1.100000	0.500000	0.800000	1.000000	0.100000	0.300000	1.200000
GENE1105X	Homo sapiens novel RGD-containing protein (WS-3), mRNA.	Homo sapiens novel RGD-containing protein (WS-3), mRNA.	1.000000	0.600000	0.400000	0.500000	0.500000	0.300000	0.000000	1.400000	1.100000	2.200000	1.900000	1.800000	0.800000	1.600000	0.800000	1.600000	0.400000	1.600000	0.700000	2.500000	0.400000	1.100000	1.000000	1.900000	1.100000	0.600000	1.400000	0.200000	0.000000	0.300000	1.000000
GENE77X	Human hSIAH2 mRNA, complete cds.	Human hSIAH2 mRNA, complete cds.	1.000000	1.400000	2.800000	2.000000	0.600000	0.900000	1.300000	1.500000	0.500000	0.600000	1.700000	0.500000	0.800000	0.400000	0.900000	0.600000	0.400000	2.100000	0.600000	3.100000	0.300000	1.200000	0.700000	1.100000	0.500000	0.900000	0.700000	0.000000	0.700000	0.600000	0.700000
GENE2315X	Homo sapiens CDC28 protein kinase 1 (CKS1) mRNA.	Homo sapiens CDC28 protein kinase 1 (CKS1) mRNA.	1.000000	1.600000	2.200000	1.200000	1.600000	1.200000	0.500000	1.600000	1.800000	0.900000	0.900000	0.400000	0.900000	0.900000	1.800000	0.700000	0.500000	2.300000	0.000000	2.000000	0.300000	0.500000	0.400000	1.300000	1.000000	0.000000	1.200000	0.500000	0.000000	0.600000	1.000000
GENE959X	DROP9	DROP9	1.000000	0.000000	0.400000	0.600000	0.000000	0.100000	1.800000	0.700000	0.000000	0.300000	2.200000	1.800000	0.900000	1.700000	0.500000	1.200000	0.500000	4.200000	2.100000	1.800000	0.400000	1.700000	0.800000	2.200000	0.700000	0.400000	0.800000	0.000000	0.400000	0.400000	1.200000
GENE317X	Homo sapiens dUTP pyrophosphatase (DUT) mRNA.	Homo sapiens dUTP pyrophosphatase (DUT) mRNA.	1.000000	0.600000	1.300000	1.100000	0.400000	0.700000	1.000000	1.300000	0.200000	1.200000	1.900000	1.400000	1.400000	0.900000	2.000000	0.900000	0.300000	2.800000	1.000000	0.500000	0.700000	1.300000	1.700000	1.900000	0.800000	0.300000	1.000000	0.200000	0.200000	0.000000	1.000000
GENE1940X	Mesocricetus auratus DNA binding protein (BZP) mRNA, complete cds.	Mesocricetus auratus DNA binding protein (BZP) mRNA, complete cds.	1.000000	0.000000	0.200000	0.400000	0.200000	0.400000	1.200000	1.100000	0.500000	0.600000	2.600000	0.400000	1.000000	0.600000	2.200000	1.300000	1.100000	3.600000	1.100000	0.500000	0.600000	1.300000	1.500000	3.100000	1.200000	1.000000	0.800000	0.100000	0.000000	0.300000	1.100000
GENE390X	Homo sapiens PAK-interacting exchange factor beta (P85SPR) mRNA.	Homo sapiens PAK-interacting exchange factor beta (P85SPR) mRNA.	1.000000	0.300000	1.300000	1.800000	0.300000	2.500000	1.900000	1.100000	0.700000	1.200000	1.600000	1.200000	1.000000	0.700000	1.200000	1.300000	1.100000	2.200000	1.100000	1.200000	0.000000	0.600000	1.500000	0.700000	1.000000	0.400000	0.700000	0.000000	0.900000	0.200000	0.400000
GENE1204X	Homo sapiens GLI-Kruppel family member HKR3 (HKR3), mRNA.	Homo sapiens GLI-Kruppel family member HKR3 (HKR3), mRNA.	1.000000	0.100000	1.500000	1.500000	0.900000	1.200000	1.200000	3.100000	0.300000	1.100000	2.000000	0.900000	1.100000	0.800000	1.600000	0.000000	0.200000	1.200000	1.100000	0.300000	0.700000	1.400000	0.700000	0.700000	0.800000	0.000000	1.100000	0.300000	1.800000	0.900000	1.300000
GENE1342X	(clone EST02946)	(clone EST02946)	1.000000	0.300000	0.400000	0.600000	0.400000	0.100000	3.000000	1.500000	0.500000	1.500000	2.900000	0.900000	1.800000	1.800000	0.500000	0.800000	0.700000	0.700000	0.900000	2.800000	0.400000	0.800000	0.500000	1.500000	1.900000	0.500000	0.300000	0.400000	0.300000	0.600000	0.700000
GENE521X	Homo sapiens DKFZP564A122 protein (DKFZP564A122), mRNA.	Homo sapiens DKFZP564A122 protein (DKFZP564A122), mRNA.	1.000000	0.200000	0.600000	0.400000	0.600000	1.200000	1.200000	2.800000	0.200000	1.900000	3.800000	0.900000	1.400000	1.800000	0.700000	0.500000	0.200000	1.400000	0.500000	2.800000	0.100000	0.100000	0.400000	0.400000	2.800000	0.500000	1.300000	0.100000	0.400000	0.100000	0.700000
GENE1532X	Homo sapiens SEC14 (S. cerevisiae)-like 1 (SEC14L1), mRNA.	Homo sapiens SEC14 (S. cerevisiae)-like 1 (SEC14L1), mRNA.	1.000000	0.700000	0.500000	1.500000	0.800000	0.400000	1.500000	1.800000	0.900000	1.000000	1.700000	0.900000	1.300000	1.500000	0.600000	0.500000	0.500000	1.000000	0.700000	2.400000	0.200000	0.300000	1.000000	0.400000	4.000000	0.300000	1.100000	0.100000	0.800000	0.200000	1.600000
GENE2430X	bcr (break point cluster gene)	bcr (break point cluster gene)	1.000000	0.900000	1.000000	1.100000	0.000000	0.600000	1.700000	1.000000	0.600000	1.100000	1.700000	0.600000	0.800000	1.600000	0.900000	0.800000	0.200000	1.000000	0.700000	2.300000	0.600000	0.300000	0.600000	0.400000	3.100000	0.300000	2.200000	0.200000	1.100000	1.100000	1.400000
GENE393X	co-beta glucosidase (proactivator) / sphingolipid activator protein 1	co-beta glucosidase (proactivator) / sphingolipid activator protein 1	1.000000	0.500000	0.400000	1.400000	0.700000	0.200000	1.200000	2.300000	1.100000	1.100000	0.900000	1.300000	1.300000	0.800000	0.600000	1.300000	0.500000	1.000000	0.400000	2.600000	0.200000	2.500000	0.700000	1.500000	1.500000	0.500000	1.400000	0.000000	0.500000	0.000000	1.400000
GENE597X	Homo sapiens activating transcription factor 6 (ATF6), mRNA.	Homo sapiens activating transcription factor 6 (ATF6), mRNA.	1.000000	0.900000	1.100000	2.000000	0.800000	0.500000	1.300000	1.800000	0.000000	1.300000	0.900000	0.500000	1.200000	0.000000	0.300000	1.400000	0.400000	1.100000	0.500000	2.800000	0.400000	1.100000	0.600000	1.300000	2.400000	0.700000	0.600000	0.300000	1.800000	0.900000	1.100000
GENE384X	Homo sapiens glutathione S-transferase subunit 13 homolog (LOC51064), mRNA.	Homo sapiens glutathione S-transferase subunit 13 homolog (LOC51064), mRNA.	1.000000	0.500000	1.300000	2.000000	0.700000	0.400000	0.600000	2.500000	0.700000	0.500000	0.400000	0.200000	1.100000	0.300000	0.400000	2.100000	1.500000	1.200000	1.300000	1.200000	0.400000	2.100000	0.800000	1.400000	1.100000	0.500000	1.000000	0.700000	1.600000	0.600000	0.900000
GENE3045X	Homo sapiens protease inhibitor 6 (placental thrombin inhibitor) (PI6) mRNA.	Homo sapiens protease inhibitor 6 (placental thrombin inhibitor) (PI6) mRNA.	1.000000	0.300000	0.400000	1.000000	2.000000	0.400000	0.700000	2.200000	0.500000	1.000000	0.600000	0.300000	0.900000	0.400000	0.100000	1.600000	0.900000	1.000000	1.200000	1.000000	0.500000	1.900000	1.300000	1.100000	3.000000	0.800000	1.000000	0.800000	1.400000	0.200000	1.300000
GENE1518X	Homo sapiens inhibitor of growth family, member 1 (ING1), mRNA.	Homo sapiens inhibitor of growth family, member 1 (ING1), mRNA.	1.000000	0.400000	0.700000	2.100000	1.100000	0.800000	0.600000	2.800000	0.600000	0.800000	2.700000	0.400000	0.700000	0.700000	1.800000	0.200000	0.500000	0.800000	0.300000	1.700000	0.100000	1.000000	0.800000	1.600000	2.000000	0.300000	1.500000	0.200000	0.100000	0.100000	2.100000
GENE1511X	Homo sapiens growth arrest-specific 7 (GAS7), transcript variant b, mRNA.	Homo sapiens growth arrest-specific 7 (GAS7), transcript variant b, mRNA.	1.000000	1.100000	0.600000	2.900000	0.600000	0.700000	1.300000	1.100000	0.400000	1.300000	1.600000	1.200000	0.800000	0.600000	0.600000	1.000000	1.800000	1.500000	1.100000	1.000000	1.400000	0.400000	0.800000	1.600000	0.300000	0.900000	0.300000	0.500000	0.500000	1.000000	0.900000
GENE176X	Human clone 23840 mRNA, partial cds.	Human clone 23840 mRNA, partial cds.	1.000000	1.200000	0.400000	0.800000	1.200000	1.200000	0.800000	1.500000	0.600000	3.400000	3.600000	1.000000	2.000000	0.000000	0.600000	0.400000	0.400000	1.900000	1.200000	0.900000	0.400000	0.700000	1.000000	0.500000	0.800000	0.300000	2.100000	0.600000	0.000000	0.000000	0.800000
GENE693X	max gene	max gene	1.000000	0.400000	0.700000	0.000000	0.200000	1.100000	1.700000	2.400000	1.000000	2.100000	3.300000	1.800000	0.900000	0.600000	1.700000	0.500000	0.500000	1.600000	0.900000	1.000000	0.600000	0.000000	1.700000	0.800000	0.600000	0.700000	1.400000	0.200000	0.000000	0.200000	1.600000
GENE1126X	Homo sapiens thousand and one amino acid protein kinase (TAO1), mRNA.	Homo sapiens thousand and one amino acid protein kinase (TAO1), mRNA.	1.000000	0.200000	0.500000	0.700000	0.900000	1.000000	1.700000	1.500000	0.400000	1.700000	3.300000	1.100000	0.600000	0.800000	0.800000	1.000000	0.000000	2.200000	2.200000	1.100000	0.300000	0.600000	0.900000	0.500000	2.100000	0.000000	1.400000	0.200000	0.000000	0.100000	2.100000
GENE439X	Homo sapiens surfeit 5 (SURF5), mRNA.	Homo sapiens surfeit 5 (SURF5), mRNA.	1.000000	0.000000	0.700000	2.100000	0.000000	0.300000	1.900000	1.600000	0.000000	1.600000	3.100000	0.700000	1.800000	0.000000	0.800000	0.700000	0.600000	2.000000	1.300000	0.000000	0.000000	2.000000	0.900000	1.700000	1.200000	1.800000	1.600000	0.000000	0.600000	0.000000	1.100000
GENE1347X	Homo sapiens clone 23837 mRNA sequence.	Homo sapiens clone 23837 mRNA sequence.	1.000000	0.700000	0.400000	3.100000	0.300000	0.200000	1.700000	0.800000	0.800000	0.900000	2.100000	0.700000	1.500000	0.200000	1.500000	1.300000	1.700000	1.600000	1.200000	0.200000	0.100000	0.900000	1.500000	0.800000	0.500000	2.100000	1.100000	0.100000	0.200000	0.300000	1.500000
GENE328X	Homo sapiens SFRS protein kinase 1 (SRPK1) mRNA.	Homo sapiens SFRS protein kinase 1 (SRPK1) mRNA.	1.000000	1.500000	1.200000	0.700000	2.700000	1.400000	1.700000	1.100000	0.900000	0.400000	2.500000	1.000000	0.800000	1.100000	0.900000	0.500000	0.400000	1.100000	1.600000	2.500000	0.300000	0.200000	0.200000	0.500000	0.500000	0.200000	1.900000	0.400000	0.300000	0.800000	0.900000
GENE2088X	Homo sapiens chromosome 1 open reading frame 9 (C1ORF9), mRNA.	Homo sapiens chromosome 1 open reading frame 9 (C1ORF9), mRNA.	1.000000	0.500000	1.200000	0.500000	2.100000	2.000000	1.100000	1.400000	0.900000	1.000000	1.800000	0.600000	1.400000	2.400000	1.100000	1.100000	0.200000	1.900000	1.100000	2.300000	0.700000	0.300000	0.200000	0.600000	0.300000	0.300000	1.400000	0.300000	0.000000	0.200000	1.000000
GENE2134X	Homo sapiens makorin, ring finger protein, 1 (MKRN1), mRNA.	Homo sapiens makorin, ring finger protein, 1 (MKRN1), mRNA.	1.000000	0.900000	1.200000	1.200000	2.300000	2.700000	0.900000	1.400000	0.700000	0.600000	2.100000	0.800000	0.800000	1.300000	0.700000	1.000000	0.500000	1.600000	1.400000	0.900000	0.600000	0.600000	0.400000	0.500000	0.300000	0.400000	1.700000	0.500000	0.000000	0.500000	1.500000
GENE856X	Homo sapiens clone 24410 ABC transporter mRNA, partial cds.	Homo sapiens clone 24410 ABC transporter mRNA, partial cds.	1.000000	0.300000	2.300000	0.700000	1.800000	1.100000	1.600000	0.700000	0.600000	1.300000	2.200000	0.800000	1.000000	0.900000	0.500000	1.000000	1.700000	1.500000	0.600000	1.000000	0.400000	0.800000	1.100000	1.100000	1.100000	1.300000	1.100000	0.000000	0.000000	1.200000	0.600000
GENE1315X	alpha-catenin	alpha-catenin	1.000000	2.500000	0.900000	0.900000	0.000000	0.500000	1.800000	2.200000	0.600000	2.500000	1.600000	0.500000	1.200000	0.800000	0.400000	1.100000	0.300000	1.200000	0.600000	1.500000	0.300000	1.800000	0.700000	1.300000	1.500000	0.900000	1.000000	0.300000	0.000000	0.200000	0.800000
GENE655X	Homo sapiens catechol-O-methyltransferase (COMT), transcript variant S-COMT, mRNA.	Homo sapiens catechol-O-methyltransferase (COMT), transcript variant S-COMT, mRNA.	1.000000	1.700000	1.200000	1.000000	0.000000	0.000000	0.800000	1.100000	0.800000	1.100000	1.000000	0.700000	0.600000	0.000000	0.000000	0.700000	1.000000	2.500000	1.300000	1.700000	0.700000	1.600000	0.900000	2.300000	1.500000	0.900000	0.800000	0.400000	0.000000	1.400000	2.400000
GENE456X	Homo sapiens protein tyrosine phosphatase, non-receptor type 12 (PTPN12) mRNA.	Homo sapiens protein tyrosine phosphatase, non-receptor type 12 (PTPN12) mRNA.	1.000000	1.100000	0.600000	0.700000	0.400000	0.600000	0.800000	1.700000	0.700000	0.900000	2.700000	0.600000	0.400000	0.600000	0.600000	0.600000	0.200000	2.000000	0.800000	1.900000	0.400000	1.200000	1.500000	1.700000	1.600000	0.700000	1.600000	0.000000	0.800000	0.300000	2.100000
GENE1835X	Homo sapiens mRNA for inositol 1,4,5-trisphosphate 3-kinase isoenzyme, partial cds.	Homo sapiens mRNA for inositol 1,4,5-trisphosphate 3-kinase isoenzyme, partial cds.	1.000000	0.900000	0.700000	0.900000	0.300000	0.200000	0.600000	0.800000	1.100000	0.600000	1.600000	0.600000	1.400000	0.600000	0.600000	0.500000	0.500000	2.500000	1.000000	1.600000	0.500000	1.500000	1.900000	1.400000	1.600000	0.700000	1.300000	0.200000	0.000000	0.500000	3.500000
GENE2136X	Homo sapiens BAI1-associated protein 2 (BAIAP2) mRNA.	Homo sapiens BAI1-associated protein 2 (BAIAP2) mRNA.	1.000000	1.800000	1.900000	0.300000	0.300000	0.100000	1.400000	0.700000	0.700000	0.900000	1.800000	0.500000	1.600000	0.800000	0.300000	0.900000	0.000000	2.600000	1.000000	1.300000	1.100000	1.500000	1.600000	0.500000	0.800000	1.300000	0.500000	0.100000	0.000000	1.000000	2.800000
GENE1670X	Homo sapiens poliovirus receptor-related 2 (herpesvirus entry mediator B) (PVRL2), mRNA.	Homo sapiens poliovirus receptor-related 2 (herpesvirus entry mediator B) (PVRL2), mRNA.	1.000000	0.200000	1.600000	0.900000	0.600000	0.100000	0.100000	1.600000	0.400000	0.700000	1.400000	0.600000	1.100000	0.500000	0.400000	1.200000	0.700000	2.500000	1.500000	1.900000	0.900000	0.600000	0.800000	0.600000	1.900000	0.900000	2.500000	0.200000	0.200000	1.100000	2.100000
GENE512X	Homo sapiens translocation protein 1 (TLOC1) mRNA.	Homo sapiens translocation protein 1 (TLOC1) mRNA.	1.000000	0.900000	1.100000	0.800000	0.300000	0.500000	1.700000	1.600000	0.800000	1.700000	1.000000	0.600000	1.300000	1.200000	0.600000	0.900000	0.700000	1.700000	1.500000	1.700000	0.700000	0.900000	0.400000	1.100000	0.400000	2.000000	0.500000	0.400000	0.900000	0.800000	1.400000
GENE1344X	Homo sapiens hypothetical protein (LOC51242), mRNA.	Homo sapiens hypothetical protein (LOC51242), mRNA.	1.000000	0.400000	1.900000	1.800000	0.600000	0.300000	0.800000	1.200000	1.900000	0.700000	1.000000	0.800000	1.500000	1.200000	1.200000	0.900000	0.600000	1.400000	0.800000	1.200000	0.500000	1.500000	0.700000	1.500000	0.500000	0.800000	0.900000	0.300000	0.000000	1.600000	1.200000
GENE847X	Homo sapiens hydroxysteroid (17-beta) dehydrogenase 4 (HSD17B4) mRNA.	Homo sapiens hydroxysteroid (17-beta) dehydrogenase 4 (HSD17B4) mRNA.	1.000000	1.000000	1.600000	0.800000	0.600000	0.300000	2.100000	1.400000	0.800000	2.500000	1.300000	0.800000	0.900000	1.300000	0.800000	1.200000	0.600000	0.900000	1.100000	1.000000	0.600000	0.600000	0.500000	0.500000	0.500000	0.200000	1.000000	0.400000	0.000000	2.700000	2.100000
GENE1436X	Homo sapiens peroxisomal biogenesis factor 16 (PEX16) mRNA.	Homo sapiens peroxisomal biogenesis factor 16 (PEX16) mRNA.	1.000000	0.200000	0.800000	1.400000	0.900000	1.200000	1.700000	2.200000	0.600000	2.300000	1.800000	0.400000	1.000000	0.900000	0.800000	0.700000	0.900000	1.300000	1.100000	0.800000	0.800000	0.800000	0.500000	0.500000	0.600000	0.600000	0.600000	0.900000	0.400000	1.600000	1.700000
GENE166X	Homo sapiens carnitine palmitoyltransferase II (CPT2), nuclear gene encoding mitochondrial protein, mRNA.	Homo sapiens carnitine palmitoyltransferase II (CPT2), nuclear gene encoding mitochondrial protein, mRNA.	1.000000	0.600000	1.600000	1.800000	1.200000	0.200000	0.700000	1.100000	1.000000	1.500000	0.300000	0.200000	0.900000	1.400000	0.500000	2.100000	1.600000	0.800000	1.800000	1.800000	0.400000	0.400000	0.200000	0.300000	0.300000	0.300000	1.200000	0.800000	1.300000	2.900000	0.700000
GENE829X	Homo sapiens glyoxylate reductase/hydroxypyruvate reductase (GRHPR), mRNA.	Homo sapiens glyoxylate reductase/hydroxypyruvate reductase (GRHPR), mRNA.	1.000000	0.700000	3.000000	0.900000	0.600000	0.500000	1.600000	0.800000	0.800000	2.700000	1.100000	0.800000	0.900000	0.500000	0.600000	1.200000	1.800000	0.900000	0.800000	0.600000	1.300000	0.600000	0.300000	0.800000	0.700000	0.200000	1.400000	0.500000	0.000000	2.500000	0.900000
GENE893X	Homo sapiens protein C (inactivator of coagulation factors Va and VIIIa) (PROC) mRNA.	Homo sapiens protein C (inactivator of coagulation factors Va and VIIIa) (PROC) mRNA.	1.000000	0.700000	2.700000	0.900000	1.000000	0.900000	1.100000	1.000000	1.100000	1.200000	1.200000	0.800000	0.800000	1.000000	0.600000	1.600000	1.400000	1.000000	0.700000	1.300000	0.600000	0.800000	0.600000	0.600000	0.500000	0.600000	0.700000	0.600000	0.600000	3.000000	0.400000
GENE1462X	Homo sapiens superoxide dismutase 1, soluble (amyotrophic lateral sclerosis 1 (adult)) (SOD1) mRNA.	Homo sapiens superoxide dismutase 1, soluble (amyotrophic lateral sclerosis 1 (adult)) (SOD1) mRNA.	1.000000	0.700000	1.700000	0.500000	0.500000	0.400000	1.600000	0.800000	1.200000	1.500000	1.300000	0.700000	1.900000	1.100000	0.600000	1.400000	0.900000	1.200000	1.100000	2.500000	0.400000	0.600000	0.500000	0.600000	0.600000	0.200000	1.500000	0.300000	0.100000	3.100000	0.700000
GENE1669X	v-erbA related ear-2 gene	v-erbA related ear-2 gene	1.000000	0.600000	2.700000	0.500000	0.400000	0.200000	1.300000	0.500000	0.700000	1.000000	1.400000	0.600000	1.000000	0.500000	0.200000	1.000000	1.300000	1.600000	1.300000	2.500000	0.900000	0.900000	0.400000	1.000000	0.800000	0.300000	2.200000	1.200000	0.300000	1.800000	0.900000
GENE566X	aryl sulfotransferase / catecholamine-sulfating phenol sulfotransferase	aryl sulfotransferase / catecholamine-sulfating phenol sulfotransferase	1.000000	0.600000	1.700000	1.300000	0.200000	1.200000	0.700000	2.100000	0.700000	0.800000	0.800000	0.500000	0.600000	0.500000	0.800000	0.600000	0.800000	0.800000	2.300000	2.200000	1.000000	0.300000	0.400000	0.500000	0.600000	0.300000	1.900000	0.900000	0.000000	2.900000	1.700000
GENE901X	Homo sapiens tissue specific transplantation antigen P35B (TSTA3), mRNA.	Homo sapiens tissue specific transplantation antigen P35B (TSTA3), mRNA.	1.000000	0.700000	1.500000	0.800000	1.500000	1.300000	0.600000	1.000000	0.700000	0.400000	0.800000	0.400000	0.300000	1.200000	0.600000	1.100000	0.700000	1.800000	2.500000	1.200000	1.600000	0.400000	0.500000	0.500000	0.900000	0.200000	1.800000	0.700000	0.000000	3.400000	0.600000
GENE1051X	Human adenylate kinase 2B (adk2b) gene, complete cds.	Human adenylate kinase 2B (adk2b) gene, complete cds.	1.000000	1.000000	1.300000	0.800000	0.200000	0.500000	0.800000	1.400000	0.600000	0.800000	1.600000	1.000000	1.200000	0.900000	1.000000	0.700000	1.000000	1.800000	2.700000	0.700000	0.800000	0.500000	0.300000	0.700000	0.700000	0.300000	1.800000	0.600000	0.400000	2.700000	1.300000
GENE3036X	Homo sapiens SCO (cytochrome oxidase deficient, yeast) homolog 1 (SCO1), nuclear gene encoding mitochondrial protein, mRNA.	Homo sapiens SCO (cytochrome oxidase deficient, yeast) homolog 1 (SCO1), nuclear gene encoding mitochondrial protein, mRNA.	1.000000	0.600000	1.300000	0.800000	0.500000	0.300000	1.000000	1.200000	0.700000	1.000000	1.100000	0.500000	1.100000	0.500000	0.600000	2.200000	1.000000	2.000000	2.000000	0.800000	0.700000	0.700000	0.400000	1.300000	0.000000	0.500000	2.000000	1.200000	0.300000	2.500000	0.900000
GENE1389X	Homo sapiens mRNA for KIAA0652 protein, complete cds.	Homo sapiens mRNA for KIAA0652 protein, complete cds.	1.000000	0.700000	1.000000	1.000000	1.600000	0.300000	2.000000	0.600000	0.600000	1.300000	1.400000	0.400000	2.300000	0.700000	0.800000	0.500000	0.200000	1.700000	0.500000	1.100000	1.900000	0.900000	0.600000	0.700000	0.800000	0.200000	1.300000	0.600000	0.000000	2.500000	1.800000
GENE1914X	NAD(H)-specific isocitrate dehydrogenase alpha subunit precursor	NAD(H)-specific isocitrate dehydrogenase alpha subunit precursor	1.000000	0.700000	0.600000	0.400000	1.000000	0.300000	1.200000	0.600000	0.700000	0.200000	1.600000	0.600000	2.100000	0.700000	0.900000	1.400000	1.400000	2.200000	1.200000	1.100000	1.100000	1.300000	0.900000	1.000000	0.500000	0.500000	0.500000	1.200000	0.000000	2.200000	1.700000
GENE1366X	Homo sapiens E2IG2 protein (LOC51287), mRNA.	Homo sapiens E2IG2 protein (LOC51287), mRNA.	1.000000	0.600000	0.800000	0.900000	0.400000	0.300000	0.800000	1.900000	0.400000	1.300000	1.500000	0.600000	1.400000	0.500000	0.600000	0.700000	1.300000	1.300000	0.700000	0.600000	0.500000	1.900000	0.900000	1.900000	1.900000	0.600000	1.600000	0.800000	0.100000	2.200000	0.800000
GENE2281X	Homo sapiens HSPC171 protein (HSPC171), mRNA.	Homo sapiens HSPC171 protein (HSPC171), mRNA.	1.000000	0.200000	1.000000	1.100000	0.600000	0.200000	1.000000	1.100000	0.400000	1.400000	1.400000	0.400000	1.500000	1.500000	0.400000	0.300000	0.500000	1.100000	0.900000	1.500000	1.100000	1.000000	1.000000	2.100000	1.300000	0.800000	1.100000	1.300000	0.500000	2.400000	1.100000
GENE2991X	Human mRNA for KIAA0255 gene, complete cds.	Human mRNA for KIAA0255 gene, complete cds.	1.000000	0.200000	1.200000	1.300000	1.400000	0.400000	2.000000	1.300000	0.400000	0.400000	1.100000	0.800000	1.400000	0.600000	0.000000	1.100000	1.000000	1.200000	2.000000	1.400000	0.900000	1.300000	0.700000	0.800000	1.200000	0.600000	1.000000	0.600000	0.700000	1.300000	1.600000
GENE1211X	Homo sapiens hypothetical protein (HSA011916), mRNA.	Homo sapiens hypothetical protein (HSA011916), mRNA.	1.000000	1.100000	0.700000	2.000000	0.400000	0.800000	1.600000	1.900000	0.600000	1.600000	3.000000	0.800000	0.100000	0.500000	1.200000	0.700000	2.800000	0.900000	0.700000	0.800000	0.500000	1.000000	0.500000	0.800000	0.600000	0.600000	1.500000	0.100000	1.200000	0.100000	1.200000
GENE1330X	Homo sapiens prolyl endopeptidase (LOC51709), mRNA.	Homo sapiens prolyl endopeptidase (LOC51709), mRNA.	1.000000	1.200000	0.900000	2.000000	0.500000	0.600000	1.500000	1.300000	0.800000	0.400000	2.400000	0.700000	0.700000	0.500000	1.200000	1.500000	3.500000	1.500000	1.500000	1.000000	0.400000	0.200000	0.300000	0.500000	0.500000	0.100000	1.300000	0.900000	0.300000	1.000000	0.900000
GENE1406X	Homo sapiens putative receptor protein (PMI), mRNA.	Homo sapiens putative receptor protein (PMI), mRNA.	1.000000	1.200000	0.900000	1.600000	1.600000	0.900000	1.400000	1.900000	2.000000	0.600000	1.700000	0.600000	1.000000	1.100000	0.400000	1.100000	3.400000	1.100000	0.500000	1.400000	0.200000	0.300000	0.400000	0.900000	0.200000	0.300000	0.500000	0.700000	0.800000	0.500000	0.600000
GENE119X	Homo sapiens chaperonin containing TCP1, subunit 4 (delta) (CCT4) mRNA.	Homo sapiens chaperonin containing TCP1, subunit 4 (delta) (CCT4) mRNA.	1.000000	2.600000	0.600000	0.900000	1.400000	0.300000	1.500000	1.100000	1.100000	1.100000	2.400000	0.900000	1.000000	0.700000	1.100000	0.700000	2.600000	1.400000	0.800000	0.900000	0.300000	0.700000	0.400000	0.800000	0.700000	0.700000	1.400000	0.500000	0.200000	0.400000	0.700000
GENE2923X	Homo sapiens p53 regulated PA26 nuclear protein (PA26), mRNA.	Homo sapiens p53 regulated PA26 nuclear protein (PA26), mRNA.	1.000000	2.900000	0.900000	0.900000	1.500000	0.400000	1.400000	0.800000	2.000000	1.100000	2.500000	1.000000	0.600000	0.700000	0.600000	1.200000	2.500000	1.300000	1.200000	2.300000	0.200000	0.500000	0.700000	0.300000	0.600000	0.600000	0.200000	0.100000	0.400000	0.300000	0.200000
GENE795X	Homo sapiens mitogen-activated protein kinase 6 (MAPK6), mRNA.	Homo sapiens mitogen-activated protein kinase 6 (MAPK6), mRNA.	1.000000	3.200000	1.500000	0.400000	1.600000	0.200000	1.600000	0.800000	0.800000	1.000000	2.000000	1.400000	0.800000	0.900000	0.700000	0.300000	0.600000	1.600000	0.500000	0.900000	0.600000	1.200000	0.500000	1.500000	0.600000	0.300000	1.600000	0.500000	0.400000	1.100000	0.700000
GENE1560X	Homo sapiens nucleolar protein p40 (P40), mRNA.	Homo sapiens nucleolar protein p40 (P40), mRNA.	1.000000	2.700000	1.000000	1.100000	1.300000	0.300000	1.900000	0.900000	0.500000	1.300000	2.400000	0.800000	0.900000	2.100000	0.400000	0.600000	0.600000	1.800000	1.100000	1.200000	0.300000	0.600000	0.400000	0.800000	1.500000	0.200000	1.600000	0.500000	0.200000	0.600000	0.400000
GENE363X	Homo sapiens programmed cell death 5 (PDCD5), mRNA.	Homo sapiens programmed cell death 5 (PDCD5), mRNA.	1.000000	1.500000	0.900000	0.900000	2.800000	0.300000	1.600000	1.200000	1.000000	1.400000	2.900000	1.500000	1.100000	1.600000	0.800000	0.800000	1.100000	0.700000	0.700000	1.100000	0.000000	0.300000	0.400000	0.900000	0.900000	0.200000	1.500000	0.000000	0.700000	1.000000	0.000000
GENE665X	Homo sapiens heat shock factor binding protein 1 (HSBP1) mRNA, and translated products.	Homo sapiens heat shock factor binding protein 1 (HSBP1) mRNA, and translated products.	1.000000	0.400000	0.700000	0.300000	2.500000	0.400000	1.100000	1.200000	0.400000	1.700000	2.200000	0.700000	1.200000	1.100000	0.300000	1.600000	1.100000	1.200000	0.700000	1.100000	0.300000	1.200000	0.500000	1.300000	0.900000	0.300000	2.900000	0.500000	0.900000	0.300000	0.900000
GENE1167X	Homo sapiens glutathione peroxidase 4 (phospholipid hydroperoxidase) (GPX4) mRNA.	Homo sapiens glutathione peroxidase 4 (phospholipid hydroperoxidase) (GPX4) mRNA.	1.000000	0.300000	0.900000	1.000000	2.900000	0.300000	1.700000	0.900000	1.600000	1.200000	1.300000	1.000000	1.800000	0.800000	0.500000	0.700000	1.000000	0.600000	0.500000	1.100000	0.300000	1.900000	1.300000	1.600000	1.700000	1.000000	0.500000	0.200000	0.300000	0.400000	1.000000
GENE824X	progesterone receptor-associated p48 protein	progesterone receptor-associated p48 protein	1.000000	0.400000	1.200000	1.600000	2.200000	0.200000	0.600000	1.100000	0.600000	1.300000	1.100000	0.600000	1.400000	0.600000	0.900000	1.200000	2.300000	2.400000	1.400000	0.900000	0.500000	1.100000	1.200000	0.700000	0.600000	1.000000	0.900000	0.500000	0.100000	0.200000	1.100000
GENE666X	Homo sapiens suppressor of Ty (S.cerevisiae) 5 homolog (SUPT5H) mRNA.	Homo sapiens suppressor of Ty (S.cerevisiae) 5 homolog (SUPT5H) mRNA.	1.000000	0.600000	0.800000	1.400000	2.500000	1.100000	0.200000	1.600000	0.700000	1.800000	1.700000	1.100000	0.800000	1.700000	0.900000	1.300000	1.100000	2.000000	1.300000	1.000000	0.600000	0.200000	0.600000	0.700000	0.600000	0.500000	0.700000	0.400000	0.200000	0.700000	1.100000
GENE2613X	Human protease proMch6 (Mch6) mRNA, complete cds.	Human protease proMch6 (Mch6) mRNA, complete cds.	1.000000	0.200000	1.000000	1.400000	2.000000	0.500000	1.100000	1.200000	0.300000	1.800000	1.200000	0.900000	1.200000	2.400000	0.600000	2.000000	1.000000	2.500000	1.200000	1.300000	0.300000	0.900000	1.500000	0.800000	0.700000	0.400000	1.100000	0.000000	0.300000	0.100000	0.100000
GENE1363X	Homo sapiens v-akt murine thymoma viral oncogene homolog 1 (AKT1), mRNA.	Homo sapiens v-akt murine thymoma viral oncogene homolog 1 (AKT1), mRNA.	1.000000	0.900000	0.800000	0.800000	5.500000	0.300000	0.800000	1.700000	0.500000	0.600000	2.000000	0.700000	0.600000	0.500000	0.500000	0.800000	0.600000	1.600000	1.100000	0.800000	0.500000	0.800000	0.900000	0.800000	0.900000	1.200000	1.500000	0.300000	0.000000	0.800000	1.400000
GENE913X	anonymous mRNA	anonymous mRNA	1.000000	2.100000	1.900000	1.900000	2.900000	0.900000	0.700000	1.600000	0.500000	0.900000	0.600000	0.400000	0.600000	0.600000	0.800000	1.100000	1.100000	1.100000	0.700000	0.900000	0.400000	1.100000	0.000000	1.200000	1.300000	0.700000	1.400000	0.300000	0.700000	0.900000	0.800000
GENE869X	Homo sapiens zinc finger protein 259 (ZNF259) mRNA.	Homo sapiens zinc finger protein 259 (ZNF259) mRNA.	1.000000	2.100000	1.100000	2.100000	3.900000	0.400000	0.600000	1.600000	0.600000	0.500000	1.000000	0.300000	0.400000	1.100000	1.000000	0.400000	0.300000	0.900000	0.500000	1.400000	0.000000	2.000000	0.600000	1.600000	1.500000	0.300000	2.100000	0.300000	0.000000	0.600000	0.700000
GENE1558X	Homo sapiens phosphoribosyl pyrophosphate synthetase 2 (PRPS2), mRNA.	Homo sapiens phosphoribosyl pyrophosphate synthetase 2 (PRPS2), mRNA.	1.000000	2.600000	0.600000	3.300000	4.800000	0.700000	1.200000	1.500000	0.600000	0.700000	1.700000	0.600000	0.300000	0.100000	2.000000	0.200000	0.100000	1.900000	1.300000	0.400000	0.400000	0.600000	0.400000	0.600000	0.300000	0.400000	1.500000	0.300000	0.000000	0.300000	0.400000
GENE1324X	Homo sapiens guanine-monophosphate synthetase (GMPS), mRNA.	Homo sapiens guanine-monophosphate synthetase (GMPS), mRNA.	1.000000	3.200000	1.500000	2.000000	4.900000	0.700000	0.700000	1.100000	0.500000	0.500000	1.000000	0.400000	0.600000	0.600000	1.000000	0.800000	0.600000	1.000000	0.800000	0.600000	0.400000	0.800000	0.400000	1.100000	0.600000	0.400000	1.500000	0.400000	0.100000	0.900000	0.900000
GENE1804X	Homo sapiens protein phosphatase 1G (formerly 2C), magnesium-dependent, gamma isoform (PPM1G) mRNA.	Homo sapiens protein phosphatase 1G (formerly 2C), magnesium-dependent, gamma isoform (PPM1G) mRNA.	1.000000	1.900000	0.800000	2.700000	4.500000	0.200000	0.900000	1.200000	0.500000	0.800000	1.900000	0.500000	0.700000	0.900000	0.800000	1.000000	0.800000	0.900000	0.900000	0.600000	0.400000	1.000000	0.400000	0.900000	1.200000	1.300000	0.900000	0.500000	0.000000	0.300000	0.700000
GENE319X	PROS-27 / macropain subunit iota	PROS-27 / macropain subunit iota	1.000000	0.200000	1.000000	0.300000	3.300000	0.300000	1.000000	1.100000	0.500000	0.700000	1.500000	0.900000	0.700000	0.800000	1.900000	1.300000	2.700000	1.400000	0.900000	1.400000	0.400000	0.600000	0.500000	1.400000	1.000000	0.400000	0.800000	0.400000	0.300000	0.800000	1.300000
GENE810X	Homo sapiens protein phosphatase 3 (formerly 2B), catalytic subunit, gamma isoform (calcineurin A gamma) (PPP3CC) mRNA.	Homo sapiens protein phosphatase 3 (formerly 2B), catalytic subunit, gamma isoform (calcineurin A gamma) (PPP3CC) mRNA.	1.000000	0.400000	0.300000	1.200000	3.900000	0.500000	0.900000	2.000000	0.700000	0.700000	1.800000	0.500000	1.200000	0.600000	0.600000	1.900000	2.100000	2.200000	0.600000	1.100000	0.000000	0.400000	1.500000	1.500000	0.700000	0.600000	0.700000	0.000000	0.000000	0.000000	1.200000
GENE100X	Homo sapiens IK cytokine, down-regulator of HLA II (IK) mRNA.	Homo sapiens IK cytokine, down-regulator of HLA II (IK) mRNA.	1.000000	1.200000	0.700000	1.400000	1.700000	0.500000	1.100000	1.300000	0.700000	1.100000	1.800000	0.800000	1.400000	0.600000	1.300000	1.000000	0.900000	1.700000	1.200000	0.900000	0.300000	1.300000	0.600000	0.900000	0.900000	1.800000	1.100000	0.400000	0.200000	0.300000	0.900000
GENE125X	Homo sapiens protein phosphatase 1, catalytic subunit, gamma isoform (PPP1CC) mRNA.	Homo sapiens protein phosphatase 1, catalytic subunit, gamma isoform (PPP1CC) mRNA.	1.000000	1.500000	0.400000	1.400000	2.400000	0.300000	1.100000	1.400000	0.800000	0.900000	2.000000	1.200000	1.500000	0.700000	0.900000	1.200000	1.300000	1.400000	1.500000	0.600000	0.700000	0.700000	0.400000	0.700000	0.800000	1.100000	0.900000	0.500000	0.200000	0.400000	1.000000
GENE14X	Homo sapiens sin3-associated polypeptide, 18kD (SAP18) mRNA.	Homo sapiens sin3-associated polypeptide, 18kD (SAP18) mRNA.	1.000000	0.500000	0.800000	1.100000	3.000000	0.300000	1.100000	1.100000	0.800000	0.800000	1.200000	0.600000	1.000000	0.900000	0.700000	1.600000	1.600000	1.400000	0.500000	1.800000	0.400000	1.500000	0.700000	1.700000	1.200000	0.800000	1.000000	0.300000	0.300000	0.500000	0.700000
GENE643X	MHC class III HLA-RD	MHC class III HLA-RD	1.000000	0.800000	0.700000	1.400000	3.400000	0.300000	0.800000	0.900000	0.400000	1.600000	1.400000	0.300000	1.000000	0.900000	0.600000	1.000000	0.700000	1.400000	0.700000	1.400000	0.400000	2.300000	0.800000	1.800000	1.100000	1.200000	1.000000	0.500000	0.000000	0.200000	1.100000
GENE626X	Homo sapiens TATA box binding protein (TBP)-associated factor, RNA polymerase II, H, 30kD (TAF2H) mRNA.	Homo sapiens TATA box binding protein (TBP)-associated factor, RNA polymerase II, H, 30kD (TAF2H) mRNA.	1.000000	0.800000	0.600000	1.500000	2.400000	0.200000	0.900000	2.300000	0.300000	1.400000	1.200000	0.800000	1.400000	0.800000	1.400000	1.300000	1.300000	1.400000	0.700000	0.800000	0.500000	1.400000	0.600000	1.700000	1.100000	0.600000	1.100000	0.400000	0.000000	0.400000	0.700000
GENE606X	Homo sapiens CGI-61 protein (LOC51100), mRNA.	Homo sapiens CGI-61 protein (LOC51100), mRNA.	1.000000	0.500000	1.200000	1.500000	3.800000	0.800000	0.400000	2.700000	0.700000	1.000000	1.100000	0.200000	0.600000	0.800000	0.800000	1.400000	1.800000	0.900000	0.800000	1.100000	0.200000	1.000000	0.400000	0.900000	1.300000	0.500000	1.200000	0.300000	0.400000	0.400000	1.300000
GENE301X	(clone SAA7C) sequence	(clone SAA7C) sequence	1.000000	1.600000	1.500000	2.200000	2.400000	0.400000	1.000000	1.600000	0.400000	0.700000	1.200000	0.600000	0.900000	1.000000	0.900000	1.700000	1.700000	1.200000	0.700000	0.800000	0.500000	0.700000	0.600000	0.800000	0.600000	0.200000	1.400000	0.500000	0.700000	0.600000	1.100000
GENE206X	Human clone JkA7 mRNA induced upon T-cell activation, 3' end.	Human clone JkA7 mRNA induced upon T-cell activation, 3' end.	1.000000	1.000000	1.200000	0.700000	3.200000	0.800000	1.600000	0.900000	0.700000	0.800000	1.300000	0.700000	0.900000	0.800000	0.900000	2.000000	2.000000	1.100000	1.000000	0.600000	0.300000	0.700000	0.300000	1.200000	1.000000	0.300000	1.600000	0.500000	0.700000	0.900000	0.400000
GENE699X	Homo sapiens HLA-B associated transcript-3 (D6S52E) mRNA.	Homo sapiens HLA-B associated transcript-3 (D6S52E) mRNA.	1.000000	0.500000	1.000000	1.400000	3.600000	0.500000	1.100000	1.500000	0.200000	0.800000	1.600000	1.000000	1.200000	0.700000	1.000000	1.300000	1.600000	1.400000	0.900000	1.400000	0.300000	0.900000	0.500000	0.700000	0.500000	0.300000	2.000000	0.300000	0.200000	0.600000	0.900000
GENE304X	Homo sapiens KIAA0107 gene product (KIAA0107), mRNA.	Homo sapiens KIAA0107 gene product (KIAA0107), mRNA.	1.000000	1.800000	1.300000	1.200000	3.200000	0.700000	1.000000	1.200000	0.600000	0.900000	1.300000	0.800000	0.800000	0.800000	0.900000	1.300000	1.800000	1.300000	0.900000	1.200000	0.300000	0.800000	0.400000	1.100000	1.100000	0.400000	1.400000	0.300000	0.000000	0.400000	0.700000
GENE109X	Homo sapiens CGI-99 protein (LOC51637), mRNA.	Homo sapiens CGI-99 protein (LOC51637), mRNA.	1.000000	1.400000	0.800000	1.500000	3.600000	0.500000	0.800000	1.200000	0.800000	0.700000	1.100000	0.400000	1.000000	1.100000	1.500000	1.600000	1.300000	1.300000	1.000000	0.700000	0.400000	0.900000	0.500000	1.000000	1.000000	0.500000	1.700000	0.300000	0.300000	0.500000	0.600000
GENE2737X	Homo sapiens Fas (TNFRSF6) associated factor 1 (FAF1), mRNA.	Homo sapiens Fas (TNFRSF6) associated factor 1 (FAF1), mRNA.	1.000000	1.300000	1.000000	1.400000	3.500000	0.500000	0.800000	1.200000	0.600000	1.000000	1.000000	0.500000	1.200000	0.800000	1.300000	1.100000	1.900000	1.000000	0.800000	1.100000	0.400000	0.700000	0.600000	0.600000	0.700000	1.000000	1.400000	0.300000	0.400000	0.800000	1.100000
GENE2097X	Homo sapiens ubiquitin-conjugating enzyme E2D 2 (homologous to yeast UBC4/5) (UBE2D2) mRNA.	Homo sapiens ubiquitin-conjugating enzyme E2D 2 (homologous to yeast UBC4/5) (UBE2D2) mRNA.	1.000000	1.600000	1.000000	1.600000	3.100000	0.500000	1.300000	1.600000	0.600000	1.300000	1.900000	0.500000	0.900000	0.500000	1.300000	0.900000	1.400000	1.100000	1.000000	1.000000	0.400000	0.700000	0.400000	0.800000	1.200000	0.500000	1.100000	0.500000	0.000000	0.200000	1.100000
GENE2148X	Human mRNA for KIAA0045 gene, complete cds.	Human mRNA for KIAA0045 gene, complete cds.	1.000000	0.800000	0.900000	1.300000	2.900000	0.900000	1.100000	1.500000	0.600000	1.400000	1.400000	0.500000	1.200000	1.000000	1.300000	1.200000	1.000000	1.500000	0.800000	0.800000	0.300000	0.700000	0.400000	0.800000	1.000000	0.600000	2.100000	0.300000	0.100000	0.500000	0.900000
GENE2821X	Homo sapiens mRNA for KIAA0617 protein, complete cds.	Homo sapiens mRNA for KIAA0617 protein, complete cds.	1.000000	0.500000	1.000000	1.700000	4.500000	0.500000	1.000000	1.600000	0.600000	1.000000	1.000000	0.700000	1.100000	0.600000	1.200000	0.800000	1.500000	1.200000	0.900000	0.700000	0.400000	0.500000	0.500000	0.800000	0.700000	0.500000	1.600000	0.300000	1.000000	0.500000	0.800000
GENE558X	Homo sapiens hypothetical protein (LOC51587), mRNA.	Homo sapiens hypothetical protein (LOC51587), mRNA.	1.000000	0.200000	0.700000	0.600000	3.000000	1.000000	1.700000	2.300000	1.000000	1.200000	1.900000	1.000000	1.400000	1.400000	0.900000	1.300000	1.300000	1.300000	0.800000	1.000000	0.400000	0.800000	0.800000	1.000000	0.700000	0.200000	0.400000	0.200000	0.300000	0.200000	0.900000
GENE1561X	Homo sapiens cyclin H (CCNH) mRNA.	Homo sapiens cyclin H (CCNH) mRNA.	1.000000	0.500000	1.100000	0.700000	3.600000	0.700000	1.600000	1.600000	0.700000	1.100000	2.200000	1.000000	0.900000	1.800000	1.300000	0.500000	1.300000	1.100000	0.900000	1.100000	0.200000	0.600000	0.900000	0.900000	0.600000	0.900000	0.600000	0.100000	0.300000	0.500000	0.700000
GENE1168X	Homo sapiens cullin 1 (CUL1) mRNA.	Homo sapiens cullin 1 (CUL1) mRNA.	1.000000	1.000000	0.400000	1.600000	3.600000	0.400000	1.400000	2.300000	1.000000	0.800000	2.200000	0.700000	1.800000	0.700000	0.500000	0.800000	1.000000	0.900000	0.500000	1.400000	0.200000	0.900000	0.600000	1.100000	1.100000	1.100000	1.000000	0.200000	0.000000	0.300000	0.500000
GENE2250X	Homo sapiens general transcription factor IIA, 1 (37kD and 19kD subunits) (GTF2A1) mRNA.	Homo sapiens general transcription factor IIA, 1 (37kD and 19kD subunits) (GTF2A1) mRNA.	1.000000	0.700000	0.800000	1.500000	4.200000	0.600000	0.900000	1.700000	0.800000	1.000000	1.800000	1.000000	1.500000	1.300000	1.000000	0.700000	0.800000	0.800000	0.600000	0.900000	0.200000	1.100000	0.700000	1.200000	1.300000	0.500000	1.200000	0.400000	0.300000	0.100000	0.300000
GENE3126X	Homo sapiens hypothetical protein (LOC51258), mRNA.	Homo sapiens hypothetical protein (LOC51258), mRNA.	1.000000	0.700000	1.000000	1.100000	2.400000	0.500000	1.200000	1.300000	0.600000	1.700000	1.300000	0.400000	1.200000	0.700000	1.000000	1.100000	1.800000	1.200000	1.400000	0.600000	0.500000	1.100000	0.800000	1.100000	1.400000	1.000000	1.000000	0.600000	0.200000	0.600000	0.700000
GENE1754X	Homo sapiens COP9 (constitutive photomorphogenic, Arabidopsis, homolog) subunit 3 (COPS3) mRNA.	Homo sapiens COP9 (constitutive photomorphogenic, Arabidopsis, homolog) subunit 3 (COPS3) mRNA.	1.000000	1.300000	0.800000	1.000000	2.700000	0.500000	1.300000	1.400000	0.500000	0.700000	1.800000	0.900000	0.900000	1.300000	1.400000	0.700000	1.900000	0.800000	0.600000	0.900000	0.100000	1.500000	0.600000	1.500000	1.100000	1.300000	1.000000	0.200000	0.200000	0.300000	0.700000
GENE2072X	Homo sapiens polymerase (RNA) III (DNA directed) (62kD) (RPC62) mRNA.	Homo sapiens polymerase (RNA) III (DNA directed) (62kD) (RPC62) mRNA.	1.000000	1.100000	1.000000	1.300000	4.300000	0.800000	1.000000	1.000000	1.400000	0.700000	1.100000	0.700000	1.400000	0.500000	0.700000	0.600000	0.500000	1.200000	1.000000	0.800000	0.700000	1.200000	0.400000	1.300000	1.100000	0.400000	1.500000	0.400000	0.000000	0.800000	1.000000
GENE3060X	Homo sapiens mRNA for KIAA0692 protein, partial cds.	Homo sapiens mRNA for KIAA0692 protein, partial cds.	1.000000	1.000000	0.800000	0.800000	4.100000	0.100000	1.600000	1.200000	0.300000	1.500000	1.900000	0.500000	1.900000	0.500000	0.800000	0.200000	0.900000	1.800000	1.200000	0.900000	0.600000	0.700000	0.600000	0.700000	1.300000	0.500000	1.400000	0.600000	0.000000	0.600000	1.200000
GENE1499X	Homo sapiens ubiquitin-conjugating enzyme E2N (homologous to yeast UBC13) (UBE2N) mRNA.	Homo sapiens ubiquitin-conjugating enzyme E2N (homologous to yeast UBC13) (UBE2N) mRNA.	1.000000	1.400000	0.800000	1.400000	2.500000	0.200000	1.200000	1.200000	1.100000	0.600000	1.700000	0.600000	0.800000	0.600000	1.000000	1.800000	1.100000	1.300000	1.000000	1.000000	0.500000	0.400000	0.400000	0.700000	0.700000	1.100000	1.100000	1.000000	1.300000	0.700000	0.900000
GENE2162X	Homo sapiens CGI-87 protein (LOC51112), mRNA.	Homo sapiens CGI-87 protein (LOC51112), mRNA.	1.000000	0.900000	0.600000	1.200000	2.800000	0.200000	2.000000	1.400000	0.400000	2.100000	1.600000	0.400000	1.200000	0.900000	0.500000	1.900000	1.300000	1.600000	1.000000	0.300000	0.300000	1.800000	0.500000	1.500000	0.900000	1.100000	0.700000	0.200000	0.000000	0.400000	0.400000
GENE2084X	Homo sapiens syntaxin 8 (STX8) mRNA.	Homo sapiens syntaxin 8 (STX8) mRNA.	1.000000	0.200000	0.600000	0.500000	1.900000	0.300000	2.000000	1.300000	0.400000	1.200000	2.000000	0.800000	1.300000	0.500000	0.600000	1.100000	1.100000	1.800000	1.500000	0.600000	0.500000	1.700000	0.800000	2.300000	1.200000	0.800000	0.800000	0.400000	0.500000	0.300000	1.000000
GENE2840X	Homo sapiens CGI-116 protein (LOC51019), mRNA.	Homo sapiens CGI-116 protein (LOC51019), mRNA.	1.000000	0.300000	0.600000	0.800000	2.800000	0.400000	1.600000	1.400000	0.600000	1.600000	1.700000	0.500000	1.300000	0.800000	0.800000	1.100000	1.200000	1.800000	0.600000	0.400000	0.300000	1.800000	0.700000	2.300000	0.600000	0.900000	1.000000	0.100000	0.600000	0.200000	0.800000
GENE1848X	Homo sapiens protein kinase, interferon-inducible double stranded RNA dependent activator (PRKRA), mRNA.	Homo sapiens protein kinase, interferon-inducible double stranded RNA dependent activator (PRKRA), mRNA.	1.000000	1.000000	0.200000	0.800000	3.000000	0.400000	1.500000	1.200000	1.100000	1.100000	2.000000	1.000000	1.300000	1.000000	1.000000	0.900000	1.300000	0.900000	0.300000	0.800000	0.200000	1.700000	0.800000	1.800000	0.800000	0.500000	0.800000	0.200000	1.500000	0.100000	0.600000
GENE1484X	Homo sapiens H3 histone, family 3B (H3.3B) (H3F3B) mRNA.	Homo sapiens H3 histone, family 3B (H3.3B) (H3F3B) mRNA.	1.000000	1.200000	0.700000	1.200000	3.000000	0.400000	0.300000	1.500000	0.500000	0.700000	1.400000	0.900000	1.600000	0.800000	1.300000	0.400000	0.600000	1.100000	1.000000	0.700000	0.200000	1.600000	1.300000	1.700000	1.300000	0.500000	1.100000	0.500000	0.200000	0.200000	1.900000
GENE1407X	Homo sapiens mitochondrial carrier homolog 2 (MTCH2), nuclear gene encoding mitochondrial protein, mRNA.	Homo sapiens mitochondrial carrier homolog 2 (MTCH2), nuclear gene encoding mitochondrial protein, mRNA.	1.000000	1.900000	1.600000	1.300000	3.300000	0.200000	1.500000	0.700000	0.200000	0.900000	0.500000	0.200000	0.900000	0.200000	0.400000	1.500000	1.800000	1.000000	1.000000	0.300000	0.300000	1.400000	0.100000	1.500000	1.800000	0.600000	2.900000	0.600000	0.400000	0.700000	0.600000
GENE214X	Homo sapiens CGI-133 protein (LOC51022), mRNA.	Homo sapiens CGI-133 protein (LOC51022), mRNA.	1.000000	1.000000	1.100000	0.900000	4.300000	0.300000	2.100000	0.900000	0.000000	0.700000	1.200000	0.400000	0.900000	0.000000	0.300000	1.800000	1.900000	0.600000	0.500000	0.400000	0.200000	2.300000	0.700000	2.000000	1.900000	0.400000	1.400000	0.300000	0.700000	0.200000	0.600000
GENE1373X	Homo sapiens RuvB (E coli homolog)-like 2 (RUVBL2) mRNA.	Homo sapiens RuvB (E coli homolog)-like 2 (RUVBL2) mRNA.	1.000000	1.200000	0.900000	1.200000	3.900000	0.200000	1.300000	0.400000	0.300000	1.100000	2.100000	0.500000	1.000000	0.300000	0.600000	0.700000	1.200000	0.700000	0.500000	0.500000	0.300000	2.200000	0.600000	2.300000	2.600000	1.200000	1.100000	0.400000	0.100000	0.200000	0.400000
GENE3160X	Human beta adaptin mRNA, complete cds.	Human beta adaptin mRNA, complete cds.	1.000000	1.100000	0.500000	1.100000	4.800000	0.500000	1.100000	0.700000	0.800000	1.200000	0.700000	0.200000	0.600000	0.600000	0.700000	1.400000	0.800000	0.700000	0.400000	1.100000	0.100000	2.500000	0.700000	1.800000	1.500000	0.700000	2.800000	0.200000	0.200000	0.100000	0.300000
GENE1982X	Homo sapiens HSPC182 protein (HSPC182), mRNA.	Homo sapiens HSPC182 protein (HSPC182), mRNA.	1.000000	1.000000	0.500000	2.500000	3.500000	0.400000	1.800000	1.500000	0.500000	1.200000	2.200000	1.200000	1.500000	1.600000	0.800000	1.000000	1.400000	0.700000	0.500000	0.700000	0.400000	0.700000	0.100000	0.400000	0.400000	1.100000	0.400000	0.400000	0.300000	0.700000	0.600000
GENE2360X	Homo sapiens GLUCOSE TRANSPORTER X1 (X1), mRNA.	Homo sapiens GLUCOSE TRANSPORTER X1 (X1), mRNA.	1.000000	0.500000	0.700000	0.900000	3.200000	0.500000	1.200000	1.500000	0.300000	1.300000	1.100000	1.100000	1.400000	0.500000	0.100000	0.700000	1.700000	1.900000	1.300000	0.900000	0.600000	0.400000	0.900000	0.400000	1.000000	1.900000	1.400000	0.200000	0.600000	1.300000	0.600000
GENE1412X	Homo sapiens NTF2-related export protein (NXT1), mRNA.	Homo sapiens NTF2-related export protein (NXT1), mRNA.	1.000000	0.800000	0.900000	1.800000	1.800000	0.700000	0.200000	1.700000	1.000000	1.100000	2.100000	0.300000	1.000000	1.700000	0.700000	0.200000	0.600000	1.400000	1.100000	1.800000	0.200000	1.100000	1.300000	1.700000	1.800000	0.600000	0.500000	0.500000	0.000000	0.300000	1.200000
GENE645X	Homo sapiens p120 catenin isoform 4A (CTNND1) mRNA, alternatively spliced, complete cds.	Homo sapiens p120 catenin isoform 4A (CTNND1) mRNA, alternatively spliced, complete cds.	1.000000	1.200000	0.700000	0.600000	1.100000	0.100000	1.000000	1.500000	1.300000	0.800000	3.200000	0.500000	1.100000	1.200000	0.300000	0.600000	0.300000	1.700000	1.200000	2.400000	0.800000	0.300000	0.700000	0.300000	0.700000	1.000000	1.100000	1.000000	0.100000	1.400000	1.600000
GENE1262X	Homo sapiens retinoic acid receptor, alpha (RARA) mRNA.	Homo sapiens retinoic acid receptor, alpha (RARA) mRNA.	1.000000	1.000000	0.800000	1.900000	0.600000	0.400000	1.100000	2.300000	0.700000	0.500000	3.000000	0.400000	1.800000	1.100000	0.400000	0.200000	0.700000	1.900000	1.800000	0.700000	0.200000	0.500000	0.500000	0.900000	0.900000	0.400000	1.000000	0.400000	0.000000	1.800000	2.100000
GENE1734X	Homo sapiens WD repeat domain 3 (WDR3), mRNA.	Homo sapiens WD repeat domain 3 (WDR3), mRNA.	1.000000	1.500000	0.600000	1.500000	1.400000	0.700000	1.400000	1.700000	1.300000	1.200000	3.500000	0.300000	1.000000	1.700000	0.700000	0.800000	1.200000	1.300000	1.700000	0.500000	0.200000	0.300000	0.100000	0.200000	0.500000	0.400000	1.200000	0.700000	0.000000	1.800000	0.500000
GENE154X	Homo sapiens solute carrier family 25 (mitochondrial carrier; phosphate carrier), member 3 (SLC25A3), nuclear gene encoding mitochondrial protein, transcript variant 1b, mRNA.	Homo sapiens solute carrier family 25 (mitochondrial carrier; phosphate carrier), member 3 (SLC25A3), nuclear gene encoding mitochondrial protein, transcript variant 1b, mRNA.	1.000000	1.900000	1.000000	1.600000	0.200000	0.300000	1.100000	0.800000	1.100000	0.800000	1.300000	0.700000	1.000000	0.500000	0.600000	2.000000	2.000000	0.900000	0.900000	2.900000	0.600000	0.900000	0.300000	1.100000	1.200000	0.500000	1.600000	0.600000	0.100000	0.700000	0.700000
GENE217X	anonymous mRNA	anonymous mRNA	1.000000	1.600000	2.000000	1.600000	1.200000	0.500000	0.700000	0.900000	1.400000	1.000000	0.500000	0.300000	1.000000	0.400000	0.400000	1.000000	1.700000	0.900000	0.300000	2.700000	0.300000	1.600000	1.400000	1.500000	1.100000	0.400000	1.300000	0.500000	0.200000	0.900000	0.700000
GENE1133X	Homo sapiens guanine nucleotide binding protein (G protein), gamma 5 (GNG5), mRNA.	Homo sapiens guanine nucleotide binding protein (G protein), gamma 5 (GNG5), mRNA.	1.000000	1.900000	1.800000	2.300000	0.800000	0.800000	0.200000	2.100000	0.400000	0.300000	0.600000	0.100000	0.600000	0.400000	1.200000	2.000000	1.700000	1.500000	0.800000	1.000000	0.300000	1.000000	0.400000	1.000000	1.300000	0.200000	2.900000	0.500000	0.100000	0.600000	1.200000
GENE1996X	acylamino acid-releasing enzyme	acylamino acid-releasing enzyme	1.000000	1.800000	1.400000	1.500000	0.400000	0.800000	0.900000	1.000000	0.700000	0.500000	1.100000	0.300000	0.700000	1.200000	0.600000	1.200000	2.200000	0.900000	1.000000	0.900000	0.600000	0.800000	0.200000	0.800000	2.500000	0.300000	3.200000	0.900000	0.100000	1.100000	0.500000
GENE2150X	Human X-linked deafness dystonia protein (DDP) mRNA, complete cds.	Human X-linked deafness dystonia protein (DDP) mRNA, complete cds.	1.000000	1.400000	2.200000	2.400000	0.600000	0.500000	0.200000	1.900000	0.500000	0.600000	0.400000	0.300000	0.600000	0.400000	1.800000	1.500000	2.300000	1.000000	1.100000	1.500000	0.300000	0.400000	0.500000	1.200000	1.900000	0.200000	1.200000	0.600000	1.000000	1.300000	0.300000
GENE2660X	Homo sapiens electron-transfer-flavoprotein, alpha polypeptide (glutaric aciduria II) (ETFA), nuclear gene encoding mitochondrial protein, mRNA.	Homo sapiens electron-transfer-flavoprotein, alpha polypeptide (glutaric aciduria II) (ETFA), nuclear gene encoding mitochondrial protein, mRNA.	1.000000	0.600000	2.000000	1.100000	0.500000	0.700000	1.000000	1.200000	1.100000	0.700000	1.100000	0.600000	0.800000	0.700000	1.100000	1.800000	1.700000	1.100000	1.200000	1.400000	0.500000	0.600000	0.800000	1.000000	2.100000	0.500000	1.200000	0.800000	0.200000	1.500000	0.500000
GENE1877X	MAP kinase kinase 4 (MKK4)	MAP kinase kinase 4 (MKK4)	1.000000	1.100000	1.800000	2.700000	0.900000	1.300000	0.800000	0.900000	0.700000	0.800000	1.300000	0.600000	0.300000	0.900000	0.800000	1.400000	1.300000	0.800000	1.100000	1.500000	0.500000	0.800000	0.100000	1.000000	1.200000	0.600000	1.500000	0.000000	0.000000	1.300000	2.100000
GENE667X	Homo sapiens HSPC163 protein (HSPC163), mRNA.	Homo sapiens HSPC163 protein (HSPC163), mRNA.	1.000000	0.300000	1.900000	0.700000	1.000000	1.000000	1.000000	1.400000	1.100000	0.600000	1.000000	0.600000	1.300000	0.400000	0.600000	0.700000	1.400000	2.800000	1.700000	1.300000	0.400000	0.600000	0.600000	2.000000	1.700000	0.800000	0.700000	0.200000	0.100000	0.700000	1.400000
GENE1571X	Homo sapiens copper chaperone for superoxide dismutase (CCS), mRNA.	Homo sapiens copper chaperone for superoxide dismutase (CCS), mRNA.	1.000000	0.100000	2.100000	1.100000	0.700000	1.600000	1.100000	2.000000	0.800000	0.900000	1.200000	0.600000	1.400000	0.900000	0.700000	1.300000	0.600000	2.100000	1.400000	0.500000	0.700000	1.500000	0.900000	1.200000	1.100000	0.800000	0.900000	0.200000	0.200000	0.900000	0.500000
GENE1633X	Homo sapiens heme-binding protein (HEBP), mRNA.	Homo sapiens heme-binding protein (HEBP), mRNA.	1.000000	0.300000	2.400000	0.700000	0.500000	0.800000	0.900000	1.900000	0.600000	1.800000	0.800000	0.700000	1.600000	0.700000	0.200000	1.600000	0.600000	1.800000	2.300000	0.400000	0.200000	1.700000	0.700000	1.400000	0.900000	0.700000	1.400000	0.100000	0.500000	0.600000	0.900000
GENE81X	Homo sapiens eukaryotic translation initiation factor 2, subunit 1 (alpha, 35kD ) (EIF2S1) mRNA.	Homo sapiens eukaryotic translation initiation factor 2, subunit 1 (alpha, 35kD ) (EIF2S1) mRNA.	1.000000	1.900000	1.600000	1.100000	1.000000	0.300000	0.900000	1.500000	0.400000	1.000000	1.400000	0.300000	1.000000	0.300000	0.700000	1.000000	1.400000	1.300000	0.700000	0.900000	0.500000	0.600000	0.600000	0.900000	1.100000	1.700000	1.500000	0.600000	1.500000	1.200000	1.000000
GENE1983X	Homo sapiens phenylalanyl-tRNA synthetase beta-subunit (PheHB) mRNA.	Homo sapiens phenylalanyl-tRNA synthetase beta-subunit (PheHB) mRNA.	1.000000	2.100000	1.200000	1.300000	0.700000	0.500000	1.500000	0.800000	0.600000	1.100000	2.200000	0.500000	0.800000	0.700000	0.800000	0.800000	1.100000	1.100000	1.300000	0.500000	0.800000	1.000000	0.600000	0.900000	0.700000	0.900000	1.400000	0.900000	0.500000	2.400000	0.700000
GENE468X	Human mRNA for KIAA0310 gene, complete cds.	Human mRNA for KIAA0310 gene, complete cds.	1.000000	0.500000	1.400000	2.800000	0.500000	1.300000	1.800000	1.200000	0.500000	1.200000	1.800000	0.700000	1.200000	1.000000	1.600000	0.500000	0.300000	0.900000	0.600000	0.700000	0.600000	0.900000	0.500000	1.400000	0.800000	0.600000	1.700000	0.300000	0.800000	1.200000	0.700000
GENE2288X	Homo sapiens protein translocation complex beta (SEC61B), mRNA.	Homo sapiens protein translocation complex beta (SEC61B), mRNA.	1.000000	0.700000	2.200000	3.500000	0.400000	1.700000	1.100000	1.400000	0.600000	1.100000	3.100000	0.600000	0.800000	1.400000	1.000000	0.300000	0.200000	0.900000	0.800000	0.800000	0.500000	0.700000	0.600000	0.900000	1.000000	0.300000	1.200000	0.300000	0.500000	1.000000	0.800000
GENE187X	Homo sapiens replication protein A3 (14kD) (RPA3) mRNA.	Homo sapiens replication protein A3 (14kD) (RPA3) mRNA.	1.000000	0.600000	2.600000	1.700000	1.200000	1.500000	1.900000	1.900000	0.500000	1.300000	1.200000	1.200000	1.100000	1.500000	2.800000	0.800000	0.800000	0.800000	0.800000	0.900000	0.200000	0.800000	0.300000	0.800000	0.500000	0.100000	0.800000	0.300000	0.000000	0.500000	0.500000
GENE1622X	Homo sapiens hypothetical protein (LOC51317), mRNA.	Homo sapiens hypothetical protein (LOC51317), mRNA.	1.000000	0.500000	2.200000	1.600000	1.400000	1.400000	1.300000	1.900000	0.500000	1.000000	2.300000	0.500000	0.800000	0.900000	2.200000	1.000000	0.400000	1.100000	0.800000	0.900000	0.000000	1.600000	1.000000	1.200000	0.600000	0.600000	1.300000	0.100000	0.000000	0.000000	0.900000
GENE1535X	Homo sapiens retinoid x receptor interacting protein (LOC51720), mRNA.	Homo sapiens retinoid x receptor interacting protein (LOC51720), mRNA.	1.000000	1.100000	1.200000	1.500000	2.000000	1.900000	1.200000	1.800000	0.800000	0.900000	2.400000	0.900000	1.100000	0.400000	3.000000	1.000000	1.300000	2.200000	1.000000	0.200000	0.100000	0.400000	0.600000	0.600000	0.500000	0.300000	1.300000	0.000000	0.000000	0.300000	0.200000
GENE548X	Homo sapiens HSPC018 protein (HSPC018), mRNA.	Homo sapiens HSPC018 protein (HSPC018), mRNA.	1.000000	0.600000	1.600000	1.900000	0.700000	2.700000	0.700000	2.600000	0.600000	0.900000	1.500000	0.400000	1.500000	0.900000	1.600000	0.300000	0.300000	1.400000	0.600000	0.900000	0.600000	0.700000	0.300000	0.700000	0.800000	0.300000	1.800000	0.400000	0.000000	0.600000	2.100000
GENE1819X	Homo sapiens F-box protein Fbw2 (FBW2), mRNA.	Homo sapiens F-box protein Fbw2 (FBW2), mRNA.	1.000000	0.800000	1.400000	2.400000	0.900000	2.600000	0.600000	3.000000	0.600000	0.400000	2.000000	0.400000	0.800000	0.800000	2.000000	1.100000	0.400000	1.300000	0.600000	0.500000	0.400000	0.700000	0.400000	0.600000	0.900000	0.200000	1.800000	0.200000	0.200000	0.900000	1.000000
GENE1394X	phosphoribosyl pyrophosphate synthetase subunit I	phosphoribosyl pyrophosphate synthetase subunit I	1.000000	0.400000	1.600000	2.600000	0.200000	1.100000	1.700000	2.000000	0.400000	1.600000	1.700000	1.600000	1.100000	0.800000	1.700000	0.700000	1.000000	1.100000	0.700000	0.100000	0.300000	0.400000	0.300000	0.900000	0.200000	0.200000	3.700000	0.100000	0.300000	0.600000	0.800000
GENE2958X	Homo sapiens eukaryotic translation initiation factor 3, subunit 1 (alpha, 35kD) (EIF3S1) mRNA.	Homo sapiens eukaryotic translation initiation factor 3, subunit 1 (alpha, 35kD) (EIF3S1) mRNA.	1.000000	0.700000	2.200000	1.900000	0.300000	1.300000	1.700000	2.200000	0.900000	1.600000	1.700000	1.000000	0.800000	0.700000	1.400000	0.900000	1.600000	0.800000	0.900000	0.900000	0.200000	0.600000	0.800000	0.700000	0.700000	0.200000	2.100000	0.400000	0.000000	0.500000	0.400000
GENE56X	Homo sapiens heat shock 90kD protein 1, beta (HSPCB), mRNA.	Homo sapiens heat shock 90kD protein 1, beta (HSPCB), mRNA.	1.000000	2.500000	0.700000	1.300000	0.300000	0.800000	2.600000	1.100000	0.500000	0.800000	2.100000	1.300000	1.100000	1.000000	0.900000	0.900000	1.200000	1.100000	0.600000	0.400000	0.200000	1.100000	0.800000	0.600000	0.900000	1.300000	1.900000	0.200000	0.000000	0.400000	1.400000
GENE78X	Homo sapiens chromatin-specific transcription elongation factor, 140 kDa subunit (FACTP140), mRNA.	Homo sapiens chromatin-specific transcription elongation factor, 140 kDa subunit (FACTP140), mRNA.	1.000000	1.100000	1.000000	1.800000	1.000000	0.800000	2.100000	1.400000	0.900000	0.800000	2.300000	1.000000	1.200000	1.400000	1.200000	0.600000	0.300000	1.800000	1.000000	0.900000	0.400000	1.300000	0.700000	0.000000	0.200000	2.300000	0.700000	0.200000	0.400000	0.400000	0.700000
GENE2371X	Homo sapiens C2H2 type zinc finger protein mRNA, complete cds.	Homo sapiens C2H2 type zinc finger protein mRNA, complete cds.	1.000000	0.300000	1.200000	1.300000	1.700000	0.500000	2.200000	2.400000	0.700000	1.900000	1.800000	0.700000	0.900000	2.000000	1.400000	0.900000	0.700000	1.400000	1.100000	1.000000	0.200000	0.600000	0.300000	0.900000	0.700000	2.100000	0.800000	0.000000	0.000000	0.100000	0.300000
GENE16X	Human 54 kDa protein mRNA, complete cds.	Human 54 kDa protein mRNA, complete cds.	1.000000	0.500000	0.500000	0.800000	2.300000	0.500000	0.800000	1.400000	0.600000	0.800000	1.300000	0.900000	1.000000	1.100000	1.000000	0.900000	0.700000	1.400000	1.100000	1.100000	0.600000	0.700000	1.700000	0.900000	0.900000	1.300000	1.400000	1.400000	0.600000	0.700000	1.200000
GENE92X	Homo sapiens monocyte/neutrophil elastase inhibitor gene, complete cds.	Homo sapiens monocyte/neutrophil elastase inhibitor gene, complete cds.	1.000000	0.600000	0.600000	0.900000	1.800000	0.500000	1.000000	1.300000	0.700000	1.000000	1.300000	0.900000	1.000000	1.000000	1.000000	0.800000	0.700000	1.400000	1.000000	1.000000	0.900000	0.500000	1.900000	0.900000	0.900000	1.200000	1.300000	1.400000	0.600000	0.900000	1.100000
GENE308X	Homo sapiens RNA transcript from U17 small nucleolar RNA host gene, variant U17HG-AB.	Homo sapiens RNA transcript from U17 small nucleolar RNA host gene, variant U17HG-AB.	1.000000	0.700000	1.200000	0.900000	1.400000	0.800000	1.100000	1.700000	0.500000	0.900000	1.400000	0.900000	1.100000	1.200000	1.200000	0.500000	0.400000	1.200000	1.100000	1.100000	0.900000	0.300000	1.800000	0.700000	1.100000	0.000000	1.400000	1.900000	0.500000	1.000000	1.300000
GENE1756X	receptor 4-1BB ligand	receptor 4-1BB ligand	1.000000	0.400000	0.900000	1.000000	0.900000	0.400000	0.900000	1.500000	0.400000	0.800000	1.200000	0.800000	0.800000	0.600000	0.900000	0.900000	0.700000	1.100000	0.900000	0.800000	0.400000	0.600000	2.900000	1.200000	1.000000	1.200000	2.900000	1.300000	0.400000	0.500000	1.700000
GENE1722X	Homo sapiens RAD52 (S. cerevisiae) homolog (RAD52) mRNA.	Homo sapiens RAD52 (S. cerevisiae) homolog (RAD52) mRNA.	1.000000	0.400000	0.900000	1.300000	0.800000	1.100000	1.100000	2.700000	0.200000	1.100000	0.500000	0.500000	0.400000	0.300000	1.600000	0.600000	0.600000	2.000000	1.800000	0.900000	0.500000	0.800000	2.100000	0.900000	1.300000	0.700000	2.500000	0.500000	0.000000	0.500000	1.300000
GENE2042X	Homo sapiens 14-3-3 sigma protein promoter and gene, complete cds.	Homo sapiens 14-3-3 sigma protein promoter and gene, complete cds.	1.000000	0.600000	0.900000	1.500000	0.500000	1.100000	1.100000	2.700000	0.600000	0.900000	1.400000	0.300000	1.000000	0.700000	1.700000	0.800000	0.500000	1.300000	1.200000	1.100000	0.400000	0.900000	2.200000	0.900000	0.700000	1.400000	1.300000	0.800000	0.000000	0.400000	1.200000
GENE113X	importin beta subunit	importin beta subunit	1.000000	2.900000	1.000000	1.800000	2.100000	0.600000	0.600000	1.200000	0.700000	0.700000	0.800000	0.500000	0.600000	0.600000	2.100000	0.600000	0.400000	0.800000	0.700000	1.000000	0.400000	1.000000	0.400000	1.100000	1.300000	0.900000	2.700000	0.400000	0.600000	0.600000	0.800000
GENE79X	Homo sapiens chloride intracellular channel 1 (CLIC1), mRNA.	Homo sapiens chloride intracellular channel 1 (CLIC1), mRNA.	1.000000	2.000000	1.000000	2.200000	0.700000	0.400000	0.100000	1.800000	1.000000	0.200000	0.400000	0.100000	0.300000	0.500000	0.600000	0.500000	0.200000	2.100000	1.500000	1.500000	0.700000	1.900000	0.900000	1.700000	1.100000	0.900000	2.100000	1.000000	1.200000	0.400000	1.200000
GENE89X	Homo sapiens ADP-ribosylation factor 6 (ARF6), mRNA.	Homo sapiens ADP-ribosylation factor 6 (ARF6), mRNA.	1.000000	2.800000	0.700000	2.800000	0.500000	0.400000	0.200000	2.000000	1.000000	0.500000	0.300000	0.300000	0.500000	0.300000	1.300000	0.600000	1.100000	1.600000	1.400000	1.100000	0.200000	1.000000	0.500000	1.400000	0.700000	1.500000	2.600000	0.700000	0.200000	0.400000	1.200000
GENE117X	H.sapiens Sub1.5 mRNA.	H.sapiens Sub1.5 mRNA.	1.000000	3.300000	0.500000	2.300000	0.500000	1.000000	0.600000	2.500000	1.300000	0.400000	0.700000	0.300000	0.300000	0.400000	1.400000	0.800000	0.900000	1.400000	1.200000	1.400000	0.500000	0.900000	0.300000	1.100000	0.900000	0.300000	2.300000	0.600000	0.300000	0.400000	1.400000
GENE116X	2.5 kb cytoskeletal tropomyosin TM30 (nm)	2.5 kb cytoskeletal tropomyosin TM30 (nm)	1.000000	3.300000	0.600000	2.300000	0.500000	0.900000	0.800000	2.400000	0.700000	0.500000	1.100000	0.300000	0.600000	0.300000	1.100000	0.200000	0.200000	0.800000	0.800000	0.900000	0.400000	1.000000	0.600000	1.200000	2.000000	0.200000	2.900000	0.600000	0.900000	0.500000	1.300000
GENE274X	Homo sapiens polypyrimidine tract binding protein (heterogeneous nuclear ribonucleoprotein I) (PTB) mRNA.	Homo sapiens polypyrimidine tract binding protein (heterogeneous nuclear ribonucleoprotein I) (PTB) mRNA.	1.000000	3.300000	0.800000	2.600000	0.700000	0.600000	0.300000	1.800000	0.000000	0.400000	0.900000	0.400000	0.800000	0.800000	1.200000	0.400000	0.200000	1.400000	1.000000	1.500000	0.600000	1.700000	0.600000	1.600000	1.500000	0.500000	1.700000	0.600000	0.500000	0.600000	1.200000
GENE2316X	Homo sapiens far upstream element (FUSE) binding protein 1 (FUBP111) mRNA.	Homo sapiens far upstream element (FUSE) binding protein 1 (FUBP111) mRNA.	1.000000	2.400000	0.500000	1.700000	0.600000	0.500000	0.900000	1.700000	0.300000	0.600000	0.900000	0.600000	0.900000	1.600000	1.200000	0.800000	0.400000	1.100000	1.000000	1.200000	0.200000	1.100000	0.400000	1.000000	1.700000	1.200000	3.400000	0.200000	0.800000	0.300000	0.600000
GENE2576X	Homo sapiens beta-3A-adaptin subunit of the AP-3 complex mRNA, complete cds.	Homo sapiens beta-3A-adaptin subunit of the AP-3 complex mRNA, complete cds.	1.000000	2.100000	0.800000	1.900000	0.600000	0.600000	0.800000	2.300000	0.700000	1.200000	0.700000	0.300000	1.000000	1.900000	1.400000	0.600000	0.400000	1.400000	1.200000	0.700000	0.300000	1.400000	0.500000	1.400000	1.000000	0.800000	2.200000	0.300000	0.500000	0.200000	0.900000
GENE2717X	Homo sapiens UEV-1 (UBE2V) mRNA, partial cds.	Homo sapiens UEV-1 (UBE2V) mRNA, partial cds.	1.000000	2.700000	0.400000	1.200000	0.900000	0.300000	0.500000	1.900000	0.900000	0.400000	0.800000	0.200000	0.600000	0.700000	0.600000	0.600000	0.500000	1.600000	2.200000	1.200000	0.400000	1.200000	0.400000	1.200000	0.900000	0.400000	2.900000	1.100000	1.300000	0.700000	1.200000
GENE26X	ubiquitin conjugating enzyme, UbcH7	ubiquitin conjugating enzyme, UbcH7	1.000000	2.900000	0.600000	2.000000	1.000000	0.200000	1.000000	1.100000	0.000000	0.700000	0.900000	0.200000	0.900000	0.800000	0.300000	1.200000	0.800000	0.800000	0.600000	1.600000	0.500000	1.000000	0.400000	1.500000	2.500000	1.100000	2.500000	0.600000	0.800000	0.900000	0.800000
GENE17X	Homo sapiens RRM RNA binding protein Gry-rbp (GRY-RBP) mRNA, complete cds.	Homo sapiens RRM RNA binding protein Gry-rbp (GRY-RBP) mRNA, complete cds.	1.000000	3.400000	0.900000	2.500000	1.100000	0.200000	1.100000	0.700000	1.300000	0.900000	1.600000	0.200000	1.000000	1.000000	1.000000	0.500000	0.300000	0.800000	0.400000	1.600000	0.400000	0.700000	0.300000	1.100000	1.400000	0.200000	3.100000	0.600000	0.300000	1.000000	0.600000
GENE631X	Homo sapiens calreticulin (CALR), mRNA.	Homo sapiens calreticulin (CALR), mRNA.	1.000000	3.600000	1.300000	1.800000	0.600000	0.200000	0.400000	1.300000	0.500000	0.800000	0.500000	0.200000	0.700000	0.900000	0.400000	0.400000	0.100000	0.700000	0.600000	1.500000	0.600000	1.700000	0.600000	2.000000	1.900000	0.600000	2.100000	0.600000	0.300000	1.700000	1.300000
GENE2593X	Homo sapiens intergenic DNA between SURF-2 and SURF-4.	Homo sapiens intergenic DNA between SURF-2 and SURF-4.	1.000000	3.900000	1.600000	2.000000	1.600000	0.600000	0.700000	0.800000	1.100000	0.500000	0.600000	0.300000	0.400000	1.600000	0.500000	0.100000	0.100000	0.500000	0.600000	2.300000	0.200000	1.200000	0.100000	1.700000	1.700000	0.100000	1.700000	0.300000	0.900000	1.400000	0.700000
GENE2112X	Homo sapiens karyopherin alpha 1 (importin alpha 5) (KPNA1) mRNA.	Homo sapiens karyopherin alpha 1 (importin alpha 5) (KPNA1) mRNA.	1.000000	2.500000	0.800000	2.000000	0.900000	0.900000	0.800000	1.100000	1.000000	1.300000	0.300000	0.200000	0.500000	0.900000	1.000000	0.400000	0.800000	1.000000	0.600000	1.600000	0.300000	0.900000	0.500000	1.200000	1.600000	0.300000	2.100000	0.200000	1.000000	1.900000	1.200000
GENE21X	Homo sapiens proliferation-associated gene A (natural killer-enhancing factor A) (PAGA) mRNA.	Homo sapiens proliferation-associated gene A (natural killer-enhancing factor A) (PAGA) mRNA.	1.000000	2.200000	1.000000	1.400000	0.300000	0.200000	1.000000	0.900000	0.800000	2.100000	0.900000	0.500000	1.300000	0.600000	0.400000	0.700000	1.000000	0.900000	0.500000	1.500000	0.300000	1.700000	0.500000	1.600000	1.800000	0.700000	2.700000	0.200000	0.800000	0.600000	1.000000
GENE223X	ArgRS=arginyl-tRNA synthetase [human, ataxia-telangiectasia patients, EBV-lymphoblastoid cells, mRNA, 2120 nt].	ArgRS=arginyl-tRNA synthetase [human, ataxia-telangiectasia patients, EBV-lymphoblastoid cells, mRNA, 2120 nt].	1.000000	2.500000	0.600000	0.900000	0.700000	0.200000	0.800000	0.800000	0.600000	0.500000	1.300000	0.400000	0.800000	0.900000	0.500000	0.800000	0.500000	0.900000	1.000000	0.900000	0.300000	2.700000	0.500000	2.800000	2.300000	1.300000	3.000000	0.400000	0.100000	0.700000	0.700000
GENE277X	Homo sapiens phosphoglycerate mutase 1 (brain) (PGAM1) mRNA.	Homo sapiens phosphoglycerate mutase 1 (brain) (PGAM1) mRNA.	1.000000	2.400000	0.400000	1.500000	0.700000	0.200000	1.500000	0.900000	1.000000	0.500000	1.200000	0.800000	1.100000	0.900000	0.300000	1.000000	0.100000	1.000000	0.700000	0.900000	0.400000	2.200000	0.300000	3.000000	1.100000	0.500000	3.400000	0.400000	0.400000	0.400000	0.900000
GENE294X	Homo sapiens mRNA for putative ABC transporter, partial.	Homo sapiens mRNA for putative ABC transporter, partial.	1.000000	1.900000	0.900000	1.500000	0.500000	0.400000	1.000000	1.300000	0.500000	1.100000	1.000000	0.600000	0.800000	0.400000	0.700000	1.200000	1.700000	1.000000	0.700000	0.500000	0.400000	2.000000	0.700000	2.200000	2.200000	0.400000	2.900000	0.300000	0.000000	0.700000	0.600000
GENE1767X	Homo sapiens ribonuclease H1 (RNASEH1) mRNA, and translated products.	Homo sapiens ribonuclease H1 (RNASEH1) mRNA, and translated products.	1.000000	2.400000	0.900000	2.200000	0.600000	0.700000	0.800000	1.200000	0.300000	0.600000	1.000000	0.000000	0.400000	0.500000	0.900000	1.400000	1.100000	0.500000	1.100000	0.900000	0.100000	2.000000	0.600000	2.400000	2.200000	1.200000	2.600000	0.300000	0.000000	0.800000	0.200000
GENE2583X	Homo sapiens ruvB (E coli homolog)-like 1 (RUVBL1) mRNA, and translated products.	Homo sapiens ruvB (E coli homolog)-like 1 (RUVBL1) mRNA, and translated products.	1.000000	2.700000	0.800000	1.800000	1.000000	0.600000	0.600000	1.400000	0.300000	0.500000	1.900000	0.200000	0.600000	0.600000	1.200000	0.800000	0.400000	1.000000	0.700000	0.800000	0.300000	2.000000	0.500000	1.600000	1.900000	0.300000	3.700000	0.300000	0.000000	0.500000	0.800000
GENE2532X	Homo sapiens chromosome segregation 1 (yeast homolog)-like (CSE1L) mRNA.	Homo sapiens chromosome segregation 1 (yeast homolog)-like (CSE1L) mRNA.	1.000000	1.600000	0.600000	0.900000	1.700000	0.300000	1.200000	0.900000	0.300000	1.000000	1.100000	0.400000	0.800000	0.300000	0.500000	0.600000	0.300000	0.900000	0.800000	1.000000	0.300000	2.000000	1.500000	1.900000	2.700000	1.400000	3.700000	0.200000	0.100000	0.400000	0.600000
GENE101X	Homo sapiens CGI-102 protein (LOC51010), mRNA.	Homo sapiens CGI-102 protein (LOC51010), mRNA.	1.000000	1.400000	1.300000	1.300000	2.300000	1.100000	0.500000	1.500000	0.800000	0.400000	0.600000	0.300000	0.600000	0.800000	1.600000	0.800000	0.700000	1.100000	0.800000	0.900000	0.400000	0.900000	1.200000	2.100000	1.800000	0.300000	2.700000	0.400000	0.100000	0.800000	0.600000
GENE507X	spliceosomal protein (SAP 61)	spliceosomal protein (SAP 61)	1.000000	1.800000	1.400000	2.300000	1.900000	0.700000	0.400000	1.300000	0.500000	0.500000	1.300000	0.300000	0.600000	0.700000	1.200000	0.500000	0.800000	1.100000	1.400000	0.800000	0.300000	1.500000	1.000000	2.300000	1.700000	0.600000	1.700000	0.400000	0.000000	0.600000	0.500000
GENE2743X	Homo sapiens spleen mitotic checkpoint BUB3 (BUB3) mRNA, complete cds.	Homo sapiens spleen mitotic checkpoint BUB3 (BUB3) mRNA, complete cds.	1.000000	1.400000	0.700000	2.800000	1.700000	0.500000	0.700000	1.600000	0.300000	0.500000	0.800000	0.400000	0.800000	0.500000	1.600000	0.600000	0.700000	0.800000	0.700000	0.500000	0.300000	1.300000	0.700000	2.700000	3.200000	0.500000	2.200000	0.400000	0.300000	0.300000	0.800000
GENE1796X	Homo sapiens Arginine-rich protein (ARP), mRNA.	Homo sapiens Arginine-rich protein (ARP), mRNA.	1.000000	1.500000	1.300000	1.700000	1.300000	0.500000	0.900000	1.100000	0.400000	0.600000	1.000000	0.200000	0.600000	1.400000	0.500000	0.600000	0.400000	1.300000	1.400000	1.300000	0.900000	0.800000	0.700000	1.800000	2.000000	0.700000	1.700000	0.900000	1.100000	0.500000	0.900000
GENE382X	Homo sapiens vacuolar protein sorting 26 (yeast homolog) (VPS26), mRNA.	Homo sapiens vacuolar protein sorting 26 (yeast homolog) (VPS26), mRNA.	1.000000	2.200000	0.600000	0.500000	1.500000	0.400000	1.300000	1.700000	1.100000	0.900000	1.800000	1.000000	0.900000	0.400000	0.500000	0.600000	0.300000	0.900000	0.300000	1.900000	0.200000	2.000000	0.700000	1.700000	1.400000	0.800000	2.400000	0.200000	1.000000	0.200000	0.600000
GENE2400X	Homo sapiens synaptophysin-like protein (SYPL), mRNA.	Homo sapiens synaptophysin-like protein (SYPL), mRNA.	1.000000	2.900000	0.200000	1.200000	1.100000	0.300000	0.800000	2.100000	0.900000	0.900000	0.700000	0.600000	0.900000	0.500000	0.800000	0.900000	0.700000	1.300000	0.400000	1.100000	0.400000	1.900000	0.800000	1.900000	1.000000	0.900000	1.800000	0.200000	1.400000	0.300000	1.000000
GENE2972X	Homo sapiens DKFZP566E144 protein (DKFZP566E144), mRNA.	Homo sapiens DKFZP566E144 protein (DKFZP566E144), mRNA.	1.000000	2.300000	0.900000	0.800000	1.200000	0.900000	0.600000	2.300000	0.700000	0.200000	0.700000	0.300000	0.600000	0.700000	0.700000	1.300000	0.600000	2.000000	0.600000	1.600000	0.200000	1.800000	0.600000	2.100000	1.300000	0.500000	1.700000	0.100000	1.900000	0.400000	0.300000
GENE127X	Mouse mRNA for ras-related YPT1 protein.	Mouse mRNA for ras-related YPT1 protein.	1.000000	2.300000	1.000000	0.800000	0.800000	0.400000	1.100000	0.900000	1.300000	0.700000	2.100000	0.900000	1.100000	1.100000	0.500000	0.700000	0.300000	1.600000	0.700000	2.400000	0.500000	0.900000	0.400000	1.700000	0.800000	0.300000	2.100000	0.500000	0.600000	0.700000	1.000000
GENE1530X	integral membrane protein	integral membrane protein	1.000000	1.900000	1.200000	1.300000	0.400000	0.300000	0.800000	1.000000	0.900000	1.200000	1.000000	0.700000	1.500000	1.200000	0.700000	0.700000	0.300000	1.100000	1.000000	2.100000	0.400000	0.600000	0.600000	1.400000	1.100000	1.100000	1.900000	0.500000	0.800000	0.900000	1.200000
GENE960X	Homo sapiens eukaryotic translation initiation factor 4 gamma, 2 (EIF4G2) mRNA.	Homo sapiens eukaryotic translation initiation factor 4 gamma, 2 (EIF4G2) mRNA.	1.000000	3.600000	0.300000	1.200000	1.000000	0.200000	0.800000	1.300000	1.300000	0.600000	2.200000	1.000000	0.900000	1.400000	1.200000	1.000000	0.700000	1.200000	0.700000	2.700000	0.300000	0.900000	0.300000	1.200000	0.800000	0.300000	1.500000	0.200000	0.200000	0.300000	0.700000
GENE2442X	Homo sapiens DKFZP434A043 protein (DKFZP434A043), mRNA.	Homo sapiens DKFZP434A043 protein (DKFZP434A043), mRNA.	1.000000	3.000000	0.500000	1.300000	0.800000	0.500000	0.900000	1.500000	0.800000	0.700000	1.300000	1.400000	1.500000	1.100000	0.900000	0.600000	1.000000	0.500000	0.500000	2.100000	0.300000	1.400000	0.600000	1.700000	1.300000	1.100000	1.600000	0.300000	0.000000	0.400000	0.300000
GENE607X	Homo sapiens DKFZP586H0723 protein (DKFZP586H0723), mRNA.	Homo sapiens DKFZP586H0723 protein (DKFZP586H0723), mRNA.	1.000000	2.200000	0.500000	1.000000	0.900000	1.300000	0.600000	2.400000	0.700000	0.700000	1.100000	0.400000	0.900000	0.600000	1.200000	0.300000	0.200000	1.100000	0.500000	1.900000	0.200000	3.200000	0.800000	2.400000	1.400000	0.600000	1.400000	0.200000	0.300000	0.100000	0.900000
GENE672X	Homo sapiens Arp2/3 protein complex subunit p16 (ARC16) mRNA.	Homo sapiens Arp2/3 protein complex subunit p16 (ARC16) mRNA.	1.000000	1.400000	0.400000	1.600000	0.500000	1.000000	0.800000	2.300000	0.600000	0.800000	2.100000	0.400000	0.500000	0.400000	1.500000	0.300000	0.100000	1.200000	0.600000	2.000000	0.200000	2.500000	0.600000	1.800000	2.100000	0.900000	1.300000	0.200000	0.500000	0.300000	1.200000
GENE2318X	Homo sapiens serine/threonine protein phosphatase catalytic subunit (LOC51723), mRNA.	Homo sapiens serine/threonine protein phosphatase catalytic subunit (LOC51723), mRNA.	1.000000	1.900000	0.500000	1.900000	1.800000	0.800000	1.100000	2.300000	0.400000	0.800000	1.000000	0.300000	1.100000	0.700000	1.400000	0.300000	0.200000	0.400000	0.200000	1.100000	0.300000	2.800000	0.900000	1.400000	2.200000	1.000000	1.800000	0.100000	0.100000	0.400000	1.000000
GENE2976X	Homo sapiens MAD-related protein Smad2 mRNA, complete cds.	Homo sapiens MAD-related protein Smad2 mRNA, complete cds.	1.000000	1.100000	0.600000	1.200000	1.400000	0.500000	0.100000	2.500000	0.600000	0.500000	1.000000	0.600000	0.800000	0.800000	1.500000	0.500000	0.500000	0.900000	1.200000	1.200000	0.700000	2.400000	1.000000	1.500000	1.900000	0.500000	1.900000	0.700000	0.200000	0.300000	1.400000
GENE2303X	Homo sapiens acidic 82 kDa protein mRNA (HSU15552), mRNA.	Homo sapiens acidic 82 kDa protein mRNA (HSU15552), mRNA.	1.000000	2.300000	1.000000	1.500000	0.800000	0.500000	1.400000	1.400000	1.000000	0.800000	1.400000	0.600000	0.900000	0.800000	1.000000	0.600000	0.800000	1.000000	1.000000	1.400000	0.500000	0.700000	0.600000	1.100000	0.800000	0.800000	1.600000	0.300000	0.200000	0.700000	2.400000
GENE2837X	Homo sapiens zinc finger protein 173 (ZNF173) mRNA.	Homo sapiens zinc finger protein 173 (ZNF173) mRNA.	1.000000	1.800000	0.500000	2.000000	0.300000	0.300000	1.200000	1.400000	0.800000	1.100000	1.200000	0.600000	1.300000	0.700000	0.700000	0.700000	0.400000	1.300000	1.300000	0.700000	0.600000	1.600000	0.300000	1.700000	1.000000	1.500000	1.200000	0.500000	0.300000	0.900000	2.100000
GENE1356X	Homo sapiens copine III (CPNE3), mRNA.	Homo sapiens copine III (CPNE3), mRNA.	1.000000	2.200000	0.400000	1.400000	0.200000	1.200000	0.900000	1.300000	1.400000	1.200000	1.800000	0.600000	1.400000	1.100000	1.200000	1.300000	0.300000	1.500000	0.600000	0.700000	0.200000	1.700000	0.800000	1.700000	0.900000	1.100000	2.000000	0.200000	0.000000	0.300000	0.600000
GENE23X	Homo sapiens tyrosine 3-monooxygenase/tryptophan 5-monooxygenase activation protein, epsilon polypeptide (YWHAE), mRNA.	Homo sapiens tyrosine 3-monooxygenase/tryptophan 5-monooxygenase activation protein, epsilon polypeptide (YWHAE), mRNA.	1.000000	1.600000	0.400000	0.500000	0.400000	0.100000	1.100000	0.400000	0.400000	1.400000	1.800000	1.100000	0.500000	0.400000	0.400000	1.500000	1.900000	0.700000	0.500000	0.600000	0.200000	2.500000	1.000000	2.700000	1.900000	2.100000	1.900000	0.300000	0.700000	0.200000	0.600000
GENE88X	Homo sapiens proteasome (prosome, macropain) subunit, beta type, 5 (PSMB5), mRNA.	Homo sapiens proteasome (prosome, macropain) subunit, beta type, 5 (PSMB5), mRNA.	1.000000	1.100000	0.700000	0.400000	0.600000	0.200000	1.300000	0.500000	0.600000	1.400000	2.300000	0.700000	1.000000	0.900000	0.300000	1.000000	2.300000	1.000000	0.600000	0.900000	0.500000	1.800000	0.600000	2.500000	2.100000	0.400000	1.900000	0.400000	0.300000	0.700000	0.900000
GENE1093X	H.sapiens mRNA for Ran_GTP binding protein 5.	H.sapiens mRNA for Ran_GTP binding protein 5.	1.000000	1.600000	0.500000	1.000000	1.300000	0.200000	1.500000	0.800000	0.300000	0.700000	2.300000	0.500000	1.100000	0.400000	0.700000	1.100000	1.600000	1.600000	0.500000	0.200000	0.300000	1.500000	0.700000	3.600000	1.100000	2.200000	1.700000	0.100000	0.000000	0.200000	0.500000
GENE1543X	Homo sapiens MMS2 (MMS2) mRNA, complete cds.	Homo sapiens MMS2 (MMS2) mRNA, complete cds.	1.000000	0.500000	1.000000	1.100000	0.800000	0.000000	1.800000	0.900000	0.200000	0.700000	1.800000	0.600000	0.800000	0.400000	0.500000	1.100000	0.900000	0.700000	0.400000	0.600000	0.300000	2.600000	1.000000	4.300000	2.100000	1.600000	2.500000	0.200000	0.000000	0.200000	0.400000
GENE2628X	Homo sapiens drp1 mRNA, complete cds.	Homo sapiens drp1 mRNA, complete cds.	1.000000	2.200000	0.500000	1.000000	0.600000	0.800000	1.800000	1.400000	0.400000	0.700000	2.100000	0.600000	0.700000	0.800000	1.200000	0.500000	1.300000	0.900000	0.500000	1.400000	0.100000	2.000000	0.400000	3.000000	1.200000	0.800000	2.200000	0.100000	0.300000	0.200000	0.400000
GENE696X	Homo sapiens zinc metalloproteinase, STE24 (yeast, homolog) (ZMPSTE24), mRNA.	Homo sapiens zinc metalloproteinase, STE24 (yeast, homolog) (ZMPSTE24), mRNA.	1.000000	1.900000	0.500000	0.900000	0.300000	0.200000	1.200000	0.800000	0.700000	1.100000	1.300000	0.400000	2.000000	0.500000	0.400000	1.000000	0.400000	2.200000	0.800000	0.800000	0.400000	1.900000	0.600000	2.000000	1.300000	1.200000	2.200000	0.600000	0.300000	1.000000	0.900000
GENE256X	Homo sapiens annexin A11 (ANXA11), mRNA.	Homo sapiens annexin A11 (ANXA11), mRNA.	1.000000	1.000000	0.200000	1.600000	0.300000	0.500000	0.900000	1.100000	0.900000	0.300000	0.200000	0.000000	0.900000	0.300000	0.700000	2.000000	1.200000	1.300000	0.800000	1.600000	0.500000	3.000000	0.600000	2.300000	0.900000	1.100000	2.900000	0.700000	0.300000	0.300000	1.700000
GENE46X	Homo sapiens signal peptidase complex (18kD) (SPC18), mRNA.	Homo sapiens signal peptidase complex (18kD) (SPC18), mRNA.	1.000000	0.800000	0.900000	0.800000	0.500000	0.400000	0.500000	1.500000	0.700000	0.700000	0.900000	0.200000	1.000000	0.700000	0.500000	0.700000	0.800000	1.400000	0.500000	0.800000	0.400000	2.800000	1.000000	3.100000	2.800000	1.100000	2.500000	0.500000	0.000000	0.300000	1.100000
GENE1080X	Homo sapiens ATP binding protein associated with cell differentiation (APACD) mRNA.	Homo sapiens ATP binding protein associated with cell differentiation (APACD) mRNA.	1.000000	0.400000	0.600000	0.200000	0.400000	0.200000	1.100000	1.400000	0.300000	1.000000	1.400000	0.600000	1.000000	0.700000	0.800000	0.900000	0.800000	1.300000	0.800000	0.800000	0.300000	2.700000	0.500000	3.700000	3.800000	0.300000	2.700000	0.200000	0.000000	0.300000	0.600000
GENE685X	Homo sapiens procollagen-lysine, 2-oxoglutarate 5-dioxygenase (lysine hydroxylase, Ehlers-Danlos syndrome type VI) (PLOD) mRNA.	Homo sapiens procollagen-lysine, 2-oxoglutarate 5-dioxygenase (lysine hydroxylase, Ehlers-Danlos syndrome type VI) (PLOD) mRNA.	1.000000	0.500000	0.700000	0.300000	0.100000	0.300000	0.500000	0.800000	0.400000	0.600000	0.500000	0.100000	1.300000	0.400000	0.000000	1.000000	0.600000	2.500000	1.000000	0.900000	0.600000	3.000000	0.900000	3.300000	3.900000	0.300000	2.500000	0.000000	0.800000	1.300000	0.900000
GENE1025X	beta galactosidase-related protein	beta galactosidase-related protein	1.000000	0.500000	0.700000	1.000000	0.300000	0.800000	0.900000	1.000000	0.300000	0.700000	1.000000	0.700000	0.800000	0.400000	0.600000	0.700000	0.500000	1.600000	1.300000	0.500000	0.600000	3.700000	0.500000	3.200000	1.700000	0.400000	2.600000	0.600000	0.400000	0.900000	1.100000
GENE778X	Homo sapiens intergenic DNA between SURF-2 and SURF-4.	Homo sapiens intergenic DNA between SURF-2 and SURF-4.	1.000000	2.100000	1.000000	1.500000	0.600000	0.300000	0.600000	1.000000	0.900000	0.600000	0.800000	0.400000	0.800000	1.300000	0.700000	0.700000	0.300000	1.400000	1.000000	2.100000	0.300000	2.000000	0.700000	3.100000	1.600000	0.400000	1.900000	0.300000	0.300000	0.500000	0.700000
GENE307X	phospholipase C-alpha / protein disulfide isomerase	phospholipase C-alpha / protein disulfide isomerase	1.000000	0.900000	0.400000	0.800000	0.500000	0.200000	0.400000	0.900000	0.300000	0.400000	0.500000	0.300000	0.700000	1.100000	0.400000	1.100000	0.200000	1.400000	1.100000	2.000000	0.900000	1.600000	0.800000	3.900000	2.300000	1.200000	2.800000	0.500000	0.000000	0.600000	1.800000
GENE2537X	Homo sapiens vesicle trafficking protein sec22b (SEC22B) mRNA.	Homo sapiens vesicle trafficking protein sec22b (SEC22B) mRNA.	1.000000	0.600000	0.900000	1.300000	0.200000	0.300000	0.500000	1.200000	0.700000	0.800000	0.500000	0.500000	0.800000	1.400000	1.100000	0.700000	0.300000	1.000000	1.100000	1.800000	0.600000	2.100000	0.700000	3.600000	1.700000	1.300000	2.500000	0.800000	0.100000	0.600000	0.600000
GENE1108X	RSU-1 / RSP-1	RSU-1 / RSP-1	1.000000	1.500000	0.900000	0.000000	0.500000	0.000000	0.000000	0.300000	1.400000	1.400000	0.000000	0.500000	0.200000	0.200000	0.400000	1.200000	0.600000	2.400000	0.700000	2.500000	0.300000	2.400000	1.100000	3.900000	1.900000	1.500000	2.800000	0.400000	0.100000	0.300000	0.600000
GENE1916X	laminin B2 chain	laminin B2 chain	1.000000	1.200000	0.900000	0.600000	0.400000	0.200000	0.100000	0.200000	0.500000	0.100000	0.400000	0.100000	0.600000	0.300000	0.300000	1.000000	0.700000	1.600000	1.100000	2.400000	0.300000	2.800000	1.500000	4.000000	1.900000	1.700000	4.200000	0.200000	0.100000	0.400000	0.400000
GENE2158X	Homo sapiens myelin protein zero-like 1 (MPZL1) mRNA.	Homo sapiens myelin protein zero-like 1 (MPZL1) mRNA.	1.000000	1.500000	0.800000	1.200000	0.400000	0.200000	0.300000	0.700000	0.500000	0.900000	0.100000	0.200000	1.400000	0.600000	0.200000	1.600000	1.200000	2.000000	1.000000	1.000000	0.600000	1.900000	1.200000	3.700000	2.100000	0.000000	3.300000	1.100000	0.000000	0.400000	0.000000
GENE241X	Homo sapiens general transcription factor IIIC, polypeptide 1 (alpha subunit, 220kD ) (GTF3C1) mRNA.	Homo sapiens general transcription factor IIIC, polypeptide 1 (alpha subunit, 220kD ) (GTF3C1) mRNA.	1.000000	0.800000	0.800000	1.400000	0.700000	0.300000	0.300000	1.800000	0.700000	1.300000	1.100000	1.000000	0.400000	1.400000	0.000000	1.700000	1.200000	2.200000	1.300000	1.000000	0.300000	1.700000	0.600000	1.500000	1.200000	1.400000	1.900000	0.000000	0.500000	0.700000	1.000000
GENE1681X	cellular growth-regulating protein	cellular growth-regulating protein	1.000000	0.800000	0.600000	1.100000	0.500000	0.600000	0.600000	1.800000	0.600000	0.800000	1.200000	0.200000	0.300000	0.500000	0.800000	2.000000	1.300000	2.100000	1.400000	1.300000	0.500000	1.300000	0.600000	1.000000	1.900000	2.400000	1.400000	0.400000	0.300000	0.400000	1.200000
GENE1866X	lecithin-cholesterol acyltransferase upstream sequence	lecithin-cholesterol acyltransferase upstream sequence	1.000000	0.400000	0.700000	0.600000	0.400000	0.500000	0.700000	1.200000	0.400000	1.200000	0.300000	0.500000	1.200000	0.400000	0.400000	2.600000	1.000000	2.400000	1.300000	1.600000	0.500000	2.200000	0.700000	2.100000	2.000000	1.100000	1.500000	0.000000	0.100000	0.600000	1.500000
GENE2632X	Homo sapiens peflin (PEF), mRNA.	Homo sapiens peflin (PEF), mRNA.	1.000000	0.500000	0.600000	0.700000	0.400000	0.200000	1.100000	1.100000	0.500000	0.800000	0.700000	0.800000	0.800000	0.600000	0.000000	1.500000	0.800000	1.900000	1.200000	1.100000	0.300000	2.100000	1.500000	2.400000	2.400000	1.900000	1.400000	0.400000	0.600000	0.400000	1.300000
GENE232X	Homo sapiens thioredoxin (TXN) mRNA.	Homo sapiens thioredoxin (TXN) mRNA.	1.000000	1.700000	1.100000	0.600000	0.000000	0.600000	1.100000	1.100000	0.800000	0.500000	1.700000	0.700000	0.600000	0.000000	1.400000	0.300000	1.100000	1.600000	1.500000	0.900000	0.300000	1.500000	0.000000	2.100000	0.900000	0.900000	3.800000	0.800000	0.700000	0.500000	1.000000
GENE2379X	Human cyclin G mRNA, complete cds.	Human cyclin G mRNA, complete cds.	1.000000	1.300000	0.800000	0.900000	0.200000	0.400000	0.500000	1.400000	0.700000	0.600000	1.200000	0.400000	1.200000	0.300000	1.000000	0.700000	2.300000	1.600000	1.300000	0.600000	0.500000	2.100000	0.500000	1.600000	1.600000	1.100000	3.300000	0.400000	0.300000	0.400000	0.800000
GENE1351X	Homo sapiens KRAB-associated protein 1 (TIF1B) mRNA.	Homo sapiens KRAB-associated protein 1 (TIF1B) mRNA.	1.000000	1.400000	0.500000	1.300000	0.700000	0.500000	0.500000	0.700000	0.200000	0.700000	1.700000	0.700000	0.600000	0.200000	1.000000	1.300000	1.300000	2.000000	1.600000	0.300000	0.700000	1.700000	0.700000	1.700000	2.100000	1.700000	1.700000	0.800000	0.200000	0.400000	1.000000
GENE2674X	Homo sapiens SYT interacting protein (SIP) mRNA.	Homo sapiens SYT interacting protein (SIP) mRNA.	1.000000	0.500000	0.600000	2.000000	0.500000	0.500000	0.700000	1.100000	0.400000	0.500000	0.700000	0.500000	0.400000	0.300000	1.100000	1.100000	0.900000	2.400000	1.200000	0.300000	0.900000	1.800000	1.000000	1.300000	2.100000	1.700000	2.700000	0.700000	0.300000	0.300000	1.600000
GENE1865X	Homo sapiens holocytochrome c synthase (cytochrome c heme-lyase) (HCCS) mRNA.	Homo sapiens holocytochrome c synthase (cytochrome c heme-lyase) (HCCS) mRNA.	1.000000	1.300000	0.700000	1.200000	0.600000	0.300000	0.600000	1.300000	0.700000	0.100000	0.600000	0.300000	0.500000	0.600000	0.700000	1.100000	1.700000	1.000000	1.400000	0.800000	0.300000	1.500000	0.800000	2.100000	3.100000	0.700000	2.700000	0.700000	0.800000	0.500000	1.200000
GENE2478X	fetal brain cDNA 5'-end	fetal brain cDNA 5'-end	1.000000	0.600000	0.800000	1.300000	0.700000	0.300000	0.800000	1.100000	0.500000	0.700000	0.900000	0.500000	1.400000	0.600000	0.600000	1.400000	1.400000	1.400000	1.400000	0.400000	0.300000	1.900000	0.600000	2.400000	1.900000	0.400000	2.600000	0.500000	0.100000	0.300000	2.000000
GENE143X	Homo sapiens FK506-binding protein 1A (12kD) (FKBP1A) mRNA.	Homo sapiens FK506-binding protein 1A (12kD) (FKBP1A) mRNA.	1.000000	1.500000	0.500000	1.600000	0.600000	0.500000	1.000000	1.600000	0.800000	0.500000	1.500000	0.400000	0.500000	0.700000	0.700000	0.900000	0.500000	1.300000	0.900000	1.300000	0.500000	1.300000	0.600000	1.000000	3.700000	0.400000	2.900000	0.500000	0.100000	0.400000	1.300000
GENE1292X	Rab11/YL8 ras-like gene	Rab11/YL8 ras-like gene	1.000000	0.900000	0.900000	1.300000	1.300000	0.300000	1.600000	2.800000	0.900000	0.700000	2.000000	0.800000	1.100000	0.800000	0.800000	0.700000	0.300000	0.900000	0.500000	1.300000	0.400000	1.600000	0.500000	1.100000	2.300000	0.600000	2.200000	0.400000	0.000000	0.200000	0.700000
GENE2226X	Homo sapiens KIAA0982 protein (KIAA0982), mRNA.	Homo sapiens KIAA0982 protein (KIAA0982), mRNA.	1.000000	0.900000	0.500000	1.400000	0.200000	0.400000	2.200000	2.600000	0.400000	0.500000	1.500000	0.600000	1.400000	1.000000	1.100000	1.200000	0.800000	0.900000	0.300000	0.900000	0.400000	1.200000	0.300000	1.700000	3.300000	0.300000	2.200000	0.400000	0.300000	0.300000	0.600000
GENE650X	thymosin beta-10	thymosin beta-10	1.000000	1.700000	0.200000	1.300000	0.300000	0.300000	0.700000	2.400000	0.400000	0.300000	3.800000	0.400000	0.400000	0.100000	1.000000	0.400000	0.100000	1.100000	0.800000	0.700000	0.300000	2.700000	0.500000	2.000000	2.600000	0.300000	3.100000	0.700000	0.000000	0.100000	1.200000
GENE1910X	elongation factor 2 homologue	elongation factor 2 homologue	1.000000	1.700000	0.800000	1.700000	0.600000	0.200000	1.500000	1.400000	0.300000	0.800000	2.600000	0.600000	1.000000	0.300000	0.800000	0.900000	0.900000	1.100000	0.800000	0.600000	0.200000	2.300000	0.500000	1.100000	2.200000	0.800000	2.200000	0.300000	1.200000	0.200000	0.500000
GENE2144X	Human mRNA for GARS protein, complete cds.	Human mRNA for GARS protein, complete cds.	1.000000	1.200000	0.600000	1.000000	0.600000	0.700000	0.900000	0.900000	0.300000	1.300000	3.300000	0.800000	0.600000	0.400000	0.900000	0.900000	0.300000	1.100000	0.600000	0.600000	0.300000	1.900000	0.900000	1.400000	2.900000	1.000000	1.800000	1.000000	0.000000	0.600000	1.000000
GENE2447X	alpha-centractin / actin-related protein	alpha-centractin / actin-related protein	1.000000	0.800000	0.900000	1.200000	0.900000	0.300000	1.500000	1.100000	0.400000	1.200000	3.500000	0.800000	0.800000	0.400000	0.900000	1.600000	1.200000	1.200000	0.300000	1.000000	0.400000	1.200000	0.400000	1.100000	2.200000	0.100000	2.200000	0.200000	0.000000	0.500000	1.800000
GENE1474X	Homo sapiens dyskeratosis congenita 1, dyskerin (DKC1) mRNA, and translated products.	Homo sapiens dyskeratosis congenita 1, dyskerin (DKC1) mRNA, and translated products.	1.000000	3.300000	1.700000	1.900000	0.600000	0.900000	1.000000	1.000000	0.300000	0.600000	1.900000	0.400000	0.500000	0.900000	1.200000	0.600000	0.400000	0.900000	0.900000	0.600000	0.300000	0.700000	0.500000	1.100000	0.500000	0.100000	4.900000	1.100000	0.000000	0.500000	0.400000
GENE569X	PML-3	PML-3	1.000000	1.100000	1.000000	1.300000	0.300000	0.600000	0.200000	1.900000	0.700000	0.400000	0.500000	0.200000	0.800000	0.400000	1.100000	0.700000	0.300000	2.600000	1.300000	1.000000	0.600000	1.400000	1.000000	1.400000	1.100000	0.500000	4.700000	0.000000	0.000000	0.700000	2.500000
GENE1032X	Homo sapiens glutathione S-transferase pi (GSTP1), mRNA.	Homo sapiens glutathione S-transferase pi (GSTP1), mRNA.	1.000000	2.900000	0.600000	0.900000	0.000000	0.200000	0.300000	0.900000	0.500000	0.800000	0.900000	0.400000	1.400000	0.900000	0.400000	0.800000	0.800000	2.000000	1.100000	1.500000	0.400000	1.100000	0.500000	0.800000	1.800000	0.400000	4.900000	0.300000	0.000000	0.000000	2.300000
GENE688X	Homo sapiens mRNA for myosin regulatory light chain, complete cds.	Homo sapiens mRNA for myosin regulatory light chain, complete cds.	1.000000	1.600000	0.800000	0.900000	0.400000	0.400000	0.700000	1.300000	0.800000	0.400000	1.300000	0.500000	0.500000	0.500000	0.600000	0.900000	0.500000	1.700000	1.100000	2.200000	0.400000	0.800000	0.500000	1.300000	2.200000	0.200000	4.700000	0.700000	0.000000	0.700000	1.500000
GENE2820X	Homo sapiens receptor-interacting serine-threonine kinase 2 (RIPK2) mRNA.	Homo sapiens receptor-interacting serine-threonine kinase 2 (RIPK2) mRNA.	1.000000	1.300000	1.100000	0.900000	0.500000	0.700000	0.900000	1.500000	0.700000	0.700000	1.000000	0.300000	0.500000	0.500000	0.300000	0.600000	0.200000	0.900000	0.600000	2.700000	0.300000	1.500000	0.400000	1.700000	1.400000	0.500000	5.000000	0.200000	0.100000	0.400000	2.600000
GENE2070X	Homo sapiens MUF1 protein (MUF1) mRNA.	Homo sapiens MUF1 protein (MUF1) mRNA.	1.000000	0.600000	0.700000	0.900000	0.800000	0.400000	0.800000	0.800000	0.500000	0.500000	1.200000	0.400000	0.800000	1.300000	0.400000	0.800000	0.700000	2.300000	1.100000	1.800000	0.500000	2.000000	0.700000	2.000000	1.200000	0.500000	4.100000	0.400000	0.000000	0.800000	1.100000
GENE338X	Homo sapiens integrin beta 4 binding protein (ITGB4BP) mRNA.	Homo sapiens integrin beta 4 binding protein (ITGB4BP) mRNA.	1.000000	1.200000	1.000000	1.000000	0.500000	0.200000	1.000000	1.000000	0.400000	0.900000	1.500000	0.900000	0.800000	0.600000	0.600000	0.500000	0.600000	1.800000	1.900000	0.600000	0.600000	0.900000	0.300000	0.900000	1.000000	0.400000	5.500000	1.100000	0.000000	1.700000	0.800000
GENE1789X	Homo sapiens glutathione synthetase (GSS) mRNA.	Homo sapiens glutathione synthetase (GSS) mRNA.	1.000000	1.300000	0.900000	0.500000	0.800000	0.400000	0.800000	1.400000	0.600000	1.000000	1.300000	0.600000	0.600000	0.600000	0.800000	0.900000	0.400000	1.800000	2.000000	0.700000	0.700000	1.000000	0.600000	1.400000	1.300000	0.300000	4.500000	0.800000	0.300000	0.600000	1.100000
GENE1680X	Homo sapiens TCP1 (t-complex-1) ring complex, polypeptide 5 (TRIC5) mRNA.	Homo sapiens TCP1 (t-complex-1) ring complex, polypeptide 5 (TRIC5) mRNA.	1.000000	2.100000	1.000000	0.900000	1.200000	0.200000	1.000000	0.600000	0.800000	1.100000	2.100000	0.900000	1.000000	0.800000	0.600000	0.700000	0.800000	1.300000	1.100000	0.700000	0.400000	0.800000	0.500000	0.800000	1.500000	0.300000	4.500000	1.000000	0.000000	0.700000	0.700000
GENE2130X	Homo sapiens valyl-tRNA synthetase 2 (VARS2), mRNA.	Homo sapiens valyl-tRNA synthetase 2 (VARS2), mRNA.	1.000000	1.500000	0.700000	1.100000	2.100000	0.300000	0.700000	1.100000	0.400000	0.600000	1.500000	0.300000	0.600000	0.700000	0.500000	0.400000	0.900000	1.200000	1.200000	0.400000	0.700000	1.100000	0.500000	1.300000	1.400000	0.200000	5.400000	0.400000	0.100000	1.800000	0.800000
GENE1272X	B12 protein	B12 protein	1.000000	0.800000	0.700000	1.000000	0.300000	0.200000	1.800000	2.600000	0.400000	1.100000	2.200000	0.700000	1.200000	0.300000	0.500000	0.900000	0.400000	0.900000	0.600000	1.100000	0.100000	1.300000	0.600000	1.000000	2.100000	0.600000	4.700000	0.100000	0.400000	0.600000	0.800000
GENE1378X	Homo sapiens ubiquitin specific protease 14 (tRNA-guanine transglycosylase) (USP14) mRNA.	Homo sapiens ubiquitin specific protease 14 (tRNA-guanine transglycosylase) (USP14) mRNA.	1.000000	0.000000	0.800000	0.900000	0.600000	0.800000	1.900000	1.300000	0.400000	1.500000	2.500000	0.900000	0.900000	0.700000	0.900000	1.100000	1.100000	1.300000	0.300000	0.700000	0.300000	0.900000	0.600000	1.200000	2.000000	1.000000	3.900000	0.200000	0.100000	0.700000	0.600000
GENE1258X	ORF (related to E.coli N-acetylglucosamine transport protein)	ORF (related to E.coli N-acetylglucosamine transport protein)	1.000000	1.900000	0.500000	1.300000	0.700000	0.400000	1.900000	2.900000	0.500000	1.400000	1.800000	0.500000	1.100000	1.000000	1.000000	0.800000	0.500000	1.700000	1.100000	1.100000	0.100000	1.300000	0.400000	0.800000	0.700000	0.000000	4.100000	0.100000	0.300000	0.100000	0.300000
GENE580X	Homo sapiens splicing factor, arginine/serine-rich 9 (SFRS9) mRNA.	Homo sapiens splicing factor, arginine/serine-rich 9 (SFRS9) mRNA.	1.000000	2.100000	1.100000	1.800000	1.500000	0.500000	0.800000	1.600000	0.700000	1.000000	2.000000	0.800000	0.800000	1.200000	1.100000	0.200000	0.200000	1.000000	0.900000	1.600000	0.600000	0.300000	0.400000	0.700000	0.900000	0.700000	2.900000	0.600000	0.000000	0.900000	1.200000
GENE195X	Ki nuclear autoantigen	Ki nuclear autoantigen	1.000000	1.900000	1.000000	2.800000	0.600000	0.400000	1.600000	1.600000	0.900000	1.300000	2.600000	1.000000	1.300000	0.500000	1.000000	0.600000	0.300000	0.700000	1.000000	0.700000	0.300000	0.800000	0.200000	0.800000	1.000000	0.300000	3.700000	0.400000	0.000000	0.300000	0.400000
GENE1970X	Homo sapiens proteasome (prosome, macropain) activator subunit 3 (PA28 gamma; Ki) (PSME3) mRNA.	Homo sapiens proteasome (prosome, macropain) activator subunit 3 (PA28 gamma; Ki) (PSME3) mRNA.	1.000000	1.700000	0.700000	2.200000	0.500000	0.500000	1.300000	1.700000	0.600000	0.800000	2.300000	0.700000	1.200000	0.800000	1.000000	0.500000	0.300000	0.800000	0.900000	0.700000	0.300000	0.800000	0.300000	0.800000	1.400000	0.400000	4.800000	0.300000	0.100000	0.800000	0.500000
GENE203X	Homo sapiens mRNA for putative GTP-binding protein, partial.	Homo sapiens mRNA for putative GTP-binding protein, partial.	1.000000	1.900000	1.200000	1.500000	1.000000	0.500000	1.900000	1.400000	0.600000	1.300000	2.200000	0.700000	1.500000	0.500000	0.800000	1.300000	1.100000	1.000000	0.600000	1.000000	0.000000	0.900000	0.500000	0.900000	0.800000	0.600000	3.200000	0.000000	0.000000	0.600000	0.500000
GENE2142X	Homo sapiens microfibrillar-associated protein 1 (MFAP1) mRNA.	Homo sapiens microfibrillar-associated protein 1 (MFAP1) mRNA.	1.000000	1.200000	0.800000	1.400000	1.300000	0.400000	1.100000	1.200000	0.600000	1.100000	3.100000	1.000000	1.900000	1.100000	0.800000	1.100000	0.600000	1.300000	0.800000	1.200000	0.300000	1.000000	0.400000	0.900000	1.000000	0.300000	2.600000	0.400000	0.100000	0.300000	0.400000
GENE2118X	Homo sapiens chaperonin containing TCP1, subunit 8 (theta) (CCT8), mRNA.	Homo sapiens chaperonin containing TCP1, subunit 8 (theta) (CCT8), mRNA.	1.000000	1.300000	1.900000	1.800000	0.600000	0.500000	1.200000	1.200000	0.900000	0.700000	2.400000	0.400000	0.900000	0.600000	1.600000	0.800000	1.000000	0.800000	0.900000	0.600000	0.400000	1.000000	0.800000	1.200000	1.200000	0.900000	2.600000	0.500000	0.200000	0.400000	0.600000
GENE2971X	Homo sapiens cleavage and polyadenylation specificity factor 3, 73kD subunit (CPSF3), mRNA.	Homo sapiens cleavage and polyadenylation specificity factor 3, 73kD subunit (CPSF3), mRNA.	1.000000	1.300000	1.300000	2.100000	1.600000	0.600000	0.900000	1.800000	0.300000	0.900000	1.500000	0.500000	0.900000	0.600000	1.300000	0.400000	0.400000	0.800000	0.900000	0.500000	0.300000	1.400000	0.400000	1.400000	1.300000	1.200000	3.700000	0.300000	0.000000	0.500000	0.700000
GENE2260X	Human mRNA for KIAA0361 gene, KIAA0361 protein.	Human mRNA for KIAA0361 gene, KIAA0361 protein.	1.000000	3.000000	0.800000	1.700000	0.500000	0.200000	1.200000	1.800000	0.400000	0.800000	1.600000	1.500000	1.200000	0.200000	1.000000	0.600000	0.300000	0.900000	1.200000	0.400000	0.100000	0.800000	0.300000	1.000000	1.300000	0.600000	3.700000	0.300000	0.600000	1.200000	0.600000
GENE1497X	Homo sapiens proteasome (prosome, macropain) 26S subunit, non-ATPase, 2 (PSMD2) mRNA.	Homo sapiens proteasome (prosome, macropain) 26S subunit, non-ATPase, 2 (PSMD2) mRNA.	1.000000	2.500000	1.000000	1.000000	0.900000	0.500000	1.600000	0.800000	0.300000	1.000000	2.000000	0.900000	1.000000	0.600000	0.700000	1.300000	2.200000	1.100000	0.800000	0.800000	0.200000	0.000000	0.300000	1.100000	0.900000	0.700000	4.800000	0.200000	0.000000	0.300000	0.500000
GENE2312X	Homo sapiens partial mRNA for beta-transducin family protein (putative).	Homo sapiens partial mRNA for beta-transducin family protein (putative).	1.000000	1.600000	0.600000	1.000000	0.400000	0.700000	2.000000	1.100000	2.000000	1.200000	1.300000	0.600000	0.500000	0.300000	0.600000	0.200000	0.400000	0.600000	0.900000	0.900000	0.500000	1.100000	0.600000	1.500000	1.900000	0.100000	4.700000	0.600000	0.000000	1.600000	0.400000
GENE1308X	MEL=RAS-related	MEL=RAS-related	1.000000	1.400000	1.200000	2.800000	0.000000	0.800000	0.800000	2.600000	0.300000	0.600000	1.400000	0.400000	0.600000	0.200000	0.700000	0.500000	0.300000	1.300000	1.600000	0.700000	0.200000	2.100000	0.200000	1.900000	2.100000	1.700000	2.400000	0.200000	0.000000	0.300000	0.800000
GENE1706X	Human clone 23773 mRNA sequence.	Human clone 23773 mRNA sequence.	1.000000	0.400000	1.700000	2.500000	0.100000	0.500000	1.400000	2.500000	0.200000	0.900000	1.000000	0.500000	0.700000	0.200000	1.300000	0.600000	0.300000	1.200000	1.400000	0.300000	0.300000	1.200000	0.600000	1.900000	1.900000	0.600000	3.000000	1.000000	0.200000	0.600000	0.900000
GENE365X	Homo sapiens deoxythymidylate kinase (DTYMK), mRNA.	Homo sapiens deoxythymidylate kinase (DTYMK), mRNA.	1.000000	1.700000	1.500000	1.400000	0.400000	1.000000	0.900000	1.400000	0.500000	1.000000	2.400000	0.900000	0.900000	0.300000	1.600000	0.500000	0.500000	1.500000	1.500000	0.700000	0.500000	1.000000	0.300000	1.800000	2.400000	0.100000	1.300000	0.300000	0.000000	0.500000	1.100000
GENE2306X	Homo sapiens ribonuclease HI, large subunit (RNASEHI) mRNA.	Homo sapiens ribonuclease HI, large subunit (RNASEHI) mRNA.	1.000000	1.300000	2.000000	1.900000	0.700000	1.100000	1.200000	1.900000	0.300000	1.600000	1.600000	0.800000	1.500000	0.300000	2.500000	0.700000	0.200000	1.300000	1.500000	0.600000	0.500000	0.600000	0.200000	0.900000	2.400000	0.000000	1.400000	0.700000	0.000000	0.100000	0.400000
GENE1131X	Homo sapiens methionine-tRNA synthetase (MARS), mRNA.	Homo sapiens methionine-tRNA synthetase (MARS), mRNA.	1.000000	1.600000	0.800000	1.300000	0.900000	0.600000	2.000000	1.900000	0.000000	0.000000	1.500000	1.300000	1.100000	1.500000	1.100000	0.600000	0.600000	1.700000	1.300000	0.900000	0.500000	1.500000	0.400000	1.200000	0.600000	0.100000	2.300000	0.200000	0.400000	1.300000	0.900000
GENE457X	Homo sapiens staufen (Drosophila, RNA-binding protein) (STAU) mRNA.	Homo sapiens staufen (Drosophila, RNA-binding protein) (STAU) mRNA.	1.000000	1.100000	1.900000	2.100000	0.600000	1.100000	3.400000	1.500000	0.400000	1.300000	2.700000	0.800000	0.600000	0.300000	1.400000	0.600000	0.600000	0.900000	0.600000	0.900000	0.300000	0.700000	0.600000	1.100000	0.900000	0.600000	1.500000	0.200000	0.100000	0.600000	0.700000
GENE2357X	Homo sapiens clone 23596 mRNA sequence.	Homo sapiens clone 23596 mRNA sequence.	1.000000	0.700000	1.700000	1.000000	0.700000	1.700000	2.700000	1.300000	1.200000	0.900000	2.400000	1.400000	0.700000	1.200000	0.600000	0.500000	0.500000	1.400000	0.800000	1.700000	0.200000	1.000000	0.900000	1.700000	0.900000	0.100000	1.000000	0.300000	0.100000	0.200000	0.800000
GENE86X	Homo sapiens platelet-activating factor acetylhydrolase, isoform Ib, alpha subunit (45kD) (PAFAH1B1) mRNA.	Homo sapiens platelet-activating factor acetylhydrolase, isoform Ib, alpha subunit (45kD) (PAFAH1B1) mRNA.	1.000000	1.500000	0.500000	0.900000	0.700000	0.000000	0.600000	0.800000	0.400000	1.000000	1.800000	1.000000	0.900000	1.000000	0.600000	0.600000	2.300000	2.000000	1.100000	1.200000	1.100000	0.200000	2.200000	2.100000	1.100000	1.100000	1.100000	0.000000	0.600000	0.700000	1.000000
GENE806X	Homo sapiens clone 24766 mRNA sequence.	Homo sapiens clone 24766 mRNA sequence.	1.000000	1.600000	0.700000	1.700000	0.800000	0.200000	0.600000	1.300000	0.000000	1.100000	2.300000	0.900000	0.900000	1.100000	0.800000	0.400000	2.000000	1.800000	1.100000	0.900000	0.700000	0.200000	1.300000	2.100000	0.900000	1.000000	1.100000	0.200000	0.700000	0.700000	0.800000
GENE2313X	Homo sapiens KIAA0025 gene product; MMS-inducible gene (KIAA0025), mRNA.	Homo sapiens KIAA0025 gene product; MMS-inducible gene (KIAA0025), mRNA.	1.000000	1.500000	1.000000	1.700000	0.900000	0.800000	0.800000	1.200000	0.700000	1.200000	1.100000	0.800000	0.900000	1.100000	0.900000	0.200000	1.700000	0.900000	1.300000	1.400000	0.700000	0.600000	0.900000	1.700000	1.100000	1.300000	1.000000	0.200000	1.200000	0.300000	0.900000
GENE1084X	Human mRNA for KIAA0349 gene, partial cds.	Human mRNA for KIAA0349 gene, partial cds.	1.000000	1.400000	1.000000	0.700000	1.100000	0.700000	0.400000	1.700000	0.900000	1.100000	0.900000	1.000000	0.900000	1.300000	0.800000	0.000000	1.800000	1.800000	2.100000	1.100000	0.300000	0.500000	1.400000	1.000000	1.000000	1.800000	1.400000	0.100000	0.200000	0.700000	1.000000
GENE907X	Homo sapiens excision repair cross-complementing rodent repair deficiency, complementation group 3 (xeroderma pigmentosum group B complementing) (ERCC3) mRNA.	Homo sapiens excision repair cross-complementing rodent repair deficiency, complementation group 3 (xeroderma pigmentosum group B complementing) (ERCC3) mRNA.	1.000000	1.000000	0.400000	0.700000	1.800000	0.400000	1.400000	1.600000	0.900000	0.900000	2.000000	0.800000	0.700000	1.400000	0.900000	1.500000	1.600000	2.200000	0.800000	1.300000	0.200000	1.600000	0.600000	1.900000	1.700000	0.600000	1.000000	0.000000	0.000000	0.000000	0.300000
GENE883X	Human copper transport protein HAH1 (HAH1) mRNA, complete cds.	Human copper transport protein HAH1 (HAH1) mRNA, complete cds.	1.000000	0.800000	0.900000	1.500000	0.400000	0.300000	1.600000	0.800000	2.200000	2.200000	1.900000	0.800000	1.400000	0.600000	0.400000	1.400000	1.200000	1.700000	1.000000	0.700000	0.400000	1.200000	0.400000	1.000000	1.000000	0.500000	1.500000	0.400000	0.300000	0.800000	0.800000
GENE144X	Homo sapiens RAD23 (S. cerevisiae) homolog B (RAD23B) mRNA.	Homo sapiens RAD23 (S. cerevisiae) homolog B (RAD23B) mRNA.	1.000000	1.200000	1.200000	1.200000	0.400000	0.500000	1.300000	1.200000	1.000000	0.700000	1.700000	0.700000	0.800000	0.600000	0.900000	0.700000	1.700000	1.100000	0.900000	2.200000	0.400000	0.700000	0.400000	1.000000	0.600000	0.500000	2.100000	0.300000	2.300000	0.900000	0.800000
GENE712X	anonymous mRNA	anonymous mRNA	1.000000	1.000000	1.700000	1.600000	0.700000	0.500000	0.800000	1.900000	0.600000	1.100000	1.400000	0.700000	1.100000	1.400000	1.200000	0.600000	0.300000	1.300000	1.100000	2.500000	0.400000	0.800000	0.400000	0.800000	1.000000	0.400000	2.000000	0.200000	1.300000	0.700000	0.700000
GENE1761X	Homo sapiens DKFZP564O2082 protein (DKFZP564O2082), mRNA.	Homo sapiens DKFZP564O2082 protein (DKFZP564O2082), mRNA.	1.000000	0.500000	0.700000	0.600000	0.600000	0.500000	1.800000	1.400000	1.400000	1.300000	2.500000	0.900000	1.700000	1.300000	1.300000	0.400000	0.500000	1.300000	0.700000	2.300000	0.200000	0.700000	0.600000	0.700000	0.500000	0.200000	1.700000	0.500000	2.100000	0.300000	0.800000
GENE2893X	ORF, complete cds.	ORF, complete cds.	1.000000	1.100000	1.300000	1.100000	1.000000	0.500000	1.400000	1.300000	0.800000	0.800000	2.300000	0.600000	0.800000	0.200000	1.100000	0.500000	0.300000	1.500000	0.600000	1.100000	0.300000	1.100000	0.500000	1.800000	0.800000	0.200000	2.500000	0.800000	1.400000	1.200000	1.100000
GENE401X	Homo sapiens androgen-induced prostate proliferative shutoffassociated protein (AS3), mRNA.	Homo sapiens androgen-induced prostate proliferative shutoffassociated protein (AS3), mRNA.	1.000000	1.400000	0.500000	1.100000	1.100000	0.800000	1.500000	1.800000	0.800000	0.600000	2.900000	0.600000	1.100000	2.000000	2.100000	0.200000	0.000000	2.400000	0.700000	0.700000	0.300000	0.700000	0.400000	1.400000	0.700000	1.000000	1.400000	0.000000	0.600000	0.500000	0.700000
GENE734X	Homo sapiens histidine triad nucleotide-binding protein (HINT) mRNA.	Homo sapiens histidine triad nucleotide-binding protein (HINT) mRNA.	1.000000	0.500000	1.900000	0.500000	0.800000	0.500000	2.100000	1.500000	1.000000	1.100000	2.100000	1.800000	1.100000	1.600000	0.700000	0.900000	1.600000	1.000000	0.800000	0.500000	0.400000	0.700000	0.500000	1.300000	1.400000	0.400000	0.800000	0.600000	0.100000	1.000000	0.800000
GENE644X	Human ubiquitin gene, complete cds.	Human ubiquitin gene, complete cds.	1.000000	0.300000	1.700000	1.100000	2.300000	0.700000	2.100000	1.200000	0.400000	2.200000	2.000000	1.600000	1.100000	1.300000	1.000000	0.800000	1.400000	0.700000	0.600000	0.700000	0.400000	1.100000	0.500000	0.900000	0.700000	0.500000	0.800000	0.300000	0.100000	0.300000	1.400000
GENE1698X	Homo sapiens eukaryotic translation initiation factor 5 (EIF5) mRNA.	Homo sapiens eukaryotic translation initiation factor 5 (EIF5) mRNA.	1.000000	0.500000	2.800000	1.100000	1.300000	0.900000	2.900000	1.800000	0.400000	2.200000	2.300000	1.600000	1.000000	0.500000	0.800000	1.200000	1.100000	0.700000	0.900000	1.000000	0.300000	0.600000	0.500000	0.500000	0.500000	0.100000	0.800000	0.200000	0.600000	0.400000	0.400000
GENE605X	Homo sapiens COP9 (constitutive photomorphogenic, Arabidopsis, homolog) subunit 5 (COPS5), mRNA.	Homo sapiens COP9 (constitutive photomorphogenic, Arabidopsis, homolog) subunit 5 (COPS5), mRNA.	1.000000	0.200000	1.200000	0.600000	1.700000	0.600000	2.100000	1.600000	0.500000	1.800000	1.900000	0.700000	1.100000	1.000000	1.000000	2.200000	2.500000	1.100000	0.700000	1.200000	0.300000	1.100000	0.200000	0.900000	1.100000	0.800000	0.600000	0.300000	0.000000	0.500000	0.600000
GENE2014X	Human mRNA for KIAA0232 gene, complete cds.	Human mRNA for KIAA0232 gene, complete cds.	1.000000	0.300000	0.700000	0.500000	0.800000	0.600000	2.300000	1.200000	0.900000	1.500000	2.000000	0.900000	1.200000	1.200000	0.600000	2.200000	1.700000	1.500000	0.800000	2.500000	0.200000	0.300000	0.500000	0.800000	0.300000	1.000000	1.400000	0.400000	0.900000	0.300000	0.600000
GENE2168X	Homo sapiens hepatitis B virus x-interacting protein (9.6kD) (XIP) mRNA.	Homo sapiens hepatitis B virus x-interacting protein (9.6kD) (XIP) mRNA.	1.000000	0.200000	1.500000	0.800000	1.000000	1.000000	1.700000	1.500000	0.600000	1.500000	2.200000	1.000000	1.400000	1.000000	0.700000	1.800000	1.600000	1.200000	0.900000	1.200000	0.300000	0.500000	0.500000	0.700000	0.700000	0.000000	1.300000	0.400000	1.500000	0.500000	0.800000
GENE1732X	Homo sapiens H326 (H326), mRNA.	Homo sapiens H326 (H326), mRNA.	1.000000	0.300000	1.400000	1.000000	0.500000	1.100000	1.500000	1.700000	0.600000	1.500000	1.400000	1.600000	1.500000	1.500000	1.600000	1.200000	2.000000	1.400000	1.500000	0.500000	0.500000	0.400000	0.400000	0.500000	0.600000	0.300000	1.000000	0.400000	0.300000	0.600000	1.100000
GENE353X	Homo sapiens eukaryotic translation elongation factor 1 gamma (EEF1G) mRNA.	Homo sapiens eukaryotic translation elongation factor 1 gamma (EEF1G) mRNA.	1.000000	1.600000	0.900000	1.800000	1.100000	0.600000	0.300000	1.900000	2.200000	0.500000	1.100000	0.600000	0.800000	0.500000	1.400000	0.800000	2.600000	1.600000	1.300000	0.600000	0.700000	0.700000	0.600000	0.900000	1.300000	0.400000	1.400000	0.400000	0.000000	0.200000	0.900000
GENE495X	Homo sapiens putative translation initiation factor (SUI1) mRNA.	Homo sapiens putative translation initiation factor (SUI1) mRNA.	1.000000	2.000000	0.900000	1.600000	1.100000	0.400000	0.500000	2.000000	1.400000	0.900000	0.600000	0.700000	0.900000	1.200000	1.000000	1.300000	1.900000	1.200000	0.800000	1.200000	0.500000	1.300000	0.800000	1.100000	0.900000	0.600000	1.300000	0.400000	0.100000	0.300000	1.100000
GENE3270X	RPS17_3(chr15)_AA	RPS17_3(chr15)_AA	1.000000	1.200000	1.100000	1.000000	0.400000	0.200000	0.200000	1.600000	1.900000	0.600000	1.100000	0.700000	0.800000	1.100000	1.200000	0.300000	1.300000	2.200000	1.300000	0.900000	1.000000	0.800000	1.100000	1.400000	1.600000	1.000000	1.500000	0.800000	0.200000	0.600000	1.200000
GENE386X	Homo sapiens requiem, apoptosis response zinc finger gene (REQ) mRNA.	Homo sapiens requiem, apoptosis response zinc finger gene (REQ) mRNA.	1.000000	1.500000	0.700000	1.900000	2.000000	0.400000	0.100000	2.500000	0.900000	1.300000	0.900000	1.700000	0.600000	1.100000	1.800000	1.000000	1.600000	1.000000	0.700000	1.100000	0.600000	0.700000	0.400000	0.800000	1.000000	1.800000	1.000000	0.000000	0.000000	0.000000	0.900000
GENE1309X	Homo sapiens CCAAT-box-binding transcription factor (CBF2) mRNA.	Homo sapiens CCAAT-box-binding transcription factor (CBF2) mRNA.	1.000000	1.200000	1.400000	2.600000	1.900000	1.200000	0.500000	2.200000	0.900000	0.600000	1.200000	0.700000	1.000000	1.300000	1.500000	0.800000	0.900000	1.200000	0.900000	0.800000	0.400000	0.300000	0.600000	0.400000	0.400000	1.300000	0.900000	0.500000	0.100000	0.700000	1.700000
GENE1850X	Homo sapiens poly(A)-binding protein, cytoplasmic 4 (inducible form) (PABPC4), mRNA.	Homo sapiens poly(A)-binding protein, cytoplasmic 4 (inducible form) (PABPC4), mRNA.	1.000000	1.600000	1.100000	3.000000	2.300000	0.900000	0.600000	1.800000	0.600000	0.400000	1.400000	0.400000	1.100000	0.500000	1.100000	1.000000	1.800000	0.800000	0.600000	0.800000	0.500000	1.000000	0.600000	0.800000	1.000000	1.500000	1.400000	0.300000	0.100000	0.600000	0.600000
GENE2704X	Homo sapiens transcription elongation factor B (SIII), polypeptide 3 (110kD, elongin A) (TCEB3), mRNA.	Homo sapiens transcription elongation factor B (SIII), polypeptide 3 (110kD, elongin A) (TCEB3), mRNA.	1.000000	1.900000	1.600000	1.400000	1.700000	0.600000	0.100000	2.700000	0.800000	0.400000	0.600000	0.400000	0.400000	0.500000	1.500000	0.700000	1.300000	1.400000	1.400000	1.300000	0.600000	0.700000	0.800000	0.700000	1.100000	1.100000	1.500000	0.200000	0.000000	1.000000	1.400000
GENE159X	Homo sapiens endothelial differentiation-related factor 1 (EDF1) mRNA.	Homo sapiens endothelial differentiation-related factor 1 (EDF1) mRNA.	1.000000	0.200000	0.900000	1.400000	0.300000	0.400000	0.000000	1.000000	0.300000	1.200000	2.200000	1.200000	0.800000	0.700000	0.500000	1.800000	1.500000	2.000000	1.500000	0.500000	0.900000	1.600000	0.800000	1.300000	1.200000	0.300000	1.900000	0.900000	0.200000	1.200000	1.200000
GENE360X	Homo sapiens chromosome 11 open reading frame2 (C11ORF2), mRNA.	Homo sapiens chromosome 11 open reading frame2 (C11ORF2), mRNA.	1.000000	0.500000	0.600000	1.900000	0.400000	0.400000	1.100000	1.200000	0.500000	1.000000	2.400000	1.300000	0.800000	0.600000	0.900000	1.900000	1.900000	2.300000	1.900000	0.600000	1.000000	0.700000	0.500000	0.800000	0.700000	0.900000	0.600000	0.700000	0.000000	0.900000	1.100000
GENE196X	Homo sapiens scan domain protein 1; SCAN-related protein RAZ1 (SDP1), mRNA.	Homo sapiens scan domain protein 1; SCAN-related protein RAZ1 (SDP1), mRNA.	1.000000	0.000000	1.200000	1.600000	0.700000	0.500000	1.300000	1.400000	1.100000	1.000000	1.700000	0.600000	1.100000	0.800000	0.500000	1.500000	1.300000	2.100000	1.400000	0.900000	1.200000	0.800000	0.500000	0.700000	1.100000	0.000000	0.700000	1.100000	0.000000	1.600000	1.500000
GENE2337X	Homo sapiens putative c-Myc-responsive (RCL) mRNA.	Homo sapiens putative c-Myc-responsive (RCL) mRNA.	1.000000	0.300000	1.100000	2.000000	0.100000	0.600000	1.800000	1.400000	0.500000	1.500000	2.100000	0.500000	1.400000	0.500000	0.600000	1.200000	2.100000	1.500000	1.600000	0.200000	0.900000	0.600000	0.400000	0.700000	0.700000	0.500000	1.300000	1.200000	0.200000	1.600000	1.000000
GENE2320X	Homo sapiens glycophosphatidylinositol anchor attachment 1 (GPAA1), mRNA.	Homo sapiens glycophosphatidylinositol anchor attachment 1 (GPAA1), mRNA.	1.000000	0.300000	0.000000	1.100000	0.600000	0.500000	1.200000	1.200000	0.800000	1.200000	1.000000	1.200000	1.400000	0.500000	0.700000	1.800000	1.200000	1.800000	1.400000	1.700000	0.900000	1.300000	0.500000	1.300000	1.200000	0.200000	1.500000	0.900000	0.100000	1.600000	1.100000
GENE493X	Homo sapiens NY-REN-45 antigen (LOC51133), mRNA.	Homo sapiens NY-REN-45 antigen (LOC51133), mRNA.	1.000000	1.200000	0.800000	0.200000	0.800000	0.200000	1.700000	0.700000	0.900000	2.400000	2.900000	1.800000	1.300000	1.100000	0.300000	0.700000	0.400000	2.200000	2.000000	1.300000	0.400000	0.700000	0.400000	1.100000	0.400000	0.700000	1.200000	0.300000	0.000000	1.000000	0.700000
GENE573X	Homo sapiens protein phosphatase 2 (formerly 2A), catalytic subunit, beta isoform (PPP2CB) mRNA.	Homo sapiens protein phosphatase 2 (formerly 2A), catalytic subunit, beta isoform (PPP2CB) mRNA.	1.000000	0.700000	0.700000	0.500000	0.600000	0.200000	2.000000	0.900000	0.700000	2.100000	2.100000	2.000000	1.100000	0.800000	0.400000	1.200000	1.000000	2.700000	1.200000	0.800000	0.400000	0.700000	0.700000	0.900000	1.200000	0.500000	2.000000	0.400000	0.000000	0.400000	1.300000
GENE385X	Homo sapiens TFII-I protein (TFII-I) mRNA, complete cds.	Homo sapiens TFII-I protein (TFII-I) mRNA, complete cds.	1.000000	0.700000	0.500000	0.800000	0.500000	0.400000	1.800000	1.200000	0.400000	1.800000	3.500000	1.700000	0.000000	2.100000	1.200000	0.700000	0.600000	1.400000	0.700000	1.900000	0.500000	1.100000	0.600000	1.000000	0.900000	0.700000	1.200000	0.000000	0.900000	0.200000	1.000000
GENE695X	Homo sapiens hypothetical protein (BM-002), mRNA.	Homo sapiens hypothetical protein (BM-002), mRNA.	1.000000	0.800000	0.800000	1.200000	0.500000	0.600000	1.600000	1.600000	1.200000	1.700000	2.700000	1.300000	1.100000	2.200000	0.700000	0.900000	0.200000	1.300000	1.000000	2.500000	0.100000	0.800000	0.400000	1.400000	0.600000	0.600000	1.500000	0.100000	0.000000	0.300000	0.500000
GENE1109X	Homo sapiens unc-51 (C. elegans)-like kinase 1 (ULK1) mRNA, and translated products.	Homo sapiens unc-51 (C. elegans)-like kinase 1 (ULK1) mRNA, and translated products.	1.000000	0.000000	0.800000	0.200000	0.800000	1.000000	2.500000	1.000000	0.700000	0.700000	3.100000	1.400000	1.300000	2.200000	0.700000	0.800000	1.200000	1.700000	0.500000	1.800000	0.500000	0.900000	0.600000	0.700000	0.600000	0.500000	1.000000	0.100000	0.300000	0.700000	1.400000
GENE536X	Homo sapiens bromodomain adjacent to zinc finger domain, 2B (BAZ2B), mRNA.	Homo sapiens bromodomain adjacent to zinc finger domain, 2B (BAZ2B), mRNA.	1.000000	0.100000	0.300000	0.200000	1.400000	0.900000	2.200000	1.300000	0.700000	2.600000	2.600000	1.200000	1.900000	1.800000	0.600000	0.800000	0.300000	2.600000	1.300000	1.300000	0.500000	0.200000	0.400000	0.100000	0.300000	0.500000	0.500000	0.500000	1.600000	0.200000	1.200000
GENE700X	Homo sapiens Cre binding protein-like 2 mRNA, complete cds.	Homo sapiens Cre binding protein-like 2 mRNA, complete cds.	1.000000	0.300000	0.500000	1.100000	0.600000	0.400000	2.300000	2.000000	1.300000	1.500000	1.300000	1.000000	2.100000	2.800000	0.800000	0.600000	0.200000	1.400000	0.700000	0.800000	0.600000	0.800000	0.700000	1.100000	0.500000	0.300000	0.700000	0.300000	0.600000	1.000000	1.600000
GENE698X	Homo sapiens KIAA0851 protein (KIAA0851), mRNA.	Homo sapiens KIAA0851 protein (KIAA0851), mRNA.	1.000000	0.200000	0.600000	1.000000	0.500000	0.900000	2.800000	1.900000	0.800000	1.400000	2.200000	1.500000	1.600000	1.600000	1.900000	0.600000	0.100000	2.200000	1.000000	0.900000	0.600000	0.400000	0.500000	0.800000	0.500000	0.200000	1.000000	0.000000	0.000000	0.600000	1.500000
GENE575X	Homo sapiens KIAA0475 gene product (KIAA0475), mRNA.	Homo sapiens KIAA0475 gene product (KIAA0475), mRNA.	1.000000	0.900000	1.300000	0.700000	0.600000	1.100000	2.100000	1.400000	1.100000	1.400000	2.000000	1.200000	1.700000	1.900000	0.700000	1.500000	0.300000	1.400000	0.900000	0.800000	0.300000	0.600000	0.600000	0.700000	0.300000	1.100000	1.000000	0.300000	1.000000	0.400000	0.800000
GENE369X	Homo sapiens MLN51 protein (MLN51), mRNA.	Homo sapiens MLN51 protein (MLN51), mRNA.	1.000000	0.600000	0.500000	1.000000	1.900000	0.600000	1.900000	1.500000	0.900000	1.900000	2.500000	1.000000	1.700000	1.600000	0.800000	0.700000	0.400000	2.200000	1.200000	1.500000	0.400000	0.400000	0.700000	0.600000	0.500000	0.900000	0.900000	0.200000	0.000000	0.400000	0.700000
[truncated: 2,314 more rows]
