# Supplementary material for: Characteristics and clustering of human ribosomal protein genes
Source: BMC Genomics. 2006 Feb 28;7:37. doi: 10.1186/1471-2164-7-37 (PMC1459141; doi:10.1186/1471-2164-7-37)
Supplement: Additional File 9 — The data files for the cluster analyses in Gene expression, Amino acid composition and Codon composition. The output file (gene_expression.cdt, amino_acid.cdt, codon.cdt) of Cluster 3.0. To make Figure 1, 4 and 5, these data file were used by the Treeview 1.0.12. The order of the gene names in these files was arranged based on the result of cluster analysis. [file 1471-2164-7-37-S9.gtr]

NODE1X	GENE1659X	GENE1673X	0.999904
NODE2X	GENE2769X	GENE2787X	0.999867
NODE3X	GENE1418X	GENE1445X	0.999817
NODE4X	GENE1568X	GENE1931X	0.999785
NODE5X	NODE3X	GENE1467X	0.999585
NODE6X	GENE29X	GENE83X	0.999336
NODE7X	NODE5X	GENE1420X	0.999295
NODE8X	GENE774X	GENE794X	0.999170
NODE9X	GENE68X	GENE763X	0.999123
NODE10X	GENE47X	GENE787X	0.998996
NODE11X	GENE784X	GENE833X	0.998792
NODE12X	GENE721X	GENE793X	0.998640
NODE13X	GENE750X	GENE1959X	0.998505
NODE14X	NODE9X	GENE194X	0.998481
NODE15X	GENE2990X	GENE3030X	0.998445
NODE16X	GENE505X	GENE574X	0.998300
NODE17X	GENE1201X	NODE2X	0.998255
NODE18X	GENE1904X	GENE3205X	0.998160
NODE19X	GENE1660X	GENE2321X	0.998052
NODE20X	GENE2327X	GENE3050X	0.998006
NODE21X	GENE1954X	GENE2251X	0.997826
NODE22X	GENE2164X	GENE2728X	0.997646
NODE23X	GENE1293X	GENE2622X	0.997616
NODE24X	GENE915X	NODE1X	0.997501
NODE25X	NODE4X	GENE1604X	0.997460
NODE26X	GENE776X	GENE801X	0.997318
NODE27X	GENE736X	NODE13X	0.997203
NODE28X	NODE27X	GENE757X	0.997203
NODE29X	GENE1225X	GENE1591X	0.997151
NODE30X	GENE2160X	GENE2543X	0.996983
NODE31X	GENE461X	GENE513X	0.996946
NODE32X	NODE31X	NODE16X	0.996946
NODE33X	GENE906X	GENE983X	0.996861
NODE34X	NODE6X	NODE12X	0.996852
NODE35X	GENE533X	GENE2233X	0.996812
NODE36X	GENE1807X	GENE1855X	0.996778
NODE37X	NODE10X	GENE973X	0.996614
NODE38X	GENE804X	GENE843X	0.996612
NODE39X	GENE739X	NODE23X	0.996566
NODE40X	NODE39X	GENE2221X	0.996566
NODE41X	NODE11X	GENE837X	0.996511
NODE42X	GENE2495X	GENE2999X	0.996440
NODE43X	GENE1162X	NODE17X	0.996229
NODE44X	NODE7X	GENE1442X	0.995977
NODE45X	GENE2992X	GENE3003X	0.995709
NODE46X	NODE32X	GENE735X	0.995656
NODE47X	GENE754X	GENE2570X	0.995629
NODE48X	GENE603X	NODE47X	0.995602
NODE49X	NODE29X	GENE2043X	0.995448
NODE50X	GENE286X	GENE1582X	0.995096
NODE51X	GENE391X	NODE24X	0.995046
NODE52X	NODE45X	GENE3169X	0.994885
NODE53X	GENE1236X	GENE2029X	0.994582
NODE54X	GENE1435X	NODE52X	0.994565
NODE55X	NODE48X	NODE40X	0.994557
NODE56X	GENE1773X	GENE2542X	0.994541
NODE57X	NODE44X	GENE1423X	0.994522
NODE58X	GENE313X	GENE817X	0.994219
NODE59X	GENE820X	GENE2507X	0.994157
NODE60X	NODE46X	GENE2169X	0.994097
NODE61X	GENE1317X	GENE1502X	0.994093
NODE62X	GENE1471X	GENE1709X	0.994051
NODE63X	GENE1988X	GENE2423X	0.993840
NODE64X	GENE1409X	NODE57X	0.993751
NODE65X	NODE14X	NODE28X	0.993650
NODE66X	NODE55X	GENE2437X	0.993420
NODE67X	GENE207X	GENE3210X	0.993348
NODE68X	GENE1607X	GENE1922X	0.993333
NODE69X	GENE1572X	GENE1615X	0.993157
NODE70X	GENE1589X	GENE2027X	0.993144
NODE71X	GENE1929X	GENE1946X	0.993130
NODE72X	GENE156X	NODE26X	0.993104
NODE73X	GENE741X	NODE8X	0.993030
NODE74X	NODE66X	GENE2564X	0.993012
NODE75X	NODE74X	GENE1368X	0.993012
NODE76X	GENE1011X	GENE1255X	0.992922
NODE77X	GENE956X	NODE49X	0.992890
NODE78X	GENE818X	GENE3066X	0.992832
NODE79X	GENE284X	NODE43X	0.992810
NODE80X	NODE53X	GENE1469X	0.992740
NODE81X	GENE2135X	GENE2774X	0.992509
NODE82X	NODE67X	NODE81X	0.992489
NODE83X	NODE54X	NODE42X	0.992442
NODE84X	NODE34X	GENE124X	0.992194
NODE85X	GENE1928X	NODE21X	0.992168
NODE86X	GENE1121X	NODE85X	0.991854
NODE87X	GENE1039X	GENE3280X	0.991840
NODE88X	NODE50X	GENE868X	0.991743
NODE89X	GENE1161X	GENE2719X	0.991693
NODE90X	GENE1600X	GENE2715X	0.991558
NODE91X	GENE815X	NODE76X	0.991549
NODE92X	NODE82X	NODE75X	0.991365
NODE93X	NODE25X	NODE71X	0.991239
NODE94X	NODE83X	GENE2917X	0.991225
NODE95X	GENE814X	NODE61X	0.990921
NODE96X	GENE889X	GENE1299X	0.990663
NODE97X	GENE2020X	GENE2782X	0.990618
NODE98X	GENE16X	GENE92X	0.990563
NODE99X	NODE19X	GENE2354X	0.990557
NODE100X	GENE1800X	NODE36X	0.990086
NODE101X	GENE1164X	GENE1219X	0.989787
NODE102X	GENE1609X	GENE3032X	0.989611
NODE103X	GENE1050X	GENE1118X	0.989507
NODE104X	NODE92X	GENE1986X	0.989507
NODE105X	GENE3228X	GENE2711X	0.989466
NODE106X	GENE368X	GENE1827X	0.989456
NODE107X	GENE1038X	NODE97X	0.989414
NODE108X	NODE107X	GENE2195X	0.989414
NODE109X	NODE51X	NODE99X	0.989411
NODE110X	GENE394X	GENE2531X	0.989291
NODE111X	NODE37X	GENE2781X	0.989252
NODE112X	GENE716X	GENE2236X	0.989198
NODE113X	NODE72X	NODE112X	0.989198
NODE114X	NODE93X	GENE2861X	0.989105
NODE115X	GENE1933X	GENE1994X	0.989057
NODE116X	NODE91X	GENE1016X	0.989039
NODE117X	GENE2213X	GENE2933X	0.989001
NODE118X	GENE417X	NODE117X	0.989001
NODE119X	NODE100X	GENE2552X	0.988927
NODE120X	NODE79X	GENE1085X	0.988915
NODE121X	NODE58X	GENE2578X	0.988666
NODE122X	NODE33X	GENE2071X	0.988510
NODE123X	NODE18X	GENE3005X	0.988498
NODE124X	GENE1291X	NODE123X	0.988498
NODE125X	NODE124X	GENE2560X	0.988498
NODE126X	GENE1289X	NODE62X	0.988312
NODE127X	NODE59X	GENE2482X	0.988272
NODE128X	GENE1909X	GENE2938X	0.988201
NODE129X	NODE86X	GENE2277X	0.988156
NODE130X	NODE118X	NODE89X	0.988075
NODE131X	GENE1230X	GENE1247X	0.988037
NODE132X	GENE13X	NODE88X	0.987807
NODE133X	NODE132X	GENE3116X	0.987807
NODE134X	GENE1973X	GENE2406X	0.987595
NODE135X	GENE1919X	GENE2708X	0.987414
NODE136X	NODE73X	GENE872X	0.987395
NODE137X	NODE94X	GENE2989X	0.987259
NODE138X	NODE130X	GENE2924X	0.987239
NODE139X	NODE65X	GENE840X	0.987230
NODE140X	NODE116X	GENE2799X	0.987200
NODE141X	NODE140X	NODE131X	0.987200
NODE142X	NODE138X	GENE1791X	0.987112
NODE143X	GENE309X	GENE917X	0.987042
NODE144X	NODE136X	GENE2591X	0.986947
NODE145X	GENE738X	NODE41X	0.986382
NODE146X	GENE254X	GENE1443X	0.986317
NODE147X	GENE2170X	GENE2783X	0.986134
NODE148X	GENE1466X	GENE2625X	0.986093
NODE149X	NODE77X	NODE148X	0.986093
NODE150X	NODE127X	GENE1627X	0.985929
NODE151X	NODE125X	GENE1646X	0.985632
NODE152X	GENE1076X	GENE1123X	0.985566
NODE153X	NODE68X	GENE2724X	0.985398
NODE154X	NODE108X	GENE2574X	0.985287
NODE155X	GENE1626X	GENE2092X	0.985001
NODE156X	NODE104X	GENE3139X	0.984884
NODE157X	GENE1581X	GENE1960X	0.984739
NODE158X	NODE129X	GENE1483X	0.984646
NODE159X	NODE155X	GENE1793X	0.984557
NODE160X	NODE156X	GENE2515X	0.984547
NODE161X	NODE160X	GENE1966X	0.984527
NODE162X	NODE137X	NODE15X	0.984507
NODE163X	NODE133X	GENE2699X	0.984413
NODE164X	GENE1186X	GENE2550X	0.984412
NODE165X	GENE717X	GENE3175X	0.984156
NODE166X	NODE142X	GENE952X	0.984083
NODE167X	NODE122X	GENE1002X	0.983574
NODE168X	GENE1340X	GENE2299X	0.983443
NODE169X	NODE152X	GENE1140X	0.983324
NODE170X	GENE2263X	GENE3113X	0.983319
NODE171X	NODE111X	GENE753X	0.983228
NODE172X	NODE30X	GENE2962X	0.983130
NODE173X	NODE145X	GENE764X	0.983125
NODE174X	GENE3273X	GENE3244X	0.982982
NODE175X	GENE1184X	NODE119X	0.982862
NODE176X	NODE175X	GENE2067X	0.982862
NODE177X	NODE171X	NODE144X	0.982841
NODE178X	GENE118X	GENE355X	0.982793
NODE179X	GENE1150X	GENE1251X	0.982637
NODE180X	NODE35X	NODE170X	0.982541
NODE181X	NODE150X	GENE2471X	0.982476
NODE182X	GENE866X	GENE876X	0.982416
NODE183X	GENE1328X	GENE2664X	0.982353
NODE184X	GENE1766X	NODE56X	0.982299
NODE185X	GENE76X	GENE1114X	0.982185
NODE186X	GENE1918X	NODE134X	0.982063
NODE187X	GENE2517X	GENE3023X	0.982017
NODE188X	NODE162X	GENE2988X	0.982006
NODE189X	NODE166X	GENE2351X	0.982005
NODE190X	NODE189X	GENE1270X	0.982005
NODE191X	GENE75X	NODE190X	0.982005
NODE192X	NODE191X	GENE3070X	0.981986
NODE193X	GENE1337X	GENE1618X	0.981894
NODE194X	GENE153X	GENE2775X	0.981866
NODE195X	NODE60X	GENE1752X	0.981767
NODE196X	GENE2016X	GENE2626X	0.981760
NODE197X	NODE113X	GENE875X	0.981620
NODE198X	NODE153X	GENE1977X	0.981441
NODE199X	NODE102X	GENE2895X	0.981390
NODE200X	GENE3151X	GENE3001X	0.981351
NODE201X	GENE1163X	GENE2548X	0.981189
NODE202X	NODE149X	NODE158X	0.981027
NODE203X	NODE202X	NODE135X	0.981027
NODE204X	GENE1448X	NODE115X	0.980851
NODE205X	NODE163X	GENE2202X	0.980795
NODE206X	NODE178X	GENE131X	0.980491
NODE207X	NODE121X	NODE195X	0.980466
NODE208X	GENE518X	GENE955X	0.980376
NODE209X	GENE3255X	GENE3256X	0.979981
NODE210X	GENE82X	GENE2405X	0.979938
NODE211X	NODE210X	NODE194X	0.979938
NODE212X	NODE192X	NODE211X	0.979938
NODE213X	GENE3161X	GENE2506X	0.979875
NODE214X	GENE3250X	GENE3092X	0.979750
NODE215X	GENE2036X	GENE2872X	0.979630
NODE216X	NODE212X	GENE1515X	0.979538
NODE217X	NODE216X	GENE832X	0.979538
NODE218X	GENE773X	GENE1882X	0.979508
NODE219X	NODE95X	GENE1504X	0.979459
NODE220X	GENE1506X	GENE2396X	0.979444
NODE221X	NODE217X	NODE220X	0.979444
NODE222X	NODE143X	GENE844X	0.979286
NODE223X	NODE222X	NODE213X	0.979286
NODE224X	NODE206X	GENE1444X	0.979151
NODE225X	GENE492X	GENE1054X	0.979137
NODE226X	NODE199X	GENE1677X	0.978904
NODE227X	GENE974X	GENE1569X	0.978835
NODE228X	GENE994X	GENE2086X	0.978757
NODE229X	GENE3247X	GENE3252X	0.978578
NODE230X	NODE229X	GENE3229X	0.978578
NODE231X	NODE230X	GENE3240X	0.978578
NODE232X	NODE63X	GENE2032X	0.978353
NODE233X	NODE172X	NODE20X	0.978334
NODE234X	GENE783X	NODE187X	0.978295
NODE235X	GENE3237X	GENE3278X	0.978148
NODE236X	NODE114X	GENE1583X	0.978079
NODE237X	GENE3269X	GENE3225X	0.978077
NODE238X	GENE823X	GENE831X	0.977965
NODE239X	NODE90X	NODE198X	0.977943
NODE240X	GENE333X	GENE630X	0.977934
NODE241X	GENE527X	GENE1208X	0.977843
NODE242X	NODE227X	GENE2863X	0.977681
NODE243X	GENE931X	NODE164X	0.977488
NODE244X	NODE197X	GENE888X	0.977474
NODE245X	NODE139X	NODE173X	0.977469
NODE246X	NODE221X	GENE1370X	0.977410
NODE247X	NODE224X	GENE281X	0.977337
NODE248X	NODE247X	GENE325X	0.977337
NODE249X	NODE232X	GENE3101X	0.977187
NODE250X	NODE103X	GENE2120X	0.976772
NODE251X	GENE377X	GENE2174X	0.976656
NODE252X	NODE248X	NODE106X	0.976608
NODE253X	NODE246X	GENE584X	0.976464
NODE254X	NODE181X	NODE249X	0.976185
NODE255X	GENE1277X	GENE1847X	0.976138
NODE256X	GENE1248X	NODE236X	0.975577
NODE257X	NODE256X	NODE126X	0.975577
NODE258X	GENE992X	GENE3171X	0.975539
NODE259X	GENE1215X	GENE1765X	0.975348
NODE260X	NODE244X	NODE165X	0.975304
NODE261X	NODE260X	GENE874X	0.975304
NODE262X	NODE84X	GENE84X	0.975294
NODE263X	GENE373X	NODE250X	0.975290
NODE264X	NODE253X	GENE1290X	0.975073
NODE265X	NODE252X	GENE508X	0.974992
NODE266X	NODE265X	NODE146X	0.974992
NODE267X	NODE234X	GENE1233X	0.974988
NODE268X	NODE161X	GENE2392X	0.974967
NODE269X	GENE438X	GENE532X	0.974886
NODE270X	GENE290X	GENE2107X	0.974675
NODE271X	GENE473X	GENE1172X	0.974656
NODE272X	NODE271X	GENE1621X	0.974656
NODE273X	GENE1276X	NODE204X	0.974605
NODE274X	GENE1322X	GENE1480X	0.974602
NODE275X	GENE1494X	GENE2675X	0.974575
NODE276X	NODE243X	GENE1185X	0.974512
NODE277X	GENE2054X	GENE3013X	0.974289
NODE278X	GENE306X	NODE207X	0.974282
NODE279X	NODE264X	NODE268X	0.974247
NODE280X	GENE1017X	NODE188X	0.974228
NODE281X	NODE269X	NODE238X	0.974191
NODE282X	GENE3236X	GENE3226X	0.974047
NODE283X	NODE282X	NODE237X	0.974047
NODE284X	NODE283X	GENE3251X	0.974047
NODE285X	GENE2008X	GENE2721X	0.973715
NODE286X	GENE1945X	GENE2025X	0.973585
NODE287X	GENE839X	GENE862X	0.973405
NODE288X	NODE226X	GENE1937X	0.973230
NODE289X	GENE346X	GENE660X	0.973221
NODE290X	GENE541X	GENE552X	0.973032
NODE291X	NODE141X	GENE2911X	0.972886
NODE292X	NODE291X	GENE1216X	0.972886
NODE293X	NODE70X	NODE286X	0.972857
NODE294X	NODE120X	NODE201X	0.972839
NODE295X	NODE266X	NODE228X	0.972784
NODE296X	NODE205X	GENE35X	0.972462
NODE297X	NODE180X	NODE242X	0.972428
NODE298X	GENE428X	NODE297X	0.972428
NODE299X	GENE579X	GENE2752X	0.972423
NODE300X	GENE109X	GENE2737X	0.972313
NODE301X	NODE300X	GENE304X	0.972313
NODE302X	NODE296X	GENE2141X	0.972259
NODE303X	NODE292X	GENE1908X	0.972120
NODE304X	GENE335X	GENE890X	0.972095
NODE305X	NODE267X	GENE1234X	0.972051
NODE306X	NODE305X	GENE2508X	0.972051
NODE307X	GENE892X	GENE897X	0.972033
NODE308X	NODE270X	NODE289X	0.972031
NODE309X	GENE195X	GENE1970X	0.971994
NODE310X	GENE2053X	GENE2155X	0.971953
NODE311X	GENE1441X	GENE1578X	0.971889
NODE312X	NODE295X	GENE896X	0.971851
NODE313X	NODE312X	GENE2103X	0.971851
NODE314X	GENE48X	GENE2713X	0.971848
NODE315X	GENE1541X	NODE147X	0.971827
NODE316X	NODE239X	GENE2413X	0.971802
NODE317X	NODE151X	GENE3065X	0.971686
NODE318X	GENE20X	GENE2099X	0.971653
NODE319X	GENE366X	GENE697X	0.971605
NODE320X	GENE314X	GENE336X	0.971578
NODE321X	GENE570X	GENE1550X	0.971407
NODE322X	NODE109X	GENE2723X	0.971311
NODE323X	GENE52X	GENE1710X	0.971190
NODE324X	GENE1500X	NODE277X	0.971167
NODE325X	GENE1064X	GENE2597X	0.971142
NODE326X	GENE298X	GENE828X	0.970925
NODE327X	GENE251X	GENE302X	0.970903
NODE328X	NODE327X	GENE680X	0.970903
NODE329X	NODE278X	GENE1026X	0.970856
NODE330X	GENE1924X	GENE2473X	0.970841
NODE331X	NODE245X	GENE444X	0.970785
NODE332X	GENE42X	GENE816X	0.970767
NODE333X	NODE231X	GENE3222X	0.970744
NODE334X	NODE333X	GENE3260X	0.970744
NODE335X	GENE1320X	GENE2735X	0.970721
NODE336X	NODE301X	GENE2097X	0.970705
NODE337X	NODE336X	GENE2148X	0.970705
NODE338X	NODE337X	GENE699X	0.970705
NODE339X	GENE971X	GENE1662X	0.970684
NODE340X	NODE326X	GENE549X	0.970654
NODE341X	GENE3109X	NODE176X	0.970648
NODE342X	GENE788X	GENE2143X	0.970616
NODE343X	GENE418X	NODE299X	0.970558
NODE344X	GENE635X	GENE3155X	0.970557
NODE345X	GENE129X	GENE2692X	0.970484
NODE346X	NODE325X	GENE1488X	0.970443
NODE347X	GENE3122X	GENE3077X	0.970349
NODE348X	GENE1517X	GENE1887X	0.970308
NODE349X	GENE799X	GENE1867X	0.970292
NODE350X	NODE340X	GENE704X	0.970168
NODE351X	GENE1318X	GENE1629X	0.970114
NODE352X	NODE313X	GENE1316X	0.970090
NODE353X	GENE683X	NODE203X	0.969969
NODE354X	GENE796X	GENE3190X	0.969916
NODE355X	NODE261X	NODE354X	0.969916
NODE356X	GENE1100X	NODE179X	0.969867
NODE357X	GENE3181X	GENE3154X	0.969732
NODE358X	NODE263X	GENE950X	0.969667
NODE359X	NODE64X	GENE1760X	0.969638
NODE360X	GENE1385X	GENE2682X	0.969632
NODE361X	GENE324X	NODE281X	0.969596
NODE362X	NODE361X	GENE1620X	0.969596
NODE363X	NODE362X	GENE1117X	0.969596
NODE364X	GENE1063X	GENE1263X	0.969558
NODE365X	NODE308X	GENE2479X	0.969539
NODE366X	NODE328X	NODE365X	0.969539
NODE367X	GENE149X	GENE316X	0.969429
NODE368X	GENE615X	GENE3059X	0.969392
NODE369X	GENE67X	GENE450X	0.969143
NODE370X	GENE854X	GENE898X	0.969109
NODE371X	NODE279X	GENE2449X	0.969051
NODE372X	NODE306X	GENE2444X	0.968995
NODE373X	NODE346X	GENE1934X	0.968993
NODE374X	NODE159X	GENE2673X	0.968925
NODE375X	GENE2002X	GENE2264X	0.968884
NODE376X	NODE275X	GENE1856X	0.968858
NODE377X	NODE218X	GENE1597X	0.968695
NODE378X	GENE151X	NODE377X	0.968695
NODE379X	NODE223X	GENE351X	0.968524
NODE380X	NODE193X	GENE1794X	0.968425
NODE381X	GENE367X	GENE674X	0.968420
NODE382X	NODE381X	NODE351X	0.968420
NODE383X	GENE611X	GENE1227X	0.968396
NODE384X	GENE1043X	GENE1658X	0.968301
NODE385X	GENE3235X	GENE3231X	0.967922
NODE386X	NODE373X	GENE1963X	0.967919
NODE387X	GENE1245X	GENE2035X	0.967860
NODE388X	NODE272X	NODE316X	0.967808
NODE389X	NODE196X	GENE2907X	0.967764
NODE390X	GENE851X	GENE984X	0.967520
NODE391X	NODE334X	NODE174X	0.967381
NODE392X	NODE391X	GENE3264X	0.967381
NODE393X	GENE886X	GENE991X	0.967287
NODE394X	GENE1526X	GENE1655X	0.967095
NODE395X	NODE394X	GENE3078X	0.967095
NODE396X	NODE96X	NODE317X	0.967089
NODE397X	GENE343X	GENE1391X	0.966805
NODE398X	GENE141X	GENE354X	0.966741
NODE399X	NODE385X	GENE3220X	0.966734
NODE400X	GENE105X	NODE399X	0.966734
NODE401X	NODE363X	NODE288X	0.966688
NODE402X	GENE719X	GENE729X	0.966632
NODE403X	NODE382X	GENE1890X	0.966496
NODE404X	NODE349X	GENE2280X	0.966491
NODE405X	NODE404X	GENE1200X	0.966441
NODE406X	GENE250X	GENE2935X	0.966390
NODE407X	GENE1079X	GENE2189X	0.966380
NODE408X	NODE407X	GENE1821X	0.966380
NODE409X	NODE408X	GENE3178X	0.966380
NODE410X	GENE329X	NODE409X	0.966380
NODE411X	GENE3074X	GENE2573X	0.966230
NODE412X	NODE343X	GENE2939X	0.966171
NODE413X	NODE225X	GENE701X	0.966140
NODE414X	GENE3088X	GENE1632X	0.966064
NODE415X	GENE318X	NODE287X	0.965999
NODE416X	NODE284X	GENE3230X	0.965875
NODE417X	NODE416X	GENE3249X	0.965875
NODE418X	NODE417X	GENE3234X	0.965875
NODE419X	NODE418X	GENE3233X	0.965875
NODE420X	NODE419X	GENE3261X	0.965875
NODE421X	NODE420X	GENE3238X	0.965875
NODE422X	GENE65X	GENE2886X	0.965872
NODE423X	GENE1989X	GENE2497X	0.965830
NODE424X	NODE371X	GENE3063X	0.965754
NODE425X	NODE366X	GENE1524X	0.965722
NODE426X	NODE368X	GENE1539X	0.965619
NODE427X	GENE338X	GENE1789X	0.965568
NODE428X	GENE114X	GENE332X	0.965517
NODE429X	GENE1333X	GENE2064X	0.965482
NODE430X	NODE105X	GENE3218X	0.965400
NODE431X	GENE673X	GENE2633X	0.965352
NODE432X	GENE677X	GENE1099X	0.965303
NODE433X	GENE2607X	GENE2700X	0.965297
NODE434X	GENE1450X	NODE433X	0.965297
NODE435X	NODE434X	NODE389X	0.965297
NODE436X	GENE51X	GENE2555X	0.965296
NODE437X	GENE158X	GENE2826X	0.965276
NODE438X	NODE400X	GENE2581X	0.965235
NODE439X	NODE276X	GENE1012X	0.965177
NODE440X	NODE379X	GENE3130X	0.965030
NODE441X	NODE410X	GENE1806X	0.965018
NODE442X	NODE331X	NODE182X	0.965013
NODE443X	NODE294X	GENE1180X	0.964983
NODE444X	GENE3096X	GENE1842X	0.964873
NODE445X	NODE356X	NODE444X	0.964873
NODE446X	NODE445X	GENE1192X	0.964873
NODE447X	NODE254X	NODE414X	0.964814
NODE448X	GENE86X	GENE806X	0.964632
NODE449X	GENE2246X	GENE2584X	0.964602
NODE450X	GENE618X	NODE449X	0.964602
NODE451X	GENE656X	GENE2599X	0.964545
NODE452X	GENE1171X	GENE2460X	0.964432
NODE453X	GENE1536X	GENE2090X	0.964412
NODE454X	GENE1229X	GENE1341X	0.964391
NODE455X	NODE452X	GENE1764X	0.964317
NODE456X	NODE424X	GENE1124X	0.964133
NODE457X	NODE380X	GENE1985X	0.963989
NODE458X	GENE975X	NODE457X	0.963989
NODE459X	GENE2458X	GENE2476X	0.963965
NODE460X	NODE415X	GENE944X	0.963950
NODE461X	NODE320X	GENE451X	0.963931
NODE462X	NODE403X	GENE772X	0.963913
NODE463X	GENE323X	NODE462X	0.963913
NODE464X	GENE1742X	GENE1968X	0.963905
NODE465X	NODE388X	GENE1927X	0.963784
NODE466X	GENE531X	GENE619X	0.963781
NODE467X	NODE466X	NODE405X	0.963781
NODE468X	GENE1168X	GENE2250X	0.963676
NODE469X	NODE200X	GENE2993X	0.963662
NODE470X	GENE3239X	NODE87X	0.963581
NODE471X	NODE438X	NODE470X	0.963581
NODE472X	NODE471X	GENE3265X	0.963581
NODE473X	GENE1048X	GENE1616X	0.963527
NODE474X	NODE302X	GENE1915X	0.963485
NODE475X	GENE2880X	GENE1860X	0.963477
NODE476X	NODE425X	NODE475X	0.963477
NODE477X	GENE204X	NODE476X	0.963477
NODE478X	NODE477X	GENE1053X	0.963477
NODE479X	GENE1656X	GENE2892X	0.963460
NODE480X	GENE2296X	GENE2772X	0.963398
NODE481X	GENE112X	NODE441X	0.963353
NODE482X	NODE310X	GENE2422X	0.963328
NODE483X	NODE463X	GENE542X	0.963302
NODE484X	NODE437X	GENE348X	0.963146
NODE485X	NODE372X	GENE1401X	0.963079
NODE486X	NODE485X	GENE3031X	0.963079
NODE487X	GENE172X	GENE1159X	0.963070
NODE488X	NODE396X	GENE1393X	0.963048
NODE489X	GENE126X	GENE2308X	0.962992
NODE490X	NODE353X	GENE1367X	0.962990
NODE491X	GENE8X	GENE1942X	0.962972
NODE492X	NODE338X	GENE2821X	0.962932
NODE493X	GENE2852X	GENE2342X	0.962921
NODE494X	NODE426X	GENE2896X	0.962880
NODE495X	NODE386X	GENE1841X	0.962804
NODE496X	NODE298X	GENE929X	0.962799
NODE497X	NODE481X	GENE1434X	0.962777
NODE498X	NODE497X	GENE311X	0.962777
NODE499X	GENE410X	NODE431X	0.962767
NODE500X	NODE360X	GENE2459X	0.962742
NODE501X	GENE295X	GENE1307X	0.962729
NODE502X	GENE501X	GENE577X	0.962727
NODE503X	GENE528X	GENE2856X	0.962706
NODE504X	NODE369X	NODE503X	0.962706
NODE505X	NODE504X	NODE461X	0.962706
NODE506X	GENE1913X	GENE2217X	0.962636
NODE507X	NODE401X	GENE1969X	0.962576
NODE508X	NODE505X	GENE587X	0.962405
NODE509X	GENE502X	NODE500X	0.962371
NODE510X	GENE2840X	GENE2084X	0.962329
NODE511X	NODE257X	GENE2295X	0.962306
NODE512X	GENE121X	GENE1990X	0.962264
NODE513X	GENE132X	GENE1831X	0.962221
NODE514X	NODE513X	NODE478X	0.962221
NODE515X	NODE514X	GENE515X	0.962221
NODE516X	GENE1223X	GENE1872X	0.962164
NODE517X	GENE225X	GENE349X	0.962109
NODE518X	GENE100X	GENE125X	0.962007
NODE519X	NODE465X	NODE157X	0.961928
NODE520X	GENE2929X	GENE1828X	0.961865
NODE521X	NODE509X	GENE3194X	0.961848
NODE522X	NODE350X	GENE1155X	0.961791
NODE523X	GENE279X	NODE522X	0.961791
NODE524X	NODE523X	GENE1332X	0.961791
NODE525X	GENE1303X	GENE1816X	0.961706
NODE526X	GENE830X	GENE2453X	0.961691
NODE527X	NODE450X	GENE2496X	0.961681
NODE528X	NODE397X	NODE527X	0.961681
NODE529X	GENE98X	GENE3272X	0.961674
NODE530X	GENE708X	GENE2418X	0.961646
NODE531X	GENE2879X	NODE303X	0.961561
NODE532X	NODE352X	NODE460X	0.961440
NODE533X	NODE532X	GENE1943X	0.961440
NODE534X	NODE533X	GENE465X	0.961440
NODE535X	NODE519X	GENE2125X	0.961437
NODE536X	GENE2569X	GENE2655X	0.961417
NODE537X	NODE498X	GENE2474X	0.961367
NODE538X	NODE537X	GENE1894X	0.961367
NODE539X	NODE241X	GENE2194X	0.961358
NODE540X	GENE1584X	GENE1601X	0.961349
NODE541X	NODE80X	NODE215X	0.961317
NODE542X	NODE538X	GENE2710X	0.961302
NODE543X	NODE530X	GENE2019X	0.961246
NODE544X	NODE512X	NODE487X	0.961185
NODE545X	NODE542X	NODE544X	0.961185
NODE546X	NODE545X	GENE485X	0.961185
NODE547X	NODE546X	GENE1446X	0.961185
NODE548X	GENE258X	GENE791X	0.961184
NODE549X	NODE548X	GENE2013X	0.961184
NODE550X	GENE1863X	GENE2690X	0.961137
NODE551X	GENE3257X	NODE430X	0.961091
NODE552X	NODE528X	GENE640X	0.961073
NODE553X	NODE552X	GENE860X	0.961073
NODE554X	GENE2998X	NODE280X	0.961043
NODE555X	GENE3090X	GENE1282X	0.960986
NODE556X	NODE555X	GENE1936X	0.960986
NODE557X	NODE378X	NODE524X	0.960954
NODE558X	NODE515X	NODE557X	0.960954
NODE559X	NODE558X	GENE768X	0.960954
NODE560X	NODE559X	NODE484X	0.960954
NODE561X	NODE521X	GENE1965X	0.960887
NODE562X	NODE561X	GENE881X	0.960887
NODE563X	GENE540X	GENE1776X	0.960844
NODE564X	NODE486X	GENE2510X	0.960742
NODE565X	NODE341X	GENE1825X	0.960724
NODE566X	NODE565X	GENE2520X	0.960724
NODE567X	NODE540X	GENE1599X	0.960674
NODE568X	GENE2380X	GENE3121X	0.960633
NODE569X	GENE46X	GENE1080X	0.960603
NODE570X	NODE432X	GENE1726X	0.960596
NODE571X	NODE318X	GENE1598X	0.960566
NODE572X	GENE337X	GENE1770X	0.960565
NODE573X	NODE421X	GENE3274X	0.960455
NODE574X	NODE511X	NODE311X	0.960278
NODE575X	NODE447X	NODE186X	0.960240
NODE576X	GENE657X	GENE1348X	0.960161
NODE577X	NODE576X	GENE1728X	0.960161
NODE578X	GENE1052X	GENE2698X	0.960094
NODE579X	NODE547X	NODE578X	0.960094
NODE580X	NODE483X	GENE1095X	0.960079
NODE581X	GENE173X	NODE496X	0.959981
NODE582X	GENE2328X	GENE2421X	0.959955
NODE583X	GENE2851X	NODE459X	0.959938
NODE584X	GENE550X	GENE2106X	0.959927
NODE585X	GENE578X	GENE1711X	0.959915
NODE586X	NODE585X	GENE1738X	0.959915
NODE587X	GENE530X	NODE586X	0.959915
NODE588X	NODE577X	GENE2539X	0.959896
NODE589X	NODE473X	GENE1154X	0.959877
NODE590X	GENE358X	NODE589X	0.959877
NODE591X	GENE89X	GENE117X	0.959857
NODE592X	GENE406X	GENE413X	0.959822
NODE593X	NODE592X	GENE429X	0.959822
NODE594X	NODE593X	GENE1562X	0.959822
NODE595X	NODE594X	GENE1993X	0.959822
NODE596X	NODE560X	NODE595X	0.959822
NODE597X	NODE596X	GENE1196X	0.959822
NODE598X	NODE597X	NODE549X	0.959822
NODE599X	NODE598X	GENE2832X	0.959822
NODE600X	NODE579X	GENE539X	0.959820
NODE601X	NODE494X	GENE1173X	0.959819
NODE602X	NODE601X	NODE520X	0.959819
NODE603X	GENE1326X	NODE551X	0.959679
NODE604X	NODE553X	GENE661X	0.959640
NODE605X	NODE604X	NODE602X	0.959640
NODE606X	NODE605X	GENE1718X	0.959640
NODE607X	GENE2718X	GENE3188X	0.959623
NODE608X	GENE558X	GENE1561X	0.959616
NODE609X	NODE517X	GENE482X	0.959600
NODE610X	NODE259X	GENE1319X	0.959598
NODE611X	NODE240X	GENE545X	0.959542
NODE612X	GENE1082X	GENE2149X	0.959479
NODE613X	NODE375X	NODE493X	0.959465
NODE614X	NODE395X	NODE613X	0.959465
NODE615X	NODE587X	GENE3156X	0.959432
NODE616X	NODE456X	GENE600X	0.959320
NODE617X	NODE472X	NODE392X	0.959310
NODE618X	NODE467X	NODE451X	0.959193
NODE619X	GENE222X	NODE618X	0.959193
NODE620X	NODE619X	NODE255X	0.959193
NODE621X	NODE599X	GENE1183X	0.959181
NODE622X	NODE606X	GENE1651X	0.959178
NODE623X	NODE332X	GENE887X	0.959140
NODE624X	GENE658X	NODE169X	0.959130
NODE625X	GENE220X	NODE622X	0.959111
NODE626X	NODE427X	GENE1680X	0.959109
NODE627X	NODE626X	GENE2130X	0.959109
NODE628X	GENE1637X	NODE22X	0.959040
NODE629X	NODE628X	GENE1852X	0.959040
NODE630X	NODE543X	GENE1250X	0.958954
NODE631X	NODE501X	GENE1269X	0.958897
NODE632X	NODE495X	NODE435X	0.958895
NODE633X	GENE299X	GENE3118X	0.958881
NODE634X	NODE580X	GENE1576X	0.958828
NODE635X	NODE573X	GENE3223X	0.958790
NODE636X	GENE2096X	GENE2435X	0.958776
NODE637X	GENE2001X	GENE2255X	0.958767
NODE638X	GENE1523X	GENE3068X	0.958739
NODE639X	GENE2882X	GENE2116X	0.958726
NODE640X	NODE319X	NODE639X	0.958726
NODE641X	GENE294X	GENE1767X	0.958704
NODE642X	NODE539X	GENE642X	0.958497
NODE643X	GENE948X	GENE2963X	0.958352
NODE644X	NODE600X	GENE3012X	0.958291
NODE645X	GENE990X	GENE1021X	0.958135
NODE646X	NODE508X	GENE209X	0.957949
NODE647X	NODE329X	NODE315X	0.957927
NODE648X	GENE1136X	GENE3180X	0.957911
NODE649X	NODE648X	GENE2039X	0.957911
NODE650X	NODE258X	NODE649X	0.957911
NODE651X	NODE564X	GENE3200X	0.957805
NODE652X	GENE41X	GENE3219X	0.957803
NODE653X	GENE184X	GENE1717X	0.957742
NODE654X	NODE653X	NODE429X	0.957742
NODE655X	NODE654X	NODE499X	0.957742
NODE656X	NODE644X	NODE655X	0.957742
NODE657X	NODE656X	NODE642X	0.957742
NODE658X	NODE657X	GENE932X	0.957742
NODE659X	GENE2762X	GENE2598X	0.957735
NODE660X	NODE474X	GENE649X	0.957734
NODE661X	NODE660X	NODE568X	0.957734
NODE662X	GENE331X	GENE443X	0.957705
NODE663X	GENE2007X	GENE2259X	0.957653
NODE664X	NODE658X	NODE663X	0.957653
NODE665X	GENE249X	GENE2696X	0.957639
NODE666X	GENE1244X	NODE659X	0.957622
NODE667X	NODE664X	NODE610X	0.957517
NODE668X	GENE469X	GENE1727X	0.957391
NODE669X	NODE635X	NODE214X	0.957184
NODE670X	NODE529X	NODE669X	0.957184
NODE671X	NODE492X	GENE206X	0.957115
NODE672X	GENE1088X	NODE455X	0.956950
NODE673X	NODE672X	GENE1310X	0.956950
NODE674X	GENE703X	NODE673X	0.956950
NODE675X	NODE621X	GENE2006X	0.956901
NODE676X	GENE3015X	NODE440X	0.956885
NODE677X	GENE2842X	NODE376X	0.956808
NODE678X	NODE677X	NODE324X	0.956808
NODE679X	GENE759X	GENE2922X	0.956660
NODE680X	NODE634X	NODE640X	0.956597
NODE681X	GENE260X	NODE479X	0.956524
NODE682X	NODE681X	GENE2425X	0.956524
NODE683X	NODE436X	NODE682X	0.956524
NODE684X	NODE683X	NODE625X	0.956524
NODE685X	NODE684X	NODE630X	0.956524
NODE686X	NODE667X	GENE276X	0.956496
NODE687X	NODE554X	GENE1962X	0.956368
NODE688X	GENE3224X	NODE348X	0.956355
NODE689X	GENE1376X	NODE688X	0.956355
NODE690X	NODE367X	NODE321X	0.956353
NODE691X	NODE345X	NODE690X	0.956353
NODE692X	NODE691X	NODE675X	0.956353
NODE693X	NODE692X	GENE2662X	0.956353
NODE694X	GENE18X	GENE433X	0.956259
NODE695X	NODE693X	GENE245X	0.956149
NODE696X	NODE575X	NODE293X	0.956136
NODE697X	GENE548X	GENE1819X	0.956060
NODE698X	GENE310X	NODE674X	0.956038
NODE699X	GENE1031X	GENE2614X	0.956011
NODE700X	NODE620X	NODE678X	0.955996
NODE701X	GENE412X	GENE861X	0.955960
NODE702X	NODE406X	NODE701X	0.955960
NODE703X	GENE2820X	GENE688X	0.955951
NODE704X	GENE359X	NODE615X	0.955940
NODE705X	NODE671X	GENE301X	0.955909
NODE706X	GENE2741X	GENE1978X	0.955907
NODE707X	GENE2028X	GENE2948X	0.955891
NODE708X	GENE2767X	GENE2951X	0.955817
NODE709X	GENE1769X	GENE3076X	0.955816
NODE710X	NODE680X	GENE1846X	0.955734
NODE711X	NODE534X	GENE520X	0.955722
NODE712X	GENE3253X	GENE3266X	0.955639
NODE713X	NODE670X	NODE712X	0.955639
NODE714X	GENE3168X	NODE390X	0.955507
NODE715X	NODE651X	GENE3011X	0.955288
NODE716X	NODE611X	GENE775X	0.955229
NODE717X	NODE274X	GENE2480X	0.955217
NODE718X	GENE596X	NODE643X	0.955152
NODE719X	GENE2364X	GENE2370X	0.955106
NODE720X	GENE177X	NODE719X	0.955106
NODE721X	GENE326X	GENE2953X	0.955076
NODE722X	GENE1509X	GENE1683X	0.955042
NODE723X	NODE722X	GENE1731X	0.955042
NODE724X	NODE686X	NODE590X	0.954972
NODE725X	NODE724X	NODE665X	0.954972
NODE726X	NODE725X	NODE695X	0.954972
NODE727X	NODE726X	GENE2639X	0.954972
NODE728X	NODE727X	NODE723X	0.954972
NODE729X	NODE728X	GENE2419X	0.954972
NODE730X	NODE562X	GENE1413X	0.954970
NODE731X	NODE730X	GENE2467X	0.954970
NODE732X	NODE731X	NODE453X	0.954970
NODE733X	GENE361X	GENE967X	0.954964
NODE734X	NODE733X	GENE1564X	0.954964
NODE735X	NODE704X	NODE734X	0.954964
NODE736X	GENE1181X	GENE1617X	0.954948
NODE737X	NODE556X	NODE736X	0.954948
NODE738X	GENE2604X	GENE2173X	0.954912
NODE739X	NODE251X	GENE2921X	0.954902
NODE740X	NODE510X	GENE2162X	0.954895
NODE741X	GENE1839X	GENE1851X	0.954708
NODE742X	GENE307X	GENE2537X	0.954700
NODE743X	GENE2902X	GENE2648X	0.954677
NODE744X	GENE93X	NODE689X	0.954666
NODE745X	GENE223X	GENE277X	0.954595
NODE746X	NODE617X	GENE3232X	0.954475
NODE747X	GENE459X	GENE2526X	0.954449
NODE748X	GENE374X	GENE2309X	0.954436
NODE749X	NODE685X	NODE748X	0.954436
NODE750X	NODE154X	GENE2060X	0.954358
NODE751X	NODE739X	NODE750X	0.954358
NODE752X	GENE1280X	GENE2095X	0.954326
NODE753X	GENE236X	GENE2828X	0.954294
NODE754X	GENE1273X	GENE1612X	0.954188
NODE755X	GENE999X	GENE2667X	0.954169
NODE756X	GENE136X	NODE755X	0.954169
NODE757X	NODE661X	GENE1782X	0.954133
NODE758X	NODE729X	GENE845X	0.954091
NODE759X	GENE243X	NODE536X	0.954072
NODE760X	NODE759X	NODE167X	0.954072
NODE761X	GENE1508X	GENE2393X	0.954067
NODE762X	NODE749X	NODE761X	0.954067
NODE763X	GENE466X	GENE2636X	0.954000
NODE764X	GENE458X	NODE357X	0.953979
NODE765X	GENE3039X	GENE2846X	0.953916
NODE766X	NODE616X	NODE765X	0.953916
NODE767X	NODE439X	NODE101X	0.953851
NODE768X	GENE547X	GENE1836X	0.953835
NODE769X	NODE768X	GENE1371X	0.953835
NODE770X	GENE179X	NODE769X	0.953835
NODE771X	NODE770X	NODE609X	0.953835
NODE772X	NODE631X	GENE1010X	0.953814
NODE773X	NODE717X	NODE567X	0.953791
NODE774X	GENE1459X	GENE1917X	0.953764
NODE775X	NODE763X	GENE2866X	0.953735
NODE776X	NODE502X	GENE809X	0.953710
NODE777X	GENE371X	GENE1843X	0.953681
NODE778X	NODE758X	NODE777X	0.953681
NODE779X	NODE710X	GENE529X	0.953623
NODE780X	NODE339X	GENE2298X	0.953565
NODE781X	GENE954X	GENE1725X	0.953563
NODE782X	NODE732X	GENE2472X	0.953556
NODE783X	NODE650X	NODE273X	0.953528
NODE784X	GENE1122X	GENE2424X	0.953527
NODE785X	NODE38X	NODE482X	0.953467
NODE786X	GENE1425X	GENE2455X	0.953423
NODE787X	NODE786X	GENE3177X	0.953423
NODE788X	NODE531X	NODE767X	0.953401
NODE789X	NODE788X	GENE1210X	0.953401
NODE790X	GENE2046X	GENE2254X	0.953386
NODE791X	NODE668X	GENE2897X	0.953377
NODE792X	GENE1381X	GENE2151X	0.953350
NODE793X	GENE264X	NODE384X	0.953163
NODE794X	GENE607X	GENE672X	0.953108
NODE795X	GENE727X	GENE3213X	0.953096
NODE796X	GENE288X	GENE2139X	0.952985
NODE797X	GENE297X	GENE2950X	0.952944
NODE798X	GENE14X	GENE643X	0.952928
NODE799X	GENE174X	NODE423X	0.952903
NODE800X	GENE2525X	GENE1037X	0.952729
NODE801X	NODE632X	GENE2009X	0.952681
NODE802X	GENE467X	GENE2015X	0.952661
NODE803X	GENE454X	GENE484X	0.952658
NODE804X	NODE718X	NODE714X	0.952620
NODE805X	GENE426X	GENE2356X	0.952596
NODE806X	GENE2176X	GENE2196X	0.952588
NODE807X	GENE1137X	NODE806X	0.952588
NODE808X	NODE807X	GENE1955X	0.952588
NODE809X	NODE746X	GENE3263X	0.952552
NODE810X	NODE715X	GENE2930X	0.952543
NODE811X	GENE779X	GENE1264X	0.952531
NODE812X	NODE779X	NODE811X	0.952531
NODE813X	NODE535X	NODE490X	0.952457
NODE814X	NODE778X	NODE738X	0.952403
NODE815X	GENE1533X	GENE2290X	0.952396
NODE816X	NODE805X	GENE2490X	0.952350
NODE817X	NODE812X	GENE732X	0.952299
NODE818X	NODE679X	GENE987X	0.952297
NODE819X	GENE2319X	GENE2332X	0.952281
NODE820X	NODE711X	GENE201X	0.952221
NODE821X	NODE820X	GENE387X	0.952221
NODE822X	NODE821X	GENE1812X	0.952221
NODE823X	GENE1365X	GENE1762X	0.952212
NODE824X	GENE3075X	NODE446X	0.952088
NODE825X	NODE637X	NODE285X	0.952070
NODE826X	NODE687X	GENE942X	0.951975
NODE827X	NODE713X	NODE796X	0.951945
NODE828X	NODE700X	NODE614X	0.951924
NODE829X	GENE480X	GENE516X	0.951916
NODE830X	NODE698X	NODE829X	0.951916
NODE831X	GENE63X	GENE2974X	0.951797
NODE832X	NODE608X	NODE468X	0.951724
NODE833X	NODE705X	NODE832X	0.951724
NODE834X	NODE833X	GENE606X	0.951724
NODE835X	NODE834X	GENE3126X	0.951724
NODE836X	NODE835X	GENE1754X	0.951724
NODE837X	NODE836X	GENE626X	0.951724
NODE838X	NODE798X	NODE837X	0.951724
NODE839X	GENE2801X	NODE706X	0.951692
NODE840X	GENE3052X	GENE1859X	0.951561
NODE841X	GENE3212X	GENE2132X	0.951557
NODE842X	NODE507X	GENE2730X	0.951545
NODE843X	NODE757X	GENE1869X	0.951471
NODE844X	GENE1300X	GENE1321X	0.951458
NODE845X	NODE773X	GENE1634X	0.951415
NODE846X	GENE2665X	GENE2045X	0.951325
NODE847X	NODE813X	GENE3179X	0.951255
NODE848X	NODE766X	NODE370X	0.951248
NODE849X	GENE2658X	GENE2223X	0.951192
NODE850X	NODE428X	NODE849X	0.951192
NODE851X	NODE850X	GENE2225X	0.951192
NODE852X	NODE851X	GENE2216X	0.951192
NODE853X	NODE852X	NODE776X	0.951192
NODE854X	NODE762X	GENE1505X	0.951172
NODE855X	GENE2973X	GENE1811X	0.951151
NODE856X	NODE843X	GENE2171X	0.951040
NODE857X	GENE146X	GENE162X	0.951019
NODE858X	GENE2600X	GENE1721X	0.951015
NODE859X	NODE775X	GENE2207X	0.950990
NODE860X	NODE817X	NODE859X	0.950990
NODE861X	NODE584X	GENE2038X	0.950855
NODE862X	NODE488X	NODE858X	0.950833
NODE863X	NODE814X	GENE1152X	0.950830
NODE864X	GENE472X	GENE1602X	0.950829
NODE865X	NODE737X	GENE1306X	0.950737
NODE866X	GENE903X	GENE2420X	0.950734
NODE867X	NODE183X	GENE2742X	0.950724
NODE868X	NODE863X	NODE860X	0.950713
NODE869X	NODE868X	NODE720X	0.950713
NODE870X	GENE203X	GENE2142X	0.950713
NODE871X	NODE322X	GENE1729X	0.950709
NODE872X	NODE871X	NODE383X	0.950709
NODE873X	NODE856X	NODE422X	0.950683
NODE874X	NODE489X	NODE721X	0.950599
NODE875X	GENE36X	GENE1069X	0.950466
NODE876X	NODE652X	NODE603X	0.950434
NODE877X	NODE876X	NODE744X	0.950434
NODE878X	GENE1071X	GENE1101X	0.950430
NODE879X	GENE452X	GENE1024X	0.950417
NODE880X	GENE415X	NODE803X	0.950409
NODE881X	NODE804X	NODE588X	0.950403
NODE882X	NODE854X	GENE1537X	0.950363
NODE883X	NODE676X	GENE1995X	0.950305
NODE884X	GENE1528X	GENE1951X	0.950199
NODE885X	GENE94X	NODE884X	0.950199
NODE886X	NODE491X	GENE2075X	0.950166
NODE887X	NODE808X	GENE1883X	0.950156
NODE888X	NODE874X	NODE581X	0.950103
NODE889X	GENE90X	NODE398X	0.950062
NODE890X	NODE889X	NODE881X	0.950062
NODE891X	NODE702X	GENE1640X	0.949986
NODE892X	NODE891X	GENE1824X	0.949986
NODE893X	GENE586X	GENE2204X	0.949956
NODE894X	NODE802X	NODE893X	0.949956
NODE895X	NODE771X	NODE894X	0.949956
NODE896X	NODE895X	GENE2910X	0.949956
NODE897X	NODE896X	GENE334X	0.949956
NODE898X	NODE897X	GENE551X	0.949956
NODE899X	NODE898X	NODE735X	0.949956
NODE900X	NODE899X	GENE2198X	0.949956
NODE901X	NODE900X	GENE789X	0.949956
NODE902X	NODE901X	GENE2824X	0.949956
NODE903X	NODE902X	GENE648X	0.949956
NODE904X	NODE903X	NODE753X	0.949956
NODE905X	NODE904X	GENE3006X	0.949956
NODE906X	NODE905X	GENE1956X	0.949956
NODE907X	NODE906X	NODE797X	0.949956
NODE908X	GENE3004X	NODE907X	0.949956
NODE909X	NODE869X	NODE908X	0.949956
NODE910X	GENE911X	GENE1463X	0.949944
NODE911X	GENE2956X	GENE1265X	0.949940
NODE912X	NODE793X	NODE865X	0.949924
NODE913X	NODE912X	GENE2438X	0.949924
NODE914X	NODE913X	NODE810X	0.949924
NODE915X	NODE914X	NODE782X	0.949924
NODE916X	NODE915X	GENE1027X	0.949924
NODE917X	NODE916X	NODE764X	0.949924
NODE918X	GENE437X	GENE2245X	0.949901
NODE919X	NODE443X	GENE1213X	0.949860
NODE920X	GENE671X	GENE1538X	0.949800
NODE921X	NODE569X	GENE685X	0.949757
NODE922X	GENE389X	GENE2215X	0.949642
NODE923X	NODE827X	GENE3267X	0.949639
NODE924X	GENE525X	GENE613X	0.949629
NODE925X	NODE924X	GENE910X	0.949629
NODE926X	GENE91X	GENE2373X	0.949622
NODE927X	NODE760X	GENE919X	0.949566
NODE928X	GENE946X	GENE1870X	0.949559
NODE929X	GENE267X	GENE455X	0.949545
NODE930X	NODE909X	NODE929X	0.949545
NODE931X	GENE148X	NODE892X	0.949542
NODE932X	NODE751X	GENE1923X	0.949517
NODE933X	GENE576X	GENE2336X	0.949510
NODE934X	NODE933X	GENE2085X	0.949510
NODE935X	GENE2850X	NODE480X	0.949508
NODE936X	NODE935X	GENE2995X	0.949508
NODE937X	GENE935X	GENE1611X	0.949488
NODE938X	GENE2457X	GENE2514X	0.949479
NODE939X	NODE937X	NODE741X	0.949466
NODE940X	NODE98X	GENE308X	0.949463
NODE941X	GENE1294X	GENE1397X	0.949460
NODE942X	GENE2853X	GENE2214X	0.949332
NODE943X	GENE33X	NODE646X	0.949167
NODE944X	NODE526X	NODE638X	0.949108
NODE945X	GENE378X	NODE944X	0.949108
NODE946X	NODE716X	NODE932X	0.949092
NODE947X	GENE2847X	GENE2671X	0.949083
NODE948X	NODE696X	NODE774X	0.949074
NODE949X	NODE745X	NODE641X	0.949015
NODE950X	NODE949X	GENE2583X	0.949015
NODE951X	GENE743X	GENE1029X	0.949003
NODE952X	NODE882X	GENE2082X	0.948953
NODE953X	GENE2635X	GENE2047X	0.948942
NODE954X	NODE801X	GENE1682X	0.948931
NODE955X	NODE926X	NODE930X	0.948886
NODE956X	NODE309X	NODE870X	0.948847
NODE957X	NODE694X	GENE2305X	0.948725
NODE958X	GENE2683X	NODE936X	0.948691
NODE959X	GENE369X	GENE1417X	0.948660
NODE960X	GENE2576X	GENE2316X	0.948651
NODE961X	GENE2400X	GENE2972X	0.948651
NODE962X	NODE952X	NODE931X	0.948572
NODE963X	NODE917X	GENE2022X	0.948563
NODE964X	NODE822X	GENE3129X	0.948553
NODE965X	NODE890X	GENE1433X	0.948522
NODE966X	NODE943X	GENE228X	0.948490
NODE967X	GENE142X	NODE910X	0.948454
NODE968X	NODE955X	NODE967X	0.948454
NODE969X	NODE355X	GENE800X	0.948322
NODE970X	GENE510X	GENE702X	0.948269
NODE971X	NODE970X	GENE3245X	0.948269
NODE972X	GENE2612X	GENE2701X	0.948205
NODE973X	GENE448X	GENE1905X	0.948160
NODE974X	NODE973X	GENE1169X	0.948160
NODE975X	NODE799X	NODE974X	0.948160
NODE976X	NODE968X	GENE1380X	0.948137
NODE977X	GENE2341X	GENE2440X	0.948120
NODE978X	GENE629X	GENE2919X	0.948075
NODE979X	NODE442X	GENE841X	0.948068
NODE980X	GENE610X	GENE2753X	0.948028
NODE981X	GENE138X	GENE1521X	0.947906
NODE982X	GENE679X	GENE1795X	0.947798
NODE983X	GENE221X	GENE2756X	0.947750
NODE984X	NODE962X	NODE879X	0.947713
NODE985X	GENE3259X	NODE235X	0.947689
NODE986X	GENE1090X	GENE2748X	0.947688
NODE987X	NODE838X	NODE518X	0.947684
NODE988X	GENE1194X	NODE128X	0.947648
NODE989X	GENE127X	GENE1530X	0.947631
NODE990X	GENE1272X	GENE1378X	0.947566
NODE991X	NODE570X	GENE1395X	0.947491
NODE992X	NODE911X	GENE261X	0.947409
NODE993X	NODE992X	GENE2773X	0.947409
NODE994X	NODE993X	GENE1941X	0.947409
NODE995X	NODE994X	NODE607X	0.947409
NODE996X	NODE995X	GENE1980X	0.947409
NODE997X	NODE922X	GENE399X	0.947341
NODE998X	NODE830X	GENE2003X	0.947272
NODE999X	NODE998X	GENE2966X	0.947272
NODE1000X	GENE235X	NODE999X	0.947272
NODE1001X	NODE956X	GENE2118X	0.947184
NODE1002X	NODE1001X	GENE2971X	0.947184
NODE1003X	NODE958X	NODE78X	0.947175
NODE1004X	NODE624X	GENE3018X	0.947128
NODE1005X	NODE963X	GENE3071X	0.947125
NODE1006X	GENE101X	GENE507X	0.947108
NODE1007X	NODE506X	GENE2129X	0.947096
NODE1008X	GENE2568X	NODE1007X	0.947096
NODE1009X	NODE1008X	GENE2359X	0.947096
NODE1010X	NODE1009X	GENE1045X	0.947096
NODE1011X	GENE40X	GENE1144X	0.947077
NODE1012X	NODE975X	GENE591X	0.947009
NODE1013X	GENE2270X	GENE1145X	0.946935
NODE1014X	NODE1013X	NODE168X	0.946935
NODE1015X	GENE557X	NODE1014X	0.946935
NODE1016X	GENE12X	NODE1015X	0.946935
NODE1017X	NODE1000X	GENE1932X	0.946830
NODE1018X	NODE1002X	GENE580X	0.946796
NODE1019X	GENE2307X	GENE2870X	0.946773
NODE1020X	GENE2463X	NODE1019X	0.946773
NODE1021X	GENE2909X	GENE2209X	0.946734
NODE1022X	GENE1108X	GENE1916X	0.946703
NODE1023X	GENE2678X	GENE2101X	0.946700
NODE1024X	NODE1023X	GENE3221X	0.946700
NODE1025X	GENE681X	GENE1224X	0.946642
NODE1026X	GENE183X	GENE1094X	0.946630
NODE1027X	NODE984X	GENE292X	0.946626
NODE1028X	NODE1027X	GENE3163X	0.946626
NODE1029X	GENE2855X	GENE2353X	0.946591
NODE1030X	NODE756X	GENE396X	0.946587
NODE1031X	NODE1030X	NODE828X	0.946587
NODE1032X	GENE49X	GENE71X	0.946451
NODE1033X	NODE1017X	GENE282X	0.946437
NODE1034X	GENE6X	NODE883X	0.946413
NODE1035X	GENE1350X	GENE1939X	0.946389
NODE1036X	GENE538X	NODE1035X	0.946389
NODE1037X	NODE873X	NODE991X	0.946389
NODE1038X	GENE58X	GENE61X	0.946323
NODE1039X	NODE458X	GENE1343X	0.946288
NODE1040X	NODE1012X	GENE315X	0.946222
NODE1041X	NODE563X	GENE1837X	0.945969
NODE1042X	NODE1016X	GENE280X	0.945968
NODE1043X	NODE1042X	NODE966X	0.945968
NODE1044X	NODE1043X	GENE1798X	0.945968
NODE1045X	GENE2454X	GENE3000X	0.945801
NODE1046X	GENE227X	NODE1045X	0.945801
NODE1047X	NODE1028X	NODE1046X	0.945801
NODE1048X	NODE1047X	GENE3041X	0.945801
NODE1049X	NODE809X	GENE3277X	0.945777
NODE1050X	NODE964X	NODE945X	0.945698
NODE1051X	NODE1011X	NODE1050X	0.945698
NODE1052X	NODE1051X	GENE2669X	0.945698
NODE1053X	NODE942X	GENE2602X	0.945683
NODE1054X	GENE353X	GENE495X	0.945680
NODE1055X	GENE1438X	GENE2638X	0.945639
NODE1056X	NODE965X	NODE699X	0.945629
NODE1057X	NODE875X	GENE3258X	0.945623
NODE1058X	GENE985X	GENE1716X	0.945614
NODE1059X	GENE1897X	GENE2645X	0.945491
NODE1060X	GENE116X	GENE274X	0.945439
NODE1061X	NODE591X	NODE1060X	0.945439
NODE1062X	NODE1061X	NODE960X	0.945439
NODE1063X	NODE1049X	NODE985X	0.945411
NODE1064X	NODE262X	NODE969X	0.945410
NODE1065X	GENE993X	GENE1881X	0.945359
NODE1066X	NODE861X	GENE563X	0.945332
NODE1067X	GENE352X	NODE1066X	0.945332
NODE1068X	NODE1067X	NODE934X	0.945332
NODE1069X	NODE1068X	GENE835X	0.945332
NODE1070X	GENE287X	NODE816X	0.945290
NODE1071X	NODE976X	NODE1070X	0.945290
NODE1072X	NODE866X	GENE2283X	0.945271
NODE1073X	GENE1571X	GENE1633X	0.945257
NODE1074X	GENE923X	GENE2650X	0.945254
NODE1075X	NODE772X	NODE358X	0.945127
NODE1076X	NODE1075X	GENE2024X	0.945127
NODE1077X	NODE290X	GENE3111X	0.945035
NODE1078X	GENE441X	NODE920X	0.945023
NODE1079X	GENE423X	GENE2878X	0.944904
NODE1080X	GENE208X	NODE516X	0.944822
NODE1081X	NODE986X	GENE3242X	0.944798
NODE1082X	GENE296X	NODE633X	0.944796
NODE1083X	NODE1071X	NODE1082X	0.944796
NODE1084X	NODE1033X	NODE752X	0.944710
NODE1085X	GENE1292X	GENE2226X	0.944667
NODE1086X	GENE2789X	GENE1785X	0.944609
NODE1087X	NODE662X	NODE1086X	0.944609
NODE1088X	NODE953X	GENE2489X	0.944605
NODE1089X	NODE1088X	GENE2810X	0.944605
NODE1090X	GENE44X	NODE1089X	0.944605
NODE1091X	NODE1090X	GENE1779X	0.944605
NODE1092X	NODE1091X	NODE1048X	0.944605
NODE1093X	NODE1092X	GENE425X	0.944605
NODE1094X	NODE1056X	GENE1388X	0.944585
NODE1095X	GENE468X	GENE2288X	0.944580
NODE1096X	NODE1006X	GENE2743X	0.944575
NODE1097X	NODE1037X	NODE571X	0.944565
NODE1098X	GENE37X	GENE1802X	0.944521
NODE1099X	NODE742X	GENE778X	0.944507
NODE1100X	NODE1087X	NODE887X	0.944475
NODE1101X	NODE1100X	NODE1077X	0.944475
NODE1102X	NODE1101X	GENE1749X	0.944475
NODE1103X	NODE1102X	GENE1822X	0.944475
NODE1104X	GENE859X	NODE525X	0.944461
NODE1105X	NODE996X	GENE407X	0.944418
NODE1106X	GENE2389X	GENE1984X	0.944330
NODE1107X	GENE381X	NODE818X	0.944190
NODE1108X	NODE1107X	GENE1119X	0.944190
NODE1109X	NODE848X	GENE940X	0.944174
NODE1110X	NODE987X	GENE2072X	0.944139
NODE1111X	NODE1110X	GENE3060X	0.944130
NODE1112X	NODE794X	GENE2318X	0.944111
NODE1113X	NODE1112X	GENE2976X	0.944111
NODE1114X	NODE983X	GENE2256X	0.944085
NODE1115X	GENE1866X	GENE2632X	0.944042
NODE1116X	GENE460X	GENE2153X	0.943966
NODE1117X	NODE1116X	NODE982X	0.943966
NODE1118X	GENE446X	GENE1777X	0.943963
NODE1119X	NODE469X	GENE2050X	0.943953
NODE1120X	NODE857X	NODE1117X	0.943909
NODE1121X	NODE1120X	GENE1129X	0.943909
NODE1122X	NODE923X	NODE1121X	0.943909
NODE1123X	NODE1122X	NODE978X	0.943909
NODE1124X	GENE104X	GENE238X	0.943885
NODE1125X	GENE560X	NODE780X	0.943835
NODE1126X	NODE342X	NODE233X	0.943808
NODE1127X	NODE1093X	GENE244X	0.943773
NODE1128X	GENE1408X	GENE1874X	0.943761
NODE1129X	GENE780X	NODE1128X	0.943761
NODE1130X	NODE1129X	GENE792X	0.943761
NODE1131X	GENE711X	NODE1130X	0.943761
NODE1132X	GENE593X	NODE1131X	0.943761
NODE1133X	GENE403X	GENE2415X	0.943751
NODE1134X	GENE214X	GENE1373X	0.943736
NODE1135X	GENE1862X	GENE2077X	0.943677
NODE1136X	NODE842X	NODE110X	0.943651
NODE1137X	NODE1136X	NODE826X	0.943651
NODE1138X	GENE278X	GENE2547X	0.943620
NODE1139X	GENE107X	GENE395X	0.943445
NODE1140X	GENE1455X	NODE1106X	0.943440
NODE1141X	GENE1585X	GENE1755X	0.943362
NODE1142X	GENE293X	NODE1141X	0.943362
NODE1143X	GENE87X	GENE1880X	0.943348
NODE1144X	GENE1586X	GENE2252X	0.943319
NODE1145X	GENE565X	GENE1400X	0.943277
NODE1146X	NODE918X	GENE534X	0.943267
NODE1147X	GENE38X	GENE2429X	0.943233
NODE1148X	NODE1147X	GENE62X	0.943233
NODE1149X	NODE1040X	GENE1335X	0.943223
NODE1150X	NODE1149X	GENE506X	0.943223
NODE1151X	NODE1083X	NODE1150X	0.943223
NODE1152X	GENE2726X	GENE2127X	0.943214
NODE1153X	GENE2898X	NODE1152X	0.943214
NODE1154X	GENE152X	GENE1157X	0.943191
NODE1155X	GENE670X	GENE2566X	0.943191
NODE1156X	NODE1127X	NODE1155X	0.943191
NODE1157X	GENE462X	GENE592X	0.943091
NODE1158X	NODE1157X	GENE2666X	0.943091
NODE1159X	NODE1156X	NODE1158X	0.943091
NODE1160X	NODE1159X	NODE791X	0.943091
NODE1161X	GENE663X	GENE2750X	0.943090
NODE1162X	NODE1161X	GENE3196X	0.943090
NODE1163X	GENE1158X	GENE2346X	0.943076
NODE1164X	NODE888X	GENE1313X	0.943075
NODE1165X	NODE1039X	NODE845X	0.943052
NODE1166X	NODE1165X	NODE583X	0.943052
NODE1167X	GENE230X	NODE1058X	0.943030
NODE1168X	NODE927X	NODE781X	0.943012
NODE1169X	NODE1036X	GENE1693X	0.943007
NODE1170X	NODE959X	NODE1132X	0.942913
NODE1171X	GENE2443X	NODE1170X	0.942913
NODE1172X	NODE1171X	GENE1399X	0.942913
NODE1173X	NODE1172X	GENE575X	0.942913
NODE1174X	NODE1173X	NODE709X	0.942913
NODE1175X	NODE979X	GENE722X	0.942861
NODE1176X	GENE678X	GENE965X	0.942823
NODE1177X	GENE32X	NODE1176X	0.942823
NODE1178X	GENE2814X	GENE1781X	0.942757
NODE1179X	NODE886X	GENE3215X	0.942688
NODE1180X	NODE1179X	GENE2493X	0.942688
NODE1181X	NODE1180X	GENE2631X	0.942688
NODE1182X	NODE1160X	NODE1084X	0.942678
NODE1183X	NODE1182X	NODE1151X	0.942678
NODE1184X	NODE1183X	GENE2166X	0.942678
NODE1185X	NODE1184X	NODE1069X	0.942678
NODE1186X	GENE960X	GENE2442X	0.942623
NODE1187X	NODE1185X	GENE2618X	0.942453
NODE1188X	NODE1187X	GENE3016X	0.942395
NODE1189X	GENE2224X	GENE968X	0.942392
NODE1190X	NODE1062X	GENE2717X	0.942375
NODE1191X	GENE79X	NODE1190X	0.942375
NODE1192X	NODE921X	GENE1025X	0.942372
NODE1193X	GENE631X	GENE2593X	0.942348
NODE1194X	NODE1193X	GENE2112X	0.942348
NODE1195X	GENE682X	GENE1220X	0.942346
NODE1196X	NODE1031X	NODE792X	0.942265
NODE1197X	NODE1094X	GENE273X	0.942169
NODE1198X	NODE855X	NODE939X	0.942149
NODE1199X	NODE1181X	NODE1198X	0.942149
NODE1200X	NODE1018X	GENE2260X	0.942081
NODE1201X	GENE60X	NODE1145X	0.941948
NODE1202X	NODE1201X	GENE511X	0.941948
NODE1203X	GENE1036X	GENE1684X	0.941929
NODE1204X	GENE1324X	GENE1804X	0.941913
NODE1205X	NODE1204X	GENE1558X	0.941913
NODE1206X	NODE989X	NODE1186X	0.941858
NODE1207X	GENE1818X	GENE1964X	0.941850
NODE1208X	GENE825X	GENE1008X	0.941827
NODE1209X	NODE1169X	NODE1208X	0.941827
NODE1210X	NODE1005X	NODE1209X	0.941827
NODE1211X	NODE1200X	GENE1258X	0.941777
NODE1212X	GENE925X	GENE1295X	0.941764
NODE1213X	NODE1188X	GENE357X	0.941723
NODE1214X	NODE954X	GENE2875X	0.941609
NODE1215X	NODE612X	NODE790X	0.941594
NODE1216X	GENE344X	GENE1205X	0.941577
NODE1217X	NODE1216X	GENE2815X	0.941577
NODE1218X	NODE864X	NODE1166X	0.941531
NODE1219X	GENE1209X	GENE2841X	0.941494
NODE1220X	NODE1219X	GENE1838X	0.941494
NODE1221X	GENE240X	GENE1346X	0.941489
NODE1222X	NODE988X	NODE330X	0.941471
NODE1223X	GENE2111X	NODE344X	0.941443
NODE1224X	GENE1351X	GENE2674X	0.941320
NODE1225X	NODE703X	GENE1032X	0.941254
NODE1226X	NODE1225X	GENE569X	0.941254
NODE1227X	NODE946X	GENE2000X	0.941220
NODE1228X	NODE844X	NODE841X	0.941211
NODE1229X	NODE1103X	GENE1458X	0.941160
NODE1230X	NODE1026X	GENE1426X	0.941154
NODE1231X	NODE1229X	NODE1215X	0.941139
NODE1232X	GENE1175X	GENE1331X	0.941134
NODE1233X	NODE1232X	GENE1896X	0.941134
NODE1234X	GENE2154X	NODE1233X	0.941134
NODE1235X	NODE885X	NODE1234X	0.941134
NODE1236X	GENE1135X	GENE1498X	0.941017
NODE1237X	NODE1197X	GENE850X	0.940941
NODE1238X	GENE2577X	GENE3048X	0.940904
NODE1239X	NODE1238X	NODE1178X	0.940904
NODE1240X	NODE1239X	GENE714X	0.940904
NODE1241X	GENE55X	NODE1240X	0.940904
NODE1242X	GENE196X	GENE2337X	0.940837
NODE1243X	NODE1242X	GENE360X	0.940837
NODE1244X	GENE498X	GENE2466X	0.940828
NODE1245X	NODE853X	GENE1190X	0.940772
NODE1246X	NODE872X	GENE1654X	0.940620
NODE1247X	NODE1139X	GENE1685X	0.940583
NODE1248X	GENE652X	NODE1074X	0.940500
NODE1249X	GENE632X	GENE884X	0.940465
NODE1250X	GENE2303X	GENE2837X	0.940434
NODE1251X	NODE1245X	GENE2848X	0.940433
NODE1252X	GENE628X	GENE2695X	0.940405
NODE1253X	NODE1174X	GENE698X	0.940370
NODE1254X	NODE1253X	GENE700X	0.940370
NODE1255X	GENE2653X	GENE1349X	0.940366
NODE1256X	NODE1231X	GENE1477X	0.940299
NODE1257X	NODE1256X	GENE1457X	0.940299
NODE1258X	GENE2744X	NODE359X	0.940265
NODE1259X	NODE1118X	GENE1879X	0.940256
NODE1260X	GENE73X	GENE1606X	0.940237
NODE1261X	NODE393X	NODE1065X	0.940223
NODE1262X	NODE1251X	GENE411X	0.940194
NODE1263X	GENE1608X	GENE1639X	0.940146
NODE1264X	NODE1199X	NODE1210X	0.940121
NODE1265X	NODE1226X	GENE2070X	0.940118
NODE1266X	NODE627X	NODE1265X	0.940118
NODE1267X	GENE424X	GENE622X	0.940063
NODE1268X	NODE1032X	GENE514X	0.940062
NODE1269X	GENE1649X	GENE2126X	0.940042
NODE1270X	GENE2672X	GENE1548X	0.940035
NODE1271X	GENE2996X	NODE1137X	0.939952
NODE1272X	GENE2836X	NODE574X	0.939913
NODE1273X	GENE2676X	GENE2554X	0.939908
NODE1274X	NODE1273X	GENE1546X	0.939908
NODE1275X	NODE1213X	GENE178X	0.939905
NODE1276X	GENE2051X	GENE1788X	0.939879
NODE1277X	NODE208X	GENE1642X	0.939790
NODE1278X	GENE2243X	GENE1020X	0.939783
NODE1279X	GENE2656X	NODE823X	0.939738
NODE1280X	NODE1099X	NODE1022X	0.939733
NODE1281X	NODE950X	GENE2532X	0.939709
NODE1282X	NODE1196X	NODE971X	0.939647
NODE1283X	GENE140X	GENE1542X	0.939645
NODE1284X	NODE997X	GENE1512X	0.939614
NODE1285X	NODE1227X	NODE1284X	0.939614
NODE1286X	NODE1285X	NODE925X	0.939614
NODE1287X	GENE2843X	GENE1452X	0.939545
NODE1288X	NODE1287X	GENE1592X	0.939545
NODE1289X	NODE1254X	NODE1288X	0.939545
NODE1290X	NODE1289X	GENE536X	0.939545
NODE1291X	GENE365X	GENE2306X	0.939540
NODE1292X	NODE1111X	GENE1499X	0.939509
NODE1293X	NODE1053X	GENE499X	0.939445
NODE1294X	NODE1246X	GENE3056X	0.939436
NODE1295X	NODE1072X	GENE2037X	0.939375
NODE1296X	NODE1295X	GENE2627X	0.939375
NODE1297X	NODE1296X	GENE1540X	0.939375
NODE1298X	GENE322X	NODE1261X	0.939245
NODE1299X	NODE1298X	GENE2403X	0.939245
NODE1300X	NODE1299X	NODE636X	0.939245
NODE1301X	NODE1275X	NODE1300X	0.939245
NODE1302X	NODE789X	GENE1046X	0.939202
NODE1303X	GENE5X	NODE1302X	0.939202
NODE1304X	NODE1257X	GENE3037X	0.939191
NODE1305X	NODE1223X	GENE2410X	0.939116
NODE1306X	NODE1279X	GENE1490X	0.938973
NODE1307X	NODE1282X	GENE2894X	0.938950
NODE1308X	NODE1301X	GENE255X	0.938885
NODE1309X	NODE1044X	NODE1057X	0.938851
NODE1310X	GENE2042X	GENE1722X	0.938807
NODE1311X	GENE383X	GENE3100X	0.938781
NODE1312X	GENE2231X	NODE1133X	0.938746
NODE1313X	GENE1411X	GENE1652X	0.938736
NODE1314X	GENE822X	GENE2978X	0.938700
NODE1315X	NODE1034X	NODE1271X	0.938658
NODE1316X	GENE493X	GENE573X	0.938338
NODE1317X	GENE2681X	GENE3248X	0.938302
NODE1318X	GENE226X	NODE1317X	0.938302
NODE1319X	GENE17X	NODE1194X	0.938288
NODE1320X	NODE1319X	GENE26X	0.938288
NODE1321X	NODE1320X	NODE1191X	0.938288
NODE1322X	NODE1321X	GENE113X	0.938288
NODE1323X	GENE2430X	GENE1532X	0.938236
NODE1324X	NODE1175X	NODE402X	0.938229
NODE1325X	GENE198X	GENE1427X	0.938136
NODE1326X	NODE1270X	GENE1829X	0.938135
NODE1327X	GENE234X	NODE1162X	0.938076
NODE1328X	GENE2461X	NODE1214X	0.937995
NODE1329X	NODE1142X	GENE481X	0.937968
NODE1330X	NODE1308X	GENE487X	0.937938
NODE1331X	NODE1211X	NODE990X	0.937882
NODE1332X	NODE1304X	NODE1041X	0.937880
NODE1333X	GENE1308X	GENE1706X	0.937849
NODE1334X	NODE1079X	GENE744X	0.937818
NODE1335X	NODE957X	GENE2344X	0.937792
NODE1336X	GENE232X	GENE2379X	0.937779
NODE1337X	GENE72X	GENE120X	0.937726
NODE1338X	NODE1329X	GENE638X	0.937723
NODE1339X	NODE1338X	GENE2794X	0.937723
NODE1340X	NODE1003X	GENE1878X	0.937671
NODE1341X	NODE1340X	NODE572X	0.937671
NODE1342X	NODE1341X	GENE312X	0.937671
NODE1343X	NODE1342X	GENE2172X	0.937671
NODE1344X	NODE1330X	NODE1189X	0.937597
NODE1345X	NODE1123X	NODE1140X	0.937489
NODE1346X	NODE1292X	NODE740X	0.937437
NODE1347X	NODE1346X	GENE1848X	0.937437
NODE1348X	GENE894X	GENE1696X	0.937429
NODE1349X	GENE748X	NODE1348X	0.937429
NODE1350X	GENE927X	GENE1447X	0.937427
NODE1351X	NODE1148X	NODE1105X	0.937357
NODE1352X	GENE2565X	GENE3131X	0.937303
NODE1353X	NODE1352X	GENE1997X	0.937303
NODE1354X	GENE2637X	NODE1353X	0.937303
NODE1355X	GENE2512X	GENE1814X	0.937286
NODE1356X	NODE754X	GENE1778X	0.937235
NODE1357X	GENE478X	NODE335X	0.937217
NODE1358X	NODE824X	GENE1644X	0.937109
NODE1359X	GENE616X	GENE848X	0.937063
NODE1360X	NODE919X	NODE1359X	0.937063
NODE1361X	GENE3227X	GENE3279X	0.936997
NODE1362X	NODE1063X	NODE1361X	0.936997
NODE1363X	NODE1345X	NODE1362X	0.936997
NODE1364X	NODE877X	NODE1363X	0.936997
NODE1365X	NODE1248X	GENE1871X	0.936941
NODE1366X	NODE1339X	NODE977X	0.936910
NODE1367X	NODE1344X	NODE1366X	0.936910
NODE1368X	NODE1367X	GENE720X	0.936910
NODE1369X	GENE218X	NODE1020X	0.936868
NODE1370X	NODE387X	GENE2023X	0.936830
NODE1371X	GENE1165X	NODE1370X	0.936830
NODE1372X	NODE1371X	NODE1029X	0.936830
NODE1373X	GENE21X	NODE1281X	0.936769
NODE1374X	NODE1322X	NODE1373X	0.936769
NODE1375X	GENE623X	GENE977X	0.936769
NODE1376X	GENE1464X	NODE184X	0.936769
NODE1377X	NODE1369X	NODE1305X	0.936735
NODE1378X	GENE2367X	GENE1329X	0.936680
NODE1379X	NODE413X	NODE1378X	0.936680
NODE1380X	NODE1379X	GENE745X	0.936680
NODE1381X	GENE122X	GENE2944X	0.936674
NODE1382X	NODE1315X	GENE2943X	0.936670
NODE1383X	GENE3027X	GENE3192X	0.936653
NODE1384X	GENE2720X	GENE2859X	0.936635
NODE1385X	NODE1384X	GENE1854X	0.936635
NODE1386X	NODE1268X	GENE554X	0.936613
NODE1387X	NODE1255X	GENE1028X	0.936531
NODE1388X	NODE1260X	GENE2685X	0.936530
NODE1389X	NODE1388X	GENE2128X	0.936530
NODE1390X	NODE1264X	NODE1389X	0.936530
NODE1391X	NODE1390X	GENE2469X	0.936530
NODE1392X	GENE2468X	GENE1948X	0.936456
NODE1393X	GENE604X	GENE654X	0.936454
NODE1394X	NODE1393X	GENE2446X	0.936454
NODE1395X	GENE2694X	GENE2187X	0.936351
NODE1396X	GENE2434X	GENE3184X	0.936172
NODE1397X	NODE1396X	GENE3064X	0.936172
NODE1398X	GENE143X	NODE1085X	0.936125
NODE1399X	NODE1237X	GENE1868X	0.936090
NODE1400X	GENE2478X	GENE1865X	0.936079
NODE1401X	NODE1400X	NODE1224X	0.936079
NODE1402X	NODE1228X	GENE1305X	0.936022
NODE1403X	GENE617X	GENE756X	0.935955
NODE1404X	GENE2475X	GENE2819X	0.935948
NODE1405X	NODE1244X	GENE1661X	0.935790
NODE1406X	GENE2326X	GENE668X	0.935728
NODE1407X	GENE1288X	GENE1714X	0.935675
NODE1408X	NODE1382X	NODE846X	0.935629
NODE1409X	NODE1374X	NODE1096X	0.935617
NODE1410X	NODE1409X	GENE1796X	0.935617
NODE1411X	NODE1276X	GENE1745X	0.935616
NODE1412X	NODE1332X	NODE1411X	0.935616
NODE1413X	GENE2014X	GENE2168X	0.935591
NODE1414X	GENE982X	GENE2056X	0.935585
NODE1415X	GENE197X	GENE2384X	0.935582
NODE1416X	NODE747X	NODE947X	0.935554
NODE1417X	GENE380X	NODE1416X	0.935554
NODE1418X	GENE2518X	GENE1472X	0.935478
NODE1419X	NODE1076X	GENE3211X	0.935389
NODE1420X	GENE1098X	GENE2100X	0.935285
NODE1421X	NODE1391X	GENE2504X	0.935222
NODE1422X	GENE382X	NODE961X	0.935212
NODE1423X	NODE1410X	NODE1422X	0.935212
NODE1424X	NODE1423X	NODE1206X	0.935212
NODE1425X	NODE1351X	GENE908X	0.935198
NODE1426X	GENE1089X	GENE1687X	0.935185
NODE1427X	NODE1052X	NODE1426X	0.935185
NODE1428X	NODE1109X	GENE535X	0.935176
NODE1429X	GENE385X	GENE695X	0.935153
NODE1430X	NODE1415X	GENE416X	0.935138
NODE1431X	NODE1347X	GENE810X	0.935049
NODE1432X	GENE1352X	GENE1775X	0.935033
NODE1433X	NODE1335X	GENE1336X	0.935026
NODE1434X	GENE2121X	GENE1060X	0.934995
NODE1435X	GENE39X	GENE1177X	0.934923
NODE1436X	NODE1280X	GENE2158X	0.934711
NODE1437X	NODE1192X	NODE1436X	0.934711
NODE1438X	GENE28X	NODE1405X	0.934676
NODE1439X	NODE1438X	NODE1078X	0.934676
NODE1440X	NODE1439X	GENE2311X	0.934676
NODE1441X	GENE1092X	NODE1207X	0.934563
NODE1442X	GENE50X	NODE1278X	0.934543
NODE1443X	NODE1399X	GENE370X	0.934492
NODE1444X	NODE1364X	NODE1368X	0.934437
NODE1445X	NODE1444X	NODE1412X	0.934437
NODE1446X	NODE1445X	GENE2816X	0.934437
NODE1447X	NODE1446X	NODE1306X	0.934437
NODE1448X	NODE1447X	NODE1024X	0.934437
NODE1449X	NODE1448X	GENE2412X	0.934437
NODE1450X	NODE1449X	GENE1768X	0.934437
NODE1451X	NODE1097X	GENE1635X	0.934398
NODE1452X	GENE572X	NODE1414X	0.934322
NODE1453X	NODE1450X	NODE1430X	0.934266
NODE1454X	NODE1336X	NODE1401X	0.934133
NODE1455X	NODE1360X	GENE1243X	0.934061
NODE1456X	NODE1431X	GENE1484X	0.934053
NODE1457X	GENE2901X	GENE1840X	0.934006
NODE1458X	NODE1235X	GENE2642X	0.933978
NODE1459X	NODE1421X	GENE3193X	0.933963
NODE1460X	NODE1425X	NODE454X	0.933891
NODE1461X	NODE1331X	NODE1266X	0.933870
NODE1462X	NODE1443X	GENE253X	0.933817
NODE1463X	GENE133X	NODE1314X	0.933777
NODE1464X	NODE1293X	GENE2167X	0.933763
NODE1465X	NODE1307X	GENE1743X	0.933621
NODE1466X	NODE1290X	GENE1109X	0.933571
NODE1467X	GENE2961X	NODE1203X	0.933565
NODE1468X	GENE66X	NODE1262X	0.933549
NODE1469X	NODE1404X	NODE1343X	0.933420
NODE1470X	NODE1469X	GENE2873X	0.933420
NODE1471X	NODE1465X	GENE2395X	0.933290
NODE1472X	GENE1907X	GENE2052X	0.933143
NODE1473X	GENE1875X	GENE2347X	0.933124
NODE1474X	NODE1134X	GENE3160X	0.933089
NODE1475X	GENE477X	GENE2069X	0.933078
NODE1476X	NODE1080X	NODE1475X	0.933078
NODE1477X	NODE1241X	NODE1476X	0.933078
NODE1478X	NODE1477X	GENE211X	0.933078
NODE1479X	NODE1478X	GENE1009X	0.933078
NODE1480X	NODE1004X	NODE878X	0.933069
NODE1481X	NODE1480X	GENE882X	0.933069
NODE1482X	GENE229X	GENE633X	0.933034
NODE1483X	GENE627X	GENE2519X	0.933020
NODE1484X	GENE838X	GENE2018X	0.932995
NODE1485X	NODE1466X	NODE1484X	0.932995
NODE1486X	NODE1485X	GENE3104X	0.932995
NODE1487X	NODE938X	GENE2551X	0.932992
NODE1488X	NODE1380X	NODE1487X	0.932992
NODE1489X	NODE1038X	GENE3042X	0.932977
NODE1490X	GENE3095X	GENE3173X	0.932902
NODE1491X	GENE3124X	NODE1490X	0.932902
NODE1492X	NODE1114X	NODE666X	0.932878
NODE1493X	GENE95X	NODE1010X	0.932873
NODE1494X	GENE978X	GENE2439X	0.932783
NODE1495X	NODE1468X	NODE1274X	0.932695
NODE1496X	NODE1459X	NODE1494X	0.932656
NODE1497X	GENE1394X	GENE2958X	0.932594
NODE1498X	NODE1064X	GENE855X	0.932498
NODE1499X	GENE187X	GENE1622X	0.932474
NODE1500X	GENE419X	NODE839X	0.932467
NODE1501X	NODE1500X	GENE1284X	0.932467
NODE1502X	GENE1593X	GENE1787X	0.932448
NODE1503X	NODE783X	NODE1502X	0.932448
NODE1504X	NODE1503X	NODE787X	0.932448
NODE1505X	GENE239X	GENE500X	0.932416
NODE1506X	NODE1505X	GENE546X	0.932416
NODE1507X	NODE1506X	NODE1420X	0.932416
NODE1508X	NODE1507X	NODE1297X	0.932416
NODE1509X	NODE1453X	NODE1267X	0.932406
NODE1510X	NODE1509X	GENE1111X	0.932406
NODE1511X	GENE2714X	NODE464X	0.932405
NODE1512X	NODE1202X	NODE1511X	0.932405
NODE1513X	NODE1512X	GENE827X	0.932405
NODE1514X	GENE2402X	GENE2140X	0.932363
NODE1515X	NODE304X	GENE3038X	0.932321
NODE1516X	GENE869X	NODE1205X	0.932195
NODE1517X	NODE1516X	GENE913X	0.932195
NODE1518X	GENE605X	NODE1413X	0.932177
NODE1519X	GENE1850X	GENE1309X	0.932150
NODE1520X	NODE1486X	NODE1429X	0.932107
NODE1521X	NODE1520X	NODE1316X	0.932107
NODE1522X	NODE1510X	NODE1521X	0.932107
NODE1523X	NODE1522X	NODE1488X	0.932107
NODE1524X	NODE1218X	GENE2867X	0.932075
NODE1525X	NODE1471X	GENE2089X	0.932068
NODE1526X	GENE1034X	GENE1246X	0.932016
NODE1527X	GENE161X	GENE1312X	0.932013
NODE1528X	GENE205X	GENE1549X	0.931988
NODE1529X	GENE842X	GENE934X	0.931955
NODE1530X	NODE1529X	GENE1058X	0.931955
NODE1531X	GENE3089X	GENE2630X	0.931907
NODE1532X	GENE241X	GENE1681X	0.931854
NODE1533X	NODE1532X	NODE1115X	0.931854
NODE1534X	NODE1525X	NODE1377X	0.931820
NODE1535X	GENE3099X	GENE1555X	0.931786
NODE1536X	GENE2706X	GENE2854X	0.931744
NODE1537X	GENE634X	NODE1365X	0.931700
NODE1538X	GENE692X	GENE2643X	0.931650
NODE1539X	GENE2447X	GENE2144X	0.931639
NODE1540X	NODE1539X	GENE1910X	0.931639
NODE1541X	NODE1540X	GENE650X	0.931639
NODE1542X	NODE1398X	NODE1541X	0.931639
NODE1543X	GENE147X	GENE1758X	0.931619
NODE1544X	NODE928X	NODE1220X	0.931567
NODE1545X	GENE4X	NODE623X	0.931543
NODE1546X	GENE3036X	GENE1051X	0.931535
NODE1547X	NODE1428X	GENE904X	0.931472
NODE1548X	GENE726X	GENE981X	0.931394
NODE1549X	NODE1460X	GENE1666X	0.931360
NODE1550X	NODE1495X	GENE1697X	0.931325
NODE1551X	GENE1834X	GENE1809X	0.931302
NODE1552X	NODE1462X	NODE1167X	0.931289
NODE1553X	GENE1383X	GENE1603X	0.931273
NODE1554X	GENE1759X	GENE2122X	0.931234
NODE1555X	NODE1312X	GENE2641X	0.931217
NODE1556X	NODE448X	GENE2313X	0.931104
NODE1557X	NODE1021X	GENE1415X	0.931103
NODE1558X	NODE1424X	NODE1113X	0.931098
NODE1559X	NODE1558X	NODE1250X	0.931098
NODE1560X	GENE3141X	GENE1377X	0.931043
NODE1561X	GENE802X	GENE2727X	0.931032
NODE1562X	NODE1461X	GENE1497X	0.930938
NODE1563X	NODE1562X	GENE1474X	0.930938
NODE1564X	GENE928X	GENE1610X	0.930929
NODE1565X	GENE119X	GENE2923X	0.930893
NODE1566X	NODE1397X	GENE1078X	0.930817
NODE1567X	NODE1440X	NODE1432X	0.930649
NODE1568X	NODE1427X	NODE1154X	0.930641
NODE1569X	NODE1491X	GENE266X	0.930532
NODE1570X	NODE1569X	NODE1403X	0.930532
NODE1571X	NODE1570X	GENE476X	0.930532
NODE1572X	GENE0X	NODE1125X	0.930355
NODE1573X	NODE1534X	GENE1198X	0.930246
NODE1574X	NODE1454X	NODE1533X	0.930161
NODE1575X	NODE1437X	NODE1574X	0.930161
NODE1576X	NODE1575X	GENE256X	0.930161
NODE1577X	GENE755X	GENE2300X	0.930135
NODE1578X	GENE537X	NODE1577X	0.930135
NODE1579X	GENE463X	GENE2378X	0.930106
NODE1580X	GENE2184X	NODE1579X	0.930106
NODE1581X	GENE23X	GENE88X	0.930091
NODE1582X	GENE330X	GENE909X	0.930064
NODE1583X	GENE159X	NODE1243X	0.930050
NODE1584X	NODE1576X	GENE696X	0.929951
NODE1585X	GENE1786X	GENE3216X	0.929942
NODE1586X	NODE972X	GENE639X	0.929896
NODE1587X	NODE1583X	GENE2320X	0.929854
NODE1588X	NODE1523X	NODE1587X	0.929854
NODE1589X	GENE2X	GENE2527X	0.929795
NODE1590X	NODE1385X	GENE1487X	0.929735
NODE1591X	NODE1309X	NODE1513X	0.929690
NODE1592X	NODE1591X	GENE247X	0.929690
NODE1593X	NODE1592X	GENE397X	0.929690
NODE1594X	NODE1593X	GENE1750X	0.929690
NODE1595X	GENE865X	NODE1144X	0.929627
NODE1596X	NODE1549X	NODE1595X	0.929627
NODE1597X	NODE1596X	GENE2011X	0.929627
NODE1598X	GENE2491X	GENE713X	0.929593
NODE1599X	GENE555X	GENE1496X	0.929532
NODE1600X	NODE1496X	NODE1492X	0.929482
NODE1601X	NODE1600X	NODE1230X	0.929482
NODE1602X	NODE1458X	GENE1081X	0.929393
NODE1603X	NODE1349X	GENE1355X	0.929270
NODE1604X	NODE1456X	GENE319X	0.929169
NODE1605X	GENE1093X	GENE1543X	0.929153
NODE1606X	NODE1581X	NODE1605X	0.929153
NODE1607X	NODE1606X	GENE2628X	0.929153
NODE1608X	NODE1607X	NODE1584X	0.929153
NODE1609X	GENE2258X	GENE2793X	0.929127
NODE1610X	GENE1784X	GENE710X	0.929099
NODE1611X	NODE1557X	GENE3110X	0.929089
NODE1612X	NODE1326X	NODE1611X	0.929089
NODE1613X	NODE1612X	GENE2222X	0.929089
NODE1614X	GENE189X	GENE191X	0.929009
NODE1615X	GENE497X	GENE1130X	0.928990
NODE1616X	NODE1054X	GENE3270X	0.928974
NODE1617X	NODE1563X	GENE2312X	0.928844
NODE1618X	NODE1434X	NODE1376X	0.928841
NODE1619X	GENE2269X	GENE1226X	0.928776
NODE1620X	NODE1221X	GENE402X	0.928745
NODE1621X	NODE1544X	GENE1254X	0.928697
NODE1622X	NODE1602X	NODE1328X	0.928683
NODE1623X	GENE2857X	GENE1392X	0.928620
NODE1624X	GENE2294X	GENE2030X	0.928599
NODE1625X	GENE2738X	NODE847X	0.928580
NODE1626X	NODE708X	NODE1613X	0.928533
NODE1627X	NODE1559X	GENE1356X	0.928510
NODE1628X	GENE646X	GENE709X	0.928493
NODE1629X	NODE1589X	NODE1470X	0.928416
NODE1630X	GENE386X	NODE1519X	0.928410
NODE1631X	NODE1630X	GENE2704X	0.928410
NODE1632X	NODE1616X	NODE1631X	0.928410
NODE1633X	NODE1143X	GENE115X	0.928319
NODE1634X	NODE1474X	GENE1407X	0.928278
NODE1635X	GENE2771X	NODE566X	0.928053
NODE1636X	NODE1619X	GENE1476X	0.927958
NODE1637X	NODE1259X	GENE2323X	0.927877
NODE1638X	GENE2134X	GENE2088X	0.927789
NODE1639X	GENE328X	NODE1638X	0.927789
NODE1640X	GENE2589X	NODE1146X	0.927752
NODE1641X	NODE1588X	NODE1632X	0.927735
NODE1642X	GENE1698X	GENE644X	0.927720
NODE1643X	GENE2994X	GENE1086X	0.927658
NODE1644X	GENE2768X	NODE1643X	0.927658
NODE1645X	NODE1642X	GENE734X	0.927490
NODE1646X	NODE1645X	NODE1518X	0.927490
NODE1647X	NODE1646X	GENE1732X	0.927490
NODE1648X	NODE1641X	NODE1647X	0.927490
NODE1649X	NODE1419X	NODE815X	0.927489
NODE1650X	NODE1649X	GENE1596X	0.927489
NODE1651X	GENE2544X	GENE2778X	0.927473
NODE1652X	NODE1303X	NODE1651X	0.927473
NODE1653X	GENE2241X	GENE494X	0.927199
NODE1654X	NODE1386X	NODE867X	0.927193
NODE1655X	GENE795X	GENE1560X	0.927170
NODE1656X	GENE64X	GENE2758X	0.927151
NODE1657X	NODE1656X	GENE966X	0.927151
NODE1658X	NODE1252X	GENE1553X	0.927134
NODE1659X	GENE210X	NODE1658X	0.927134
NODE1660X	NODE1659X	GENE651X	0.927134
NODE1661X	GENE690X	GENE2375X	0.927077
NODE1662X	NODE1504X	NODE1372X	0.927072
NODE1663X	NODE1153X	GENE3046X	0.927060
NODE1664X	NODE1663X	GENE2661X	0.927060
NODE1665X	NODE1625X	GENE3132X	0.927054
NODE1666X	NODE1217X	NODE1055X	0.926997
NODE1667X	NODE1666X	GENE474X	0.926997
NODE1668X	GENE272X	GENE464X	0.926969
NODE1669X	NODE1604X	NODE1634X	0.926963
NODE1670X	NODE1669X	NODE1517X	0.926963
NODE1671X	NODE1670X	GENE1363X	0.926963
NODE1672X	GENE1723X	GENE1372X	0.926917
NODE1673X	NODE1472X	GENE1903X	0.926790
NODE1674X	NODE1222X	GENE1398X	0.926763
NODE1675X	GENE2587X	GENE3246X	0.926602
NODE1676X	GENE504X	GENE953X	0.926597
NODE1677X	NODE1627X	NODE1608X	0.926547
NODE1678X	NODE1677X	NODE1542X	0.926547
NODE1679X	NODE1678X	NODE1617X	0.926547
NODE1680X	NODE1648X	GENE2947X	0.926538
NODE1681X	NODE1524X	NODE948X	0.926378
NODE1682X	NODE1104X	GENE1240X	0.926348
NODE1683X	NODE177X	NODE1324X	0.926339
NODE1684X	NODE1568X	GENE503X	0.926328
NODE1685X	NODE1640X	GENE1044X	0.926208
NODE1686X	GENE1972X	GENE2654X	0.926160
NODE1687X	NODE1418X	GENE1470X	0.926146
NODE1688X	GENE941X	GENE1005X	0.926034
NODE1689X	NODE1552X	NODE1394X	0.925939
NODE1690X	NODE1689X	NODE1387X	0.925939
NODE1691X	NODE1550X	NODE1354X	0.925859
NODE1692X	GENE829X	GENE893X	0.925803
NODE1693X	GENE289X	GENE1691X	0.925803
NODE1694X	GENE2191X	GENE2197X	0.925757
NODE1695X	GENE59X	GENE1042X	0.925717
NODE1696X	GENE27X	GENE1898X	0.925670
NODE1697X	NODE1633X	GENE1557X	0.925599
NODE1698X	NODE1652X	GENE1238X	0.925548
NODE1699X	NODE1685X	NODE1508X	0.925346
NODE1700X	NODE1463X	GENE2355X	0.925336
NODE1701X	NODE1601X	NODE1392X	0.925179
NODE1702X	NODE1679X	NODE1333X	0.925094
NODE1703X	NODE795X	GENE3214X	0.924976
NODE1704X	NODE862X	GENE1296X	0.924933
NODE1705X	GENE1849X	NODE1481X	0.924838
NODE1706X	NODE941X	GENE1719X	0.924761
NODE1707X	GENE130X	NODE1537X	0.924755
NODE1708X	NODE1707X	GENE1207X	0.924755
NODE1709X	GENE3198X	GENE1460X	0.924732
NODE1710X	GENE2178X	NODE1709X	0.924732
NODE1711X	NODE1680X	NODE1710X	0.924732
NODE1712X	GENE342X	NODE1551X	0.924259
NODE1713X	NODE1684X	NODE1712X	0.924259
NODE1714X	NODE1580X	NODE1713X	0.924259
NODE1715X	NODE1714X	GENE1102X	0.924259
NODE1716X	NODE1556X	GENE1084X	0.924179
NODE1717X	GENE3268X	GENE123X	0.924148
NODE1718X	NODE1597X	GENE3025X	0.924020
NODE1719X	NODE1682X	GENE885X	0.923695
NODE1720X	NODE1719X	NODE1081X	0.923695
NODE1721X	NODE1693X	NODE1720X	0.923695
NODE1722X	NODE1721X	GENE1701X	0.923695
NODE1723X	GENE2486X	NODE1272X	0.923660
NODE1724X	NODE1718X	GENE2159X	0.923613
NODE1725X	NODE1711X	GENE401X	0.923605
NODE1726X	GENE445X	GENE1805X	0.923590
NODE1727X	NODE1726X	GENE2686X	0.923590
NODE1728X	NODE1283X	GENE2745X	0.923583
NODE1729X	GENE937X	GENE947X	0.923575
NODE1730X	NODE1528X	GENE2949X	0.923571
NODE1731X	GENE2310X	NODE1704X	0.923536
NODE1732X	GENE803X	GENE2849X	0.923474
NODE1733X	GENE144X	GENE712X	0.923471
NODE1734X	NODE1733X	GENE1761X	0.923471
NODE1735X	NODE412X	GENE1552X	0.923470
NODE1736X	NODE1725X	GENE2608X	0.923438
NODE1737X	NODE1734X	GENE2893X	0.923416
NODE1738X	NODE1736X	NODE1737X	0.923416
NODE1739X	NODE1738X	GENE2522X	0.923409
NODE1740X	GENE864X	GENE1153X	0.923391
NODE1741X	NODE1676X	GENE684X	0.923373
NODE1742X	NODE1536X	NODE1674X	0.923350
NODE1743X	GENE1813X	GENE1015X	0.923214
NODE1744X	NODE1442X	GENE2931X	0.923213
NODE1745X	GENE2610X	GENE414X	0.923153
NODE1746X	NODE1745X	NODE1355X	0.923153
NODE1747X	GENE1179X	GENE1268X	0.923147
NODE1748X	NODE1722X	NODE1747X	0.923147
NODE1749X	NODE1337X	GENE2967X	0.923144
NODE1750X	GENE1404X	GENE1522X	0.923060
NODE1751X	GENE2528X	GENE524X	0.923039
NODE1752X	NODE1749X	GENE1286X	0.922858
NODE1753X	NODE1752X	GENE2890X	0.922858
NODE1754X	NODE1753X	GENE1187X	0.922858
NODE1755X	NODE1501X	GENE1704X	0.922728
NODE1756X	NODE940X	GENE1756X	0.922707
NODE1757X	NODE1756X	NODE1310X	0.922707
NODE1758X	GENE1783X	GENE1861X	0.922701
NODE1759X	GENE523X	NODE1578X	0.922489
NODE1760X	NODE1555X	GENE1358X	0.922466
NODE1761X	NODE1748X	GENE3114X	0.922438
NODE1762X	NODE1164X	NODE347X	0.922325
NODE1763X	NODE1671X	GENE1982X	0.922173
NODE1764X	GENE2390X	GENE1345X	0.922061
NODE1765X	NODE1690X	GENE3125X	0.922021
NODE1766X	NODE1451X	GENE664X	0.921985
NODE1767X	NODE1483X	GENE1495X	0.921969
NODE1768X	NODE1683X	GENE2055X	0.921940
NODE1769X	GENE1715X	GENE2805X	0.921889
NODE1770X	NODE1769X	GENE1302X	0.921889
NODE1771X	NODE1701X	NODE1770X	0.921889
NODE1772X	NODE1751X	GENE2844X	0.921801
NODE1773X	NODE1739X	NODE1772X	0.921801
NODE1774X	GENE102X	GENE1059X	0.921707
NODE1775X	NODE374X	GENE2115X	0.921464
NODE1776X	NODE1654X	NODE1775X	0.921464
NODE1777X	NODE1620X	NODE784X	0.921320
NODE1778X	NODE1777X	GENE1231X	0.921320
NODE1779X	GENE2906X	NODE1621X	0.921310
NODE1780X	NODE1773X	GENE883X	0.921239
NODE1781X	NODE1573X	GENE2757X	0.921193
NODE1782X	NODE1629X	GENE2579X	0.921135
NODE1783X	NODE1754X	GENE989X	0.921135
NODE1784X	NODE1417X	GENE1235X	0.921125
NODE1785X	NODE1760X	NODE1784X	0.921125
NODE1786X	NODE1785X	GENE488X	0.921125
NODE1787X	NODE1744X	GENE2407X	0.921099
NODE1788X	NODE1771X	NODE1787X	0.921099
NODE1789X	GENE2182X	GENE1116X	0.921092
NODE1790X	NODE1741X	NODE1789X	0.921092
NODE1791X	GENE2546X	GENE2481X	0.921082
NODE1792X	NODE1791X	GENE388X	0.921082
NODE1793X	NODE1792X	NODE1755X	0.921082
NODE1794X	NODE743X	GENE2746X	0.921059
NODE1795X	NODE1780X	GENE907X	0.921051
NODE1796X	NODE840X	GENE1379X	0.920919
NODE1797X	NODE647X	GENE2764X	0.920896
NODE1798X	GENE2119X	GENE1801X	0.920890
NODE1799X	GENE2061X	GENE939X	0.920817
NODE1800X	GENE2192X	GENE2205X	0.920802
NODE1801X	NODE1699X	NODE1746X	0.920748
NODE1802X	NODE1761X	GENE2809X	0.920727
NODE1803X	NODE1724X	NODE1138X	0.920588
NODE1804X	NODE1803X	GENE3115X	0.920588
NODE1805X	NODE1804X	GENE3079X	0.920588
NODE1806X	GENE400X	NODE1383X	0.920584
NODE1807X	NODE1765X	NODE1236X	0.920534
NODE1808X	NODE1788X	NODE1571X	0.920507
NODE1809X	NODE1808X	GENE2147X	0.920507
NODE1810X	GENE181X	GENE2340X	0.920502
NODE1811X	NODE1795X	NODE1716X	0.920486
NODE1812X	NODE1805X	GENE2004X	0.920483
NODE1813X	NODE1728X	GENE2464X	0.920446
NODE1814X	NODE1479X	GENE1740X	0.920322
NODE1815X	NODE1812X	NODE1688X	0.920311
NODE1816X	NODE1782X	NODE1566X	0.920308
NODE1817X	NODE1727X	GENE2811X	0.920249
NODE1818X	NODE1817X	GENE687X	0.920249
NODE1819X	NODE1811X	NODE1818X	0.920249
NODE1820X	GENE2301X	GENE2925X	0.920228
NODE1821X	GENE2281X	GENE1366X	0.920220
NODE1822X	GENE2377X	NODE1667X	0.920173
NODE1823X	GENE1139X	GENE1396X	0.920168
NODE1824X	NODE1548X	GENE1912X	0.920129
NODE1825X	NODE1824X	NODE1457X	0.920129
NODE1826X	NODE1318X	NODE1825X	0.920129
NODE1827X	NODE1813X	GENE305X	0.920088
NODE1828X	GENE2817X	GENE1176X	0.920075
NODE1829X	NODE1715X	GENE1013X	0.920058
NODE1830X	NODE1311X	NODE1798X	0.920049
NODE1831X	NODE1830X	GENE2891X	0.920049
NODE1832X	GENE2150X	GENE2660X	0.919988
NODE1833X	NODE1168X	GENE1127X	0.919799
NODE1834X	GENE2484X	GENE1323X	0.919798
NODE1835X	NODE1698X	GENE1884X	0.919606
NODE1836X	GENE456X	GENE1835X	0.919604
NODE1837X	NODE1801X	GENE2185X	0.919580
NODE1838X	GENE1944X	GENE3143X	0.919569
NODE1839X	NODE1815X	NODE1263X	0.919569
NODE1840X	NODE1839X	NODE1819X	0.919569
NODE1841X	NODE1590X	NODE1375X	0.919252
NODE1842X	NODE1793X	NODE1841X	0.919252
NODE1843X	GENE2586X	NODE1842X	0.919252
NODE1844X	GENE457X	GENE2357X	0.919241
NODE1845X	NODE1840X	NODE1844X	0.919241
NODE1846X	NODE1845X	GENE2368X	0.919241
NODE1847X	NODE1628X	GENE1166X	0.918920
NODE1848X	NODE1177X	NODE1847X	0.918920
NODE1849X	NODE1564X	GENE2649X	0.918865
NODE1850X	NODE1546X	GENE901X	0.918791
NODE1851X	GENE566X	NODE1850X	0.918791
NODE1852X	GENE2133X	NODE1660X	0.918763
NODE1853X	NODE1852X	NODE1482X	0.918763
NODE1854X	NODE1814X	NODE1853X	0.918763
NODE1855X	NODE1854X	GENE1792X	0.918763
NODE1856X	NODE1855X	GENE1974X	0.918763
NODE1857X	NODE1846X	GENE1131X	0.918723
NODE1858X	NODE1809X	NODE1687X	0.918679
NODE1859X	GENE2732X	GENE2545X	0.918639
NODE1860X	GENE608X	GENE2877X	0.918636
NODE1861X	NODE1829X	GENE1188X	0.918617
NODE1862X	GENE1797X	GENE2822X	0.918480
NODE1863X	NODE1857X	GENE1605X	0.918348
NODE1864X	NODE1594X	GENE167X	0.918286
NODE1865X	NODE1637X	NODE1395X	0.918106
NODE1866X	NODE1807X	NODE1865X	0.918106
NODE1867X	NODE1866X	GENE961X	0.918106
NODE1868X	NODE1861X	NODE1867X	0.918106
NODE1869X	NODE1868X	NODE1603X	0.918106
NODE1870X	NODE1869X	GENE1007X	0.918106
NODE1871X	NODE1827X	GENE813X	0.918078
NODE1872X	NODE1871X	NODE1514X	0.918078
NODE1873X	NODE1872X	GENE2331X	0.918078
NODE1874X	GENE1436X	GENE847X	0.918037
NODE1875X	GENE263X	GENE268X	0.917994
NODE1876X	GENE1920X	GENE2206X	0.917906
NODE1877X	NODE1863X	NODE1876X	0.917906
NODE1878X	GENE317X	GENE1940X	0.917903
NODE1879X	NODE1816X	NODE1843X	0.917845
NODE1880X	NODE1879X	GENE996X	0.917845
NODE1881X	NODE1697X	NODE1860X	0.917842
NODE1882X	NODE1856X	NODE1881X	0.917842
NODE1883X	NODE1358X	GENE1217X	0.917824
NODE1884X	GENE1763X	GENE2492X	0.917805
NODE1885X	GENE2350X	NODE1884X	0.917805
NODE1886X	NODE1586X	GENE2659X	0.917777
NODE1887X	GENE2763X	GENE900X	0.917683
NODE1888X	NODE1877X	NODE1291X	0.917652
NODE1889X	NODE1858X	GENE1713X	0.917525
NODE1890X	NODE1762X	GENE2441X	0.917401
NODE1891X	NODE1464X	NODE1286X	0.917369
NODE1892X	NODE1870X	GENE1214X	0.917349
NODE1893X	NODE1759X	NODE1195X	0.917308
NODE1894X	NODE1702X	NODE1888X	0.917293
NODE1895X	NODE1757X	NODE1894X	0.917293
NODE1896X	NODE1891X	GENE1382X	0.917162
NODE1897X	GENE262X	NODE1896X	0.917162
NODE1898X	NODE1781X	NODE1614X	0.916958
NODE1899X	GENE2613X	GENE666X	0.916873
NODE1900X	NODE1899X	GENE824X	0.916873
NODE1901X	NODE1763X	NODE1900X	0.916873
NODE1902X	NODE1901X	GENE2360X	0.916873
NODE1903X	GENE1938X	GENE1529X	0.916848
NODE1904X	GENE2017X	GENE921X	0.916825
NODE1905X	GENE22X	NODE951X	0.916815
NODE1906X	GENE137X	GENE1403X	0.916630
NODE1907X	GENE160X	GENE746X	0.916548
NODE1908X	NODE1898X	GENE1062X	0.916520
NODE1909X	GENE1462X	NODE1692X	0.916306
NODE1910X	NODE1909X	GENE1669X	0.916306
NODE1911X	NODE1910X	NODE1851X	0.916306
NODE1912X	NODE819X	GENE2571X	0.916251
NODE1913X	NODE1902X	GENE1167X	0.916204
NODE1914X	GENE166X	NODE1911X	0.916160
NODE1915X	NODE1493X	NODE1452X	0.915956
NODE1916X	NODE1691X	NODE1915X	0.915956
NODE1917X	NODE1498X	GENE2970X	0.915942
NODE1918X	GENE1493X	GENE168X	0.915910
NODE1919X	GENE2914X	NODE1467X	0.915891
NODE1920X	GENE2098X	NODE1767X	0.915754
NODE1921X	NODE1920X	GENE2228X	0.915754
NODE1922X	GENE1891X	GENE1237X	0.915723
NODE1923X	NODE880X	GENE544X	0.915663
NODE1924X	GENE3217X	GENE2317X	0.915604
NODE1925X	NODE1837X	NODE1924X	0.915604
NODE1926X	GENE1257X	NODE1407X	0.915577
NODE1927X	NODE1730X	GENE1431X	0.915563
NODE1928X	NODE1743X	NODE1708X	0.915531
NODE1929X	NODE1836X	GENE655X	0.915464
NODE1930X	NODE1433X	NODE1908X	0.915463
NODE1931X	GENE1833X	NODE1327X	0.915364
NODE1932X	NODE1892X	GENE1006X	0.915188
NODE1933X	GENE154X	GENE217X	0.915181
NODE1934X	GENE3054X	NODE1731X	0.915021
NODE1935X	GENE489X	NODE1163X	0.915004
NODE1936X	NODE1935X	GENE1253X	0.915004
NODE1937X	NODE1936X	GENE2450X	0.915004
NODE1938X	NODE185X	GENE233X	0.914987
NODE1939X	NODE1126X	NODE1530X	0.914893
NODE1940X	GENE1182X	GENE2276X	0.914891
NODE1941X	NODE1820X	GENE1232X	0.914872
NODE1942X	NODE1553X	NODE1941X	0.914872
NODE1943X	NODE1889X	NODE1849X	0.914750
NODE1944X	NODE1943X	GENE3166X	0.914750
NODE1945X	NODE1944X	GENE1360X	0.914750
NODE1946X	NODE1875X	GENE807X	0.914746
NODE1947X	NODE1932X	NODE1946X	0.914746
NODE1948X	NODE1626X	NODE1786X	0.914742
NODE1949X	NODE1948X	GENE590X	0.914742
NODE1950X	GENE3159X	GENE1926X	0.914686
NODE1951X	GENE3174X	GENE1003X	0.914666
NODE1952X	GENE78X	GENE2371X	0.914616
NODE1953X	NODE1895X	NODE1952X	0.914616
NODE1954X	NODE1848X	GENE1482X	0.914555
NODE1955X	NODE1954X	NODE1926X	0.914555
NODE1956X	NODE1567X	GENE2680X	0.914479
NODE1957X	NODE1672X	GENE740X	0.914382
NODE1958X	NODE1953X	GENE56X	0.914367
NODE1959X	NODE1880X	GENE135X	0.914322
NODE1960X	GENE185X	NODE1778X	0.914303
NODE1961X	GENE31X	GENE2257X	0.914212
NODE1962X	GENE2247X	NODE1923X	0.914181
NODE1963X	NODE1947X	GENE1707X	0.914032
NODE1964X	GENE1544X	GENE2790X	0.913986
NODE1965X	NODE1609X	GENE1022X	0.913985
NODE1966X	NODE1965X	NODE825X	0.913985
NODE1967X	NODE1966X	NODE1662X	0.913985
NODE1968X	GENE620X	GENE2505X	0.913654
NODE1969X	NODE1681X	NODE1968X	0.913654
NODE1970X	GENE216X	GENE2044X	0.913552
NODE1971X	GENE171X	GENE271X	0.913502
NODE1972X	NODE1882X	NODE1585X	0.913333
NODE1973X	NODE1864X	GENE362X	0.913306
NODE1974X	GENE3147X	GENE2385X	0.913249
NODE1975X	GENE3197X	GENE1075X	0.913161
NODE1976X	NODE1975X	NODE1931X	0.913161
NODE1977X	NODE1499X	GENE1535X	0.913053
NODE1978X	GENE2754X	GENE1735X	0.912960
NODE1979X	NODE1978X	GENE1449X	0.912960
NODE1980X	NODE1489X	GENE3120X	0.912943
NODE1981X	NODE1977X	NODE697X	0.912848
NODE1982X	NODE1981X	NODE1497X	0.912848
NODE1983X	NODE1982X	NODE1095X	0.912848
NODE1984X	NODE1958X	NODE1983X	0.912848
NODE1985X	NODE1929X	GENE2136X	0.912835
NODE1986X	GENE760X	GENE1199X	0.912802
NODE1987X	GENE180X	GENE936X	0.912780
NODE1988X	NODE1907X	GENE2302X	0.912770
NODE1989X	NODE1988X	GENE2800X	0.912770
NODE1990X	GENE2806X	NODE785X	0.912671
NODE1991X	GENE2040X	GENE849X	0.912643
NODE1992X	GENE2138X	GENE2830X	0.912617
NODE1993X	GENE1519X	GENE2936X	0.912616
NODE1994X	GENE723X	GENE945X	0.912597
NODE1995X	NODE1822X	GENE2885X	0.912526
NODE1996X	NODE1995X	NODE1893X	0.912526
NODE1997X	GENE471X	GENE2984X	0.912477
NODE1998X	GENE2780X	GENE2261X	0.912390
NODE1999X	GENE1688X	GENE707X	0.912204
NODE2000X	GENE1689X	NODE1999X	0.912204
[truncated: 1,280 more rows]
