# Supplementary material for: Characteristics and clustering of human ribosomal protein genes
Source: BMC Genomics. 2006 Feb 28;7:37. doi: 10.1186/1471-2164-7-37 (PMC1459141; doi:10.1186/1471-2164-7-37)
Supplement: Additional File 10 — The data files for the cluster analyses in Gene expression, Amino acid composition and Codon composition. The output file (gene_expression.gtr, amino_acid.gtr, codon.gtr) of Cluster 3.0. To make Figure 1, 4 and 5, these data file were used by the Treeview 1.0.12. [file 1471-2164-7-37-S10.txt]

Name	keratinocyte	fetal liver	LND	testis	bore marrow	adult brain	spleen	skin	corpus callosum	fetal brain	cereberum	retina	pituitary	thymus	heart	skeltal muscle	uterus	small intestine	placenta	stomach	osteoblast	adipose	fibroblast	endothel	bladder	mesangium	colon	kidney	liver	lung
transforming growth factor-beta induced	2.8	1	0.9	0.8	0.2	0.1	2.1	0.4	0.2	0.3	0.1	0.8	2.2	0.4	0.4	0.1	0.6	0.5	0.3	0.3	4.1	0.5	6.5	0.4	0.7	2.4	0.1	0.1	0.2	0.6
Homo sapiens dipeptidylpeptidase IV (CD26, adenosine deaminase complexing protein 2) (DPP4) mRNA.	0	0.1	0.2	0	0	0	0.6	0.2	0	0.2	0	0.1	0	0.4	0	0	0.4	0.5	2.9	0	1.7	0	8.2	0	0.1	5.3	0	7.9	1.5	0
Homo sapiens replication protein A2 (32kD) (RPA2) mRNA.	0.4	0.8	2.3	1.6	0.7	1.7	2	0.7	0.8	1.8	1.2	1.4	0.9	1.1	0.8	1.4	1	0.5	0.6	0	0.7	0.3	0.8	0.5	0.6	0.7	0	3.3	1	0.4
Homo sapiens microtubule-associated protein, RP/EB family, member 1 (MAPRE1), mRNA.	1.9	0.5	3.1	1	0.7	0.7	1.7	1	0.9	2.3	0.3	0.9	0.5	1.8	0.4	0.2	1.8	0.6	1.5	0.2	0.7	0.5	1.1	0.8	2.1	1.3	0.5	0.3	0	0.6
Homo sapiens B-factor, properdin (BF) mRNA.	0.4	9.2	0	0	0	0	0.3	0	0.1	0	0	0.3	0.1	0	0	0	0.1	0.1	0.2	12.2	0.8	0	0.4	0	0	0	0	0	5.8	0
Homo sapiens methylene tetrahydrofolate dehydrogenase (NAD+ dependent), methenyltetrahydrofolate cyclohydrolase (MTHFD2) mRNA.	2.4	0.4	1.1	0.4	0.4	0.1	1.1	0.5	0.2	0.7	0.1	0.1	0.7	0.5	0.3	0.5	0.5	0.2	0.6	0.2	8.1	1.3	4.8	1.1	0.6	1.4	0.3	1	0	0.5
Homo sapiens KIAA0214 gene product (KIAA0214), mRNA.	1.4	0.5	0.8	0.3	0.6	1.5	0.8	0.4	1	1.2	0.5	1.1	0.4	0.3	6.5	2.8	0.8	0.4	0.7	0.3	1.1	0.5	1.4	1	1.6	0.7	0.2	1	0.2	0.4
Homo sapiens insulin-like growth factor binding protein 1 (IGFBP1), mRNA.	2.1	7.2	0	0.6	0	0.3	0	0.7	0.2	0.2	0.1	0.1	0	0	0.1	0	1.4	0.1	15.1	0	0.1	0.2	0.2	0.1	0	0.3	0	0	1	0
Homo sapiens prefoldin 4 (PFDN4) mRNA.	0.3	0.8	0.2	2.2	0.6	2.2	1.3	0.9	1.4	4.9	1	1.2	0.6	1.1	0.8	0.9	1.1	0.6	1.6	0.1	0.8	0.5	1.7	1.1	0.7	0.3	0.2	0	0.2	0.7
Homo sapiens GTP-binding protein Sara (LOC51128), mRNA.	0.3	1.7	0.5	2.7	1	1.5	1.7	0.7	1.5	0.7	0.4	0.6	1.5	0.6	1.4	3	0.3	0.2	1.6	0.4	1.4	0.5	1.8	1.1	0.6	0.8	0.6	0	0.6	0.3
YAP65	4	0.3	0.5	0.5	0.3	0.4	1.1	2.2	0.4	0.7	0.3	1.2	0.3	0.3	0.5	0.5	3.8	0.5	3.4	0.1	0.8	0.7	1.2	0.2	2.2	1.3	0.2	1.1	0.3	0.7
elongation factor 1-alpha (clone CEF4)	2.1	0.4	1	0.9	0	0.3	1.8	5.2	0.5	2	0.8	1.3	1.4	1.4	0.1	0	0.9	0.3	2.1	0.3	1.1	0.6	1.3	1	1.1	0.8	0.3	0.3	0.1	0.6
RAN, member RAS oncogene familyHomo sapiens RAN, member RAS oncogene family (RAN), mRNA.	4.3	1.3	2.1	2.3	0.5	0.9	1.7	0.3	0.6	1.9	0.6	0.9	0.9	2	0.3	0.4	0.7	0.5	1.5	0.1	0.5	0.4	1.1	1.4	0.3	1.4	0.2	0.4	0.2	0.4
Homo sapiens tissue factor pathway inhibitor (lipoprotein-associated coagulation inhibitor) (TFPI), mRNA.	0	1.4	0.3	0	0.1	0	0.3	0	0	0.1	0	0.1	0	0.1	0.1	0.2	0.5	0.2	21	0	0.3	0.6	0.1	2.9	0	0.1	0	0	0.6	0.8
Homo sapiens sin3-associated polypeptide, 18kD (SAP18) mRNA.	0.5	0.8	1.1	3	0.3	1.1	1.1	0.8	0.8	1.2	0.6	1	0.9	0.7	1.6	1.6	1.4	0.5	1.8	0.4	1.5	0.7	1.7	1.2	0.8	1	0.3	0.3	0.5	0.7
Homo sapiens heat shock 70kD protein 1 (HSPA1B), mRNA.	0.1	1.4	0	0	0.3	0.2	1.2	0.2	1.5	1	0.1	0.2	0.2	0.4	0.4	0.9	1.2	0.5	0.2	0	0.1	1.6	0	0.1	0.4	0	0	11.7	0	5.9
Human 54 kDa protein mRNA, complete cds.	0.5	0.5	0.8	2.3	0.5	0.8	1.4	0.6	0.8	1.3	0.9	1	1.1	1	0.9	0.7	1.4	1.1	1.1	0.6	0.7	1.7	0.9	0.9	1.3	1.4	1.4	0.6	0.7	1.2
Homo sapiens RRM RNA binding protein Gry-rbp (GRY-RBP) mRNA, complete cds.	3.4	0.9	2.5	1.1	0.2	1.1	0.7	1.3	0.9	1.6	0.2	1	1	1	0.5	0.3	0.8	0.4	1.6	0.4	0.7	0.3	1.1	1.4	0.2	3.1	0.6	0.3	1	0.6
Homo sapiens M5-14 protein (LOC51300), mRNA.	0.5	0.5	0.8	0.6	0.3	1.3	1.3	0.4	1.4	0.9	0.5	1	0.9	0.5	2.1	1.5	0.9	0.4	1.5	0.2	1.6	0.5	1.3	0.6	0.4	1.4	0.4	4.3	1.6	0.4
Homo sapiens HIV-1 rev binding protein 2 (HRB2), mRNA.	2.4	0.2	0.4	0.9	0.5	0.2	1.9	0.3	0.3	0.4	0.2	0.6	0.4	1.5	0.3	0.2	0.5	0.1	0.5	0	1.3	0.9	3.4	1.2	6.4	1	0.2	2.7	0.6	0.5
Homo sapiens KIAA0970 protein (KIAA0970), mRNA.	0.5	0.5	0.6	1.4	0.4	0.8	1.6	0.5	0.6	1.9	0.6	0.7	3.9	0.6	0.4	0.1	1	0.2	9.5	0.2	0.5	0.3	0.7	0.4	0.3	0.8	0	0.3	0.2	0.4
Homo sapiens proliferation-associated gene A (natural killer-enhancing factor A) (PAGA) mRNA.	2.2	1	1.4	0.3	0.2	1	0.9	0.8	2.1	0.9	0.5	1.3	0.6	0.4	0.7	1	0.9	0.5	1.5	0.3	1.7	0.5	1.6	1.8	0.7	2.7	0.2	0.8	0.6	1
Homo sapiens nuclease sensitive element binding protein 1 (NSEP1) mRNA.	4.2	0.5	0.8	7.1	0.5	0.1	0.9	1.2	0.4	3.8	0.2	0.7	0.6	1	0.8	1.2	0.6	0.3	0.7	0.2	0.4	0.3	0.5	0.5	0.8	0.7	0.2	0.1	0.1	0.6
Homo sapiens tyrosine 3-monooxygenase/tryptophan 5-monooxygenase activation protein, epsilon polypeptide (YWHAE), mRNA.	1.6	0.4	0.5	0.4	0.1	1.1	0.4	0.4	1.4	1.8	1.1	0.5	0.4	0.4	1.5	1.9	0.7	0.5	0.6	0.2	2.5	1	2.7	1.9	2.1	1.9	0.3	0.7	0.2	0.6
Homo sapiens aspartyl aminopeptidase (DNPEP), mRNA.	0.9	0.4	1.1	1.5	0.2	0.2	1	0.3	0.4	0.9	0.1	1	0.3	0.3	1.1	1.8	1.9	1.3	1.2	1	2.4	1	1.5	0.9	2.1	0.9	1	0.6	1.2	1.4
Homo sapiens BCL2-associated athanogene 2 (BAG2), mRNA.	0.1	0.2	0	0.8	0.2	0.6	0.4	0.1	0.1	0.5	0.2	0.6	0.2	0.2	1.5	1.4	6.1	0.8	0.4	0.2	2.8	1	4.5	0.7	4.8	1.4	0	0	0	0.4
ubiquitin conjugating enzyme, UbcH7	2.9	0.6	2	1	0.2	1	1.1	0	0.7	0.9	0.2	0.9	0.8	0.3	1.2	0.8	0.8	0.6	1.6	0.5	1	0.4	1.5	2.5	1.1	2.5	0.6	0.8	0.9	0.8
Human mRNA for cysteine protease, complete cds.	0.9	0.5	1.6	0.7	0.5	0.6	3.8	0.4	0.3	0.6	0	0.8	0.2	1.8	1.3	0.3	1	0.6	6.4	0.3	1.1	0.9	0.7	0.7	0.4	0.6	0.5	1.3	0.3	1.1
Homo sapiens heat shock 60kD protein 1 (chaperonin) (HSPD1) mRNA.	5.4	1.5	1	0.5	0.2	1.1	1	1.1	0.6	1.4	0.5	0.8	0.8	0.7	0.4	0.4	0.5	0.6	0.9	0.3	0.3	0.4	0.5	0.3	0.5	1.3	0.5	2.8	1.6	2
alpha-2-HS-glycoprotein alpha and beta chain	0	27.5	0	0	0	0	0	0	0	0	0	0	0	0.8	0	0	0	0	0	0	0	0	0	0	0	0.2	0	0	1.5	0
flavin-containing monooxygenase 5 (FMO5)	0	5.5	0.6	1	0	4.1	1.2	1	0	1	0.3	3.4	0.5	0	0.5	0	0.3	1.4	0	1.1	0.2	0	0.1	0	0	0	1.5	0	4.1	2.4
Homo sapiens hyaluronan-mediated motility receptor (RHAMM) (HMMR), transcript variant 1, mRNA.	3.2	2.1	1.2	3.2	2.3	0	1.8	0	0.3	1.6	0.3	0.2	0	3	0.1	0.2	0.3	1.5	0.6	0.5	0.4	0.2	1.1	1.7	0.4	1.9	0.6	0.4	0.3	0.3
Homo sapiens integrin, beta 1 (fibronectin receptor, beta polypeptide, antigen CD29 includes MDF2, MSK12) (ITGB1) mRNA.	10.1	0.3	0.3	0.6	0.2	0.1	1.4	0	0.2	0.2	0.1	0.3	0.8	0.1	0.6	0.1	1.3	0.3	2.7	0.1	1.2	0.3	2.5	1.2	0.7	3.7	0.1	0.1	0.1	0.5
Homo sapiens isoleucine-tRNA synthetase (IARS), transcript variant long, mRNA.	6.8	0.8	1.5	0.6	0.7	1.1	1.8	0	0.3	0.9	0.8	0.7	1.1	1.8	1	0.8	1.3	0.5	1	0.2	1.7	0.3	1.3	0.5	0.6	1.4	0.1	0	0.2	0.2
myeloid cell differentiation protein (MCL1)	0.4	0.7	1.9	0.4	0.7	0.9	2.7	0.3	0.4	1.3	0.4	0.8	0.5	0.9	0.9	1.4	2.8	1.6	1.7	0.5	0.4	0.6	0.6	0.5	0.6	0.8	0.5	1.2	0.4	3.4
(HepG2) glucose transporter	2.9	2.4	0.3	0	0.9	0.6	0.2	0.2	0.7	0.5	0.2	1.8	0	0	0.1	0	0.4	0	16.5	0	0.1	0.2	0.3	0.1	0.2	1.1	0.1	0	0	0.2
hnRNP core protein A1	3.7	0.6	3.5	0.5	0.4	0.7	1.4	0.7	0.7	3.6	0.8	0.9	0.7	1.7	0.5	0.3	1.3	0.9	0.9	0.2	0.4	0.5	0.7	0.8	0.7	1.6	0.3	0.2	0.2	0.7
Homo sapiens isocitrate dehydrogenase 1 (NADP+), soluble (IDH1) mRNA.	0.7	0.2	0.1	0.2	0.1	0.1	0.2	0.5	0.1	0.5	0	0.1	0.1	0	0.1	0	0.2	0.2	0.4	0	0.2	0.1	0.2	0.1	0.2	0.1	0	14.1	11.3	0
Homo sapiens ADP-ribosylation factor 1 (ARF1), mRNA.	1.3	0.7	1.3	0.8	1.1	4.5	1.5	0.7	1	1.8	1	1.2	0.8	0.5	1.1	0.7	1.2	0.6	1.5	0.2	1.2	0.5	0.8	1	0.9	0.4	0.7	0.1	0.3	0.6
Homo sapiens antiquitin 1 (ATQ1) mRNA.	3	1.2	0.3	0.2	0	1	0.3	0.5	1.5	0.7	0.2	1.2	0.3	0.3	0.8	0.2	1.4	0.5	1.1	0.2	1.5	0.3	1	0.6	1.1	1.1	0.2	6.3	2.5	0.5
Homo sapiens NADH dehydrogenase (ubiquinone) Fe-S protein 5 (15kD) (NADH-coenzyme Q reductase) (NDUFS5) mRNA.	1.1	0.5	0.5	0.3	0.2	1.6	0.4	0.7	0.7	2.1	0.5	1.2	0.7	0.3	3.8	3	1.1	0.7	0.5	0.3	1	0.7	1.5	1.5	1.7	1.5	0.5	0.4	0.2	0.5
Homo sapiens nascent-polypeptide-associated complex alpha polypeptide (NACA) mRNA.	2.2	0.6	2.9	0.3	0.3	0.6	1.5	2.5	0.6	2.9	0.9	0.9	0.6	1.3	0.5	0.3	1	0.5	1	0.3	1.6	0.8	1.2	1	0.9	0.9	0.3	0.4	0.2	0.7
Homo sapiens fibrinogen-like 1 (FGL1), mRNA.	0	8.7	0	0	0	0	0	0	0	0	0	0	0	0	0	0	0	0	0	9.3	0	0	0	0	0	0	0	0	11.5	0.5
Homo sapiens selenoprotein P, plasma, 1 (SEPP1) mRNA.	0.3	2.7	0.7	0.2	0.7	1	5.2	3	2.7	0.1	0.5	1	1	0.3	0.6	0.3	1.5	0.8	1.4	0.5	0.4	1.1	0.5	0	0.3	0	0.2	0.3	1.5	1
Homo sapiens defender against cell death 1 (DAD1), mRNA.	0.9	0.6	1.1	0.8	0.2	0.7	1.2	1.4	1.1	0.9	0.4	0.8	1	0.7	0.7	0.5	0.8	0.5	0.8	0.5	2.7	0.7	2.3	3	0.3	1.5	0.7	1.7	0.5	0.8
Homo sapiens alpha-fetoprotein (AFP) mRNA, and translated products.	0	12.2	17	0.1	0	0	0	0	0	0	0	0	0	0	0	0	0	0.2	0	0	0	0	0	0.3	0	0	0	0.1	0	0
Homo sapiens signal peptidase complex (18kD) (SPC18), mRNA.	0.8	0.9	0.8	0.5	0.4	0.5	1.5	0.7	0.7	0.9	0.2	1	0.7	0.5	0.7	0.8	1.4	0.5	0.8	0.4	2.8	1	3.1	2.8	1.1	2.5	0.5	0	0.3	1.1
Homo sapiens protease inhibitor 1 (anti-elastase), alpha-1-antitrypsin (PI) mRNA.	0	6.6	0	0	0	0	0	0	0	0	0	0	0	0	0	0	0	0	0	0.2	0	0	0	0	0	0	0.5	0	22.1	0.5
Homo sapiens actin, gamma 1 (ACTG1) mRNA.	4.4	0.2	1.3	0.2	0.1	0.3	0.5	0.8	0.4	1.1	1	0.4	0.6	0.5	0.2	0.1	0.6	0.2	1.2	0.3	3.3	0.3	1.8	2.8	0.4	5.1	0.5	0.2	0.3	0.8
prothymosin alpha	2.4	0.5	2.1	0.4	0.6	0.7	1.8	1.8	1.4	1.5	0.9	0.8	0.4	5.9	0.2	0.1	0.7	0.4	1.3	0.4	0.6	0.6	0.5	0.7	1.2	0.5	0.3	0.3	0.2	0.7
Homo sapiens ubiquitin-conjugating enzyme E2 variant 1 (UBE2V1) mRNA.	1.2	1.2	1.8	0.7	0.9	2.7	1.9	0.8	1.1	3	1.2	1.9	0.5	1.3	0.1	1	0.8	1.2	1.1	0.4	0.1	0.4	0.5	0.2	1	0.5	0.6	0.2	0.4	1.2
Homo sapiens bromodomain protein (CELTIX1), mRNA.	0.8	0.6	1.6	1.3	0.3	1	1.2	0.5	1.1	0.9	0.6	0.9	0.8	1	0.9	0.9	1.3	0.9	1.5	0.4	2.3	1	1.8	1.6	0.8	2.5	0.3	0.1	0.3	0.8
Homo sapiens desmoplakin (DPI, DPII) (DSP) mRNA.	10.1	0.3	0.1	0	0	0	0.1	9.3	0	0.2	0	0.6	0.3	0.3	1.8	0	0.8	0.4	2	0.4	0.2	0	0.2	0	0.2	1.5	0.7	0	0.5	0
Homo sapiens RAP1A, member of RAS oncogene family (RAP1A), mRNA.	1.8	0.9	0.5	0.3	1	1.2	4.1	0.8	1.6	0.5	0.4	0.6	0.7	1.3	0.8	0.6	1.5	1.3	1	0.3	0.3	0.4	1	1.9	3.8	0.4	0.2	0	0.4	0.7
Homo sapiens periplakin (PPL), mRNA.	3.6	0.1	0	0.7	0.1	1.5	0	5	0.1	0.3	0.2	0.6	1.2	0.3	0.2	0	3.9	0.4	0.7	0.4	1.7	1.2	3.4	0	0.7	0.4	0.1	0.5	0.5	2.1
Homo sapiens immunoglobulin (CD79A) binding protein 1 (IGBP1) mRNA.	0.4	0.6	1	0.5	0	1.3	0.9	1	0.7	2	0.5	0.9	0.5	0.7	0.7	0.8	0.9	0.5	0.5	0.7	4.7	1.9	2.3	1.7	1.5	1.2	0.5	0.3	0	0.8
Homo sapiens heat shock 90kD protein 1, beta (HSPCB), mRNA.	2.5	0.7	1.3	0.3	0.8	2.6	1.1	0.5	0.8	2.1	1.3	1.1	1	0.9	0.9	1.2	1.1	0.6	0.4	0.2	1.1	0.8	0.6	0.9	1.3	1.9	0.2	0	0.4	1.4
Homo sapiens ferritin, light polypeptide (FTL) mRNA.	0.5	4.4	0.8	0.3	0.4	0.4	2.8	0.8	1.1	0.7	0.2	0.8	0.3	0.7	0.4	0.2	0.4	0.3	0.6	0	3.5	1.5	3.5	0.8	0.5	0.9	0.1	0.5	0.7	1.6
Homo sapiens proteasome (prosome, macropain) subunit, alpha type, 4 (PSMA4) mRNA.	0.7	0.5	0.6	0.7	0.3	0.7	1	0.6	0.4	0.9	0.4	0.6	0.4	0.8	0.5	0.5	0.6	0.5	1	0.3	0.8	0.3	0.7	0.9	0.7	1.1	0.5	5.3	6.7	1
Homo sapiens lamin A/C (LMNA) mRNA.	4.1	0.5	0.9	0.9	0.3	0.3	0.4	1	0.6	0.3	0.2	0.7	0.7	0.1	0.6	0.4	1.3	0.5	0.7	0.2	3.2	0.7	3.9	1.7	1.7	1.4	0.6	0.4	0.4	1.1
Homo sapiens eukaryotic translation initiation factor 3, subunit 6 (48kD) (EIF3S6) mRNA.	2.7	0.7	3	0.8	0.6	0.7	2.6	1.8	0.4	1.7	0.8	0.8	1.3	2.4	0.5	0.4	1.3	0.4	1.3	0.3	0.8	0.5	0.5	0.5	0.9	0.7	0.2	0.6	0.2	0.5
Homo sapiens solute carrier family 9 (sodium/hydrogen exchanger), isoform 3 regulatory factor 1 (SLC9A3R1) mRNA.	0.7	1	1.2	0.2	0.2	1.2	1.6	0.3	1.5	0.5	0.8	1.5	0.3	0.7	0.4	0	0.5	1.1	0.8	0	0.7	0.3	0.3	0.3	0.3	2.1	0.4	5.3	5.1	0.8
subunit C of V-ATPase (vat C)	0.5	0.7	1	0.4	0.7	4	1.1	0.3	1.3	2.3	0.6	1.3	1.2	0.4	1.8	0.7	1.2	0.7	1.3	0.3	2	0.7	1.9	0.8	0.8	1.2	0.2	0.1	0.3	0.4
Homo sapiens protein kinase C-binding protein RACK7 mRNA, partial cds.	1.8	0.7	0.8	1	1	1.8	2	0.6	0.6	3.2	0.9	0.8	2.4	0.6	0.6	0.1	1.2	0.7	1.6	0.9	0.5	0.5	0.3	1.5	0.5	0.8	0.6	0.2	0.6	1.3
Homo sapiens cystatin C (amyloid angiopathy and cerebral hemorrhage) (CST3), mRNA.	0.3	0.2	0.9	0.9	0.3	2.7	1.5	1.1	2.4	0.8	2.9	2.8	0.7	0.8	0.8	0.8	1.4	0.7	0.3	0.5	1.9	1.1	1.4	0.4	0.5	0.3	0.3	0.3	0.5	0.7
Homo sapiens glutaredoxin (thioltransferase) (GLRX) mRNA, and translated products.	0.3	1.7	0.5	0	1.1	1.1	1.9	1	0.5	0.9	1.1	0.3	0.2	1.1	1.1	1.1	0.4	0.7	8.7	0.2	0.7	0.5	0.9	0.2	0.3	0.7	0.2	0.2	1	1.2
thymosin beta-4 / promyelocytic leukemia cell	0.5	0	3.8	0.1	1.6	0.6	7	0.8	0.8	2.1	0.7	0.3	0.2	2.7	0.3	0.1	1.2	0.4	0.7	0.4	0.9	0.2	0.3	0.9	0.3	1	0.1	0.4	0	1.5
nucleolar protein (B23)	5.8	0.6	1.8	1	0.1	0.5	1.5	0.9	0.5	1.1	0.6	1	1	2	0.5	0.4	1.2	0.7	1.2	0.4	0.7	0.3	0.8	0.8	1.4	1.5	0.3	0.1	0.5	0.6
fibrinogen alpha chain	0	9.9	0	0	0	0	0	0	0	0	0	0	0.1	0	0	0	0	0	0	0	0	0	0	0	0	0	0	0	20	0
Homo sapiens ubiquitin carboxyl-terminal esterase L3 (ubiquitin thiolesterase) (UCHL3) mRNA.	3	0.7	0.4	2.2	0.4	0.9	0.7	1.2	0.9	1.4	0.6	0.4	0.9	0.5	0.7	1.3	0.6	0.6	1.8	0.3	1	0.2	2.2	1.6	1	2.6	0.6	0.3	0.5	0.4
ZNF33B (Kruppel-related)	0.3	0.2	1.9	1.7	0.3	3.8	1.8	0.4	0.9	1.4	0.3	2.4	1.1	0.6	1.4	0.6	1.2	0.5	1.1	0.3	0.6	1	0.7	0.9	0.5	2.2	0.3	0	0.7	1
Homo sapiens high-mobility group (nonhistone chromosomal) protein 17 (HMG17), mRNA.	1.6	0.6	2	0.6	2.1	0.5	1.4	0.6	0.6	1.3	1.1	0.9	1.3	7	0.5	0.3	0.8	0.6	1	0.2	0.7	0.3	0.6	0.7	1.1	0.4	0.2	0.2	0.1	0.7
Homo sapiens capping protein (actin filament) muscle Z-line, beta (CAPZB), mRNA.	0.9	0.4	2.4	3.5	0.2	0.3	1.5	0.4	0.2	0.5	0.2	0.7	0.4	0.9	0.2	0	1.6	0.6	0.8	0.5	2.7	1	3	2.8	0.6	1.8	0.4	0	0.3	1.1
Homo sapiens MY047 protein (MY047), mRNA.	0.1	0.2	0.9	0.3	0	2.6	0.9	0.4	2.4	7.2	1.9	2.8	0.7	0.2	1	0.2	0.8	0.7	1.6	0	0	0	1.2	0.4	0.3	2.2	0.1	0.3	0.1	0.4
aldehyde dehydrogenase 1	0	1.3	0.1	1.7	0.1	0.8	1.1	0.4	0.7	0	2.1	2	3.8	0.1	0.2	0.5	1.4	1.5	0.1	1.9	0	0.7	0.2	5	0.5	0	0.2	0.4	1.4	1.7
Human adenylate kinase 2B (adk2b) gene, complete cds.	0.3	0.6	0.9	0.4	0.7	0.8	0.3	0.6	0.3	0.8	0.2	0	0.7	0.6	0.3	0.5	0.6	1.6	0.6	0.9	0.3	0.7	0.6	0.6	0.4	0.9	0.4	12.8	0.8	1
transmembrane protein (CD59)	0.8	0.2	0.3	0.5	0.3	0.8	0.3	1.7	0.5	0.3	0.6	1	1.1	0.2	1	0.9	1	0.5	4.7	0.4	2.5	0.5	2.5	3.4	0.4	1.6	0.2	0.5	0.3	0.9
Human hSIAH2 mRNA, complete cds.	1.4	2.8	2	0.6	0.9	1.3	1.5	0.5	0.6	1.7	0.5	0.8	0.4	0.9	0.6	0.4	2.1	0.6	3.1	0.3	1.2	0.7	1.1	0.5	0.9	0.7	0	0.7	0.6	0.7
Homo sapiens chromatin-specific transcription elongation factor, 140 kDa subunit (FACTP140), mRNA.	1.1	1	1.8	1	0.8	2.1	1.4	0.9	0.8	2.3	1	1.2	1.4	1.2	0.6	0.3	1.8	1	0.9	0.4	1.3	0.7	0	0.2	2.3	0.7	0.2	0.4	0.4	0.7
Homo sapiens chloride intracellular channel 1 (CLIC1), mRNA.	2	1	2.2	0.7	0.4	0.1	1.8	1	0.2	0.4	0.1	0.3	0.5	0.6	0.5	0.2	2.1	1.5	1.5	0.7	1.9	0.9	1.7	1.1	0.9	2.1	1	1.2	0.4	1.2
Homo sapiens heat shock 10kD protein 1 (chaperonin 10) (HSPE1) mRNA.	4.6	0.7	0.2	0	0	1.2	0.4	0.7	1.4	1.2	0.6	0.9	1.4	2.6	1.1	1	0.8	1	1.9	0	0.3	0.4	0.7	0.3	0.4	1.4	0.8	0	2.4	1.7
Homo sapiens eukaryotic translation initiation factor 2, subunit 1 (alpha, 35kD ) (EIF2S1) mRNA.	1.9	1.6	1.1	1	0.3	0.9	1.5	0.4	1	1.4	0.3	1	0.3	0.7	1	1.4	1.3	0.7	0.9	0.5	0.6	0.6	0.9	1.1	1.7	1.5	0.6	1.5	1.2	1
Homo sapiens (HSA)PAP protein (LOC51331), mRNA.	1	0.9	1.1	1.1	0.2	0.6	0.8	0.6	0.5	1	0.2	0.5	0.3	0.3	1.2	1.2	0.8	0.4	0.5	0.3	1.5	0.4	0.9	0.9	0.5	0.9	0.3	9.6	0.9	0.6
Homo sapiens alpha-2-HS-glycoprotein (AHSG), mRNA.	0	27.7	0	0	0	0	0	0	0	0	0	0	0.5	0	0	0	0	0	0	0	0	0	0	0	0	0	0	0	1.8	0
Homo sapiens fatty acid binding protein 1, liver (FABP1), mRNA.	0.1	17	0	0.1	0	0	0	0	0	0	0	0.2	1.4	0	0	0	0.2	1.5	0.1	0	0	0	0	0	0.7	1	2.6	1.6	3.1	0.5
Homo sapiens protein phosphatase 2 (formerly 2A), catalytic subunit, alpha isoform (PPP2CA), mRNA.	2	0.5	1.2	1.3	0.3	1.8	1.5	0.6	0.6	1.7	1.3	0.7	0.8	1.6	1	0.6	0.7	0.2	2.9	0.4	1.3	0.5	1.5	1.4	0.8	0.5	0.3	0.8	0	1.1
Homo sapiens platelet-activating factor acetylhydrolase, isoform Ib, alpha subunit (45kD) (PAFAH1B1) mRNA.	1.5	0.5	0.9	0.7	0	0.6	0.8	0.4	1	1.8	1	0.9	1	0.6	0.6	2.3	2	1.1	1.2	1.1	0.2	2.2	2.1	1.1	1.1	1.1	0	0.6	0.7	1
glycyl-tRNA synthetase	3.1	0.6	0.8	0.5	0.2	1	0.4	0.4	0.4	1.2	0.4	0.4	0.7	0.3	0.2	0.4	0.4	0.4	0.5	0.4	6.5	0.4	3.7	1.5	0.3	3.2	0.2	0.1	0.8	0.4
Homo sapiens proteasome (prosome, macropain) subunit, beta type, 5 (PSMB5), mRNA.	1.1	0.7	0.4	0.6	0.2	1.3	0.5	0.6	1.4	2.3	0.7	1	0.9	0.3	1	2.3	1	0.6	0.9	0.5	1.8	0.6	2.5	2.1	0.4	1.9	0.4	0.3	0.7	0.9
Homo sapiens ADP-ribosylation factor 6 (ARF6), mRNA.	2.8	0.7	2.8	0.5	0.4	0.2	2	1	0.5	0.3	0.3	0.5	0.3	1.3	0.6	1.1	1.6	1.4	1.1	0.2	1	0.5	1.4	0.7	1.5	2.6	0.7	0.2	0.4	1.2
Homo sapiens TTF-I interacting peptide 20 mRNA, partial cds.	1.1	1.6	1.6	0.4	1.5	0.8	2	0.4	0.8	1.1	0.4	0.8	0.4	0.7	1.2	2.5	2	1.3	0.5	0.8	1.1	0.5	1.5	1.3	0.6	1.2	0.4	0.1	1	0.6
Homo sapiens macrophage migration inhibitory factor (glycosylation-inhibiting factor) (MIF), mRNA.	1.2	1.2	1.1	0.5	0.1	1.7	0.9	0.5	1.5	2.8	1.4	1.7	0.8	0.4	0.8	0.2	1.3	0.9	1.2	0.6	1.2	0.6	1.7	1.5	0.7	1.2	0.4	0.4	0.7	0.8
Homo sapiens monocyte/neutrophil elastase inhibitor gene, complete cds.	0.6	0.6	0.9	1.8	0.5	1	1.3	0.7	1	1.3	0.9	1	1	1	0.8	0.7	1.4	1	1	0.9	0.5	1.9	0.9	0.9	1.2	1.3	1.4	0.6	0.9	1.1
Homo sapiens eukaryotic translation initiation factor 3, subunit 7 (zeta, 66/67kD) (EIF3S7) mRNA.	2.2	0.8	2	0.4	0.3	0.6	1.7	1.1	0.7	1	0.3	0.8	0.4	0.9	0.5	0.6	1.3	0.9	1	0.5	2.3	0.6	1.7	1	1.2	1.3	0.8	1.6	0.5	0.8
Homo sapiens ubiquitin-like 3 (UBL3), mRNA.	0.1	0.2	0.3	0.4	0.1	3.9	0.6	0.5	4.5	2.4	1.9	1.4	1	0.3	0.7	0.6	2.4	0.3	0.3	0.7	1.5	0.4	1.6	0.1	0.7	0.2	0.2	0.3	0.4	1.6
Homo sapiens phosphatidylinositol glycan, class L (PIGL) mRNA.	0.8	0.5	0.4	1.6	0.6	0.5	10	0.4	0.4	0.3	0.7	0.4	0.6	0.6	0.5	0.3	0.6	1.1	1	1.7	0.4	0	0	0.6	0.3	0	1.4	0.9	2	1.4
Homo sapiens heat shock protein, DNAJ-like 2 (HSJ2) mRNA.	0.7	1.6	0.6	2.2	0.4	1	1.8	0.5	0.8	1.3	0.3	0.9	0.8	1.1	0.5	0.4	1	0.7	1.9	0.3	0	0.7	1.1	1	0.6	1.5	0.3	2.3	0.6	2.7
Homo sapiens keratin 8 (KRT8) mRNA.	2	1.2	0	1	0	0	0	0.3	0	0	0	0.2	0.6	1	0	0	0	2.6	5.3	1.7	0	0	0	0	2.8	1.3	6.3	0.4	1.3	1.9
LLRep3	1.6	1	3.6	0.5	0.4	0.3	2.4	1.4	0.6	3.8	0.3	0.6	0.5	1.3	0.4	0.9	0.9	0.9	0.6	0.5	1.2	0	0.8	1.5	1	0.9	0.5	0.5	0.3	0.8
Homo sapiens ubiquinol-cytochrome c reductase, Rieske iron-sulfur polypeptide 1 (UQCRFS1), nuclear gene encoding mitochondrial protein, mRNA.	0.7	0.7	0.6	0.6	0.3	1.1	0.5	0.8	0.5	1	0.7	0.7	0.5	0.3	2.7	4.6	0.7	0.7	0.7	0.8	0.5	0.4	0.6	0.5	0.4	0.7	1	5.7	0	1
Homo sapiens IK cytokine, down-regulator of HLA II (IK) mRNA.	1.2	0.7	1.4	1.7	0.5	1.1	1.3	0.7	1.1	1.8	0.8	1.4	0.6	1.3	1	0.9	1.7	1.2	0.9	0.3	1.3	0.6	0.9	0.9	1.8	1.1	0.4	0.2	0.3	0.9
Homo sapiens CGI-102 protein (LOC51010), mRNA.	1.4	1.3	1.3	2.3	1.1	0.5	1.5	0.8	0.4	0.6	0.3	0.6	0.8	1.6	0.8	0.7	1.1	0.8	0.9	0.4	0.9	1.2	2.1	1.8	0.3	2.7	0.4	0.1	0.8	0.6
Wee1 hu gene	2.1	1.2	1.1	0.6	0.4	0.1	0.6	1.3	0.2	1.2	0.2	0.7	0.5	1.1	0.3	0.1	2.8	1	2.5	0.4	0.6	1.6	3.3	1.1	0.8	1.6	0.7	0.2	0.3	1.2
Homo sapiens decidual protein induced by progesterone (DEPP), mRNA.	0	0.6	0.4	0.2	0.4	0.2	0.1	0.7	0.3	0.3	0.2	0.5	0.2	0.2	0.6	0.2	3.3	0.3	2.7	0.2	1.4	8.1	0.3	3.5	0.2	0	0.1	0	0.7	4.2
Homo sapiens NAD(P)H menadione oxidoreductase 2, dioxin-inducible (NMOR2) mRNA.	0.3	0.9	0.3	0.3	0.9	1.1	0.9	0.5	1	0.9	0.7	1.7	0.4	0.4	1.3	2.8	0.9	0.8	0.5	0.7	1.5	0.9	1.5	0.8	0.5	0.8	0.3	2.3	2.7	1.4
Homo sapiens clone 24647 putative nuclear protein mRNA, partial cds.	0.9	1	1.4	0.6	0.9	1.2	2.9	0.7	1.1	2.3	1.1	1.1	1	2.2	0.7	0.5	1.8	0.9	1.5	0.4	0.8	0.8	0.9	0.6	0.3	0.9	0.2	0.2	0.5	0.9
Homo sapiens keratin 18 (KRT18) mRNA.	0.9	0.4	0.8	0.4	0.3	0.3	1.4	1.9	0.3	1.1	0.5	0.7	0.7	1.2	0	3.8	2.4	4.8	0.9	0.2	0.6	0.4	0.7	0.6	3.2	0.5	0.4	0.2	0.2	0.3
Homo sapiens actin, beta (ACTB) mRNA.	8.1	0.3	5.4	0.3	0.7	0.4	1.5	1	0.6	0.8	0.5	0.3	0	1.6	0.1	0.2	1	0.2	0	0.1	0.9	0.3	1	0.9	2.3	1	0.2	0.1	0.1	0.4
Homo sapiens phosphoenolpyruvate carboxykinase 2 (mitochondrial) (PCK2) mRNA.	1	4.1	1.2	0.7	0	0.4	1.5	0.5	0.7	0.3	0.4	0.6	0.4	0.5	0	0	0.3	4	0.4	0.4	1.8	0.5	1.3	0.6	0.4	0.8	1.1	1.1	4	1.2
Homo sapiens CGI-99 protein (LOC51637), mRNA.	1.4	0.8	1.5	3.6	0.5	0.8	1.2	0.8	0.7	1.1	0.4	1	1.1	1.5	1.6	1.3	1.3	1	0.7	0.4	0.9	0.5	1	1	0.5	1.7	0.3	0.3	0.5	0.6
Homo sapiens phosphorylase, glycogen; liver (Hers disease, glycogen storage disease type VI) (PYGL) mRNA.	7.5	2.5	0.4	0.2	3.3	0.1	1.1	1.6	0.1	0.5	0	1.1	0.2	0.3	0.3	0.1	1.3	0.3	1.3	0.2	1.1	1	0.9	0.5	0.3	1.8	0.1	0.3	0.9	0.8
Homo sapiens E1B 19K/Bcl-2-binding protein Nip3 mRNA, nuclear gene encoding mitochondrial protein, complete cds.	0.6	2.9	0.1	0.2	0.1	0.9	0.2	0.6	0.8	0.6	0.4	1	0.2	0.3	2.3	2.7	0.9	0.3	0.8	0.1	0.8	0.9	2.3	0.9	0.3	1.3	0	5.9	1.1	0.7
Homo sapiens poly(A)-binding protein, nuclear 1 (PABPN1), mRNA.	0.9	1.5	1.4	1.1	1	1.6	1.4	0.5	1.7	2.3	1.5	0.6	1.2	1.4	0.8	0.6	2.3	1.7	0.7	0.4	0.5	0.6	0.6	0.6	0.8	0.7	0.3	0.3	0.3	0.8
importin beta subunit	2.9	1	1.8	2.1	0.6	0.6	1.2	0.7	0.7	0.8	0.5	0.6	0.6	2.1	0.6	0.4	0.8	0.7	1	0.4	1	0.4	1.1	1.3	0.9	2.7	0.4	0.6	0.6	0.8
MHC class I HLA-Cw1	0.2	0.4	3.8	0.1	0.8	0.2	6.6	0.6	0.4	0.3	0.2	0.7	0.5	1.1	0.6	0.2	1.5	1.4	0.6	0.7	2.3	0.7	0.9	0.3	0.3	0.4	0.5	0.6	0.3	3
Homo sapiens pyrroline-5-carboxylate reductase 1 (PYCR1), nuclear gene encoding mitochondrial protein, mRNA.	1.7	0.8	0.8	0.4	0.3	0.4	0.3	0.3	0.6	2.3	0.5	0.1	0.6	0.2	0.2	0.3	0.5	1.1	0.5	1.5	4.9	0.3	4.3	2.4	0.1	2.8	0.9	0.2	0.6	0.3
2.5 kb cytoskeletal tropomyosin TM30 (nm)	3.3	0.6	2.3	0.5	0.9	0.8	2.4	0.7	0.5	1.1	0.3	0.6	0.3	1.1	0.2	0.2	0.8	0.8	0.9	0.4	1	0.6	1.2	2	0.2	2.9	0.6	0.9	0.5	1.3
H.sapiens Sub1.5 mRNA.	3.3	0.5	2.3	0.5	1	0.6	2.5	1.3	0.4	0.7	0.3	0.3	0.4	1.4	0.8	0.9	1.4	1.2	1.4	0.5	0.9	0.3	1.1	0.9	0.3	2.3	0.6	0.3	0.4	1.4
Homo sapiens ATP synthase, H+ transporting, mitochondrial F1 complex, alpha subunit, isoform 1, cardiac muscle (ATP5A1), nuclear gene encoding mitochondrial protein, mRNA.	1.4	0.7	0.7	0.6	0.3	1.6	0.7	1.2	0.6	1.5	2.1	1.4	1.2	0.8	4.1	3.3	0.9	0.8	0.6	0.5	0.6	0.2	0.6	0.5	0.5	1.1	0.4	0.2	0.5	0.4
Homo sapiens chaperonin containing TCP1, subunit 4 (delta) (CCT4) mRNA.	2.6	0.6	0.9	1.4	0.3	1.5	1.1	1.1	1.1	2.4	0.9	1	0.7	1.1	0.7	2.6	1.4	0.8	0.9	0.3	0.7	0.4	0.8	0.7	0.7	1.4	0.5	0.2	0.4	0.7
Homo sapiens translocating chain-associating membrane protein (TRAM), mRNA.	0.7	1.5	1.5	3.3	0.5	0.4	1.4	0.7	0.3	0.2	0.1	0.3	0.3	0.5	0.8	0.1	0.9	0.4	1.3	0.4	2.6	1.4	3.1	1.8	0.4	2.8	0.1	0	1.2	1.1
Homo sapiens heterogeneous nuclear ribonucleoprotein D-like (HNRPDL) mRNA.	2.1	0.7	1	0.6	0.7	1.9	1.7	0.3	1.8	3.5	1.6	0.8	1.4	1.6	0.6	0.6	1.7	0.8	1.2	0.4	0.5	0.6	0.8	0.5	0.1	0.7	0.2	0.1	0.6	0.9
Homo sapiens farnesyl diphosphate synthase (farnesyl pyrophosphate synthetase, dimethylallyltranstransferase, geranyltranstransferase) (FDPS) mRNA.	2.9	3.8	0.8	0.5	0.2	1.1	0.8	1.7	1.4	1.7	0.5	0.7	0.4	0.7	0.6	0.6	1	1.3	0.7	0.6	0.4	0.2	1	1.2	0.3	0.5	0.6	0.3	2.3	1.2
Homo sapiens tumor protein, translationally-controlled 1 (TPT1) mRNA.	0.3	1.6	0.4	0.3	1.2	0.3	2.6	2.8	0.6	0.9	0.5	0.7	1	2.2	0.8	2.8	1.2	0.7	1.5	0.6	0.7	1.1	1	0.9	0.7	0.3	0.4	0.1	0.4	1.1
Homo sapiens apolipoprotein A-II (APOA2) mRNA.	0	24.2	0	0	0	0	0	0	0	0	0	0	0.2	0	0	0	0	0	0	0	0	0	0	0	0	0	0.2	0	5.1	0.2
Homo sapiens protein phosphatase 1, catalytic subunit, gamma isoform (PPP1CC) mRNA.	1.5	0.4	1.4	2.4	0.3	1.1	1.4	0.8	0.9	2	1.2	1.5	0.7	0.9	1.2	1.3	1.4	1.5	0.6	0.7	0.7	0.4	0.7	0.8	1.1	0.9	0.5	0.2	0.4	1
Homo sapiens postmeiotic segregation increased (S. cerevisiae) 1 (PMS1), mRNA.	0.8	0.5	0.8	7.9	0.8	0.9	2.7	0.5	0.5	1	0.8	0.5	1.9	1.1	0.3	0.6	1.6	1.1	0.8	0.1	0.5	0.6	0.7	0.7	0.5	1.1	0.2	0	0.3	0.3
Mouse mRNA for ras-related YPT1 protein.	2.3	1	0.8	0.8	0.4	1.1	0.9	1.3	0.7	2.1	0.9	1.1	1.1	0.5	0.7	0.3	1.6	0.7	2.4	0.5	0.9	0.4	1.7	0.8	0.3	2.1	0.5	0.6	0.7	1
Homo sapiens 3-phosphoglycerate dehydrogenase mRNA, complete cds.	0.5	2.5	0.6	0.8	0.2	0	0.9	1	2.7	1.9	0	1.3	0.5	1.7	3.3	0	1.7	1.1	0.4	0.8	1.4	1.3	0	1.4	0.3	1.5	0.8	0	0.7	0.7
Homo sapiens structure specific recognition protein 1 (SSRP1) mRNA.	2.3	1.2	2.2	0.7	0.6	1	1.4	0.4	1.2	2.6	0.7	0.7	0.9	1.9	0.4	0.7	1.6	1.3	0.9	0.5	0.7	0.4	0.7	0.8	0.6	0.9	0.5	0.8	0.5	0.8
Homo sapiens procollagen-proline, 2-oxoglutarate 4-dioxygenase (proline 4-hydroxylase), alpha polypeptide II (P4HA2), mRNA.	0.5	0.4	0	0.4	0.1	0.2	0.4	0.4	0.1	0.3	0.1	1	0.9	0.1	0.9	0.2	2.5	0.7	0.8	0.6	2.3	0.5	3.7	1.4	1.1	3.1	0.1	4.1	2	1.3
Homo sapiens ATP synthase, H+ transporting, mitochondrial (ATP5) mRNA.	1.1	1	0.5	1	0.3	1.6	0.6	1.4	0.8	1.4	1.1	1.2	1.2	0.4	4.2	3.1	0.8	0.7	0.8	0.6	0.5	0.5	0.7	0.6	0.6	1	0.7	0.2	0.9	0.5
Homo sapiens proteasome (prosome, macropain) subunit, beta type, 3 (PSMB3) mRNA.	0.9	1.5	1.9	0.4	0.4	0.9	1.4	0.7	1.1	1.6	0.6	1	0.7	1	1	1	1.3	1.1	1	0.6	0.8	0.6	0.7	1	0.7	1.2	1.6	0.6	1.7	1.1
ubiquitin	1.4	1.5	1.1	1.5	0.4	1.2	1	1	1.5	2.2	1.2	1	0.5	0.4	0.6	1.2	1.3	0.5	1	0.3	0.8	2	0.7	0.6	0.4	1.1	0.3	0.2	0.3	2.9
Homo sapiens phosphoserine phosphatase (PSP) mRNA.	1.1	1.8	0.8	1.1	0	0.9	0.5	0.4	2	1.8	0.2	0.5	1.5	0.9	0.6	0.4	1	0.8	0.5	0.7	1.7	0.6	1.2	1.2	0.5	4.4	0.3	1.6	0.5	0.6
cyclophilin cyclophilin	2.3	1.4	1.4	0.3	0.6	2	1.6	1.4	1.1	2.2	1.3	0.8	0.6	2	0.3	0.1	0.9	0.8	0.5	0.3	0.7	0.3	0.8	0.8	0.2	1.8	0.4	1.5	0.6	0.7
Human alternative splicing factor mRNA, complete cds.	2.5	0.7	1.2	0.6	1	0.9	1.9	0.6	0.8	1.9	0.9	0.9	1.5	2	0.4	0.3	0.9	0.7	1.1	0.3	0.2	0.2	0.5	0.4	0.5	0.8	0.3	5.1	0.3	0.6
Homo sapiens mRNA for KIAA0582 protein, partial cds.	0.2	0	1.2	1.5	0.3	1.9	1.7	1.3	0.9	4.2	0.9	0.9	0.9	0.7	0.9	1.4	3.9	1.4	0.7	0.5	0.2	0.7	0.2	0.7	1.4	0.4	0.4	0	0	0.7
SOD-2 manganese superoxide dismutase	0.1	3.5	0.9	0.1	0.1	0.4	0.4	0.5	0.4	0.3	0.1	0.3	0.1	0	0.9	1.6	0.6	0.2	0.3	0.2	0.5	0.9	7.5	0.2	0.4	2.7	0	0.1	5.5	1.1
Homo sapiens cathepsin L (CTSL) mRNA.	0.4	3.7	2.3	0.6	0.4	0.3	2	0.3	0.5	0.4	0.1	0.8	0.8	0.2	0.5	0.3	1	0.4	8.1	0.1	1.1	0.4	2.7	0.2	0.2	0.3	0.1	0.2	0.9	0.6
Homo sapiens zyxin (ZYX) mRNA.	0.9	0.4	1.8	0.4	0.5	0.7	0.8	0.6	0.5	1.5	0.4	0.6	0	0.3	0.5	0.4	4.3	1	0.5	0.5	1.4	0.8	2.4	2.2	2	1.9	0.3	0	0.6	1.8
Homo sapiens stomatin-like protein 2 (SLP-2), mRNA.	0.9	1.7	1	0.7	0.7	1.3	1.3	0.5	0.8	1.1	0.9	0.9	0.5	0.8	1.5	1.9	1.4	1.5	0.7	0.5	1.5	0.8	1.4	1.3	0.6	1.4	0.7	0.3	0.9	0.7
Homo sapiens small nuclear ribonucleoprotein polypeptide C (SNRPC) mRNA.	1.5	1.4	2.1	1.7	0.3	0.9	1.3	0.6	1.2	2.6	0.6	0.9	0.7	0.9	1.9	1.5	0.9	0.9	0.9	0.4	0.8	0.4	0.8	1	0.3	1.1	0.5	0.3	0.6	0.9
Homo sapiens FK506-binding protein 1A (12kD) (FKBP1A) mRNA.	1.5	0.5	1.6	0.6	0.5	1	1.6	0.8	0.5	1.5	0.4	0.5	0.7	0.7	0.9	0.5	1.3	0.9	1.3	0.5	1.3	0.6	1	3.7	0.4	2.9	0.5	0.1	0.4	1.3
Homo sapiens RAD23 (S. cerevisiae) homolog B (RAD23B) mRNA.	1.2	1.2	1.2	0.4	0.5	1.3	1.2	1	0.7	1.7	0.7	0.8	0.6	0.9	0.7	1.7	1.1	0.9	2.2	0.4	0.7	0.4	1	0.6	0.5	2.1	0.3	2.3	0.9	0.8
NAD(P)H:quinone oxireductase	1	0	0.2	0.7	0.1	0.8	0.6	0.9	0.9	0.8	0.3	1.8	0.4	0.2	0.2	0.6	0.7	0.8	0.3	2	1.5	0.6	3.6	6.1	0.5	1.4	0.7	0.3	0.2	1.9
Homo sapiens proteasome (prosome, macropain) activator subunit 1 (PA28 alpha) (PSME1) mRNA.	0.8	1	2.9	0.4	0.7	0.5	3.7	0.7	0.6	0.7	0.4	0.8	0.8	1.6	0.7	0.5	1.6	1.6	1.1	0.8	1.1	0.6	0.5	0.4	0.5	2.2	0.5	0.1	0.6	1.7
Human 54 kDa progesterone receptor-associated immunophilin FKBP54 mRNA, partial cds.	1.3	1	1.4	1.2	1.5	1.1	1.5	1.9	0.9	1	0.8	1	1.1	1.3	0.6	1.1	0.6	0.6	0.8	0.3	0.3	0.6	0.8	0.5	0.6	0.4	0.8	3.4	0.7	0.5
Homo sapiens hypothetical 43.2 Kd protein (LOC51614), mRNA.	0.4	0.8	0.9	1.4	0.3	0.9	1	0.5	1.1	2.2	0.7	1.1	0.5	0.4	0.8	0.6	1.7	1.5	0.9	1	1.8	0.5	1.9	1.6	0.5	1.6	0.7	0	1.4	1.4
transcription factor BTF 3	2.6	1	2.2	0.4	0.5	0.7	1.6	1.5	0.7	2.4	0.9	0.7	0.7	1.6	0.7	0.8	1.5	0.9	1	0.4	0.9	0.7	1	0.9	0.6	1.7	0.4	0	0.4	0.8
Homo sapiens Zinc finger protein expressed in cerebellum (KF1) mRNA.	0.4	0.8	0.2	0.8	0.2	2.2	0.8	1	2.1	2.1	2	1.2	0.7	0.3	1.2	0.6	2.1	0.7	1.5	0.5	0.2	0.3	0.5	0.9	0.5	0.3	0.5	3.8	0.9	0.7
Homo sapiens unr-interacting protein (UNRIP), mRNA.	2.2	0.7	0.8	0.8	0.3	1.7	0.8	0.8	1	2.1	1.2	1.1	1.3	0.8	1.1	1.1	1.3	0.8	0.7	0.3	1.2	0.6	1.5	1.5	0.6	1.9	0.3	0.5	0.5	0.7
Homo sapiens mRNA for low molecular mass ubiquinone-binding protein, complete cds.	0.2	2.3	0.1	0.5	0.4	1.6	0.5	0.7	1.3	1.5	1.2	1.2	0.9	0.4	3.6	3.3	1	1.1	0.5	0.9	0.6	0.5	0.8	1	0.3	0.3	0.8	0.1	2	0.5
Homo sapiens ATPase inhibitor precursor (LOC51189), mRNA.	0.7	1.1	0.4	1.4	0.6	1.4	0.5	0.3	0.6	1.3	0.8	0.9	0.8	0.6	1.9	1.3	0.4	0.6	0.2	0.3	0.3	0.2	0.4	0.4	0.1	1	0.6	9.6	0.4	0.6
Homo sapiens solute carrier family 25 (mitochondrial carrier; phosphate carrier), member 3 (SLC25A3), nuclear gene encoding mitochondrial protein, transcript variant 1b, mRNA.	1.9	1	1.6	0.2	0.3	1.1	0.8	1.1	0.8	1.3	0.7	1	0.5	0.6	2	2	0.9	0.9	2.9	0.6	0.9	0.3	1.1	1.2	0.5	1.6	0.6	0.1	0.7	0.7
Homo sapiens KIAA0108 gene product (KIAA0108), mRNA.	0	0.8	0.3	1.8	0.2	0.4	1.1	1.9	0.5	0.6	0.3	1	1.3	0.2	0.9	0.4	2.3	0.9	3.6	0.5	1.5	0.6	3.2	0.9	0.5	2.1	0.3	0.1	0.7	1.2
Homo sapiens albumin (ALB), mRNA.	0.3	17.6	0	0.1	0	0	0	0.1	0	0	0	0	0	0	0	0	0	0	0.1	0	0	0	0	0	0	0	0	0	11.7	0
Homo sapiens X-box binding protein 1 (XBP1) mRNA.	0.3	2.3	4.4	0.3	0	0.2	1.5	0.9	0.2	0.2	0.2	0.4	1.1	1	0.5	0.2	1.1	1.1	1.9	1.9	1.2	0.5	1.6	0.4	0.1	0.7	0.5	0	3.3	2.1
(clone CTG-B43a) sequence	0.9	0.7	1.4	1.4	0.5	1.4	1.6	1.3	1.2	1.9	1.1	1.1	1	0.9	1.1	1.2	1.2	0.8	1.5	0.6	0.7	0.9	1	0.7	0.7	0.9	0.5	0.5	0.5	0.8
Homo sapiens endothelial differentiation-related factor 1 (EDF1) mRNA.	0.2	0.9	1.4	0.3	0.4	0	1	0.3	1.2	2.2	1.2	0.8	0.7	0.5	1.8	1.5	2	1.5	0.5	0.9	1.6	0.8	1.3	1.2	0.3	1.9	0.9	0.2	1.2	1.2
cycA cyclin A	2.4	5.2	2.8	0.3	4.3	0.1	0.8	0.1	0.3	0.6	0.2	0.4	0	7.2	0.2	0	0.2	1.2	0.4	0.3	0.2	0.1	0.4	1.1	0.1	0.4	0.4	0	0	0.3
Human clone 23840 mRNA, partial cds.	0.9	0.4	0.3	1.2	0.4	0.5	0.7	0.3	1	2.1	1.3	0.9	0.4	0.5	0.5	0	7.2	4.7	1.9	0.3	0.2	0.5	0.2	0.6	0.6	0.9	0.3	0	0.3	0.8
Homo sapiens ARP2/3 protein complex subunit p21 (ARC21) mRNA.	0.8	1.1	3.4	0.4	1.1	0.8	2.9	1	0.7	1.2	0.5	0.4	0.7	1.4	0.4	0.2	1.1	0.8	1	0.5	1.3	0.2	1.2	1	0.2	2.9	0.7	0.1	0.6	1.3
Homo sapiens 5,10-methylenetetrahydrofolate dehydrogenase, 5,10-methylenetetrahydrofolate cyclohydrolase, 10-formyltetrahydrofolate synthetase (MTHFD) mRNA.	3.1	1.3	1.4	0.1	0.6	1	0.8	0.5	1	1.3	0.5	0.9	0.4	0.9	1	1.5	0.6	1.1	0.2	0.4	0.7	0.5	0.6	0.5	0.2	3	0.4	0.5	4.2	0.7
nuclear-encoded mitochondrial serine hydroxymethyltransferase (SHMT)	1.3	2.2	2.8	0	0.4	0.6	1.3	0.2	0.6	0.8	0.7	0.5	0.4	0.5	0.3	0.7	1.1	1	0.5	0.9	3.4	0.4	1.6	0.6	0.2	2.2	0.3	0.4	3.7	0.4
Homo sapiens WS basic-helix-loop-helix leucine zipper protein (LOC51085), mRNA.	0	4.7	1.7	1	0	0.9	0	0.7	0.4	0	1.1	0.2	0.5	0	0.3	1.3	0.2	4.7	0	2.1	0	0.6	0	0	0	0.1	0	0	9.4	0
Homo sapiens carnitine palmitoyltransferase II (CPT2), nuclear gene encoding mitochondrial protein, mRNA.	0.6	1.6	1.8	1.2	0.2	0.7	1.1	1	1.5	0.3	0.2	0.9	1.4	0.5	2.1	1.6	0.8	1.8	1.8	0.4	0.4	0.2	0.3	0.3	0.3	1.2	0.8	1.3	2.9	0.7
Homo sapiens hepatoma-derived growth factor (high-mobility group protein 1-like) (HDGF) mRNA.	5	1.8	0.8	0.3	1.6	0.7	0.6	1	0.9	1.6	0.9	0.7	0.6	1.3	0.5	0.8	0.8	0.6	1	0.4	0.9	0.3	1	0.6	0.3	2.4	0.4	0.6	0.6	0.9
Homo sapiens spermidine/spermine N1-acetyltransferase (SAT) mRNA.	0.4	1.3	0.7	0.3	1.9	0.2	2.9	0.6	0.2	0.5	0.1	0.4	1.1	0.6	0.3	0.1	1.4	0.6	7.3	0.2	0.2	0.5	0.2	2.3	0	0.9	0.2	0.8	0.2	3.8
Homo sapiens putative oral tumor suppressor protein (doc-1) mRNA, complete cds.	2.2	0.3	0.3	0.7	0.2	1.8	0.5	1.2	4.1	2.1	1.1	0.6	0.9	0.6	0.7	0.7	1.3	0.8	0.5	0.3	1.6	0.9	2.6	1.2	0.5	1.1	0.3	0.1	0.3	0.6
Homo sapiens 3-phosphoglycerate dehydrogenase (PGAD) mRNA.	2.6	1.7	0.5	1.4	0	2	0.2	0.6	6	1.3	0.7	0.9	0.5	0.9	0.2	0.1	1.3	0.5	0	0.8	4	0.6	1.4	0	0.3	0.4	0	0.4	0.5	0.4
Homo sapiens zinc finger protein 198 (ZNF198) mRNA.	0.5	0.7	0.8	2.7	0.6	1.2	1.9	0.7	0.7	2.1	0.5	1.1	1	2.2	0.9	0.6	2.9	0.9	0.9	0.3	0.7	0.4	0	0.4	1.1	0.5	0	3	0.4	0.4
Homo sapiens KIAA0929 protein Msx2 interacting nuclear target (MINT) homolog (KIAA0929), mRNA.	0.7	0.6	1.2	0.7	0.8	1.8	2	0.6	1.7	4.5	0.9	1.3	0.7	1.4	0.6	0.7	1.9	0.9	0.7	0.5	0.2	0.9	0.5	0.3	0.5	1.1	0.2	0.1	0.7	1.1
calmodulin	0.2	0.8	1.1	10.4	0.6	2.1	0.5	0	1.5	1.6	0.4	0.6	0.9	0.9	1.6	1.1	0.4	0.4	0.3	0.3	0.3	0.4	0.8	0.5	0.1	0.9	0.2	0	0.4	0.8
Homo sapiens clathrin, heavy polypeptide-like 2 (CLTCL2) mRNA.	2.2	0.9	0.7	0.4	0.6	3.4	1	0.9	1.5	2.3	1.6	1.4	1.1	0.5	0.6	0.2	0.8	0.5	1.4	0.4	1	0.3	1	0.5	0.3	2	0.5	0.5	0.6	0.7
Homo sapiens prostatic binding protein (PBP) mRNA.	0.3	3.3	0.3	0.5	0.1	4	0.4	1.1	4.3	1.8	2.6	1.5	1.3	0.4	1	0.8	0.5	0.6	0.3	0.2	0.3	0.1	0.3	0.1	0.4	0.6	0.2	0.9	1.4	0.5
Human clone 23840 mRNA, partial cds.	1.2	0.4	0.8	1.2	1.2	0.8	1.5	0.6	3.4	3.6	1	2	0	0.6	0.4	0.4	1.9	1.2	0.9	0.4	0.7	1	0.5	0.8	0.3	2.1	0.6	0	0	0.8
Homo sapiens proteasome (prosome, macropain) subunit, alpha type, 2 (PSMA2) mRNA.	0.5	1	0.7	0.9	0.6	1.2	1.6	0.9	1.2	2.8	0.7	1.2	0.7	1.1	1.3	1.2	0.7	0.7	1.2	0.8	1.5	0.5	1.4	1.5	0.9	0.7	0.5	0.2	0.9	1
Homo sapiens adaptor-related protein complex 2, mu 1 subunit (CLAPM1), mRNA.	0.8	0.8	0.8	0.8	0.5	2	1.1	0.5	1.1	1.7	1.4	1.1	1.6	0.9	1	0.5	1.4	1	1.8	0.4	0.9	0.4	0.9	1.9	0.5	2.3	0.4	0.1	0.3	1.1
Homo sapiens proteasome (prosome, macropain) subunit, alpha type, 5 (PSMA5) mRNA.	1.2	1.4	1.7	0.8	0.7	0.7	2.2	0.6	0.5	1.3	0.4	0.6	0.8	2.2	1.1	1.4	1.4	1.6	1	0.5	0.6	0.2	1	0.7	0.6	1.4	0.7	0	1.8	0.8
(TL27) from (PC3) cell line	0.9	0.4	0.4	0.3	0.4	0.4	3.3	0.8	0.3	0.4	0	0.8	0.4	0	1.9	0.3	1.8	2.6	2.3	0.8	0.9	0.3	0	4.2	0	1.7	0.8	0	0.4	3.3
Homo sapiens KIAA0418 gene product (KIAA0418), mRNA.	0.8	0.5	0.4	1.2	0.3	3.8	0.9	0.3	0.6	2.3	0.8	1	1.6	0.6	0.9	0.4	2.4	1.1	2.1	0.4	0	0.7	1.1	0.6	0.9	1.3	0.5	0	1	1.4
Homo sapiens clone 24772 BDP-1 protein mRNA, partial cds.	0.8	0.5	0.8	0.5	0.3	2.8	0.9	0.3	1.9	0.5	6.1	0.6	0.7	0.4	0.5	0.3	2.1	1.2	0.9	0.6	0.9	0.3	0.2	0.6	0.1	1	0.5	0	1.2	2.4
subtelomeric repeat	0.2	0.5	0.9	0.6	0.4	3.2	1.2	0.4	1.4	4.3	1.3	1.3	1.1	2.4	1.4	0.3	2.4	1.1	0.3	0.2	0.8	0.6	0.6	0.6	0.5	1.5	0	0	0	0.6
RNA polymerase II elongation factor-like protein	1	0.7	0.6	1.1	0.4	2	1	0.9	1.4	2.5	2.3	1.5	1.7	0.8	1.5	1.1	1.1	0.6	1.2	0.3	1.2	0.4	0.9	0.7	0.4	1.2	0.2	0	0.3	0.6
Human transcriptional regulator homolog RPD3 mRNA, complete cds.	1.7	0.7	1	1.4	0.7	0.9	1.4	0.7	1	7.2	1.3	0.8	1.6	1.4	0.5	0.3	1.1	0.8	1.2	0.1	0.5	0.2	0.4	0.5	0.4	1.5	0.2	0.2	0.1	0.4
Homo sapiens inhibitor of DNA binding 1, dominant negative helix-loop-helix protein (ID1) mRNA.	0	0.6	0.3	0.1	0.2	0.5	0.7	1	1.1	1	0.2	1.5	1.3	0.2	1.7	0.6	1.8	1.3	1.6	0.9	0.1	0.6	2.6	1.9	0.6	1.2	1.5	0	2.7	2.2
Homo sapiens replication protein A3 (14kD) (RPA3) mRNA.	0.6	2.6	1.7	1.2	1.5	1.9	1.9	0.5	1.3	1.2	1.2	1.1	1.5	2.8	0.8	0.8	0.8	0.8	0.9	0.2	0.8	0.3	0.8	0.5	0.1	0.8	0.3	0	0.5	0.5
Homo sapiens lactate dehydrogenase A (LDHA), mRNA.	3.4	2.9	1.1	0.2	0.5	0.7	0.4	1.4	0.2	0.6	0.5	1.1	0	0.4	0.4	2.3	0.5	0.4	0.4	0.2	1	0.4	4.1	0.9	0.2	3.8	0.3	0	1.3	0.4
Homo sapiens G1 to S phase transition 1 (GSPT1) mRNA.	1.5	2.1	1.5	0.6	0.8	0.5	1.1	0.5	1.1	1.2	0.3	0.4	0.3	1.1	0.8	0.9	0.9	0.6	0.6	0.4	0.6	0.5	0.8	0	0.5	2.3	0.5	5	1.6	1.1
Homo sapiens protein kinase (cAMP-dependent, catalytic) inhibitor gamma (PKIG), mRNA.	0	0.3	1.2	1.1	0.2	1.2	1.1	0.7	0.7	1.2	0	1.4	0.8	0	3.3	1	2.8	1.1	1.2	0.8	1.2	1.1	1.5	1.1	1.3	0.8	0.4	0.2	0.2	1.9
PGK1=phosphoglycerate kinase 1 {3' nuclease-sensitive region}	0.8	1.4	3.5	0.2	0.4	1.2	1.3	0.8	1.2	0.5	0.5	0.8	0.3	0.6	0.8	0.4	0.9	0.3	0.5	0.5	0.2	0.1	0.8	0.8	0.2	2.7	0.5	5.9	1	0.9
Homo sapiens sequestosome 1 (SQSTM1), mRNA.	0.5	0.7	0.9	0.2	0.2	0.8	0.8	1.2	1	0.6	0.9	1	0.5	0.4	1.1	2.3	1	0.5	2.7	0.4	2.2	0.6	2.5	1.1	0.4	3.4	0.3	0	0.6	1.3
transmembrane carcinoembryonic antigen BGPb (formerly TM2-CEA)	0	4.7	0.9	0	5.6	0	1.8	0	0	0	0	0	0.5	0	0.4	0	1.5	1.6	1.4	0.8	0	0.1	0.1	0.1	0	0.1	7	1.3	2	0
Homo sapiens apolipoprotein B (including Ag(x) antigen) (APOB) mRNA.	0	9.5	0	0	0	0	0	0	0.1	0.1	0	0	0.1	0	0.1	0	0	0.6	0	0	0	0	0	0	0.5	0.5	0	0	18.6	0
Ki nuclear autoantigen	1.9	1	2.8	0.6	0.4	1.6	1.6	0.9	1.3	2.6	1	1.3	0.5	1	0.6	0.3	0.7	1	0.7	0.3	0.8	0.2	0.8	1	0.3	3.7	0.4	0	0.3	0.4
Homo sapiens scan domain protein 1; SCAN-related protein RAZ1 (SDP1), mRNA.	0	1.2	1.6	0.7	0.5	1.3	1.4	1.1	1	1.7	0.6	1.1	0.8	0.5	1.5	1.3	2.1	1.4	0.9	1.2	0.8	0.5	0.7	1.1	0	0.7	1.1	0	1.6	1.5
Homo sapiens ART-4 protein (ART-4), mRNA.	2.9	0.8	2.3	0.3	0	2	1.2	0.8	2	3	1	0.9	0.7	1	0.5	0.4	1.1	0.8	0.6	0.2	1.2	0.4	0.7	0.6	0.3	1.9	0.4	0.5	0.9	0.5
Homo sapiens NADH dehydrogenase (ubiquinone) 1 alpha subcomplex, 4 (9kD, MLRQ) (NDUFA4) mRNA, and translated products.	0.1	0.8	0.2	0.2	0.4	5	0.7	0.9	1.2	1.7	3.2	1.3	0.2	0.4	5.6	3.2	0.8	0.7	0.3	0.3	0.3	0.3	0.4	0.3	0.2	0.2	0.2	0.1	0.4	0.3
Homo sapiens IMP (inosine monophosphate) dehydrogenase 1 (IMPDH1) mRNA.	1.5	0.2	2.7	0.5	0.8	1.1	1.6	0.6	0.4	4.8	0.4	3.6	1.2	0.5	0.4	0.1	0.9	0.5	0.4	1.1	0.9	0.5	1.2	1.3	0	1.5	0.4	0	0	1.2
Homo sapiens hypoxia-inducible factor 1, alpha subunit (basic helix-loop-helix transcription factor) (HIF1A) mRNA.	0.8	0.7	1.2	0.3	1	0.7	1.4	0.5	0.7	1.6	0.8	0.8	0.8	0.5	0.6	0.1	1.1	0.5	0.5	0.2	1.6	0	3.7	0	0	7.9	0.2	0.4	0.3	0.8
Homo sapiens inner membrane protein, mitochondrial (mitofilin) (IMMT), mRNA.	1.8	0.6	1.2	0.9	0.6	1.2	0.9	0.5	0.7	1.4	0.6	0.7	0.6	0.7	4.2	2.6	1.2	1.5	0.8	0.6	0.7	0.4	0.7	0.7	0.5	1.6	0.6	0	1	0.7
Homo sapiens cytochrome c oxidase subunit VIIc (COX7C), nuclear gene encoding mitochondrial protein, mRNA.	0.2	1.1	0.5	0.5	0.3	1.1	1	1.4	0.9	1.4	1	1.2	1.2	0.8	4.5	2.3	1.2	1.1	0.4	0.5	0.3	0.4	0.3	0.4	0	0.8	0.7	3.4	0.4	0.4
Homo sapiens mRNA for putative GTP-binding protein, partial.	1.9	1.2	1.5	1	0.5	1.9	1.4	0.6	1.3	2.2	0.7	1.5	0.5	0.8	1.3	1.1	1	0.6	1	0	0.9	0.5	0.9	0.8	0.6	3.2	0	0	0.6	0.5
HCG V	0.7	0.8	1.6	1.1	0.4	1.8	1.4	0.6	1.2	2.2	0.7	1	0.6	1.2	1	0.7	1.7	1.2	1.5	0.6	0.8	0.8	1.1	0.8	0.4	2	0.6	0.3	0.4	1
Homo sapiens KIAA0057 gene product; TRAM-like protein (KIAA0057), mRNA.	0.8	0.8	1.3	1	0.3	0.2	1.7	0.9	0.1	0.3	0	0.2	0.4	0.3	0.4	0.1	1	0.9	4.7	0.3	1.8	0.6	1.4	1.5	0.2	0.6	0.3	6.5	0.8	0.6
Human clone JkA7 mRNA induced upon T-cell activation, 3' end.	1	1.2	0.7	3.2	0.8	1.6	0.9	0.7	0.8	1.3	0.7	0.9	0.8	0.9	2	2	1.1	1	0.6	0.3	0.7	0.3	1.2	1	0.3	1.6	0.5	0.7	0.9	0.4
Homo sapiens protein phosphatase 1, regulatory (inhibitor) subunit 8 (PPP1R8) mRNA.	0.7	0.2	0.5	0.5	0.2	0.6	0.9	0.4	0.9	1.6	0.3	0.7	0.6	0.5	0.5	0.3	0.5	0.4	0.7	0.3	0.6	0.2	0.7	0.8	0.3	0.5	0.2	14.7	0.3	0.3
Homo sapiens ferritin, heavy polypeptide 1 (FTH1) mRNA.	1.1	1.5	1.2	0	0.3	0.8	1.2	1	2.1	1.1	0.4	1.1	0	0.4	0.4	0.3	0.3	0.2	0.7	0.1	5.3	0	4.8	1.3	0.3	0.6	1	1.1	0	1.2
rat 140kd nucleolar phosphoprotein homologue	4.1	0.9	1.5	0.4	0.4	1.7	1.6	0.4	1	2.5	1	1.1	0.8	1.3	0.6	0.7	0.9	0.6	0.8	0.1	1	0.5	1.2	1.3	0.7	1.7	0.3	0	0.4	0.5
Homo sapiens SEC24 (S. cerevisiae) related gene family, member D (SEC24D), mRNA.	1.1	0.7	1	0.7	0.7	0.3	2.4	0	0.3	0.5	0.6	1.2	1.4	1.2	0.4	0.4	1.6	0.7	1.6	0	2.7	1	4	1.6	1.2	1.2	0	0	0.7	0.8
Homo sapiens CD81 antigen (target of antiproliferative antibody 1) (CD81) mRNA.	0.6	0.1	1	0.4	0.3	1	1.3	1.1	1.5	0.7	0.5	0.8	0.4	0.2	0.8	0.2	2.4	0.5	0.6	0.3	5.2	2	3	1.9	0.9	0.8	0.1	0.1	0.3	1
Homo sapiens DKFZP564C186 protein (DKFZP564C186), mRNA.	2.3	1.4	0.3	0.8	0	0	0.5	1	1.4	1.3	0.8	0.6	1.2	0	1.5	1.8	1.3	1	0.8	0.6	1.6	1	1.4	1.9	1.4	1	0.6	0.5	0.3	1.7
Homo sapiens lysophospholipase I (LYPLA1), mRNA.	4.6	0.6	0.5	2.3	0.6	0.5	2.2	0.9	0.3	1.2	0.7	1	0	0.9	0.5	0.5	0.4	0.3	4	0	0.4	0.2	0.5	1.4	0.2	0.8	0	4.7	0	0
Homo sapiens CGI-133 protein (LOC51022), mRNA.	1	1.1	0.9	4.3	0.3	2.1	0.9	0	0.7	1.2	0.4	0.9	0	0.3	1.8	1.9	0.6	0.5	0.4	0.2	2.3	0.7	2	1.9	0.4	1.4	0.3	0.7	0.2	0.6
Homo sapiens PRO1659 protein (PRO1659), mRNA.	1.7	2.3	2.1	0	0.8	0.3	0.7	1.3	0.6	1.1	0.3	0.6	0	0.7	0.6	0.3	0.9	0.4	0.7	0.3	2	2.2	5.2	1.3	0.7	0.8	0.2	0.2	0.9	1
Homo sapiens carboxypeptidase D (CPD), mRNA.	0.8	0.8	0.8	2.3	0.2	0.6	0.3	0.5	1.2	0.7	0	0.9	0	0.1	0.5	0.5	0.6	0.2	2.9	0.3	1.1	0.3	1.3	2.7	0.9	3.9	0.3	3.7	0.6	0.9
anonymous mRNA	1.6	2	1.6	1.2	0.5	0.7	0.9	1.4	1	0.5	0.3	1	0.4	0.4	1	1.7	0.9	0.3	2.7	0.3	1.6	1.4	1.5	1.1	0.4	1.3	0.5	0.2	0.9	0.7
Homo sapiens isocitrate dehydrogenase 3 (NAD+) beta (IDH3B), mRNA.	0.7	1	1.1	0.3	0.3	2.3	1.2	0.5	0.9	1.2	0.6	1.1	0.3	0.6	0.4	0.2	1.2	0.8	0.6	0	1.6	0.8	1.6	1.5	1	0.7	0.8	4.7	1	0.8
Homo sapiens clone 24615 mRNA sequence.	0	1	4.9	1.1	1.7	0.6	2.9	0	0.8	0.7	0.5	1.4	0	2.5	1	0.4	1.9	1	0.6	0	1.6	1	0	1.7	0.4	1.2	0	0	0.4	0.5
Homo sapiens hypothetical protein (HSPC155), mRNA.	0.3	0.9	1.8	0.5	0.3	1.2	1.1	0.7	1.4	2.3	0.4	1.4	1.2	0.7	0.9	0.9	1	0.7	0.9	0.5	1.7	0.9	1.8	1.5	1.4	1	0.6	0.8	0.1	1
Homo sapiens RNA binding motif protein 5 (RBM5) mRNA.	0.3	0.5	0.8	0.7	0.8	1.4	2.6	0.4	1.2	3.3	1.1	1.4	1.2	1.6	0.7	0.4	1.5	1	0.9	0.4	1.3	1.3	0.7	1.4	0.4	0.8	0.2	0.4	0.3	0.8
Homo sapiens 16.7Kd protein (LOC51142), mRNA.	0.4	1	0.4	0.3	0.3	1.2	1.1	0.9	1	1.3	1.3	1.2	0.9	0.9	1.1	2	0.9	0.9	0.4	0.3	1	0.7	1.5	1.2	0.7	0.7	0.3	5.3	0.3	0.7
ArgRS=arginyl-tRNA synthetase [human, ataxia-telangiectasia patients, EBV-lymphoblastoid cells, mRNA, 2120 nt].	2.5	0.6	0.9	0.7	0.2	0.8	0.8	0.6	0.5	1.3	0.4	0.8	0.9	0.5	0.8	0.5	0.9	1	0.9	0.3	2.7	0.5	2.8	2.3	1.3	3	0.4	0.1	0.7	0.7
Homo sapiens polymerase (RNA) II (DNA directed) polypeptide K (7.0kD) (POLR2K) mRNA.	0.2	1.5	0.5	1.1	0.7	2.9	2.8	1	1	1.3	1.7	1.1	2.4	1.7	0.6	0.4	0.8	0.4	1.3	0.2	0.6	0.4	0.8	0.5	0.7	0.1	0.1	2.1	0.6	0.5
RNA for snRNP protein B	2.4	1.3	1.6	1	0.3	0.6	1.3	1	0.7	1.3	1	0.7	0.7	1.5	1	1	2.6	2.2	1.1	0.5	0.6	0.6	0.9	1	0.5	0.6	0.8	0	0.5	0.9
Homo sapiens vesicle-associated membrane protein 5 (myobrevin) (VAMP5) mRNA.	0	0.5	0.9	0	0.4	0.4	1.2	0.7	0.4	0.4	0.2	0.5	0	0.3	1.3	3.3	1.6	1.2	0.7	0.4	3.7	1.8	2.8	3.4	1.2	0.2	0.1	0.2	0.6	1.3
Homo sapiens similar to S. pombe dim1+ (DIM1) mRNA.	0.6	0.9	1.6	0.9	0.3	1.7	0.9	0.3	1.4	1.2	0.6	1.1	0.8	0.9	0.7	1.8	1.1	0.6	0.5	0.4	2.4	0.7	2.3	3.1	0.4	1.4	0.5	0	0.4	0.6
Homo sapiens H2A histone family, member Z (H2AFZ) mRNA.	5.7	0.6	1.9	1	0.5	1	1	0.4	0.3	2	0.2	1	0.4	3.3	0.4	0.4	0.6	0.4	0.8	0.3	1.2	0.6	1.3	2.1	0.5	1.3	0.2	0	0.1	0.4
Homo sapiens methyl-CpG binding domain protein 3 (MBD3), mRNA.	0.8	0.7	1	0.8	0.3	1.9	0.9	0.4	1.3	1.8	0.6	0.9	0.8	0.6	0.8	1.1	1.3	1	2.4	0.6	1.8	1	2.2	1.8	1	0.5	0.3	0.1	0.3	0.7
Homo sapiens NADH dehydrogenase (ubiquinone) 1 alpha subcomplex, 7 (14.5kD, B14.5a) (NDUFA7) mRNA.	0.9	1.1	1	0.6	0.4	1.6	1.2	0.7	0.8	0.6	0.9	1.4	1.7	0.9	1.9	3.8	0.8	0.9	0.7	0.7	0.8	0.5	0.9	1.1	0.9	1	0.6	0.1	0.6	0.9
Homo sapiens glutamate dehydrogenase 1 (GLUD1) mRNA.	1.2	2.3	0.6	0.1	0.1	3.5	0.8	0.5	2.2	2.3	1.2	1.1	0.6	0.2	1.1	0.3	1.7	0.6	0.5	0.3	1.8	0.3	0.9	0.3	1.8	0.7	0.1	0.1	2.1	0.8
Homo sapiens thioredoxin (TXN) mRNA.	1.7	1.1	0.6	0	0.6	1.1	1.1	0.8	0.5	1.7	0.7	0.6	0	1.4	0.3	1.1	1.6	1.5	0.9	0.3	1.5	0	2.1	0.9	0.9	3.8	0.8	0.7	0.5	1
Homo sapiens ribophorin II (RPN2) mRNA.	1.4	1	2.2	0.8	0.2	0.2	1.1	0.5	0.3	0.7	0.3	1	0.6	0.7	0.2	0	0.7	0.5	5.4	0.4	2.4	0.8	2.4	2.5	0.6	1.3	0.3	0.3	0.4	0.8
Homo sapiens KIAA0140 gene product (KIAA0140), mRNA.	0.4	0.5	3.7	0.7	0.2	2.2	1.4	0.5	5.1	2	0.8	2	0.4	1.3	0.9	0.7	0.8	0.9	0.7	0.3	0.4	0.3	0.5	0.5	1	0.1	0.3	0.3	0.1	0.8
Homo sapiens splicing factor 3b, subunit 2, 145kD (SF3B2), mRNA.	1.6	0.9	2.1	1.2	0.3	1.1	1.1	0.3	1.4	2	0.8	1.2	0.9	0.9	0.4	0.4	0.9	0.7	0.9	0.3	1.8	0.6	1.6	1	1	1.5	0.3	1	0.4	1.1
Homo sapiens dolichyl-phosphate mannosyltransferase polypeptide 1, catalytic subunit (DPM1) mRNA.	1.2	1.1	0.7	1.5	0.6	1.2	2.5	0.9	0.9	1.3	0.8	1	0.9	1.3	1.3	1.2	1.5	1.2	1.7	0.3	0.4	0.6	1.3	0.8	0.9	0.8	0.3	0.7	0.4	0.7
Homo sapiens cold inducible RNA-binding protein (CIRBP) mRNA.	0.8	0.5	0	0.9	2.7	1.8	0.9	1.3	1.2	0	2.2	1.6	2.6	1.1	0.7	0.7	1.1	0.5	0.8	0.4	1.1	0.4	1.1	0.8	1.4	0.7	0.2	1	0.6	1
Homo sapiens polymerase (RNA) II (DNA directed) polypeptide J (13.3kD) (POLR2J) mRNA.	0.3	0.7	0.8	0.3	0.2	0.9	1.1	0.3	1.2	1.2	0.5	1	0.5	0.4	1.7	3.3	1.1	1	0.5	1.2	1.3	0.8	1.3	1.4	0.5	0.6	0.7	1.1	3.3	0.9
Human BRCA2 region, mRNA sequence CG005.	0.5	0.6	0.7	0.6	1.5	0.7	3.3	0.4	0.4	0.8	0.4	0.8	1.3	1.6	1	0.7	3.5	1.4	1.1	0.5	0.3	0.9	0.5	0.5	0.7	0.5	0.4	0.8	1.3	2.1
Homo sapiens like mouse brain protein E46 (E46L), mRNA.	2	0.4	0.8	1.2	0.2	1.9	0.6	0.5	1	4	0.7	0.9	1.1	0.7	1	0.9	1.2	0.5	0.5	0.3	2.1	0.5	2	1.1	0.4	2	0.2	0.3	0.5	0.6
Homo sapiens general transcription factor IIIC, polypeptide 1 (alpha subunit, 220kD ) (GTF3C1) mRNA.	0.8	0.8	1.4	0.7	0.3	0.3	1.8	0.7	1.3	1.1	1	0.4	1.4	0	1.7	1.2	2.2	1.3	1	0.3	1.7	0.6	1.5	1.2	1.4	1.9	0	0.5	0.7	1
Homo sapiens leukemia-associated phosphoprotein p18 (stathmin) (LAP18) mRNA.	1	0.1	0.2	1.2	0.1	2.1	0	0.1	2.1	11.6	2.2	0.5	0.5	5.5	0.1	0.1	0.3	0.2	0.4	0.1	0.1	0.1	0.2	0.3	0.1	0.4	0	0	0	0.4
Homo sapiens Chediak-Higashi syndrome 1 (CHS1) mRNA.	0	0.4	0.7	0.5	1.9	1.3	1.9	0.4	0.6	1.5	0.8	0.6	0.4	1.8	0.3	0.5	0.9	0.3	0.1	0	0.7	0.4	0.7	0.3	0.2	0.6	0	0	1.1	11.1
Homo sapiens torsinB (DQ1) mRNA, partial cds.	0.6	0.5	0.8	1.4	0.6	1.4	1.2	1.3	1.1	2.4	1	1.1	0.3	0.6	0.5	0.6	1.2	1	0.8	0.3	1.6	0.8	3.1	1.7	0.7	1.4	0.8	0.2	0.5	0.6
Homo sapiens nucleolar protein (KKE/D repeat) (NOP56) mRNA.	1.7	1.3	1.8	0.6	0.7	1.4	1.2	0.2	1.4	2.5	0.9	0.7	0.9	1.2	0.4	0.5	1.2	1.3	0.5	0.4	1.2	0.7	1.3	1.7	0.9	1.6	0.4	0.1	0.7	0.6
Homo sapiens transketolase (Wernicke-Korsakoff syndrome) (TKT) mRNA.	2.9	0.8	0.9	0.2	1.1	0.9	1.2	0.9	0.9	1.1	0.4	0.6	0.2	0.6	0.4	0.2	1.5	1.2	0.6	0.4	1.5	0.7	1.3	1	2.3	2.4	0.2	0.3	0.8	2.3
Homo sapiens minichromosome maintenance deficient (mis5, S. pombe) 6 (MCM6), mRNA.	3.9	1.3	2.7	0.8	1.1	0.4	0.8	0.5	0.3	1.3	0.5	0.7	0.2	3.2	0.3	0.4	0.7	1.4	0.9	0.1	2.1	0.6	1.9	0.7	0.6	2.2	0.1	0	0.1	0.2
Homo sapiens synaptogyrin 2 (SYNGR2) mRNA.	0.4	0.8	3.3	0.3	0.3	0.9	2	0.7	2.5	0	0	1	0.7	0.6	1.5	2.4	1	1.3	1.3	1	0.4	0.7	0.2	1.1	0.5	1.2	1.1	0.3	0.7	2
Homo sapiens FSHD region gene 1 (FRG1), mRNA.	0.8	0.7	1.2	0.7	0.4	1.3	1.7	0.6	1.5	2.4	0.9	1.7	0.5	1.1	1	0.6	2.1	1.1	0.9	0.4	1.3	0.7	0.9	1.2	1.1	0.6	0.4	0.7	0.5	0.9
Homo sapiens APEX nuclease (multifunctional DNA repair enzyme) (APEX) mRNA.	0.9	0.8	1.5	0.1	0.4	1.2	1.1	0.4	1	3.1	0.7	1	0.4	0.8	0.7	1	1.7	1.3	0.3	0.6	1.8	0.7	2.1	1.4	1.4	1.4	0.5	0.2	0.8	1
Homo sapiens B-cell associated protein (REA), mRNA.	1.1	1	1.5	0.2	0.3	1	1.6	0.6	0.7	2	0.7	1.1	0.5	0.8	1.2	1.7	1.8	1.3	0.6	0.9	1.4	0.5	1.1	0.9	0.9	1	1	0.4	1.1	1.2
Homo sapiens protein regulator of cytokinesis 1 (PRC1) mRNA.	4.2	3.9	0.8	3.1	5.1	0.6	0.7	0.2	0.3	0.8	0.5	0.3	0	2.8	0.3	0	0.4	1.3	0.6	0.2	0	0	0.8	1	0	1.4	0.4	0	0	0.5
Homo sapiens general transcription factor IIIA (GTF3A) mRNA.	0.7	0.8	1.2	0.4	0.5	0.4	2	0.9	0.7	1	0.7	0.7	0.5	1.8	2.8	2.9	1.4	0.9	0.4	0.7	1.3	0.8	1.6	1	1	0.8	0.2	0	1.2	0.8
Homo sapiens cytochrome c oxidase subunit Vb (COX5B), nuclear gene encoding mitochondrial protein, mRNA.	0.2	1.2	0.3	0.2	0.3	2	0.8	1.4	1.7	1	0.9	1.1	0.5	0.3	4.9	4.8	0.8	0.8	0.3	0.4	0.8	0.6	0.7	0.6	0.6	0.4	0.7	0.8	0.4	0.4
Homo sapiens SUMO-1 activating enzyme subunit 2 (UBA2) mRNA.	1.2	0.6	0.8	1.7	0.5	1.8	1.3	0.9	0.9	2.2	1.8	1	0.8	1.3	0.6	0.9	1.6	0.4	0.8	0.3	1.5	1.4	1.5	1.3	0.8	0.8	0.2	0.2	0.3	0.6
Homo sapiens annexin A11 (ANXA11), mRNA.	1	0.2	1.6	0.3	0.5	0.9	1.1	0.9	0.3	0.2	0	0.9	0.3	0.7	2	1.2	1.3	0.8	1.6	0.5	3	0.6	2.3	0.9	1.1	2.9	0.7	0.3	0.3	1.7
Homo sapiens mannosyl (alpha-1,3-)-glycoprotein beta-1,2-N-acetylglucosaminyltransferase (MGAT1) mRNA.	0	1.1	2.1	0	0.7	0.5	1.7	0.9	0.4	0.4	0.8	0.8	0	0.7	1.8	0.7	2.1	1.2	1.9	0.5	2	1.6	2.4	1.5	1.3	0.8	0	0	1	0.9
Homo sapiens small nuclear ribonucleoprotein polypeptide A' (SNRPA1) mRNA.	2	1.1	1.7	1.6	0.5	1.4	1.8	0.6	0.8	2.1	0.9	1.1	0.6	1	0.7	0.7	1.5	1.3	1.2	0.6	0.5	0.5	1	0.9	0.2	1.1	0.5	0	1.1	1.1
Homo sapiens ATPase, H+ transporting, lysosomal (vacuolar proton pump) 31kD; Vacuolar proton-ATPase, subunit E; V-ATPase, subunit E (ATP6E), mRNA.	0.3	0.4	0.6	0.3	2	4.3	0.8	1.8	1.6	1.2	1.4	1.1	0.7	0.3	1.9	0.9	0.9	0.4	0.9	0.3	1.9	0.5	1	0.6	0.5	1.1	1.4	0	0.2	0.6
Homo sapiens chromodomain helicase DNA binding protein 4 (CHD4) mRNA.	1.5	0.8	1.3	0.8	0.3	0.9	1.1	0.8	1.3	1	0.5	1.3	1	1.8	1	0.4	1.7	1	0.8	0.4	2	0.4	1.4	1	1	2.6	0.3	0.2	0.6	0.9
Homo sapiens SMT3 (suppressor of mif two 3, yeast) homolog 1 (SMT3H1), mRNA.	1.7	0.5	1.1	0.5	0.3	3	1.5	0.5	1.1	2.9	1.8	2	0.6	0.5	0.7	0.6	0.8	0.7	0.9	0.4	1.8	0.3	1.8	0.8	0.4	1.1	0.3	0.2	0.4	1.1
rho GDP-dissociation Inhibitor 2	0.4	0.5	6.6	0	1.1	0.3	3.2	0.5	0.4	0.3	0.5	0.6	0.1	3.3	0.6	0.3	1.1	1	0.8	0.5	0	1.1	0	2.5	0.4	0.2	0.2	0.3	0.1	2.8
Homo sapiens CGI-94 protein (LOC51118), mRNA.	1.6	0.3	0.5	0.7	0.5	1.2	0.9	0.6	0.5	1.4	0.6	1	0.7	0.5	1.3	4.7	1	0.5	0.8	0.5	0.7	0.6	1.5	1.3	2	1.3	0.3	1.3	0.5	0.7
Homo sapiens calmodulin 3 (phosphorylase kinase, delta) (CALM3) mRNA.	0.8	0.4	0.9	0.5	0.2	5.5	0.7	0.4	0.9	4.2	2.9	1	0.5	0.7	0.7	0.7	0.9	0.7	0.4	0.3	0.9	0.3	0.9	0.6	1.3	1.2	0.3	0.4	0.2	0.8
Homo sapiens CDC28 protein kinase 2 (CKS2) mRNA.	1	2.2	1.2	6.5	1.6	0.2	1	0	0.1	1.1	0.2	0.2	0	3.3	0.1	0	0.2	1	0.6	0	0.4	0	0.9	3.4	0.3	3.1	0.3	0.1	0	1.2
Homo sapiens dynein, cytoplasmic, light polypeptide (PIN), mRNA.	0.9	0.4	0.4	1.9	0.1	2.4	0.8	1.5	1.9	3.2	1.4	0.8	1.3	0.8	0.3	0.2	1.5	0.5	1	0.4	1.3	0.6	1.3	1.2	0.9	1.3	0.4	0.2	0.2	0.7
Homo sapiens small nuclear ribonucleoprotein polypeptide G (SNRPG) mRNA.	0.7	1.7	0.4	1.3	0.8	0.8	1.6	0.6	1	2.2	0.8	1.4	1.3	1.3	1	0.8	1.2	1	1.8	0.4	0.7	0.7	1.4	1.5	0.5	0.6	0.8	0.2	0.7	0.7
Homo sapiens adenylosuccinate lyase (ADSL) mRNA.	1.4	1	1.2	0.7	0.5	0.6	1	0.6	0.6	0.9	0.4	1.1	0.4	0.6	1	5.2	1.1	1.2	0.5	0.4	1.9	0.8	1.3	1.3	0.3	1.9	0.2	0.4	0.9	0.5
Homo sapiens Ser/Arg-related nuclear matrix protein (plenty of prolines 101-like) (SRM160) mRNA.	3.5	0.5	1.6	1	0.4	1.1	1.5	0.9	1.2	0.9	1.2	1.1	1.1	1.2	0.6	0.6	1.3	0.9	1.3	0.3	0.4	0.4	0.4	0.4	2.6	1	0.4	0.6	0.6	0.8
Homo sapiens SULT1C sulfotransferase (SULT1C), mRNA.	1.8	1.2	1	1.1	0.4	1	1.3	0.5	0.9	1.6	0.3	0.5	1.1	0	0.5	0.3	1.1	0.8	3.3	0.8	2.1	0	1.2	2.7	0.5	2.3	0.1	0.2	0.5	1
(clone S164)	0.8	0.5	0.8	1.1	1.7	0.8	2.2	0.7	0.3	1.3	0.7	0.6	1.9	1.6	1	0.3	3.4	1.2	1.2	0.5	0.1	0.4	0.5	0.4	1	0.6	0.3	2.6	0.5	1.1
Homo sapiens peptidylprolyl isomerase B (cyclophilin B) (PPIB) mRNA.	2	1.5	1.4	1.1	0.2	0.3	1	0.7	0.6	0.7	0	0	1.3	0	0.5	0.2	2	1.7	2.3	1.3	1.3	0.7	2.4	1.3	0.9	1	0.2	0.9	1.6	1
Homo sapiens GCN5 (general control of amino-acid synthesis, yeast, homolog)-like 1 (GCN5L1) mRNA.	0.1	1	0.7	0.4	0.6	1	1.5	0.8	1.5	1.3	0.6	1.1	0.8	0.7	1.3	3	2.1	1.3	0.8	0.6	1.1	0.8	1.3	0.8	0.6	0.6	1	1	1	0.9
Homo sapiens polypyrimidine tract binding protein (heterogeneous nuclear ribonucleoprotein I) (PTB) mRNA.	3.3	0.8	2.6	0.7	0.6	0.3	1.8	0	0.4	0.9	0.4	0.8	0.8	1.2	0.4	0.2	1.4	1	1.5	0.6	1.7	0.6	1.6	1.5	0.5	1.7	0.6	0.5	0.6	1.2
Ku (p70/p80) subunit	0	0.3	0	0.3	0.2	2	0.7	1	1.6	2.3	2	1.6	0.9	1.1	1.1	0.6	0.5	0.7	0.6	0.1	2.5	1	1	0.5	3.5	1.8	1.1	0.3	0.9	0.2
Homo sapiens deoxyhypusine synthase (DHPS), transcript variant 2, mRNA.	0.3	0.8	1.2	0.3	0.6	2.1	1.6	0.2	1.5	3.3	1.8	1.3	0.9	1.4	0.9	2.2	2.1	0.8	0.7	0.5	0.6	0.7	0.6	0.7	0.4	0.4	0.3	0.2	0.4	1
Homo sapiens phosphoglycerate mutase 1 (brain) (PGAM1) mRNA.	2.4	0.4	1.5	0.7	0.2	1.5	0.9	1	0.5	1.2	0.8	1.1	0.9	0.3	1	0.1	1	0.7	0.9	0.4	2.2	0.3	3	1.1	0.5	3.4	0.4	0.4	0.4	0.9
Homo sapiens ribonuclease P protein subunit p20 (RPP20) mRNA.	1	0.6	0.5	0.2	0.5	2.7	0.7	0.4	1	2.9	1.7	0.9	0.4	0.4	1.1	2.1	1.5	0.8	1	0.5	1.7	0	1.6	0.6	1	1.5	0.6	0	1.1	0.6
Homo sapiens polymyositis/scleroderma autoantigen 2 (100kD) (PMSCL2) mRNA.	1.5	0.5	1	1	0.6	1.8	1.6	0.5	0.9	2.1	1.2	1.2	1.1	0.9	0.5	0.6	2	1.3	1.2	0.6	0.9	0.6	0.5	1.1	0.6	1.6	0.3	0.8	0.4	1.2
D10S102=FBRNP	4.3	0.7	3.1	1.9	0.5	0.4	1.2	0.7	0.4	1.1	0.3	0.8	0.7	2	0.4	0.3	1.4	0.8	1.3	0.3	0.4	0.5	0.6	0.7	0.9	2.3	0.3	0.2	0.4	0.9
Homo sapiens cytochrome c oxidase subunit VIc (COX6C), nuclear gene encoding mitochondrial protein, mRNA.	0.8	1	0.6	0.9	0.3	1.8	0.7	1.5	0.9	1.3	1.3	1.1	0.8	0.8	3.8	3.5	1.4	1	0.8	0.4	0.2	0.3	0.5	0.4	0.8	0.5	0.6	1	0.6	0.6
Homo sapiens eukaryotic translation initiation factor 4B (EIF4B) mRNA.	2.4	0.8	2.1	1	0.2	0.8	1.1	0.8	1	2.1	0.4	1.2	0.6	0.5	0.7	0.6	1.5	0.7	0.6	0.4	1.4	1.8	1.7	1	1.5	1.4	0.5	0	0.3	0.8
Homo sapiens lymphocyte cytosolic protein 1 (L-plastin) (LCP1), mRNA.	0	6.7	1.7	0.6	0	0.2	4.4	0.6	0.4	0.3	0.6	0.5	0.3	3.3	0.3	0.2	0.8	0.9	1.9	0.4	0	0.8	0.1	0	0.1	0.1	0.2	0.5	0.5	3.6
Homo sapiens chitinase 3-like 1 (cartilage glycoprotein-39) (CHI3L1) mRNA.	0.1	0.1	0.1	0	0.5	0.1	0.3	1.1	0.2	0.1	0	0.7	0.1	0	0	0	0	0	0	0.9	22.5	0	0.6	0	0	0	0	0.2	2.1	0.2
Homo sapiens golgi autoantigen, golgin subfamily a, 3 (GOLGA3) mRNA.	0.8	0.4	1.2	0.5	0.4	1	1.1	1	0.8	1.2	1.1	1.3	2.7	2.5	0.7	0.4	1.1	1.2	1.4	0.2	1.4	0.2	1.5	0.7	2	2.2	0.2	0	0.4	0.4
Homo sapiens plasminogen activator inhibitor, type II (arginine-serpin) (PAI2) mRNA.	2.1	0	0	0	0.1	0	0.2	0.5	0	0	0	0.2	0	0	0	0	0.1	0	25.4	0	0	0	1.2	0	0	0	0	0	0	0.1
Homo sapiens splicing factor similar to dnaJ (SPF31), mRNA.	1.1	1	1.7	0.8	0.4	1.8	2.1	0.4	1.2	1.7	1	1.3	0.8	1.5	0.8	1.5	2.7	0.9	1.7	0.2	0.3	0.2	0.7	0.3	1.1	0.6	0.2	0.9	0.2	0.6
Homo sapiens guanine nucleotide binding protein (G protein), beta polypeptide 2-like 1 (GNB2L1), mRNA.	2.1	0.9	2.8	0.1	0.3	0.3	1.8	1.3	0.4	1.6	0.5	0.7	0.5	2.2	0.5	0.9	1.4	0.9	0.5	0.4	1.7	0.7	1	1.2	0.7	1.5	0.4	1.5	0.4	0.9
Homo sapiens regulatory factor X-associated ankyrin-containing protein (RFXANK) mRNA, and translated products.	0.8	1	2	0.2	0.5	0.8	2.2	0.3	1.3	1.2	0.5	1.3	0.5	1.2	1	0.9	2	0.8	0.7	0.8	1.7	0.8	0.6	2.4	0.7	1.3	0.5	0.3	0.3	1.6
Homo sapiens chloride channel, nucleotide-sensitive, 1A (CLNS1A) mRNA.	1.3	1	1.6	0.7	0.6	1.7	2.1	0.7	1.6	2	0.7	1.1	1.1	1.1	0.9	1.1	1.3	1.1	0.8	0.5	1.1	0.3	1	0.9	0.4	1.1	0.4	0	1.4	0.6
Homo sapiens non-metastatic cells 1, protein (NM23A) expressed in (NME1) mRNA.	1.6	1	0.9	0.2	0.3	2	0.7	0.3	0.8	2.7	1.3	2.7	0.7	0.7	0.3	0.5	0.9	0.9	0.3	0.6	1	0.3	2.2	2.4	0.3	1.8	0.6	0	1.6	0.5
NF-kappa-B transcription factor p65 subunit	0.9	0.9	2.1	0.4	0.3	0.8	1.8	0.7	1.1	1.5	0.6	1.2	0.3	0.7	0.8	0.7	2	1.1	0.8	0.5	1.2	0.8	1.6	1.5	0.7	2.3	0.3	0.2	0.7	1.4
Homo sapiens FLN29 gene product (FLN29), mRNA.	0.6	0.7	1.5	1.6	0.9	1.1	2.3	0.5	2	2.2	0.5	0.8	0.9	1.1	0.9	0.3	1.2	1.2	1	0.5	1.1	0.3	0.7	0.7	0.3	1.1	0	2.3	0.5	1.3
Homo sapiens mRNA for putative ABC transporter, partial.	1.9	0.9	1.5	0.5	0.4	1	1.3	0.5	1.1	1	0.6	0.8	0.4	0.7	1.2	1.7	1	0.7	0.5	0.4	2	0.7	2.2	2.2	0.4	2.9	0.3	0	0.7	0.6
Homo sapiens RAD23 (S. cerevisiae) homolog A (RAD23A) mRNA.	0.7	1.6	1.1	0.5	1.5	1.1	0.8	0.6	0.6	0.8	0.6	0.6	0.5	0.6	1.2	8.3	1.4	0.7	0.5	0.4	0.7	0.7	0.6	0.4	0.6	0.7	0.4	0.1	0.7	1.1
Homo sapiens KIAA0409 mRNA, partial cds.	0.5	1.3	0.8	1.3	0.5	1.3	1.2	0.4	1.7	2	0.7	1.3	1.1	0.7	1.1	0.6	2.6	1.1	0.8	0.4	0.6	1.9	0.9	1.2	0.7	1.4	0.4	0	0.8	0.7
Homo sapiens small inducible cytokine subfamily E, member 1 (endothelial monocyte-activating) (SCYE1), mRNA.	1.3	1.4	0.9	1.1	0.6	0.8	2.1	0.9	0.7	0.6	0.5	0.8	1.2	1.3	0.7	1.3	1.4	1.1	1.5	0.5	0.6	1	1.3	0.9	0.2	1.4	0.4	0.3	1.7	1.3
Homo sapiens ubiquitin-like 1 (sentrin) (UBL1) mRNA.	1.8	0.7	0.9	0.7	0.5	1.7	1.5	0.7	0.7	2.2	1.1	1.1	1	1.4	1.1	1.1	1.6	1.1	0.9	0.3	0.9	0.3	1.1	0.9	0.7	2.3	0.2	0	0.7	0.7
Homo sapiens suppressor of G2 allele of SKP1, S. cerevisiae, homolog of (SGT1) mRNA.	1.1	1.5	1.2	1.6	0.6	1	1.1	0.7	1.3	1.7	0.6	1	1	1.2	0.9	1.1	2.5	1.2	1.3	0.5	0.7	1.5	0.7	0.3	0.4	1.2	0.3	0.3	0.6	1
Homo sapiens calcium/calmodulin-dependent protein kinase (CaM kinase) II gamma (CAMK2G) mRNA, and translated products.	5	0.8	3.7	0	0.4	1.1	1.2	0	0.6	0.5	0	0.8	0	2.4	3.8	0.8	1.2	1.9	0.3	0	0.9	1	0.8	0.1	0.1	0.7	1	0	0	0.9
(clone SAA7C) sequence	1.6	1.5	2.2	2.4	0.4	1	1.6	0.4	0.7	1.2	0.6	0.9	1	0.9	1.7	1.7	1.2	0.7	0.8	0.5	0.7	0.6	0.8	0.6	0.2	1.4	0.5	0.7	0.6	1.1
Homo sapiens glutaminyl-tRNA synthetase (QARS), mRNA.	1	1.2	1.2	0.7	0.5	0.8	1.3	0.8	0.9	1.7	0.5	1.1	0.5	1	1.3	1.4	1.6	1.5	1.1	1	1.2	0.4	1.1	1.2	0.6	1.6	0.7	0.2	0.8	1.2
Homo sapiens glycine cleavage system protein H (aminomethyl carrier) (GCSH) mRNA.	0.5	2.5	0.3	0	0.1	2.4	0.2	1.2	2.7	2.2	1.6	1.8	0.5	0.2	1.1	1.5	0.7	0.5	0.6	0.3	0.3	0.7	0.4	0.6	0.5	2.4	0.2	2	1.7	0.3
Homo sapiens KIAA0107 gene product (KIAA0107), mRNA.	1.8	1.3	1.2	3.2	0.7	1	1.2	0.6	0.9	1.3	0.8	0.8	0.8	0.9	1.3	1.8	1.3	0.9	1.2	0.3	0.8	0.4	1.1	1.1	0.4	1.4	0.3	0	0.4	0.7
CDC42 GTPase-activating protein	0.6	0.4	1.2	0.3	0.3	0.9	1.4	1	2.3	1	0.3	1.2	0.7	0.5	1.9	0.2	3.8	1	0.8	0.6	1.6	0.6	1.1	0.3	2.2	2	0.3	0.2	0.4	0.9
Homo sapiens elastase 2, neutrophil (ELA2) mRNA.	0.5	0.9	0	1	21.5	0	0	1	0	0	0	0	4.6	0.3	0	0	0	0	0	0	0	0	0	0	0	0	0	0	0	0
phospholipase C-alpha / protein disulfide isomerase	0.9	0.4	0.8	0.5	0.2	0.4	0.9	0.3	0.4	0.5	0.3	0.7	1.1	0.4	1.1	0.2	1.4	1.1	2	0.9	1.6	0.8	3.9	2.3	1.2	2.8	0.5	0	0.6	1.8
Homo sapiens RNA transcript from U17 small nucleolar RNA host gene, variant U17HG-AB.	0.7	1.2	0.9	1.4	0.8	1.1	1.7	0.5	0.9	1.4	0.9	1.1	1.2	1.2	0.5	0.4	1.2	1.1	1.1	0.9	0.3	1.8	0.7	1.1	0	1.4	1.9	0.5	1	1.3
Homo sapiens ubiquinol-cytochrome c reductase core protein I (UQCRC1) mRNA.	0.9	1	0.5	0.6	0.4	1.4	0.5	0.6	0.7	1	1.1	0.9	0.3	0.3	6.5	4.8	1.2	1.3	0.6	0.7	0.6	0.1	0.4	0.4	0.5	0.8	0.7	0.1	0.7	0.3
Homo sapiens proliferation-associated 2G4, 38kD (PA2G4) mRNA.	2.6	1.7	1.7	1.4	0.6	0.6	1	0.3	1	1.1	0.4	0.8	0.9	1.1	0.9	0.4	1.2	1.3	1	0.2	1.1	0.8	1.1	1.8	0.9	2.4	0	0	0.9	1
Homo sapiens hypothetical protein (HSPC130), mRNA.	0.5	1.6	1.2	0.6	0.6	1.5	1.9	0.4	1.8	2.4	1.2	1.2	1.6	1.6	0.7	0.8	1.5	1.3	0.8	0.5	0.6	0.6	0.5	0.5	0.2	1.7	0.3	0	1	0.9
Homo sapiens DNA (cytosine-5-)-methyltransferase 1 (DNMT1) mRNA.	1.9	1.3	1.8	1.5	0.8	1	1.3	0.3	0.9	1.6	1.6	0.7	0.4	2.5	0.3	0	1.1	0.9	1.6	0	0.3	0.2	1.1	0.7	0	1.2	0.3	3.9	0	0.8
Wegener's granulomatosis autoantigen proteinase 3	0	5.5	0	0	23.6	0	0	0	0	0.1	0	0	0.1	0.5	0	0	0	0	0	0	0	0	0	0	0	0	0	0	0.1	0.1
Homo sapiens splicing factor proline/glutamine rich (polypyrimidine tract-binding protein-associated) (SFPQ) mRNA.	5.1	0.5	1.4	0.8	0.3	0.8	1.1	0.5	0.6	1.7	0.6	0.8	0.5	1.8	0.7	0.8	1.6	1	1.4	0.4	0.5	0.3	1	1.4	0.4	2.3	0.6	0	0.5	0.6
Homo sapiens asparaginyl-tRNA synthetase (NARS), mRNA.	1.5	0.6	0.7	0.4	0.5	2.4	1	0.7	1.2	1.8	1.4	1.2	1	0.8	1.5	0.5	0.9	1	0.8	0.4	1.1	0.5	1.1	0.5	0.4	3.5	0.4	0.8	0.7	0.6
Homo sapiens small nuclear ribonucleoprotein polypeptide E (SNRPE) mRNA.	3.3	1.2	1.5	0.7	0.5	0.6	1.3	0.8	0.6	2.3	0.8	1.1	0.8	1.7	0.7	0.8	1.5	1.1	0.9	0.5	0.6	0.5	0.8	1	0.4	2.1	0.4	0.3	0.6	0.5
Homo sapiens dUTP pyrophosphatase (DUT) mRNA.	0.6	1.3	1.1	0.4	0.7	1	1.3	0.2	1.2	1.9	1.4	1.4	0.9	2	0.9	0.3	2.8	1	0.5	0.7	1.3	1.7	1.9	0.8	0.3	1	0.2	0.2	0	1
Homo sapiens fumarate hydratase (FH) mRNA.	0.9	1.8	0.8	0.8	0.3	0.7	0.6	0.6	0.6	0.5	0.6	0.6	0.3	0.4	5.5	4.2	1.6	2.1	0.4	0.4	0.4	0.3	0.4	0.5	0.6	1	0.6	0.2	1.8	0.4
PROS-27 / macropain subunit iota	0.2	1	0.3	3.3	0.3	1	1.1	0.5	0.7	1.5	0.9	0.7	0.8	1.9	1.3	2.7	1.4	0.9	1.4	0.4	0.6	0.5	1.4	1	0.4	0.8	0.4	0.3	0.8	1.3
Homo sapiens manic fringe (Drosophila) homolog (MFNG), mRNA.	2.4	0.7	1.8	0.5	0.5	0	2.5	4.3	1.4	0.8	0.7	0.6	2.2	1.3	0.5	0.4	1.2	1.2	1.2	0.7	0	0	0.4	1.6	0.4	0.8	0	0	0.6	1.5
Homo sapiens mRNA for KIAA0554 protein, partial cds.	0.1	0.4	2.3	0.4	0.4	2.5	2.6	0.2	3.1	1.5	2.6	0.8	0.4	4.5	0.2	0.2	2.7	1	0.3	0.5	0.1	0.4	0.3	0.4	0.9	0.3	0.1	0	0.2	0.8
Homo sapiens immunoglobulin mu binding protein 2 (IGHMBP2) mRNA.	0	1.3	0.4	2.2	0.9	1.9	1.8	0.3	1.3	2.7	1.6	1.3	0.4	1	1.3	1.1	2.5	1.2	0.5	0.7	0.5	0.3	0.6	0.9	0.3	1.6	0	0	1	0.5
Homo sapiens vacuolar sorting protein 4 (VPS4), mRNA.	0.8	0.6	0.6	0.6	0.3	2.4	1.3	0.7	1.7	2	1.5	1.4	0.5	0.5	1.6	2.9	1.5	1.3	0.7	0.5	0.6	0.7	0.8	0.6	0.7	1.1	0.3	0.3	0.6	1.1
delta-subunit of mitochondrial F1F0 ATP-synthase (clone #5)	0.3	0.9	1	0.2	0.3	1.5	0.6	0.6	0.9	0.9	0.9	0.7	0.6	0.4	4.4	7.7	1.2	1	0.3	0.8	0.1	0.3	0.5	0.4	0.4	0	1	0.6	0.9	0.7
Homo sapiens cytochrome c oxidase subunit VIII (COX8), nuclear gene encoding mitochondrial protein, mRNA.	0.8	0.9	0.9	0.2	0.4	1.3	0.8	1	0.8	1	2.1	1.2	1	0.7	3.9	4.2	1.2	1.3	0.5	0.5	0.3	0.3	0.4	0.4	0.5	1	0.8	0.6	0.5	0.7
Homo sapiens Down syndrome critical region gene 2 (DSCR2), mRNA.	1.8	0.7	0.4	8.3	0.6	0.9	0.6	0.9	0.4	0.6	0.4	0.7	2	0.5	0.2	0.4	1.1	0.3	1.1	0.3	0.9	0.3	1.1	0.9	0.2	0.9	0.3	1	1.2	0.8
Homo sapiens HSPC150 protein (HSPC150), mRNA.	1	4	1.5	2	3.8	1.6	0.8	0.2	0.4	3.7	1.2	0.4	0.3	5	0.2	0.3	0.1	0.3	0.6	0.1	0.1	0.1	0.1	0.7	0.1	0.9	0.5	0	0.1	0
Homo sapiens SFRS protein kinase 1 (SRPK1) mRNA.	1.5	1.2	0.7	2.7	1.4	1.7	1.1	0.9	0.4	2.5	1	0.8	1.1	0.9	0.5	0.4	1.1	1.6	2.5	0.3	0.2	0.2	0.5	0.5	0.2	1.9	0.4	0.3	0.8	0.9
Homo sapiens proteasome (prosome, macropain) subunit, beta type, 4 (PSMB4) mRNA.	0.6	1.3	1	0.4	0.5	1.5	1.7	0.7	1.2	2.2	1.7	1.3	1.1	1	1.3	1.1	2	1.3	1	0.4	0.7	0.4	1	1	0.3	1.1	0.3	0	1	1
c-myc proto-oncogene	3.8	0.9	3	2	0.7	0.1	1.4	1.4	0.1	0.7	0.1	0.3	0	1.1	0.2	0.3	1.1	0.3	1	0	0.3	0.8	0.9	1.1	0.2	2.1	0.3	4.9	0.6	0.3
splicing factor	1.5	1.1	1.1	1.1	1.1	0.6	3.3	0.3	0.8	1.8	0.9	0.9	1.1	3.1	0.4	0.4	1.8	1.8	1.2	0.3	0.4	0.6	0.7	0.6	0.2	1.2	0.3	0	0.5	1.1
lymphocyte-specific protein 1 (LSP1)	1.2	0	4.4	0.4	1.6	0	6.2	1.1	0.1	0	0.1	1.5	0.7	0.8	0.7	0.5	1.8	1.1	0.6	0.9	2.5	0.5	0.3	0	0.3	0	0.3	0	0	2.2
PBX2 and RAGE genes	0.2	0.6	8.8	0.3	2.9	0.6	7.3	0.3	0.6	0.5	0.6	0.5	0	4.2	0.1	0.3	0.3	0.3	0.5	0	0	0.3	0.1	0.1	0	0	0.2	0	0	0.4
Homo sapiens hypothetical protein (HSPC152), mRNA.	1.7	1.2	1.3	1.2	0.7	1	2.3	0.6	1	0.9	1.1	1.4	1.8	1.4	0.7	0.8	2.3	1.1	1	0.5	0.6	0.6	0.8	0.6	0.3	1	0.3	0.1	0.6	1
Homo sapiens glia maturation factor-gamma (GMF-GAMMA) mRNA.	0	0.6	2.3	0.2	3.5	0.2	6.5	0.3	0.3	0.3	0.7	0.3	0	4.9	0.5	0.3	1.2	1.3	1.1	0.5	0.2	1.3	0	0.2	0	0	0.2	0	0.3	2.6
anonymous mRNA	4.6	0.9	1.2	1.4	0.4	1	1	0.5	0.8	1.9	0.6	0.5	0.6	1.1	0.7	0.7	1.1	0.8	0.9	0.3	1.1	0.5	1.5	1.3	0.3	2.8	0.4	0.2	0.5	0.6
dUTP pyrophosphatase (hdut)	1.8	1.3	1.3	0.4	1.4	1	1.8	0.6	0.7	1.5	1.1	1	0.7	2.7	1.4	0.8	2.5	1.3	0.9	0	0.5	0.4	0.7	0.5	0	0.3	0	2.4	0	0.8
Homo sapiens integrin beta 4 binding protein (ITGB4BP) mRNA.	1.2	1	1	0.5	0.2	1	1	0.4	0.9	1.5	0.9	0.8	0.6	0.6	0.5	0.6	1.8	1.9	0.6	0.6	0.9	0.3	0.9	1	0.4	5.5	1.1	0	1.7	0.8
Homo sapiens HSPC028 protein (HSPC028), mRNA.	0.8	0.2	0.5	0.2	0.3	0.3	0.3	0.5	0.2	1.9	0.2	0.9	0	0.3	6.1	4.1	0.9	0.5	8	0.3	0.2	0.2	0.3	0.6	0.5	0.6	0.3	0	0.4	0.4
Homo sapiens hypothetical protein (HSPC068), mRNA.	1.2	0.7	0.6	0.5	2.9	0.7	1.6	0.5	1	1.9	0.3	0.8	0.4	1.1	0.9	0.7	1	0.5	0.9	0.3	1.7	2.3	0.5	0.4	0.2	2.2	0.3	2.5	0.4	0.9
Homo sapiens signal sequence receptor, delta (translocon-associated protein delta) (SSR4), mRNA.	0.2	1	3	0.5	0.5	0.3	1.7	0.3	0.7	0.7	0.3	0.6	3.3	0.5	0.6	0.3	1.4	2.2	1.3	2.3	0.9	0.4	1.1	1.3	0.3	1.2	0.9	0.1	1	1.1
Homo sapiens nucleolar cysteine-rich protein (HSA6591), mRNA.	0.8	0.7	1.4	1.1	0.4	1	1.6	0.6	0.6	1.4	0.7	1.9	0.5	0.8	3.7	1.7	1.6	0.8	0.5	0.3	1	0.8	1.1	0.5	0.6	1.1	0.2	0.8	1	0.9
Homo sapiens Lsm3 protein (LSM3), mRNA.	0.8	0.6	1	0	0.5	1.4	1.6	0.3	1.2	2.5	0.8	1.1	0.8	1.1	1.3	1.5	1.2	0.7	0.7	0.4	1.9	0.8	2.2	1.6	0.6	1.5	0.5	0.2	0.3	0.7
Homo sapiens damage-specific DNA binding protein 1 (127kD) (DDB1) mRNA.	0.7	0.9	1	1	0.6	1.5	0.9	0.4	1	1.5	0.6	1.8	1.1	0.7	1.3	1.5	1.2	1	4.7	0.4	0.6	0.3	0.9	0.6	0.3	1.7	0.3	0	0.6	0.7
Homo sapiens spermine synthase (SMS) mRNA.	2.9	0.8	0.8	0.4	0.4	1.3	1	0.3	0.5	2.5	1.2	0.8	1.1	0.7	0.7	0.6	1.5	0.9	3.3	0.1	0.3	0.2	0.3	0.9	0.4	5.1	0.3	0.1	0.2	0.4
Homo sapiens DKFZP566J153 protein (DKFZP566J153), mRNA.	1	1.1	1.9	0.6	0.3	1	2.3	0.6	0.8	2.3	0.6	0.9	0.7	1	1.1	1.5	1.9	1.2	0.8	0.5	0.9	0.6	1	1	0.6	1.6	0.4	0.1	1	1
lactate dehydrogenase B (LDH-B)	3	0.3	0.9	0.2	0.2	2.3	0.6	0.6	1.1	1.4	1.8	1.2	0.3	1.3	6.9	0.9	0.9	0.4	0.3	0.4	0.4	0.3	0.4	0.4	0.2	2.2	0.1	0.7	0	0.4
Homo sapiens proteasome (prosome, macropain) subunit, beta type, 1 (PSMB1) mRNA.	1.1	1	0.6	0.8	0.6	0.8	1.5	1.2	1.1	1.5	0.7	1.1	1.2	0.9	1.3	1.4	1.4	1.2	2.4	0.5	0.8	0.6	1.1	1.1	0.3	1.1	0.5	0.2	0.9	1
small nuclear ribonucleoprotein particle SmB'	1.6	1.4	2	1	0.4	0.7	2.1	0.6	0.7	1.6	1	0.8	0.5	1.8	0.6	0.8	2.2	1.6	0.8	0.5	0.6	0.5	0.8	1.1	0.6	0.9	0.8	0.2	0.8	1.2
Homo sapiens hypothetical protein (HSPC153), mRNA.	0	1.1	2.2	3.3	0.5	0.8	1.2	1	0.8	0.8	0.4	0.5	2.9	0.9	0.8	0.8	0.6	1.1	0.8	0.6	1	0.4	1.5	1.1	0.4	0.5	0.6	0.2	1.2	2
Homo sapiens dihydrolipoamide dehydrogenase (E3 component of pyruvate dehydrogenase complex, 2-oxo-glutarate complex, branched chain keto acid dehydrogenase complex) (DLD) mRNA.	1	1	0.9	0.3	0.4	0.9	0.6	0.9	0.4	0.8	0.4	0.9	0.4	0.4	7.2	3.4	1.6	1.2	0.2	0.4	0.3	0.3	0.6	0.3	0.6	1	0.5	1.9	0.7	0.5
Homo sapiens uracil-DNA glycosylase (UNG), mRNA.	1.6	0.9	0.7	1.2	0.6	0.8	1.1	1.4	1	1.8	0.8	1	1	0.6	1.7	1.5	1.2	2	0.7	0.5	0.9	0.5	1.1	0.6	0.4	2.1	0.5	0.1	0.7	0.8
Homo sapiens eukaryotic translation elongation factor 1 gamma (EEF1G) mRNA.	1.6	0.9	1.8	1.1	0.6	0.3	1.9	2.2	0.5	1.1	0.6	0.8	0.5	1.4	0.8	2.6	1.6	1.3	0.6	0.7	0.7	0.6	0.9	1.3	0.4	1.4	0.4	0	0.2	0.9
Homo sapiens eukaryotic translation initiation factor 3, subunit 2 (beta, 36kD) (EIF3S2) mRNA.	0.8	1.6	1	0.3	0.3	1	1.1	0.8	1.2	1.6	0.6	1	0.4	1.1	1	1.7	1.8	1.2	0.6	0.6	1.2	0.9	1.6	1.2	0.6	2	0.7	0	1	0.9
Homo sapiens NADH dehydrogenase (ubiquinone) 1 beta subcomplex, 4 (15kD, B15) (NDUFB4), mRNA.	0.7	0.7	0.6	0.9	0.3	1.4	0.9	0.9	0.8	1.3	2	0.9	1.2	0.7	4.7	3.7	1.2	0.7	0.6	0.5	0.4	0.4	0.6	0.4	0.3	1.3	0.4	0.4	0.5	0.6
Homo sapiens tapasin (NGS-17) mRNA, complete cds.	0.6	0.7	3.6	0.2	0	0.5	2.8	0.7	0.6	0.3	0.4	0.6	0.3	1.1	1.4	0.5	2.2	2.5	0.9	0.8	0.5	0.3	0.4	0.8	0.5	3.7	0.6	0	1.2	1.5
Homo sapiens divalent cation tolerant protein CUTA (LOC51596), mRNA.	0.7	0.6	1	0.8	0.3	1.5	0.8	0.5	1.2	2.1	1.4	0.9	1.6	0.6	1.2	1	2	1.2	0.6	0.7	1.6	0.5	1.5	0.6	0.2	2.5	0.5	0.4	0.5	0.8
Homo sapiens epidermal growth factor receptor pathway substrate 15 (EPS15), mRNA.	0.9	0.5	2.2	1.8	0.7	2.2	1.9	0.6	2.8	1.9	1	0.9	1	0.8	1.4	1.2	1.6	0.6	0.9	0.1	0.7	0.7	0.9	0.4	0.5	1.1	0.1	0.1	0.1	0.4
Homo sapiens eukaryotic translation elongation factor 1 delta (guanine nucleotide exchange protein) (EEF1D) mRNA.	1.2	0.6	1.4	0.4	0.4	0.3	1.5	0.8	0.6	0.8	0.5	0.9	0.4	1.2	1.5	1.9	2.3	1.9	0.7	1.3	1	1.1	1	1.2	0.9	1.2	0.5	0	1.1	1.4
Homo sapiens chromosome 11 open reading frame2 (C11ORF2), mRNA.	0.5	0.6	1.9	0.4	0.4	1.1	1.2	0.5	1	2.4	1.3	0.8	0.6	0.9	1.9	1.9	2.3	1.9	0.6	1	0.7	0.5	0.8	0.7	0.9	0.6	0.7	0	0.9	1.1
Homo sapiens splicing factor 3a, subunit 3, 60kD (SF3A3), mRNA.	1.1	0.8	1.6	0.3	0.8	1.4	1.5	0.9	1.2	1.8	0.6	0.9	1	0.6	1	1.4	3.4	1.7	0.4	0.5	0.5	0.6	1.3	0.6	0.5	1.5	0.6	0	0.5	1.1
Homo sapiens tubulin, alpha, ubiquitous (K-ALPHA-1) mRNA.	5.3	1	1.4	0.4	0.9	2.5	0.6	0.5	1.3	3.2	1.9	0.9	0.3	2.9	0.4	0.1	0.5	0.5	0.5	0.1	0.5	0.2	1.2	0.9	0.2	1.3	0.2	0	0.1	0.3
Homo sapiens programmed cell death 5 (PDCD5), mRNA.	1.5	0.9	0.9	2.8	0.3	1.6	1.2	1	1.4	2.9	1.5	1.1	1.6	0.8	0.8	1.1	0.7	0.7	1.1	0	0.3	0.4	0.9	0.9	0.2	1.5	0	0.7	1	0
Homo sapiens glioma tumor suppressor candidate region gene 2 (GLTSCR2), mRNA.	0.6	0.6	3.6	0.4	0.3	0.5	2.4	2.6	0.6	1.5	0.5	1.1	0.6	1.5	0.7	0.7	2.7	1.2	0.7	1	0.6	1.2	0.5	0.5	0.8	0.4	0.5	0.3	0.2	1.2
Homo sapiens deoxythymidylate kinase (DTYMK), mRNA.	1.7	1.5	1.4	0.4	1	0.9	1.4	0.5	1	2.4	0.9	0.9	0.3	1.6	0.5	0.5	1.5	1.5	0.7	0.5	1	0.3	1.8	2.4	0.1	1.3	0.3	0	0.5	1.1
Homo sapiens NADH dehydrogenase (ubiquinone) Fe-S protein 3 (30kD) (NADH-coenzyme Q reductase) (NDUFS3) mRNA.	0.4	1	0.7	0.6	0.5	2.3	1.1	0.8	1.4	2.1	1.9	1.2	1.3	0.8	2.3	2.7	1.3	1.3	0.5	0.7	0.5	0.4	0.4	0.6	0.4	0.8	0.8	0	0.7	0.7
Human nucleoside diphosphate kinase homolog (DR-nm23) gene, complete sequence.	1.2	1	1.2	0.5	0.6	1.5	1.2	0.7	1.1	2.3	1	0.8	0.8	0.6	1.7	2.1	1.5	1.5	0.9	0.7	0.9	0.3	0.8	1	0.4	1.3	0.8	0	0.7	0.9
Homo sapiens cytochrome c oxidase subunit VIb (COX6B), nuclear gene encoding mitochondrial protein, mRNA.	0.7	1	1.2	0.3	0.5	1.5	0.9	0.7	1	1.5	1.1	1.1	0.6	0.7	4.6	3.4	0.9	1.1	0.5	0.5	0.7	0.6	0.7	0.8	0.2	1.1	0.8	0.2	0.4	0.5
Homo sapiens MLN51 protein (MLN51), mRNA.	0.6	0.5	1	1.9	0.6	1.9	1.5	0.9	1.9	2.5	1	1.7	1.6	0.8	0.7	0.4	2.2	1.2	1.5	0.4	0.4	0.7	0.6	0.5	0.9	0.9	0.2	0	0.4	0.7
Homo sapiens CGI-132 protein (LOC51021), mRNA.	0.8	1.9	0.7	1.3	0.3	0.6	1.1	1	1	1	0.4	1.1	0.9	0.8	2	2.2	1.6	1.9	0.7	0.2	0.9	0.3	1.3	0.9	0.7	1.7	0.4	0.7	0.8	0.7
Homo sapiens CDC37 (cell division cycle 37, S. cerevisiae, homolog) (CDC37), mRNA.	0.9	1.1	1.6	0.6	0.8	2	1.7	0.5	1.1	2.1	1.1	1	0.7	1.2	0.9	1.2	1.1	0.8	0.7	0.3	0.8	0.7	0.9	1.6	0.2	2.7	0.5	0.2	0.3	0.9
ornithine decarboxylase antizyme (Oaz)	0.5	0.8	1.7	0.4	1	1.4	1.7	0.8	0.6	1.1	1.2	0.9	0.7	0.5	1.3	1.8	0.9	0.6	1.5	0.3	2	0.9	2.3	2.5	0.7	0.4	0.3	0	0.2	1.1
PTB-associated splicing factor / myoblast cell surface antigen 24.1D5	0.8	0.5	0.9	0	0.4	0.3	0	0	1.1	0.4	0.5	0	0	0	0.4	16.7	0.8	0.2	0	0	1.6	3.3	0.4	0.6	0	0	1.2	0	0	0
Homo sapiens programmed cell death 6 (PDCD6), mRNA.	0.8	0.5	0.7	0.6	0.2	1.6	1.5	0.6	1.1	1.6	1.5	0.9	1.2	0.9	0.7	0.4	1.7	1.1	1.3	0.4	1.7	0.5	2	2.4	0.8	1.2	0.5	0.7	0.4	0.7
glutamine synthetase	2.7	0.6	0.6	0.4	0.8	3.6	1.2	3.3	2	0.7	2.1	3.2	0.3	0.5	0.3	1.1	0.8	0.1	1.5	0.5	0.2	1.2	0.3	0.1	0.4	0.1	0.1	0.2	0.2	0.9
Homo sapiens eukaryotic translation initiation factor 4A, isoform 2 (EIF4A2) mRNA.	0.3	0.4	0.4	0.5	0.5	3.4	1.7	0.6	0.7	3.1	3.5	1	3.8	1	0.8	0.9	1.3	0.6	0.9	0.2	0.3	0.3	0.3	0.2	0.5	0.4	0.1	1.6	0.3	0.5
EVI2B3P	0	0	10.5	0	2.5	0.3	10.8	0.1	0.6	0.1	0.1	0.2	0.1	2.1	0	0	0.3	0.5	0.4	0.1	0.1	0.1	0	0	0.1	0	0.1	0.1	0	0.8
TOP2 DNA topoisomerase II (partial)	0.7	0.2	0.6	0.1	0.3	1.6	0.9	0.3	0.9	3	0.9	0.9	0.3	1.1	4.1	4.8	3	0.4	0.5	0.2	0.8	0.6	1.1	0.7	0.5	0.7	0.2	0	0.2	0.4
Homo sapiens clone 24523 mRNA sequence.	1.6	0.2	0.9	0.3	0.1	2	0.6	0.5	0.5	3.1	0.8	1.1	0.6	0.9	2.7	0	2.5	0.8	0.6	0	2.2	1.2	1.5	0.6	1.3	1.2	0	1.6	0	0.6
Tis11d	2	0.3	4	0	1	0.3	3.3	1.5	0.6	0.5	0.3	1.1	0.2	2.6	0.6	0.3	2.5	0.7	0.4	0.3	1	1.1	2.1	0.6	0.4	0.2	0.5	0.6	0.3	1.1
Homo sapiens neuroendocrine secretory protein 55 (NESP55), mRNA.	1	0.5	1.1	0	0.2	1.6	1	0.5	0.6	2.6	1.7	1.1	8.6	1.2	1.2	1.1	0.8	0.3	0.6	0	0.8	0.4	0.9	0.6	0.4	0.7	0	0	0	0.5
Homo sapiens vacuolar protein sorting 26 (yeast homolog) (VPS26), mRNA.	2.2	0.6	0.5	1.5	0.4	1.3	1.7	1.1	0.9	1.8	1	0.9	0.4	0.5	0.6	0.3	0.9	0.3	1.9	0.2	2	0.7	1.7	1.4	0.8	2.4	0.2	1	0.2	0.6
Homo sapiens eukaryotic translation initiation factor 4A, isoform 1 (EIF4A1) mRNA.	3.5	0.7	2.9	0.4	0.3	0.3	1.2	0.2	0.4	1	0.1	0.3	0	1.2	0.4	0.2	1	0.3	1.1	0.2	2.8	1.1	2.7	4.2	0.6	1.3	0.3	0	0.3	1
Homo sapiens glutathione S-transferase subunit 13 homolog (LOC51064), mRNA.	0.5	1.3	2	0.7	0.4	0.6	2.5	0.7	0.5	0.4	0.2	1.1	0.3	0.4	2.1	1.5	1.2	1.3	1.2	0.4	2.1	0.8	1.4	1.1	0.5	1	0.7	1.6	0.6	0.9
Homo sapiens TFII-I protein (TFII-I) mRNA, complete cds.	0.7	0.5	0.8	0.5	0.4	1.8	1.2	0.4	1.8	3.5	1.7	0	2.1	1.2	0.7	0.6	1.4	0.7	1.9	0.5	1.1	0.6	1	0.9	0.7	1.2	0	0.9	0.2	1
Homo sapiens requiem, apoptosis response zinc finger gene (REQ) mRNA.	1.5	0.7	1.9	2	0.4	0.1	2.5	0.9	1.3	0.9	1.7	0.6	1.1	1.8	1	1.6	1	0.7	1.1	0.6	0.7	0.4	0.8	1	1.8	1	0	0	0	0.9
Homo sapiens ATP synthase, H+ transporting, mitochondrial F1 complex, beta polypeptide (ATP5B), nuclear gene encoding mitochondrial protein, mRNA.	1.6	0.8	0.8	0.5	0.3	1.5	0.7	1.3	0.6	1.1	1.9	1.2	0.6	0.6	4.3	3	0.5	0.5	0.5	0.3	1.3	0.5	1.2	1.3	0.6	1.1	0.5	0.7	0.2	0.3
Homo sapiens KIAA0010 gene product (KIAA0010), mRNA.	1.7	0.7	1.1	1.2	0.5	1.7	1.6	0.8	0.9	1.5	1.2	1.1	0.9	0.8	1.7	1.8	1.7	1.3	0.5	0.5	0	0.3	1	0.6	0.8	0.7	0	1.7	0.9	0.8
Homo sapiens integrin, beta 2 (antigen CD18 (p95), lymphocyte function-associated antigen 1; macrophage antigen 1 (mac-1) beta subunit) (ITGB2) precursor mRNA.	0	0.4	7	0	3	0.2	4.7	0.1	1.1	0.5	0.3	0.5	0	2.5	0.4	0.2	0.5	0.5	0.6	0.2	1.9	1.2	0.9	0	0.1	0	0	0	0	3.1
Homo sapiens PAK-interacting exchange factor beta (P85SPR) mRNA.	0.3	1.3	1.8	0.3	2.5	1.9	1.1	0.7	1.2	1.6	1.2	1	0.7	1.2	1.3	1.1	2.2	1.1	1.2	0	0.6	1.5	0.7	1	0.4	0.7	0	0.9	0.2	0.4
Homo sapiens laminin, beta 3 (nicein (125kD), kalinin (140kD), BM600 (125kD)) (LAMB3) mRNA.	23.1	0	0.2	0	0	0.2	0	0	0.1	0.1	0	0.2	0	0.1	0	0.1	0.3	0.2	1.3	0.1	0.3	0.1	0.1	0	0.2	2.3	0.4	0	0	0.6
Homo sapiens ganglioside expression factor 2 (GEF-2), mRNA.	0.2	0.7	0.6	0.6	0.5	2.5	1.5	0.6	2.3	2.3	4.1	1.3	1.7	0.6	0.8	0.8	0.7	0.3	0.9	0	0.4	0.3	0.6	0.3	0.3	0.4	0	4.2	0	0.4
co-beta glucosidase (proactivator) / sphingolipid activator protein 1	0.5	0.4	1.4	0.7	0.2	1.2	2.3	1.1	1.1	0.9	1.3	1.3	0.8	0.6	1.3	0.5	1	0.4	2.6	0.2	2.5	0.7	1.5	1.5	0.5	1.4	0	0.5	0	1.4
Homo sapiens myosin, light polypeptide, regulatory, non-sarcomeric (20kD) (MLCB) mRNA.	1.2	0.4	1.3	0.2	1	0	2.4	1.2	0.1	0.2	0.1	0.2	0	0.8	5.4	6.6	0.7	0.4	1.1	0.1	0.8	0.8	1.2	1.1	0.3	0.9	0.3	0.3	0.2	0.8
Homo sapiens poly(A)-binding protein, cytoplasmic 1 (PABPC1), mRNA.	6.2	0.5	4.3	2.4	0.6	0.2	2.1	1.2	0.2	1.4	0.2	0.4	0	2.3	0.1	0	0.7	0.4	0.7	0.1	0.8	0.3	0.7	0.8	1	1.2	0.2	0.2	0.1	0.4
Homo sapiens SMT3 (suppressor of mif two 3, yeast) homolog 2 (SMT3H2), mRNA.	1.6	0.4	0.9	1.2	0.3	1	1.8	1	0.5	2.1	1.8	0.9	1	1.5	0.4	0.4	0.8	0.4	1.1	0	1.1	0.4	1.1	0.9	0.9	1	0.3	4.5	0	0.8
Homo sapiens DEK oncogene (DNA binding) (DEK), mRNA.	4.5	0.8	1.2	0	1.1	0.7	2.2	0.6	0.5	1.4	0.9	1	0.4	2.5	0.6	1	2.1	1.2	0.8	0.2	0.5	0.4	0.8	0.2	1.6	0.9	0.2	0.8	0.2	0.8
Homo sapiens annexin A4 (ANXA4) mRNA.	1.2	0.5	0.6	0	0.4	0.4	1	0.5	0.7	0.2	0.2	0.9	0.2	0.3	0.4	0	0.7	1.2	2.6	0.5	1.4	0	1.7	0.5	1.1	6.3	1	2.9	0.9	1.6
Homo sapiens major histocompatibility complex, class I, B (HLA-B), mRNA.	0	0	5.4	0.1	2.9	0.1	6.1	1.3	0.2	0.1	0.1	0.4	0.3	2.2	0.4	0.1	0.6	0.5	0.4	0.2	2.6	0.8	0.7	0.2	0.2	0.2	0.2	1.3	0	2.2
Homo sapiens Grb2-associated binder 2 (KIAA0571), mRNA.	0	0.3	0.6	0	0.4	2.1	1.3	0	5.1	2.4	0.4	0.8	0	0.8	0.6	0.6	1.3	0.4	1	0	1.8	1.9	1.5	2.7	1.1	1.5	0	0	0	1
Homo sapiens androgen-induced prostate proliferative shutoffassociated protein (AS3), mRNA.	1.4	0.5	1.1	1.1	0.8	1.5	1.8	0.8	0.6	2.9	0.6	1.1	2	2.1	0.2	0	2.4	0.7	0.7	0.3	0.7	0.4	1.4	0.7	1	1.4	0	0.6	0.5	0.7
beta-tubulin	3.2	0.7	1.4	0.3	0.3	0.7	0.5	0.3	1.1	4.4	1.3	0.8	0	1.5	0.6	0.5	0.7	0.3	0.4	0.2	2.4	0.3	2.5	1.9	1	1.9	0.1	0	0.2	0.4
Homo sapiens KIAA1100 protein (KIAA1100), mRNA.	0.6	0.5	2.3	0.6	1	1.2	4.7	0.7	0.3	1.2	0.8	0.6	0.4	3.5	0.7	1.5	2.1	2.5	0.9	0	0	0.4	0	0.7	1.2	0.8	0	0	0	0.8
Homo sapiens KIAA0428 mRNA, complete cds.	0.6	0.2	1.7	0.2	0.9	0.7	2.8	1.1	0.4	0.4	0.4	0.6	0.4	1.6	1	0.9	2.6	0.8	0.3	0.3	1.5	1.4	1.6	1.4	3.6	0.6	0.2	0.3	0.4	1.2
Homo sapiens programmed cell death 6-interacting protein (PDCD6IP), mRNA.	2.8	0.9	2.5	1.1	1.4	0.7	2.5	1	0.7	0.7	0.3	0.6	0.8	1.9	0.3	0.3	0.8	0.7	2.8	0.3	0.5	0.4	0.7	0.4	0.3	0.7	0.3	1.9	0.3	1.3
Homo sapiens SON DNA binding protein (SON) mRNA.	1	0.4	1.2	0.7	0.6	1.4	2.5	0.4	1.1	1.6	1	1.5	1.6	2.2	0.8	0.3	1.5	0.8	1.8	0.3	0.9	0.7	1.4	1.2	0.4	1.2	0.2	0.1	0.3	0.8
Homo sapiens nonsense-mediated mRNA decay trans-acting factor mRNA, complete cds.	0.5	0.7	1.1	0.7	0.4	2.5	1.7	0	1.7	1.7	1.1	1.3	0.6	1	0.6	0.3	1.7	0.6	1	0.5	1.3	0.9	2.1	1.4	0.9	0.4	0.4	0.9	0.8	1.1
Homo sapiens cathepsin C (CTSC) mRNA.	3.7	0.2	10	0.1	0.5	0	4	0.4	0.2	0.3	0.1	0.5	0.2	1	0.2	0.1	0.8	0.9	2.1	0.2	0	0.3	0.1	0.2	0.2	1.4	0.1	0.6	0.1	1.4
Homo sapiens zinc finger protein (ZNF#) mRNA.	0.9	0.7	1.2	0.6	0.6	0.1	2.2	0.6	0.1	0.2	0.1	0.1	1.1	1.4	1	0.9	2	1.7	1.5	0.6	2.1	1	1.9	1.8	1.1	1.2	0	2.9	0	0.8
Homo sapiens M-phase phosphoprotein homolog (LOC51663), mRNA.	0.9	0.3	1.1	0.7	0.4	2.7	1.9	1	1.5	2.8	1.3	1.2	1.1	1.2	1.1	0.4	2	0.7	1.2	0.3	0.6	0.5	1.1	0.6	1.3	1.2	0	0.3	0	0.5
Homo sapiens upregulated by 1,25-dihydroxyvitamin D-3 (VDUP1), mRNA.	0.3	0	5.5	0.2	0.6	0.2	5.4	2	0.6	0.4	0.2	0.7	0.4	0.9	0.9	1.4	2.1	1.2	0.9	0.3	0.5	1.8	0.2	0.1	0.6	0.2	0	0.6	0	2
Homo sapiens putative oncogene protein mRNA, partial cds.	1.3	0.8	1.7	0.5	0.4	1.4	1.6	0.6	1.1	3	0.5	0.9	0.4	0.5	0.5	0.5	1.5	1.2	1	0.6	2.2	0.9	1.6	1	0.4	1.2	0.7	0	1.1	1
Homo sapiens activated RNA polymerase II transcription cofactor 4 (PC4) mRNA.	1.3	0.9	1.8	0.8	0.5	1.2	2.1	0.7	0.8	2.4	0.8	0.8	1.1	2.1	0.9	0.4	1	0.6	1.5	0.3	1	0.7	1.4	1.3	0.5	1.3	0.4	0.1	0.6	0.5
Homo sapiens Ewing sarcoma breakpoint region 1 (EWSR1), transcript variant EWS, mRNA.	2.5	0.5	1.2	1.9	0.7	0.7	1.3	0.5	0.6	1.4	0.7	0.9	1.3	1.6	1.3	0.9	2	1.9	1.7	0.3	0.3	0.4	0.7	0.8	0.7	1	0.3	0.3	0.6	0.7
Homo sapiens arachidonate 5-lipoxygenase-activating protein (ALOX5AP) mRNA.	0	0.3	2.4	0	5.3	0.8	3.3	0	1.2	0.4	0.3	0.7	0	1.6	0.6	0.6	1.1	0.9	0.3	0	0	2.2	0	0	0.2	0.6	0	0	0	7.2
hnRNP G protein	2.2	0.7	2.3	0	0.3	1.7	1.5	0.5	1.3	3.1	0.8	1.4	0.4	2.2	0.3	0.7	1.1	0.6	0.5	0.5	1	0.9	1.1	1.1	1.3	1	0.4	0.2	0.2	0.8
Homo sapiens POP2 (yeast homolog) (POP2) mRNA.	0.3	0.4	0.8	0.4	0.3	1	2.1	0.7	0.6	1.9	0.4	0.6	0.2	0.9	0.2	0.1	0.8	0.2	0.6	0	0.7	0.8	0.8	0.5	0.3	1.1	0	12.1	0	1
Homo sapiens ATPase, Ca++ transporting, ubiquitous (ATP2A3) mRNA.	0	0	5.5	0	1.8	0.4	5.5	0.4	0.5	0.4	1.1	0.9	0	6.7	0.4	0.4	0.9	0.9	0	0.7	0	1.4	0	0.2	1	0.3	0.4	0	0	0
Homo sapiens tetratricopeptide repeat domain 2 (TTC2) mRNA.	0.8	1.1	0.8	0.9	0.2	2.6	2.3	0.3	1.5	2.4	1	1	1.2	1.3	1.5	1	1.4	0.6	0.8	0.4	0.4	0	0.3	0.6	1.6	0.6	0.2	1.5	0.3	1.2
Homo sapiens galactose-1-phosphate uridylyltransferase (GALT) mRNA.	0.4	2.1	1	0.3	0.3	0.9	1.2	0.5	0.8	1	1	1.7	0.6	0.7	4.3	1.1	2.5	2.1	1.5	0.2	1.5	0.3	1	0.8	0	0.5	0.2	0	1	0.7
Homo sapiens lysozyme (renal amyloidosis) (LYZ) mRNA.	0	0.5	1.5	0	9.6	0	2.6	0.1	0.1	0.2	0.1	0.8	0	1.1	0.1	0	0.1	2	0.1	6.3	0	0.1	0	0	0	0	0	0	0	4.8
sterol carrier protein-X / sterol carrier protein-2 (SCP-X/SCP-2)	1.1	0.9	0.6	0.4	0.3	0.9	0.9	1.7	0.8	0.9	0.6	1.1	3.1	0.7	1	0.6	1.3	1	0.5	0.2	1.4	0.5	1.5	0.7	0.7	1	1.4	0.9	2.6	0.7
CTG repeat mRNA	0.7	0.4	0.5	0.4	0.3	0.5	0.9	0.2	1	1	0.3	0.8	0.4	0.3	0.7	0.1	1.1	0.3	2.6	0.3	5.1	0.6	3.1	3.9	0.9	2.3	0.2	0.1	0.1	0.9
Homo sapiens mRNA for KIAA0292 gene, partial cds.	2.1	0.3	1.1	0.9	0.9	1.7	2.3	0.8	1.2	1.9	1	0.9	0.8	2.2	0.6	0.3	1.4	1.3	0.5	0	0.5	0.7	1.5	0.4	1.8	1.7	0	0	0	0.8
Homo sapiens proprotein convertase subtilisin/kexin type 7 (PCSK7) mRNA.	0.8	0.5	1.8	0.5	0.6	1.2	2	0.6	1	1.8	0.5	1	0.9	1.1	0.9	0.5	1.1	0.6	0.7	0.9	1.3	0.9	1.4	1.3	0.5	1.6	1.2	1	0.9	1
Homo sapiens prenyl protein protease RCE1 RCE1 RCE1 RCE1 (RCE1), mRNA.	0.6	0.6	1.8	0.6	0.3	0.8	2	0.5	0.6	2.1	1.2	0.8	1.5	1.6	1.2	1.9	2.4	1.1	1.1	0.4	1	0.2	0.9	0.7	1.8	1	0.4	0.5	0	0.6
Homo sapiens TRAIL receptor 2 mRNA, complete cds.	1.5	0.9	0.6	1.7	0	0	1.3	0	1.5	1.1	1.5	1.5	4.2	1	0	1	0	1.8	0.7	2.4	0	0.5	0.3	1.8	1.6	1.1	0	1	0.9	0.3
Homo sapiens transcription factor-like 5 (basic helix-loop-helix) (TCFL5), mRNA.	0	0.1	0.1	15.8	0.2	2.4	1	0	2.4	0.7	0.5	1	0	0.9	0.6	0.2	0.3	0.3	0	0	1.1	0	2	0.2	0.2	0	0	0	0	0
Homo sapiens dolichyl-P-Glc:Man9GlcNAc2-PP-dolichylglucosyltransferase (ALG6), mRNA.	1.1	0.6	1.2	0.8	1.1	1.4	2.5	1.3	0.6	2.1	1.2	1	0.5	1.9	0.5	0.2	1.2	1.1	1.4	0.5	1	1	0.9	1.2	0.5	1.4	0.3	0.3	0.6	0.8
homeobox	0	0	1.1	0	0.6	0	0.7	0.5	0	0.1	4.3	1.3	0	0.6	1.1	6.2	2.2	2.6	0.5	0	1	3	0	0.9	2.1	0	0	0	0	1.2
Homo sapiens CGI-86 protein (LOC51635), mRNA.	1.3	2.3	1.3	0	0.5	1.3	1.5	0.4	1.1	0.9	0.6	1.2	1.2	0.5	1.1	3	0.8	0.9	0.3	0.5	1	1	2.5	0.7	1	1.1	0.3	0	0.6	1
Homo sapiens dystroglycan 1 (dystrophin-associated glycoprotein 1) (DAG1), mRNA.	0.7	0.3	0.3	0.7	0.1	1.2	0.6	0.7	1	1.7	0.4	1.4	0.5	0.1	2.1	1.9	1.4	0.7	3.5	0.3	0.9	0.6	1.8	1.2	1.5	1.8	0.5	0.6	0.5	1
anonymous mRNA	1.6	1	0.9	0.5	0.5	1.5	1	0.5	0.9	1	0.8	0.9	0.9	0.7	1.9	2	0.7	0.8	0.6	0	1.4	0.5	1.3	0.4	0.9	1.3	0	4.1	1.3	0
Human MEN1 region clone epsilon/beta mRNA, 3' fragment.	0	0.9	0.2	0	2.7	0.5	1.4	1.1	0.6	0.1	0.4	0.7	0	1.1	0.4	0.4	1.3	0.6	6.8	0.3	0.1	0.8	0.6	0.1	0	0.7	0	6.2	0.5	1.5
Homo sapiens KIAA0050 gene product (KIAA0050), mRNA.	0	2.6	1.4	0	0.2	0.3	2.8	0	1.1	0.4	2.3	1.1	0	1.3	0.3	0.3	1.3	4.4	0	1.2	1	2.4	0.7	0.3	1.2	0.7	0	0	0	2.8
Homo sapiens O-linked N-acetylglucosamine (GlcNAc) transferase (UDP-N-acetylglucosamine:polypeptide-N-acetylglucosaminyl transferase) (OGT), mRNA.	0	0.4	1.2	0	1.7	0.7	1.9	0	0.3	0.6	0.3	0.6	0	1.4	0.4	0.2	1.9	3.3	1.3	1	2.3	1.4	1.6	2.4	0.3	2.7	0	0	0	2.3
Homo sapiens female sterile homeotic-related gene 1 (mouse homolog) (FSRG1) mRNA.	0.6	0.8	0.8	1.3	0.4	0.7	1.4	0	0.5	0.9	0.9	0.5	1.1	0.9	1	1.1	4.7	2.5	0.8	1	0.5	0.6	0.7	0.4	0.9	0.8	0	0	1.1	2.9
Homo sapiens NADH dehydrogenase (ubiquinone) 1 beta subcomplex, 3 (12kD, B12) (NDUFB3) mRNA, and translated products.	0.4	0.8	0.4	0.8	0.6	1	0.9	0.9	0.5	0.6	0.8	0.7	0.9	1.1	5	6.3	1.1	1.2	0.6	0.5	0.3	0.4	0.5	0.4	0.5	0.8	0.6	0.2	0.6	0.5
Homo sapiens surfeit 5 (SURF5), mRNA.	0	0.7	2.1	0	0.3	1.9	1.6	0	1.6	3.1	0.7	1.8	0	0.8	0.7	0.6	2	1.3	0	0	2	0.9	1.7	1.2	1.8	1.6	0	0.6	0	1.1
Homo sapiens retinitis pigmentosa 3 (X-linked recessive) (RP3) mRNA.	0.2	1	0.8	1.4	0.6	1.6	1.3	0.5	0.8	1	0.5	0.9	3.2	0.8	0	1.1	3.3	2.6	0.5	0	0	2	0	1.1	0.2	0.8	0	4	0	0
TEGT gene	5.4	0.4	1.5	0.4	0.2	0.8	0.9	2.3	1.2	1.2	0.7	1	0.4	0.4	0.3	0.2	0.8	0.3	0.7	0.2	1.1	0.4	1.4	0.3	1.4	1.3	0.3	3.4	0.6	0.5
Human differentiation antigen (CD33) mRNA, complete cds.	1.9	1.2	2.6	0	4	0.5	6.5	0	1.3	1.3	0.7	0.9	0	0	0.8	0	0.7	1.8	0	0	0.6	1	0.5	0.4	0.8	0.4	0	0	0	2.4
Homo sapiens pinin, desmosome associated protein (PNN) mRNA.	0.8	1.2	0.7	1.2	1.8	1.1	2.7	0.3	0.8	2	0.8	0.8	2.1	2.8	0.5	0.5	1.8	1.5	1.3	0.5	0.1	0.5	0.5	0.4	0.4	0.6	0.2	0.5	0.6	1
MT-1l	0.1	9.2	0.1	0	0.1	0.2	0.2	0.4	0.7	0.1	0.1	0.3	0.2	0	0.3	3	0.4	0.2	0	0.4	0	1.1	0.2	0.1	0.1	0.4	0	0.7	11.5	0
Homo sapiens CGI-18 protein (LOC51008), mRNA.	0.9	0.4	1.6	2	0.4	2	1.2	0.5	2.8	2.1	1.1	0.7	0.9	1.1	1	0.7	0.7	0.4	0.8	0.3	1.7	0.3	1.9	1.4	1.2	1.4	0	0	0.2	0.4
anonymous mRNA	0	0.1	0.5	0.3	0.5	1.3	0.9	0.8	0.6	2.4	0.5	0.9	0.6	0.2	3	4.9	1.9	1	0.5	0.4	0.7	0.8	0.6	0.4	3.6	1.1	0.6	0	0	0.8
Homo sapiens neuroendocrine-specific protein C like (foocen) (NSP-CL), mRNA.	2.6	0.1	0.3	0.2	0.4	3.7	0.9	3	1.1	1.7	1	1.2	0.3	0.3	0.2	1	0.5	0.3	0.4	0	0.9	0.4	1.3	0.7	0.6	1.4	0	4.9	0.3	0.4
Human mRNA for KIAA0325 gene, partial cds.	1.4	0.5	0.4	0.5	0.2	2.6	1	0.8	1.8	1.9	1.3	1.3	1.1	0	1.1	0.6	1.4	0.9	0.8	0.4	1.4	0.8	1.5	1.3	1.6	2.2	0.2	0.1	0.2	0.6
Homo sapiens mRNA for rab geranylgeranyl transferase, beta-subunit.	1.6	0.6	0.7	0	0.3	0.8	1.4	0.5	0.6	1	0.5	0.7	0.9	0.6	0.9	0.7	1.8	1.8	0.7	0	0.1	0.3	0.3	0.5	0.5	0.3	0.8	4	3.7	3.4
Homo sapiens nucleolin (NCL), mRNA.	6.1	0.5	1.7	0.5	0.2	0.8	0.8	0.6	0.8	1.6	0.6	0.9	0.6	0.9	0.6	0.7	0.9	0.8	1	0.3	0.8	0.4	1.3	1	1.9	1.9	0.3	0.4	0.5	0.6
Homo sapiens chaperonin containing T-complex subunit 6 (CCT6) mRNA.	4.2	0.8	1.2	0.7	0.4	0.7	1.2	0.4	0.6	1.6	0.5	0.9	0.7	1	0.7	0.8	0.8	1.1	0.8	0.3	1.2	0.5	1	1.5	1.4	3.5	0.4	0.1	0.5	0.5
Homo sapiens ribophorin I (RPN1) mRNA.	1.3	0.9	1.7	0.7	0.4	0.8	1.3	0.6	0.7	0.9	0.3	0.8	0.9	0.4	1.3	0	1.4	1	1.3	0.3	1.9	0.7	1.8	2.2	1.8	1.8	0.5	0.4	0.9	1
Homo sapiens basement membrane-induced gene (ICB-1) mRNA.	0	0	5.4	1.4	1.3	0.7	4.9	0.1	2	1.2	0	1.2	0.2	0	0.7	0.2	0.6	1.4	0.6	0.2	1.7	1.3	0.2	0.2	0.3	0.4	0.2	0	0	3.3
neutrophil oxidase factor (NCF2) / p67-phox	0.2	0	1.9	0.1	7.4	0.6	5.8	0.4	0.2	0.5	0	0.6	0.2	0	0.3	0.2	0.8	0.3	1.5	0.4	0.4	1.2	0	0.1	0.1	0.1	0	0.3	0	6.4
Homo sapiens tubulin-specific chaperone a (TBCA), mRNA.	1	2	0.7	0.8	0.4	1.1	2	1	1	2.8	1.2	1.1	1.7	1.2	0.7	0.5	1.8	1	1.6	0.3	0.7	0.6	1.1	0.5	0.7	0.9	0.3	0	0.6	0.8
Homo sapiens protein tyrosine phosphatase, non-receptor type 12 (PTPN12) mRNA.	1.1	0.6	0.7	0.4	0.6	0.8	1.7	0.7	0.9	2.7	0.6	0.4	0.6	0.6	0.6	0.2	2	0.8	1.9	0.4	1.2	1.5	1.7	1.6	0.7	1.6	0	0.8	0.3	2.1
Homo sapiens staufen (Drosophila, RNA-binding protein) (STAU) mRNA.	1.1	1.9	2.1	0.6	1.1	3.4	1.5	0.4	1.3	2.7	0.8	0.6	0.3	1.4	0.6	0.6	0.9	0.6	0.9	0.3	0.7	0.6	1.1	0.9	0.6	1.5	0.2	0.1	0.6	0.7
Homo sapiens dynein light chain-A (LOC51143), mRNA.	0.4	1.9	1.1	0.7	0.4	5.2	2.1	0.6	1.4	5.9	0.9	0.7	0.9	0.7	1.1	0.4	1	0.6	0.3	0.1	0.3	0.1	0.8	0.4	0.5	0.5	0.1	0.2	0.2	0.4
Human mRNA for KIAA0184 gene, partial cds.	0.9	0.5	5	0.2	0.8	0.3	3.9	0.6	0.5	0.4	0.2	0.6	0.6	2.9	0.3	0.2	1.7	0.9	1.1	0	0.8	0.5	1.2	0.7	1.2	1.7	0.3	1.2	0	0.7
Homo sapiens KIAA0058 gene product (KIAA0058), mRNA.	0.8	0.6	2.9	0.2	1.1	1.4	2.5	0.9	1.8	1	1.3	1.1	0.4	1.6	1	0.4	1.2	0.9	0.6	0.3	1.1	0.5	1.2	0.9	0.6	1.1	0.4	0.5	0.5	1.2
migration inhibitory factor-related protein 8 (MRP8)	0	0.3	0	0	26.1	0.1	0.2	0	0	0.3	0	0	0.2	0.2	0	0	2	0	0.2	0	0	0.1	0	0	0.1	0.1	0	0	0	0.2
Homo sapiens DNA segment on chromosome X (unique) 522 expressed sequence (DXS522E), mRNA.	0.6	0.4	1.6	0.3	0.4	1.8	1.4	0.9	0.9	1.3	0.7	1.5	0.8	0.9	2.4	1.2	1.4	0.8	1.1	0.3	1.4	0.5	2.3	0.8	0.6	1.4	0.2	0.7	0.6	0.8
major nuclear matrix protein	0.9	0.5	1.3	0.6	1	0.6	1.3	0.3	1	1.5	0.3	0.7	0.5	1	3.9	3.9	0.9	0.4	1.2	0	0.6	0.6	1.2	1	0.3	1.2	0	2.3	0	0.8
prolyl 4-hydroxylase beta-subunit and disulfide isomerase / thyroid hormone binding protein (p55)	1.8	1.5	1	1.5	0.5	0.4	1.3	0.7	0.4	0.6	0.2	0.5	0.9	0	0.7	0.6	0.8	1.1	2.4	0.9	1.6	0.5	2.1	1.5	0.8	1.9	0.4	0	2.7	0.8
Homo sapiens ubiquinol-cytochrome c reductase binding protein (UQCRB) mRNA.	0.6	0.9	0.9	0.3	0.5	1.4	1.1	1.2	0.9	1.1	0.8	1.4	1.3	0.9	5.6	2.8	1.1	0.8	0.3	0.4	0.7	0.7	0.7	0.7	1.1	0.8	0.4	0	0.2	0.5
Human mRNA for KIAA0199 gene, partial cds.	0	1.7	0.8	0.9	0.4	2.5	1.5	0.8	2.6	2.9	1.2	1.2	0.8	0.7	0.8	0.4	1.7	1.4	1.1	0.5	0.5	0.3	0.7	0.5	0.9	0.9	0.4	0.2	1.1	0.8
Homo sapiens MAP kinase-interacting serine/threonine kinase 1 (MKNK1) mRNA.	0.8	0.9	1.3	0.7	1.3	1.8	2.6	0.7	0.7	1.2	0.8	0.8	0.9	1.6	1	1	1.8	2.3	1.5	0.7	0.7	0.5	0.7	0.4	0.4	1.1	0.3	0	0.6	0.9
Human mRNA for KIAA0310 gene, complete cds.	0.5	1.4	2.8	0.5	1.3	1.8	1.2	0.5	1.2	1.8	0.7	1.2	1	1.6	0.5	0.3	0.9	0.6	0.7	0.6	0.9	0.5	1.4	0.8	0.6	1.7	0.3	0.8	1.2	0.7
Homo sapiens clone 24650 ubiquitin hydrolase mRNA, partial cds.	0.9	1.4	1.1	0.8	0.7	1.1	1.6	0.4	0.9	1.3	0.3	1	0.5	0.9	0.8	1	1.3	1	2.6	0.2	1.4	1	1.5	1.2	1	1.9	0.2	0.6	0.5	1.1
(clone pA3) protein disulfide isomerase related protein (ERp72)	3.7	2.2	3.8	0.5	0.3	0.3	1.9	0.1	0.6	0.5	0.3	0.3	0.7	0.8	0.2	0.1	1	0.9	1.1	0.2	0.8	0.2	1.8	1.9	0.7	2.5	0.3	0.3	1.4	0.5
protein kinase PITSLRE alpha/beta	0.4	1.1	2.5	1.4	1.3	1	1.6	0.6	0.2	1.2	0.2	0.8	0.4	2.3	0.7	0.7	1.5	1.7	1	0.8	0.8	1	1.2	1	1.4	0.5	0.6	0	0.5	1.3
vacuolar H+-ATPase Mr 56,000 subunit (HO57)	0.2	0.8	1.8	0.7	1.3	6.2	1.5	0.5	1.3	2.2	2.7	1.5	1.4	0.8	0.3	0.4	0.5	0.3	0.6	0.1	0.5	0.2	0.5	0.2	0.2	1.8	0.1	0.4	0.2	0.8
randomly sequenced	0.1	0.3	0.5	0.7	0.2	5.9	0.6	0.2	1.7	8.8	1.2	1.4	1.5	0.6	0.7	0.2	1.5	0.6	0.3	0.2	0.2	0.3	0.3	0.4	0.6	0.3	0.1	0	0	0.4
Homo sapiens ceroid-lipofuscinosis, neuronal 3, juvenile (Batten, Spielmeyer-Vogt disease) (CLN3) mRNA.	0.6	1.3	0.9	0.3	0.6	1.2	1.2	0.5	1.5	1.6	0.7	0.9	0.3	1.2	0.5	0.7	2.2	1.8	2.8	0.6	1.4	0.7	0.9	1.3	0.4	1	1	0.2	0.3	1.6
1-8D	1.6	1.5	1.6	0.1	0.7	0.2	2.8	0.5	0.4	0.5	0.1	0.8	0.1	0	0.6	0.2	2	0.6	0.8	0.2	5.5	1.4	2.1	1	0.1	0.4	0.1	0	2.3	1.6
Homo sapiens protein phosphatase 1, regulatory subunit 7 (PPP1R7) mRNA.	0.4	0.3	1.3	4.1	0.2	2.8	0.7	0.3	1.1	2.9	1	1	0.7	0.5	0.9	1.1	1.2	0.8	0.5	0.4	1.2	0.6	1.2	0.6	1	1.3	0.4	0	0.5	0.8
Homo sapiens glucosidase, beta; acid (includes glucosylceramidase) (GBA) mRNA.	0.3	0.5	1	0	1	1.9	0.8	0.4	1.5	1.6	0.5	0.9	1.2	0.4	0.4	0.2	1	0.5	2.2	0.2	4.4	0.5	3.6	1.2	0.4	2	0.4	0	0.2	0.8
alpha topoisomerase truncated-form	2.1	3	1.7	2.7	4.5	0	0.9	0	0	0.6	0.2	0	0	11.2	0	0	0.1	0.4	0.4	0.2	0.1	0.1	0.3	0.6	0.1	0.7	0.1	0	0	0.1
Homo sapiens proteolipid protein 2 (colonic epithelium-enriched) (PLP2) mRNA.	3.7	0.6	1.5	0.1	1.4	0.1	0.9	1.8	0.1	0.4	0.1	0.2	1	1	0.6	0.5	3.4	1.7	0.3	0.6	0.7	0.7	0.6	1	1.6	2.1	0.9	0.1	0.4	1.7
phosvitin / casein kinase type II beta subunit	1.4	0.8	1.5	2.3	0.6	1.4	0.8	1	1.1	1.9	0.8	0.8	0.6	0.9	0.8	0.9	1.1	0.8	0.9	0.4	1.6	0.6	1	1.3	0.5	1.9	0.7	0.3	0.4	0.8
Homo sapiens adenosine deaminase, RNA-specific (ADAR), transcript variant ADAR-a, mRNA.	1.4	0.6	2.1	0.3	1.6	2.1	2.4	0.4	1.1	1.7	0.6	1.4	0.7	1.3	0.4	0.2	1.2	0.8	0.8	0.2	1.4	0.3	0.6	0.6	0.8	1.5	0.3	1.6	0.5	0.9
Homo sapiens dendritic cell protein (GA17) mRNA.	2.1	0.8	1.7	0.9	0.5	0.7	1.6	1.3	0.5	1.7	0.5	0.9	0.6	1.8	1.3	0.9	2.2	1.1	1	0.5	0.5	0.5	0.8	0.7	1.2	1.2	0.4	0.5	0.7	0.8
Homo sapiens a disintegrin and metalloprotease domain 8 (ADAM8) mRNA.	2.9	0	1.5	1.9	4.8	0	0	0	1.8	0	0	0	6.3	0	0	0	4.8	2.7	0	2.3	0	0	0	0	0	0	0	1.1	0	0
Homo sapiens BCL2-related protein A1 (BCL2A1) mRNA.	0.2	0.9	3.8	0	6.8	0.6	3.8	0.2	0.5	1.5	0.2	0.5	0.2	0.8	0.4	0.3	0.1	0.5	0.6	0.5	0	0.5	0	0	0	0.3	0	0	0	6.7
Homo sapiens nuclear matrix protein p84 (P84) mRNA.	0.5	1.3	0.9	1.3	1.4	1.9	1.7	0.5	1.8	3.6	1.1	1.3	1	2	0.6	0.3	2.6	1.4	0.9	0.3	0.2	0.4	0.3	0.5	0.4	0.5	0.2	0	0.6	0.6
Human clone 23587 mRNA sequence.	1.1	2.4	0	0.3	1.5	1.3	1.2	0.5	3.7	0.9	0.6	0.6	0.2	0.5	1	0.2	1	0.9	2	0.6	0.4	0.3	0.6	1.3	0.3	2.4	0.2	0.8	1.3	1.9
XE169	0.2	1.3	1.5	0.4	1.1	1.4	1.3	0.2	1.2	2.4	1.1	0.5	0.7	1	0.7	0.7	2.6	1.2	0.7	0.4	1	0.5	1.3	0.8	0.8	2.4	0.3	0.2	0.6	1.4
Human myleoid differentiation primary response protein MyD88 mRNA, complete cds.	1.7	1.1	3.5	0.3	1.8	0.5	4.1	0.7	0.3	0.8	0.5	0.2	0.6	2.6	0.3	0.1	1.4	1	1.5	0.5	0.3	0.2	0.4	0.4	0.1	1.1	0.5	0	1.3	2.2
vacuolar H+ ATPase proton channel subunit	0.6	0.5	1.2	0.2	0.4	3.4	0.6	0.6	1.3	2.1	2.2	0.9	0.7	0.5	0.8	1.2	1.1	0.6	0.7	0.5	1.3	0.4	1	0.8	0.3	3.5	0.4	0	0.4	1.8
Homo sapiens KIAA0200 gene product (KIAA0200), mRNA.	0.4	0.7	1.4	0.5	1.2	1.3	1.6	0.6	1.5	2.7	1.6	1.5	0.6	3.3	0.4	0.3	1.5	0.8	0.7	0.4	0.2	0.6	0.7	0.4	0.3	0.7	0.2	1.6	0.5	1.6
Homo sapiens CGI-50 protein (LOC51623), mRNA.	2.4	0	0.9	5.5	0.5	0.4	0	2.4	0.3	0.1	0	0.7	0.8	0.8	1.9	0.5	1.7	1.1	1.6	0.2	1.1	0.5	1.1	1.4	1.5	1.2	0.1	0.3	0.4	0.7
Homo sapiens clone 24775 mRNA sequence.	0.9	1	1.6	2.1	1.3	1.4	1.1	1.2	1.2	1.5	1.1	1	1.6	1	1	0.8	0.8	0.6	2.3	0.5	0.7	0.6	0.7	0.6	0.5	0.8	0.6	0.6	0.6	0.6
Homo sapiens NY-REN-45 antigen (LOC51133), mRNA.	1.2	0.8	0.2	0.8	0.2	1.7	0.7	0.9	2.4	2.9	1.8	1.3	1.1	0.3	0.7	0.4	2.2	2	1.3	0.4	0.7	0.4	1.1	0.4	0.7	1.2	0.3	0	1	0.7
Homo sapiens inositol polyphosphate phosphatase-like 1 (INPPL1) mRNA.	0.7	0.5	0.9	0.4	0.8	0.7	1.3	0.6	1.2	1	0.3	1	1.1	0.6	1.7	1.8	2.3	1.5	1.8	0.9	0.9	0.5	1.1	1	0.7	2	0.3	0.6	0	1.7
Homo sapiens putative translation initiation factor (SUI1) mRNA.	2	0.9	1.6	1.1	0.4	0.5	2	1.4	0.9	0.6	0.7	0.9	1.2	1	1.3	1.9	1.2	0.8	1.2	0.5	1.3	0.8	1.1	0.9	0.6	1.3	0.4	0.1	0.3	1.1
Human peroxisome biogenesis disorder group 4 gene (PXAAA1) mRNA, complete cds.	1	0.5	1	0.7	0.2	1.3	1.1	0	1.6	2.5	1.1	1.3	1.2	0.5	1.2	1.7	2	3.2	0.6	0.7	1.9	0.9	1.3	0.8	0	0.3	0	0	0.7	0.7
Homo sapiens ubiquitin-conjugating enzyme E2A (RAD6 homolog) (UBE2A) mRNA.	1	0.4	0.8	0.4	0.4	1	1.5	1	1.3	1.9	0.7	0.8	0.8	1.3	1.1	0.7	1.4	0.6	3.9	0	0.7	0.4	1.3	0.6	0.3	1.3	0	3	0	1.1
esterase D	3.2	1	1	0.4	0.3	0.8	1.1	1.1	1	2	0.9	1.6	1.4	1.1	0.8	0.9	1.2	0	0.5	0.3	0.9	0.5	0.9	0.3	1	1.3	0.5	2.1	0.6	0.9
Homo sapiens G protein-coupled receptor kinase 6 (GPRK6) mRNA.	0.8	0.9	5.5	0.8	1.2	0.6	3.3	0.3	1.3	1.6	0.7	0.9	0.3	1.4	0.4	0.9	1	1.1	0.6	0.5	1.1	0.6	1.1	0.8	0.5	0.7	0	0	0	1.2
Homo sapiens ubiquitin specific protease 3 (USP3), mRNA.	1.4	0.7	1.1	0.8	1.6	0.3	3.2	0.9	0.4	1.7	1.1	0.8	0.7	1.4	0.4	0.4	2.4	1.8	1.1	0.6	0.6	0.5	0.6	0.6	0.3	1	0.3	0.6	0.6	2
Homo sapiens Fc fragment of IgE, high affinity I, receptor for; gamma polypeptide (FCER1G), mRNA.	0	1.4	4.8	0	2.3	0.3	8.3	0.3	0.9	0.7	0.1	0.5	0.1	0.5	0.6	0.4	0.7	0.8	1	0	0	0.9	0.1	0	0.1	0	0.2	0	0.7	4.3
Homo sapiens ankyrin repeat-containing protein (G9A), mRNA.	0.4	0.6	1.2	0.9	0.3	3.1	1.5	0.2	1.7	5.2	1.4	0.9	0.6	1.2	0.5	0.2	2.4	1.3	0.3	0.7	1	0.5	0.7	0.5	0.3	1	0.2	0	0.3	0.9
Homo sapiens L-3-hydroxyacyl-Coenzyme A dehydrogenase, short chain (HADHSC) mRNA.	0.6	0.8	0.4	0.4	0.4	1	0.6	2	0.9	0.9	0.6	0.7	0.6	1.7	3.9	3.6	1.5	1.1	0.1	0.6	0.4	1.2	0.6	0.2	0.6	0.4	0.6	1	2	0.5
Homo sapiens site-1 protease (subtilisin-like, sterol-regulated, cleaves sterol regulatory element binding proteins) (S1P) mRNA.	0.8	0.3	0.8	0.5	0.3	1.1	1.2	0.7	0.6	1.4	1	2	2.8	0.8	0.9	0.3	1.6	0.7	1.2	0.3	1.3	0.5	1.4	0.7	0.4	1.5	0.2	3.3	0.3	1
Homo sapiens bactericidal/permeability-increasing protein (BPI) mRNA.	0	0.8	0	0.9	27.1	0	0	0	0	0.1	0	0	0	0.2	0	0	0	0	0	0	0.1	0.1	0	0	0	0	0	0.5	0	0
Homo sapiens neural precursor cell expressed, developmentally down-regulated 5 (NEDD5), mRNA.	1.5	0.4	0.6	0.8	0.5	1.1	1.8	0.9	2.4	1.7	1.2	1.3	1.5	0.8	0.6	0.4	1.8	1.1	1	0.4	0.8	0.5	1.2	0.8	0.6	2.7	0.2	0	0.3	1
spliceosomal protein (SAP 61)	1.8	1.4	2.3	1.9	0.7	0.4	1.3	0.5	0.5	1.3	0.3	0.6	0.7	1.2	0.5	0.8	1.1	1.4	0.8	0.3	1.5	1	2.3	1.7	0.6	1.7	0.4	0	0.6	0.5
transcript ch21=oligomycin sensitivity conferral protein oscp homolog	0.4	0.7	0.8	0.6	0.3	1.8	0.9	1	1	2.2	1	1.2	0.4	0.6	3.8	3.7	1	1.2	0.4	0.7	0.8	0.5	0.8	0.7	0.7	0.9	0.8	0.1	0.5	0.6
(BAX delta)	0.5	0.8	1.1	0.5	0.5	1	1.4	0	0.6	1.9	0.5	0.3	0.3	1.2	1.1	1	3	1.7	1.7	0.6	1.5	0.3	0.8	1.7	0	4	0.5	0	0	1.4
Homo sapiens chromosome condensation 1-like (CHC1L) mRNA.	0.2	0.3	0.6	0.5	0.5	0.9	2.7	0.4	1.9	3.1	0.8	2	1.2	0.6	0.7	0.3	2.2	1.2	0.6	0.5	0.5	0.8	0.4	0.6	0.4	0.4	0	4.5	0	1.3
Homo sapiens poly(rC)-binding protein 1 (PCBP1) mRNA.	2.3	0.9	1.9	0.7	0.8	0.9	1.7	1.1	0.8	1.1	1.2	0.9	0.9	2.3	0.7	0.9	0.9	0.6	1.7	0.2	1.2	0.6	1.1	0.5	0.9	1.3	0.2	0.1	0.4	0.7
Homo sapiens translocation protein 1 (TLOC1) mRNA.	0.9	1.1	0.8	0.3	0.5	1.7	1.6	0.8	1.7	1	0.6	1.3	1.2	0.6	0.9	0.7	1.7	1.5	1.7	0.7	0.9	0.4	1.1	0.4	2	0.5	0.4	0.9	0.8	1.4
Homo sapiens S100 calcium-binding protein A9 (calgranulin B) (S100A9) mRNA.	0	1.1	0.6	0	23.1	0.1	1	0	0	0.2	0	0.6	0	0	0.1	0.1	1.1	0	0.7	0.1	0	0.1	0	0	0	0.6	0	0	0	0.5
Homo sapiens regulator of G protein signaling 10 mRNA, complete cds.	1.2	1.5	2.7	0	0.8	0.6	1.8	0.2	1.1	0.5	0.6	0.4	0	6.9	0.3	0.5	1.7	1.3	0.4	0.5	1.3	0.4	1.2	0.6	1.2	0.6	0.3	0.1	0	1
Homo sapiens proteasome (prosome, macropain) 26S subunit, non-ATPase, 9 (PSMD9) mRNA.	1.4	1.7	1.3	0.6	0.9	1.4	1.2	0.5	1.4	1.6	0.7	1.4	0.7	1.1	0.8	0.8	2.1	1.3	1	0.6	0.9	0.6	1	0.8	0.7	1.3	0.4	0	0.9	0.9
Homo sapiens hypothetical protein (HSPC014), mRNA.	2	1	1.1	1.8	0.3	1	1.1	0.7	0.8	1.7	0.5	0.9	0.4	0.6	1.7	1.6	1	0.7	1.4	0.3	1.6	0.7	1.5	1.4	0.5	1.9	0.4	0.1	0.6	0.7
Homo sapiens interferon gamma receptor 2 (interferon gamma transducer 1) (IFNGR2) mRNA.	1.8	0.9	2.8	0.9	0.4	0.6	2.2	1.2	0.7	1.7	0.2	1	0.8	0.3	0.8	0.5	0.8	0.3	2	0.2	2.6	0.9	1.9	0.8	0.5	1.1	0.4	0.3	0.4	0.8
NAP (nucleosome assembly protein)	2.9	0.4	2.6	0.4	0.3	0.3	2	0.8	0.5	1.2	0.2	0.7	0.4	1.2	1	0.7	1.9	0.7	0.4	0.3	0.9	0.7	0.9	0.9	2.3	1.4	0.2	2.9	0.1	1
Homo sapiens stromal interaction molecule 1 (STIM1) mRNA.	0.2	0.6	1.1	1.1	0.5	1.8	1.4	1.5	0.8	1	0.9	1.4	0.6	1.5	0.4	2.8	2	1.2	0.8	0.9	0.5	0.6	0.8	0.5	0.6	1.5	0.7	0.4	1.2	1
Homo sapiens nuclear receptor interacting protein 1 (NRIP1) mRNA.	0.9	0.2	0.5	0.3	0.4	1	1.1	0.8	0.5	1.7	0.7	1.5	0.2	0.6	6	5.2	1.3	0.5	0.9	0.2	0.3	0.3	0.5	0.3	0.3	2.2	0.2	0	0.7	0.4
Homo sapiens DKFZP564A122 protein (DKFZP564A122), mRNA.	0.2	0.6	0.4	0.6	1.2	1.2	2.8	0.2	1.9	3.8	0.9	1.4	1.8	0.7	0.5	0.2	1.4	0.5	2.8	0.1	0.1	0.4	0.4	2.8	0.5	1.3	0.1	0.4	0.1	0.7
Homo sapiens brain acid-soluble protein 1 (BASP1), mRNA.	2.6	0.2	2.3	0	0.6	3.9	0.7	0	1.1	7.1	0.9	1.2	0.1	0.1	0	0	0.5	0.2	1.3	0	1.5	0.1	2.5	0.6	0.9	1.1	0	0.1	0	0.3
transmembrane receptor protein	0.4	0.4	1.6	0	0.5	0.4	2.9	0.9	0.5	0.7	0.3	0.5	0.4	1.3	0.6	0.4	1.9	1.7	3.2	1.1	1.5	0.6	1.6	0.8	0.7	1.2	0.9	0	1	2
Homo sapiens KIAA0669 gene product (KIAA0669), mRNA.	1.7	0.6	1.4	1.3	0.7	0.8	1.9	0.8	0.8	1.2	0.4	1.1	0.9	1	0.6	0.6	1.4	0.9	1.9	0.4	0.7	0.7	1.3	0.8	3	1.6	0	0	0.2	1.2
Homo sapiens cytochrome b-245, beta polypeptide (chronic granulomatous disease) (CYBB), mRNA.	0	0.5	8.8	0	4.3	0.3	3.6	0	0.4	0.5	0.2	0.5	0.2	0.5	0.4	0.4	0.9	0.6	1.1	0	0	0.5	0	0	0.2	0	0	1.7	0	4.3
hexokinase II pseudo	0.9	0.4	0.6	3.2	1.1	0.3	1.1	5.8	0.6	0.6	0.1	1.7	0	0.3	0.8	2	0.8	0	1.7	0.5	0.3	0.8	1.1	0.2	0	0.7	2.4	0	0	1.7
Homo sapiens HIV-1 Tat interactive protein, 60 kDa (HTATIP), mRNA.	0.6	0.5	1.2	1.2	0.6	2	1.3	0.7	1.7	2.9	1.3	1.7	1	0.7	1.1	0.6	1.6	0.8	2.2	0.7	0.6	0.6	0.7	0.5	0.4	0.7	0.4	0.3	0.3	1.2
set	4.6	0.6	2.2	0.4	0.2	0.6	1.1	0.8	0.9	1.6	0.5	0.7	0.5	2.6	0.6	0.6	1	0.7	1	0.2	1.3	0.5	1	1	0.8	2	0.3	0.5	0.4	0.6
Homo sapiens polymerase (RNA) mitochondrial (DNA directed) (POLRMT) mRNA.	0.6	1	0.9	1.8	0.3	1.6	1.3	0.5	2.4	2	1.5	1.1	0.8	0.8	1.1	1.9	1.9	1.5	0.6	0.5	0.5	0.5	0.5	0.6	0.4	1.3	0.5	0	0.9	0.9
MHC class I promoter binding protein	0.4	0.4	0.5	0.9	0.5	1.2	1.5	0.7	0.8	1.4	1	0.9	1.4	0.7	1	1.4	2.7	2.1	1.4	1.1	1	0.5	0.7	0.5	0.9	1.2	0.4	0.1	1	1.8
Homo sapiens peptidase D (PEPD) mRNA.	0.2	0.9	1.1	0.2	0.2	1	1.1	0.8	1.5	0.9	0.7	1.2	1	0.4	0.5	0.4	1.1	1.1	0.2	0.3	1.5	0.8	1.5	1.1	0.7	1	0.2	5.9	1.4	1
Homo sapiens solute carrier family 20 (oxoglutarate carrier), member 4 (SLC20A4) mRNA.	0.2	0.5	0.5	1.3	0.3	1.6	0.6	0.4	1.2	1.3	1.2	1.1	0.4	0.4	5	6.1	1.6	1.5	0.5	0.4	0.6	0.2	0.6	0.4	0.3	0.4	0.4	0.1	0.5	0.5
Homo sapiens preferentially expressed antigen in melanoma (PRAME), mRNA.	0	0	0.1	28.4	0	0.1	0	0	0	0	0.1	0	0	0	0.1	0.1	0.3	0	0	0	0	0	0	0	0	1	0	0	0	0
Homo sapiens mRNA for KIAA0577 protein, complete cds.	0.2	1	0.8	1.5	1.4	0.9	2	0.3	0.8	0.5	0.7	0.8	1.3	1.3	1.1	0.8	4.4	2.5	0.6	0.6	0.4	0.3	0.4	0.6	0.5	1.3	0.5	0	0.9	1.5
Homo sapiens jagged1 (Alagille syndrome) (JAG1) mRNA.	1.2	0.3	0.4	0.2	0.2	0.2	1.5	2	0.2	0.6	0.1	1	0.4	0.2	0.5	0.2	2.6	0.9	1.6	0.2	1	0.8	0.1	1.3	0.4	1	0.5	9.4	0	0.9
Homo sapiens bromodomain adjacent to zinc finger domain, 2B (BAZ2B), mRNA.	0.1	0.3	0.2	1.4	0.9	2.2	1.3	0.7	2.6	2.6	1.2	1.9	1.8	0.6	0.8	0.3	2.6	1.3	1.3	0.5	0.2	0.4	0.1	0.3	0.5	0.5	0.5	1.6	0.2	1.2
Homo sapiens antigen NY-CO-41 (NY-CO-41) mRNA, partial cds.	2.8	0.7	1.9	0.4	0.7	0.4	2.3	1.3	0.5	0.3	0.2	0.8	0.5	1.7	0.8	0.5	1.5	1.1	3	0.5	0.9	0.6	1.3	1.2	0.3	1.3	0.6	0	0.5	1.5
Homo sapiens ADP-ribosylation factor 3 (ARF3), mRNA.	0.8	0.3	1.4	0.3	0.2	4.1	1	0.8	1.9	3.1	1.3	1.4	1.4	0.7	0.2	0	0.9	0.7	0.5	0.3	1.3	0.4	1.4	1.1	1.1	2.1	0.4	0.1	0.1	0.7
Homo sapiens CGI-43 protein (LOC51622), mRNA.	1.4	0.8	1.5	1.2	0.9	1.6	2	0.8	1	2.7	1.1	1.1	1.5	1.6	0.9	0.8	1.7	1.1	1.2	0	0.8	0.3	1.6	0.7	0.3	1	0	0	0.2	0.3
Homo sapiens clone 23926 mRNA sequence.	0.4	0.7	0.6	1.9	0.7	1.7	2.2	0.3	1.6	3.2	1.5	0.9	1.9	2.1	0.3	0.3	2.9	1.1	0.8	0.4	0.2	0.6	0.6	0.4	0.1	0.8	0.2	0	0.3	1.4
Homo sapiens N-deacetylase/N-sulfotransferase (heparan glucosaminyl) (NDST2) mRNA.	0	1.4	1.2	0.3	0.7	1.8	3.5	0.5	1.5	2.7	1.7	1.2	0.7	2.6	0.5	0.3	2.2	1.2	0.4	0.8	0.2	0.2	0.6	0.4	0.1	0.9	0.3	0	0.8	1.2
Homo sapiens clone 23859 mRNA sequence.	1.1	0.6	1.3	0.3	0.5	2.3	0.6	0.7	1.6	1.9	1.4	1.3	0.5	0.8	1.5	1.8	2.2	1.7	0.7	0.3	0.8	0.3	1	0.3	0.6	1.4	0.7	0.3	0.4	0.9
Homo sapiens sin3-associated polypeptide, 30kD (SAP30) mRNA.	0.5	1.2	0.5	3.3	1.5	0.9	1.3	0.3	1.6	1.9	0.6	0.7	1	1.2	0.9	1.2	1.7	2.2	0.5	0.4	1.3	1	0.7	0.3	1.7	0.2	0	0	0.6	0.7
Homo sapiens TYRO protein tyrosine kinase binding protein (TYROBP) mRNA, and translated products.	0	0.8	2.3	0	3.2	0.6	6.5	0.2	1.5	0.5	0.2	0.5	0.1	1.4	0.7	0.4	1	0.9	1	0.6	0	0.8	0.2	0.1	0.1	0	0	0.7	0	5.8
Homo sapiens HSPC022 protein (HSPC022), mRNA.	0.6	0.3	10.8	0	1.5	0.1	5	0	0.2	0.2	0.4	0.2	0	5.3	0.1	0.1	0.3	0.7	0.1	0.4	0.2	0.2	0.2	0.8	0.1	0.4	0.2	0	0.1	1.7
Homo sapiens mRNA for KIAA0650 protein, partial cds.	0.6	0.8	1.4	1.2	1.2	1.2	3.2	0.3	1.2	2.1	0.7	0.7	1.2	1.4	0.9	0.6	4.1	1.6	0.9	0.6	0.2	0.6	0.7	0.1	0.5	0.5	0.2	0	0.2	1.2
Homo sapiens poly(rC)-binding protein 2 (PCBP2) mRNA.	0.9	1.3	2.5	1.2	0.6	0.4	2	1	0.6	0.8	0.4	1.1	0.4	2	0.9	0.9	1.9	1.3	1.1	0.6	1.2	0.7	0.8	0.9	0.4	1.2	0.4	0.4	0.6	1.4
Homo sapiens HSPC018 protein (HSPC018), mRNA.	0.6	1.6	1.9	0.7	2.7	0.7	2.6	0.6	0.9	1.5	0.4	1.5	0.9	1.6	0.3	0.3	1.4	0.6	0.9	0.6	0.7	0.3	0.7	0.8	0.3	1.8	0.4	0	0.6	2.1
Homo sapiens DEAD/H (Asp-Glu-Ala-Asp/His) box polypeptide 15 (DDX15) mRNA.	1.9	0.6	1	0.6	0.6	1	1.5	0.6	1	2.4	1.4	0.9	0.8	1.4	0.7	0.7	2.1	1.4	0.9	0.4	0.5	0.8	1	0.7	0.2	2.6	0.3	0.2	0.5	1.1
Homo sapiens lysyl-tRNA synthetase (KARS), mRNA.	2.5	0.9	1.5	1.5	0.4	0.8	1.6	0.9	0.7	1.6	0.7	1.1	0.7	1	1.2	1.9	1.2	1.1	0.6	0.6	0.6	0.6	0.8	0.8	0.4	1.8	0.4	0.1	1.1	0.9
Human mRNA for KIAA0261 gene, partial cds.	1.1	0.7	1.5	1.1	0.9	1.3	1.6	1.2	0.9	1.4	0.9	1.6	0.7	1.4	0.9	0.7	2.6	1.1	1	0.6	0.3	0.4	0.7	0.6	0.4	1.6	0.5	0.1	1.5	0.9
Homo sapiens tyrosine kinase 2 (TYK2) mRNA.	0.3	1.2	1.4	0.1	1.5	1.4	3.3	0.2	1.6	2.1	1.3	1.2	0.9	2.3	0.8	0.4	1.8	1.7	0.4	0.6	0.4	0.5	0.3	0.8	0.2	0.9	0.2	0.2	0.7	1.2
Homo sapiens RAB27A, member RAS oncogene family (RAB27A) mRNA.	0	1.4	2.1	0.4	3	0.1	1.2	0.3	0.1	0.1	0.1	0.3	0.4	0.4	0.1	0	0.6	0.4	0.4	1.8	0.8	2.6	0.8	3.3	0	3.3	0.6	0	3.4	2
Homo sapiens KIAA0212 gene product (KIAA0212), mRNA.	1.6	1.2	3.8	0.4	0.9	0.5	2.3	0.8	0.3	0.6	0.7	0.2	0.4	8.9	0	0.1	0.2	0.3	1.4	0	0.1	0.3	0.5	0.1	0.1	0.9	0.1	2	0.8	0.6
polyA site DNA	1.7	0.7	1	0.2	0.3	0.7	0.5	0.5	0.7	1.5	0.4	0.6	0.3	0.4	0.5	0.4	2.6	1.1	0.8	0.3	1.7	0.5	1.6	0.9	4.3	4.2	0	0.3	0.3	1.1
alpha-actinin	10.1	0.3	0.6	0	0.4	0.4	0.4	0.5	0.1	0.2	0	0.4	0	0.1	0	0	2.3	1.2	0.5	0.3	1.8	0.5	1.4	1.7	4	2.1	0.1	0	0.3	0.3
Homo sapiens heterogeneous nuclear ribonucleoprotein A2/B1 (HNRPA2B1) mRNA.	3.6	1.4	2.3	1.4	1	0.9	1.4	0.7	1.4	2.3	0.9	0.7	1.1	2.2	0.7	0.9	0.8	0.7	1.1	0.4	0.2	0.2	0.3	0.4	0	1.5	0.3	0.2	0.4	0.7
Homo sapiens hypothetical protein (LOC51587), mRNA.	0.2	0.7	0.6	3	1	1.7	2.3	1	1.2	1.9	1	1.4	1.4	0.9	1.3	1.3	1.3	0.8	1	0.4	0.8	0.8	1	0.7	0.2	0.4	0.2	0.3	0.2	0.9
Homo sapiens solute carrier family 22 (organic cation transporter), member 4 (SLC22A4) mRNA.	0	2.3	0.4	0.2	3.5	0.5	0.4	0	1.6	1.5	0.2	5.3	1	0.2	0.3	0.4	0.1	0.5	1	0	0.2	0.2	3.8	2.2	0.1	1.9	0.3	0	0	1.9
bcl-1 / PRAD1 cyclin	1.4	0.3	0.4	0	0.1	0.3	1.2	1.3	0.4	0.2	0.1	1	1.1	0.2	0.5	0	0.4	0.4	1.2	0.3	4.8	0	7.6	0.8	2.4	2.7	0	0	0.7	0.3
ribose 5-phosphate isomerase (RPI)	0	1.4	1.4	0.8	1.7	0.4	1.9	0.6	0.6	2.1	0.5	0.7	0.4	2.4	1	1	1.6	1.8	2.9	0.4	0.4	0.6	0.7	0.6	1.2	1.1	0.6	0.2	0.2	0.6
Homo sapiens cellular repressor of E1A-stimulated genes (CREG) mRNA.	0.4	1	1.4	0.9	1.1	0.9	4.1	4	1.3	1	0.5	1.5	1.1	0.5	0.7	0.4	0.9	0.8	1.6	0.2	0.4	0.8	1.5	0.1	0.5	0.4	0.1	0.2	1	1
Homo sapiens oxidative-stress responsive 1 (OSR1) mRNA.	2.2	0.9	0.8	0.5	0.6	1	1.4	0.5	1	1.9	0.7	1.2	0.6	0.9	1	1.5	1.6	0.8	0.8	0.4	0.9	1	1.4	0.8	1.1	2.4	0	0	0.7	1.3
Homo sapiens small nuclear ribonucleoprotein 70kD polypeptide (RNP antigen) (SNRP70) mRNA.	0	0.5	0.2	0.7	0	0	0.8	0	3.6	2.3	2.7	2.6	0.3	0.4	0	1.2	1.6	5.1	0.3	0	0	0.8	0.5	0.9	3.7	0.9	0	0.5	0.5	0
Homo sapiens KIAA0159 gene product (KIAA0159), mRNA.	2.3	1.4	3.5	1.4	1.8	0.8	2.1	0.5	0.6	1.2	0.7	1	0.7	3.3	0.2	0.4	1.5	1	1.2	0.6	0.5	0.2	0.4	0.6	0.3	1.1	0	0	0	0.7
aryl sulfotransferase / catecholamine-sulfating phenol sulfotransferase	0.6	1.7	1.3	0.2	1.2	0.7	2.1	0.7	0.8	0.8	0.5	0.6	0.5	0.8	0.6	0.8	0.8	2.3	2.2	1	0.3	0.4	0.5	0.6	0.3	1.9	0.9	0	2.9	1.7
Homo sapiens chitobiase, di-N-acetyl- (CTBS) mRNA.	0.3	2	2.2	0	1.6	0.4	3.8	0.6	0.2	0.5	0.4	2.1	1.7	2.6	0	0	0.3	0.4	1.3	0	1.6	0.9	2.2	0.4	0.1	0.7	0	1.1	1.8	0.9
Homo sapiens Machado-Joseph disease (spinocerebellar ataxia 3, olivopontocerebellar ataxia 3, autosomal dominant, ataxin 3) (MJD) mRNA.	0	0	0.5	0	1.6	1	1.7	0	1	0	0.9	0.3	1.3	3.7	1.4	0.7	1.1	1.7	2.1	0.6	0.8	0.8	1.7	0.9	0	2.4	0.9	0	1.1	1.9
PML-3	1.1	1	1.3	0.3	0.6	0.2	1.9	0.7	0.4	0.5	0.2	0.8	0.4	1.1	0.7	0.3	2.6	1.3	1	0.6	1.4	1	1.4	1.1	0.5	4.7	0	0	0.7	2.5
Homo sapiens fusion, derived from t(12;16) malignant liposarcoma (FUS) mRNA.	2.5	0.8	2	1.1	0.9	1.2	1.8	0.5	1.3	2.6	1.5	1.2	0.9	2.4	0.7	0.5	1.4	1.1	1	0.3	0.1	0.3	0.5	0.4	0.4	1.4	0.2	0	0.5	0.7
beta-1,4-galactosyltransferase	1	1.3	1.6	0.8	0.3	0.2	1.3	0.5	0.2	0.3	0.2	0.8	0.4	0.5	1.2	0.2	1	0.5	4.6	0.1	1.9	0.6	5.1	1.1	0.4	2.2	0.3	0	0.8	0.5
interleukin-1B converting enzyme	1.4	0.4	2.1	0	0.9	0	8.7	1.4	0.4	0.5	0.4	0.8	0.6	1	0.1	0.2	1.2	4	1.2	0	0.4	0.5	0.2	0.3	0	0.1	0.4	0.8	0	2.1
Homo sapiens protein phosphatase 2 (formerly 2A), catalytic subunit, beta isoform (PPP2CB) mRNA.	0.7	0.7	0.5	0.6	0.2	2	0.9	0.7	2.1	2.1	2	1.1	0.8	0.4	1.2	1	2.7	1.2	0.8	0.4	0.7	0.7	0.9	1.2	0.5	2	0.4	0	0.4	1.3
Homo sapiens peptidyl arginine deiminase, type V (PAD), mRNA.	0	0.8	0.4	0	26.5	0.1	1	0	0	0.1	0.1	0.1	0	0.3	0.1	0.3	0.1	0.2	0.1	0	0	0	0	0	0	0	0	0	0	0
Homo sapiens KIAA0475 gene product (KIAA0475), mRNA.	0.9	1.3	0.7	0.6	1.1	2.1	1.4	1.1	1.4	2	1.2	1.7	1.9	0.7	1.5	0.3	1.4	0.9	0.8	0.3	0.6	0.6	0.7	0.3	1.1	1	0.3	1	0.4	0.8
hLON ATP-dependent protease	0.9	1	0.8	0.5	0.3	1.4	0.9	0.5	1.3	1.7	0.8	1	1.1	0.6	2	1.8	1.3	0.9	1.2	0.7	1.5	0.5	1.3	0.8	0.4	2.8	0.2	0	1.4	0.7
Homo sapiens tumor necrosis factor receptor superfamily, member 1B (TNFRSF1B) mRNA.	0	1.2	4.2	0	0.9	0.4	5.9	0.3	0.9	0.7	0.3	1	0.2	0.7	0.5	0.3	1.3	1.1	1.2	0.6	0.2	1	0.3	1.1	0	0	0	0.3	1.1	4.5
Homo sapiens developmentally regulated GTP-binding protein 2 (DRG2) mRNA.	0.8	0.7	1.3	0.5	0.6	1.3	2.1	0.5	0.9	1.1	0.9	0.6	1.3	1	1.1	1.3	2.4	1.7	1	0.9	0.7	0.7	0.7	1.1	0.5	1.4	0.3	0	1.2	1.3
leukocyte common antigen T200 (CD45)	0	0	6.4	0	1.5	0.1	8.3	0	0.1	0.2	0.6	0.2	0.3	9.3	0	0.5	0	1	0.4	0	0	0	0	0	0	0	0	0	0	1
Homo sapiens splicing factor, arginine/serine-rich 9 (SFRS9) mRNA.	2.1	1.1	1.8	1.5	0.5	0.8	1.6	0.7	1	2	0.8	0.8	1.2	1.1	0.2	0.2	1	0.9	1.6	0.6	0.3	0.4	0.7	0.9	0.7	2.9	0.6	0	0.9	1.2
Homo sapiens inositol(myo)-1(or 4)-monophosphatase 2 (IMPA2), mRNA.	0.4	0.6	0.2	0	0.7	0.1	0.4	2.1	0.1	0.3	0.1	0.2	0.4	0.2	0.8	6.8	1.4	1.2	2.3	0.5	0.1	0.3	0.4	1.6	0.4	2.5	0.8	3.1	1.1	1
Homo sapiens amyloid beta (A4) precursor-like protein 2 (APLP2) mRNA.	1.4	0.8	0.6	0.1	0.3	2.2	0.6	0.5	1	1.4	2	3.6	0.4	0.3	1	0.3	1	0.6	1.1	0.2	1	0.5	3	0.9	0.5	3	0.2	0	0.3	1.4
Homo sapiens interferon, gamma-inducible protein 30 (IFI30) mRNA.	0.1	0.5	9.5	0	0.3	0.1	4	0	0.2	0.4	0.1	0.2	0	0.3	0.3	0.1	0.4	0.8	4.3	0.4	0.2	0.3	0	0	0	0.2	0.3	0	0.7	6.3
Homo sapiens transcription factor 17 (TCF17) mRNA.	0.3	0.2	0.7	1.1	0.5	0.6	1.6	0.5	1	2.7	0.3	0.8	0.5	0.7	0.3	0.1	1.3	0.8	0.9	0	0.6	0.4	0.5	0.8	0.1	1.5	0	10.1	0	1.1
U3 small nuclear RNA gene	0	3.7	0	1.2	1.2	0.2	5	0.1	0.6	1.3	0.4	0.2	0.2	4.1	0.4	0.4	2.2	2.2	0.1	0.6	0	0.5	0	0.2	0.2	0	0.3	0	4.1	0.7
Homo sapiens copine I (CPNE1), mRNA.	0.9	1.1	0.9	0.3	0.9	0.8	2	0.5	0.8	1.6	0.8	0.6	1	1.9	1	0.6	2.7	1.5	1.3	0.6	1.4	0.8	1.2	1	0	1.6	0.3	0	0.4	1.4
Homo sapiens adenylyl cyclase-associated protein (CAP) mRNA.	5.1	0.3	2.1	1.1	0.8	0.9	2.1	0.6	0.8	1	0.2	0.9	0.3	0.7	0.3	0.1	1	0.5	1.4	0.2	1.2	0.5	1.1	1.7	0.9	2.4	0.5	0.1	0.2	0.9
Homo sapiens PHD finger protein 1 (PHF1) mRNA, and translated products.	0	3.5	0	8.1	0.3	0.9	1.4	0.9	0.8	2.1	0.7	0.9	2.3	0.6	0.4	0.3	1.1	0.7	1.8	0.2	0.4	0.5	0.5	0.3	0.2	0.6	0.1	0	0	0.5
Homo sapiens DKFZP434B103 protein (DKFZP434B103), mRNA.	0	0.3	0.5	2.8	1.7	1.4	1.8	0.5	2.3	3.3	1.1	1	2.4	2.1	0.5	0	2.5	1	1.3	0.4	0.2	0.3	0.3	0.5	0.1	0.2	0.1	0.6	0	0.6
Homo sapiens transmembrane proteolipid (HSPC224), mRNA.	0.7	1.5	2	1.2	1.4	0.3	4.8	0.3	0.6	0.9	0.2	0.7	1.1	1.6	0.3	0.1	1.1	1.9	1.1	0	1.9	0.6	1.2	0.9	0.4	2	0.3	0	0	1
Homo sapiens ralA binding protein 1 (RALBP1), mRNA.	1.7	0.8	1.1	0.3	0.7	1.8	1.2	0.9	1.6	2.1	0.9	0.9	1	0.8	0.9	0.8	1.2	0.7	2.5	0.2	1	0.7	0.9	0.7	0.4	2.6	0.3	0.4	0.2	0.7
Human mRNA for protein p68.	0	0.5	2.1	0.2	0.4	1.9	1.3	0.6	0.4	0.6	0.5	1.1	1	0.8	1.6	1.7	2.2	1.4	1.1	0.3	1.7	1.2	2.1	0.9	1	1.8	0	0.4	0.6	0.7
methionine adenosyltransferase alpha subunit	0.3	1.1	1.5	1.2	0.9	2	1.6	0.4	2.5	2.1	1.7	1.3	2.7	1	0.5	0.7	1.5	1.1	0.6	0.2	0.3	0.7	0.5	0.5	0.2	1.3	0.2	0.8	0.3	0.4
Homo sapiens Sec23 (S. cerevisiae) homolog B (SEC23B), mRNA.	2.4	0.8	1.8	2.1	0	1.7	1.5	0.9	1.6	1.6	0	1.4	1.2	0.7	0.9	0	0.5	1	0.9	0	0.6	0.7	1.7	1.1	1.2	2	1.8	0	0	0
cytoskeletal gamma-actin	3.6	0.3	2.2	0.3	2.3	1.6	1	0.6	0.4	2	0.3	0.6	0.2	1.6	0.4	0.6	0.6	0.2	0.9	0.2	1.4	1.6	2.9	0	0.2	2.8	0.4	0.1	0.1	0.5
Homo sapiens cytochrome c oxidase subunit IV (COX4), nuclear gene encoding mitochondrial protein, mRNA.	0.8	0.6	1	0.5	0.2	1	1.1	0.7	0.9	1.3	1	1.2	0.7	0.6	2.2	2.2	1.1	1	0.8	0.9	1.2	1.2	1.9	1.7	1.3	1.1	0	0.5	0.5	0.8
Homo sapiens activating transcription factor 6 (ATF6), mRNA.	0.9	1.1	2	0.8	0.5	1.3	1.8	0	1.3	0.9	0.5	1.2	0	0.3	1.4	0.4	1.1	0.5	2.8	0.4	1.1	0.6	1.3	2.4	0.7	0.6	0.3	1.8	0.9	1.1
transferrin receptor	0.3	5	0.7	0.4	6.7	0.6	0.5	0	0	0.5	0.3	0.4	0	1.6	0.4	0.2	0.3	0.3	7.1	0.1	0.2	0.2	0.8	0.5	0.1	1.3	0.4	0	0.1	1
Homo sapiens mRNA for putative glucosyltransferase, partial cds.	1	1.9	1.7	2.3	0	1.3	3.2	0.4	0.5	0.5	0.4	1.1	1.4	0.8	0.4	0.3	1	0.3	0.8	0.5	1.6	0.6	2.6	2.1	0.4	1.4	0	0	0.6	0.7
Homo sapiens sterol-C4-methyl oxidase-like (SC4MOL), mRNA.	1.9	3.1	0.2	0.2	0	0.6	0.1	2.8	0.6	0.8	0.2	0.2	0.1	0.1	0.1	0	0.2	0.2	0.2	0	0.2	0.1	0.8	0.1	0.1	0.5	0.2	14.1	0.6	1.5
Homo sapiens purinergic receptor P2X, ligand-gated ion channel, 1 (P2RX1) mRNA.	0	0.6	0.5	0.2	2.9	0.1	2.8	0.2	0	0.1	0	0.2	0	0.3	0	0	4	2.7	1.8	0	0	2.4	0	0	10.6	0	0	0	0	0.5
nonmuscle/smooth muscle alkali myosin light chain	0.4	0.5	0.4	0.3	0.4	0.4	1.5	1.4	0.5	1	0.8	1.9	0.4	0.8	0.4	0.2	2.2	1	0.8	0.6	1.7	1.2	2.2	2.8	3.7	1	0.5	0.1	0.1	0.8
Homo sapiens succinate dehydrogenase complex, subunit D, integral membrane protein (SDHD) mRNA.	0.3	0.3	0.3	0.2	0.2	0.2	0.7	0.7	0.2	0.1	0.1	0.2	0.2	0.3	0.9	1.2	0.7	0.6	0.5	0	0.2	0.3	0.3	0.2	0.4	0.2	0.4	18.6	0.6	1.2
Homo sapiens stress-induced-phosphoprotein 1 (Hsp70/Hsp90-organizing protein) (STIP1), mRNA.	1.4	0.4	1	2.1	0.2	1	1.3	0.4	1.1	1.3	0.7	1.1	0.6	0.6	1.1	1.6	1	1.2	0.7	0.3	1.6	1.2	1.2	2.2	2	1.2	0.4	0.2	0.1	0.9
Homo sapiens COP9 (constitutive photomorphogenic, Arabidopsis, homolog) subunit 5 (COPS5), mRNA.	0.2	1.2	0.6	1.7	0.6	2.1	1.6	0.5	1.8	1.9	0.7	1.1	1	1	2.2	2.5	1.1	0.7	1.2	0.3	1.1	0.2	0.9	1.1	0.8	0.6	0.3	0	0.5	0.6
Homo sapiens CGI-61 protein (LOC51100), mRNA.	0.5	1.2	1.5	3.8	0.8	0.4	2.7	0.7	1	1.1	0.2	0.6	0.8	0.8	1.4	1.8	0.9	0.8	1.1	0.2	1	0.4	0.9	1.3	0.5	1.2	0.3	0.4	0.4	1.3
Homo sapiens DKFZP586H0723 protein (DKFZP586H0723), mRNA.	2.2	0.5	1	0.9	1.3	0.6	2.4	0.7	0.7	1.1	0.4	0.9	0.6	1.2	0.3	0.2	1.1	0.5	1.9	0.2	3.2	0.8	2.4	1.4	0.6	1.4	0.2	0.3	0.1	0.9
Homo sapiens putative serine-threonine protein kinase (SID6-1512), mRNA.	1.9	1.7	3.4	0.7	0.2	1.2	0.6	0.2	0.6	1.1	0.4	0.6	0.2	0	0.1	0.3	0.2	0.2	0.8	0	5.4	0.4	2.5	2.3	0.3	2.4	0.2	0.8	0.6	1
Homo sapiens Src-like-adapter (SLA), mRNA.	0	0.2	3.9	0	1.2	0.4	2.8	0	0.4	10.4	0.7	0.2	0	4.4	0.2	0.2	0.5	0.3	0.6	0	0	1.2	0.1	0.1	0.3	0.1	0	0	0	1.6
Homo sapiens myeloid cell nuclear differentiation antigen (MNDA), mRNA.	0.1	0.8	0.9	0.5	9.1	0.1	10.8	0.2	0.1	0.4	0.2	0.4	0.2	3.6	0.2	0.1	0.3	0.1	0.6	0	0	0.4	0	0	0	0	0	0	0	1
Homo sapiens annexin A2 (ANXA2), mRNA.	14.8	0	0.3	0	0	0	0.3	0	0.1	0.1	0	0.3	0	0.1	0.2	0.1	0.6	0.4	0	0.2	2	0.3	2.2	2.6	0.3	2.8	0.4	0.6	0.2	1
Homo sapiens syntaxin 4A (placental) (STX4A) mRNA.	0.6	0.7	1.6	0.2	0.4	1.6	1.7	0.4	2.6	1.7	0.2	1	0.3	0.4	1	1.2	1.7	0.8	0.9	0.3	1.2	0.9	1.4	0.6	1	1.2	0.4	2.8	0.3	1.1
Homo sapiens pleckstrin (PLEK) mRNA.	0.1	1.1	8.6	0	3.2	0.2	5.3	0.3	0.3	0.7	0.2	0.3	0.1	0	0.5	0	1.9	0.4	0.9	0.3	0	1.8	0	0	0.3	0	0.4	0	0.3	2.8
striated muscle contraction regulatory protein (Id2B)	0	2	0.4	0.1	0.2	1.4	1.7	0.2	1	2.2	0.6	0.5	0.5	0.4	0.8	0.1	1.7	1	0.3	0	0.5	1.3	5.5	0.5	0.5	0.3	0.3	0.3	3.5	2.2
Homo sapiens KIAA0064 gene product (KIAA0064), mRNA.	1	0.6	1.6	0.4	0.3	1.2	1.7	0.5	1.2	1.1	1	1.2	1	0.5	1	0.4	1.5	0.9	1.2	0.5	2.8	0.6	2.4	1.8	1	1.1	0.4	0	0.5	0.8
UDP-GalNAc:polypeptide N-acetylgalactosaminyltransferase/GalNAc-transferase {3' region, exon 11} [human, placenta, Genomic, 1902 nt].	1.4	0.3	1.1	0.3	0.2	0.6	1.2	0.9	0.5	0.9	0.2	1	0.5	0.4	0.7	0.6	0.8	0.8	1.3	0.3	9.5	0.5	1.3	2	0.6	0.9	0.3	0.1	0.3	0.5
Homo sapiens tryptophan rich basic protein (WRB) mRNA.	0	0.2	0.4	3.2	0.2	3.2	0.7	0.3	2.1	4.7	1.9	1.8	1.9	0.3	0.5	0.2	0.8	0.3	0.5	0	1	0.3	1.1	1.6	0.6	1.3	0	0.6	0	0.4
Homo sapiens transcription elongation factor B (SIII), polypeptide 2 (18kD, elongin B) (TCEB2), mRNA.	0.4	0.7	0.7	1.2	0.3	1.3	0.8	0.3	1.2	1.8	0.8	1.1	0.7	0.4	1.6	2.3	1.2	0.8	0.8	0.4	2.3	1	2.1	1.8	0.7	0.8	0.4	0.6	0.5	1
Homo sapiens CGI-13 protein (LOC51607), mRNA.	0.5	0.4	0.3	1.1	0.5	1.4	1.1	0.3	1.1	1.3	0.9	1.2	1	1	0.7	0.5	1.2	1.2	0.4	0	1.5	0.7	1.2	0.8	0.3	0.9	0	7.1	0.8	0.7
Homo sapiens KIAA0911 protein (KIAA0911), mRNA.	2.1	0.1	0.4	0.3	0.1	6.7	0.8	0.4	1.2	2.7	2.5	2.7	0.8	0.4	0.6	0.2	1.9	0.5	0.5	0.2	1.1	0.4	0.9	1.1	0.4	0.3	0.1	0.2	0	0.5
Homo sapiens ARP2/3 protein compex subunit 34 (ARC34) mRNA.	3.3	0.3	2.1	1.3	0.6	0.6	1.8	0.4	0.4	1	0.2	0.7	0.1	0.9	0.4	1.2	0.7	0.6	1.2	0.3	1.2	0.8	1.6	1.6	2.9	1.7	0.6	0	0.1	1.1
Homo sapiens neutral sphingomyelinase (N-SMase) activation associated factor (NSMAF) mRNA.	1.1	0.3	1.1	0.6	0.3	1	2.9	1.1	0.5	1.7	0.9	1.2	0.9	2.2	0.7	0.5	1.7	1.3	0.9	0.7	0.5	0.5	2.1	0.7	1.6	1.1	0.4	0	0.4	1
Homo sapiens heat shock 70kD protein 10 (HSC71) (HSPA10), mRNA.	3.6	0.4	1.3	0.6	0.2	3	1.4	0.3	0.8	3	1.6	0.7	0.8	1.4	0.6	0.8	0.2	0.2	1.1	0.1	1.1	0.3	1.1	0.8	0.5	0.1	0.3	3.1	0	0.6
Homo sapiens small inducible cytokine A4 (homologous to mouse Mip-1b) (SCYA4) mRNA.	0.6	0	0.6	0	0.4	0.7	9.2	0	1	0.2	0.2	0.5	2.3	3.8	0.1	0.2	0.7	0.3	0	0	0	0.4	0	0	0	0	0	3.7	0	4.9
Homo sapiens acyl-Coenzyme A dehydrogenase family, member 8 (ACAD8), mRNA.	0	0.5	0.5	0.8	0	2.4	1.5	1.7	1.4	3.3	1.6	2.9	0.9	0.9	1.4	0.7	0.8	0.8	0.5	0	0.9	0.7	0.8	0.9	0.5	1.3	0	0.6	0.9	1.3
Homo sapiens TATA box binding protein (TBP)-associated factor, RNA polymerase II, H, 30kD (TAF2H) mRNA.	0.8	0.6	1.5	2.4	0.2	0.9	2.3	0.3	1.4	1.2	0.8	1.4	0.8	1.4	1.3	1.3	1.4	0.7	0.8	0.5	1.4	0.6	1.7	1.1	0.6	1.1	0.4	0	0.4	0.7
Homo sapiens vesicle transport-related protein (KIAA0917), mRNA.	1.5	1.2	1	1.2	0.6	1.4	1.6	0.8	1	1.7	0.4	1.1	3.6	1	1.1	0.6	1.3	0.8	1.8	0.4	0.6	0.3	1.3	0.5	0.5	0.8	0.4	0	0.4	1
Homo sapiens CGI-17 protein (LOC51007), mRNA.	0.7	0.9	0.7	0.8	0.2	0.4	2.4	0.5	0.4	0.6	0.2	0.7	0.5	0.5	1.3	0.8	1.7	1.2	1.5	0.4	3.1	1.5	2.8	1.6	0.8	1.7	0.3	0	0.5	1.6
Homo sapiens SEC24 (S. cerevisiae) related gene family, member C (SEC24C), mRNA.	1.2	0.9	2.3	0.6	0.4	1.5	3	0.5	1	2.4	0.8	1.3	1.5	1	0.7	0.6	1.6	1	1.5	0.5	0.6	0.2	0.4	0.9	0.9	0.8	0.4	0	0.6	0.9
Human mRNA for KIAA0209 gene, partial cds.	0.3	0.4	7.6	0	1.9	0.3	6.9	0.2	0.7	0.2	0.3	0.5	0.1	4.7	0.1	0	0.4	0.8	0.4	0.6	0	0.5	0.2	0	0.1	0.8	0	0	0	2
Homo sapiens calreticulin (CALR), mRNA.	3.6	1.3	1.8	0.6	0.2	0.4	1.3	0.5	0.8	0.5	0.2	0.7	0.9	0.4	0.4	0.1	0.7	0.6	1.5	0.6	1.7	0.6	2	1.9	0.6	2.1	0.6	0.3	1.7	1.3
metallothionein from cadmium-treated cells	0	6.6	0.1	0	0	0.1	0	8.5	0.2	0.1	0	0.1	0.4	0	0.1	0.2	0.1	0.1	0.5	0	0.4	0.3	0.9	0.5	0	3.8	0	0	6	0.9
Homo sapiens transmembrane trafficking protein (TMP21), mRNA.	1	0.7	1	1.4	0.2	1	1	0.8	1.7	0.9	0.4	1.4	1.2	0.5	0.9	0.6	1	0.4	2.4	0.5	2.8	0.7	2.7	1.8	0.3	0.8	0.4	0	0.7	1
Homo sapiens casein kinase 1, delta (CSNK1D) mRNA.	1.1	0.7	1.5	1	0.4	0.6	1.6	0.3	0.7	0.6	0.3	1	0.4	0.5	0.6	0.7	1	1.1	1.2	0.4	1.3	0.8	1.4	1.8	0.6	2.3	0.6	3.2	0.7	1.7
Homo sapiens high density lipoprotein binding protein (vigilin) (HDLBP), mRNA.	1.1	0.6	0.6	0.5	0.2	0.5	0.5	0.4	0.5	0.5	0.1	0.7	0.5	0.2	0.6	1	0.7	0.5	0.6	0.4	2.8	0.6	2.7	1.6	0.9	1.2	0.2	8.1	0.5	0.7
Homo sapiens serum/glucocorticoid regulated kinase (SGK) mRNA.	1.2	0.7	0.8	0.8	0.3	1.2	1	0.7	2.6	1.2	0.5	4.3	0	0.5	0.4	0.1	1.4	0.1	1.9	0	0.4	0.5	1.9	2.2	0.1	0.3	0	2.1	0.9	1.8
Homo sapiens interferon, gamma-inducible protein 16 (IFI16) mRNA.	4.6	0.4	3.9	0	0.3	0.4	4.1	0.5	0.9	0.9	0.4	0.9	0	1.8	0.2	0.1	2.2	0.9	0.8	0.2	1.8	0.7	1.4	0.9	0.3	0.2	0.1	0	0	1.1
Homo sapiens mannose-6-phosphate receptor (cation dependent) (M6PR) mRNA.	1	0.5	1.4	0.8	0.6	0.9	2.5	0.8	1.1	1.1	0.7	1.1	0.8	1	0.8	0.6	1.4	0.9	0.9	0.4	1.1	0.5	1	0.8	1.1	2.3	0.3	1.5	0.3	1.7
farnesyl pyrophosphate synthetase	0.4	1.2	5.1	0	0	0	0.9	0.9	0.2	0.5	0.4	0.3	1.9	0.5	0.1	0.6	0.2	0.3	0	1.6	0.8	1.4	0.4	1.8	0	0.4	8.2	0	0	1.6
Homo sapiens proteasome (prosome, macropain) 26S subunit, ATPase, 2 (PSMC2) mRNA.	1.1	1.1	0.7	0.7	0.2	1.3	2	1	1.2	1.7	1	1.7	0.7	1.4	1.4	1.4	1	0.6	0.9	0.4	1.8	0.5	1.7	1.3	1	1	0.2	0	0.7	0.5
Human mRNA for KIAA0393 gene, complete cds.	0.1	1.5	0.5	0.4	2.2	2.2	1.4	0.2	1.2	2.8	1.7	0.9	2.2	1.5	0.6	0.4	1.9	1.1	0.4	0.2	0.1	0.4	0.1	3.7	0.1	0.4	0.1	1.1	0.2	0.3
Homo sapiens clone 23675 mRNA sequence.	0.7	0.7	1.3	0.7	0.3	2.4	1.8	1.9	1.7	3	1.2	1.1	1.1	0.7	0.8	0.6	1.5	0.7	1.4	0.3	0.6	0.5	0.6	0.5	0.6	0.8	0.4	0.4	0.7	1.3
MHC class III HLA-RD	0.8	0.7	1.4	3.4	0.3	0.8	0.9	0.4	1.6	1.4	0.3	1	0.9	0.6	1	0.7	1.4	0.7	1.4	0.4	2.3	0.8	1.8	1.1	1.2	1	0.5	0	0.2	1.1
Human ubiquitin gene, complete cds.	0.3	1.7	1.1	2.3	0.7	2.1	1.2	0.4	2.2	2	1.6	1.1	1.3	1	0.8	1.4	0.7	0.6	0.7	0.4	1.1	0.5	0.9	0.7	0.5	0.8	0.3	0.1	0.3	1.4
Homo sapiens p120 catenin isoform 4A (CTNND1) mRNA, alternatively spliced, complete cds.	1.2	0.7	0.6	1.1	0.1	1	1.5	1.3	0.8	3.2	0.5	1.1	1.2	0.3	0.6	0.3	1.7	1.2	2.4	0.8	0.3	0.7	0.3	0.7	1	1.1	1	0.1	1.4	1.6
Homo sapiens solute carrier family 20 (phosphate transporter), member 1 (SLC20A1), mRNA.	4.2	1.2	1.3	0.3	0.7	1.3	1.2	0.1	0.5	0.9	0.7	0.8	0.2	0.8	0.2	0.2	0.6	0.4	3.3	0.2	2.4	0.4	1.6	1.2	0.3	2.5	0.3	0.4	0.4	1.1
Homo sapiens mRNA for KIAA0701 protein, partial cds.	0	1.4	0	1.3	1.8	0.3	4.3	0	0.3	0.9	0.3	0.8	0.8	1.5	0	1.8	2.3	0.9	0	0	1.2	1.3	2.3	1.7	2.4	1.2	0	0	1.4	0
Homo sapiens HLA-B associated transcript-1 (D6S81E) mRNA.	0.8	1	0.9	0.6	0.5	0.6	1.7	0.5	1.2	2.1	1.2	1.2	1.1	1.8	0.8	0.6	2.2	1	0.9	0.6	0.6	1.2	0.8	1.1	0.9	1.5	0.5	0	0.9	1.3
Homo sapiens annexin A1 (ANXA1) mRNA.	2.5	0	0.1	0	0.8	0.1	0.6	1.1	0.3	0.2	0.1	0.4	0	0.2	0.4	0.2	0.8	0.3	12.6	0.1	1.8	0.5	2.5	1.6	0.3	0.9	0.1	0	0	1.5
thymosin beta-10	1.7	0.2	1.3	0.3	0.3	0.7	2.4	0.4	0.3	3.8	0.4	0.4	0.1	1	0.4	0.1	1.1	0.8	0.7	0.3	2.7	0.5	2	2.6	0.3	3.1	0.7	0	0.1	1.2
Homo sapiens CD63 antigen (melanoma 1 antigen) (CD63), mRNA.	0.4	0.5	0.5	0.4	0.3	0.3	1.4	1.2	0.6	0.4	0.5	1.6	0.7	0.5	0.8	0.7	1.5	0.7	3.2	0.5	3.3	1.3	3.3	1.4	0.7	1.3	0.5	0	0.2	1.3
Homo sapiens coatomer protein complex, subunit beta 2 (beta prime) (COPB2) mRNA.	2	0.9	0.9	0.4	0.3	0.5	1.2	0.5	0.5	0.6	0.2	0.9	1.3	0.7	0.4	0.2	1.2	0.7	1.6	0.4	1.9	0.3	2.5	1.2	0.6	3.2	0.4	3.1	0.5	0.9
Homo sapiens aryl hydrocarbon receptor nuclear translocator (ARNT) mRNA.	2.9	2.1	0.6	1.6	1.1	0.1	1.6	0.7	1.2	0.6	0.2	0.2	0.6	0.7	0.3	1	1.2	0.4	4.6	0.7	1.6	0.9	0.9	0.3	0.4	1.2	0	0.9	0	1.5
Human mRNA for Mr 110,000 antigen, complete cds.	1.7	0.8	1.5	1.3	0.2	0.9	1.2	0.6	1.3	1.4	1.1	1.1	0.4	0.8	0.9	2.1	1.3	0.9	1.2	0	1.6	0.9	1.7	1.9	1.2	1.2	0	0	0.9	0
Homo sapiens catechol-O-methyltransferase (COMT), transcript variant S-COMT, mRNA.	1.7	1.2	1	0	0	0.8	1.1	0.8	1.1	1	0.7	0.6	0	0	0.7	1	2.5	1.3	1.7	0.7	1.6	0.9	2.3	1.5	0.9	0.8	0.4	0	1.4	2.4
Homo sapiens RNA polymerase I 16 kDa subunit (LOC51082), mRNA.	0.9	1	0.6	0.6	0.5	0.8	1.3	0.5	0.4	1.7	1.5	0.9	0.8	0.7	0.7	1	1.8	1.1	0.6	0.3	0.6	0.3	0.5	0.8	0.6	0.6	0.3	6.4	0.3	1.7
Homo sapiens proteasome (prosome, macropain) 26S subunit, non-ATPase, 4 (PSMD4) mRNA.	0.9	0.9	1	1.5	0.5	1.4	1.3	0.4	1.1	1.6	0.7	0.9	0.6	0.8	1.3	2.6	1.6	1.3	1.3	0.5	0.9	0.5	0.7	1	1.4	1.6	0.3	0	0.7	0.8
Homo sapiens integrin, alpha 5 (fibronectin receptor, alpha polypeptide) (ITGA5) mRNA.	0.4	0.5	0.4	0	0.2	0	0.2	0.1	0.1	0.1	0.3	0.2	0	0.5	0.3	0	1.3	0.6	3.3	0.2	2.4	0.4	1.6	13.9	1.8	0	0.1	0	0.2	0.9
Homo sapiens pre-B-cell colony-enhancing factor (PBEF) mRNA.	0.5	3	0.8	0.1	2.2	0.2	2.3	0.3	0.2	0.7	0.1	0.3	0.1	0.3	0.6	0.4	0.7	0.3	0.8	0.3	0.3	0.9	1.7	0.7	0.1	0.7	0.2	1	5.9	4.1
Homo sapiens small nuclear ribonucleoprotein polypeptide B'' (SNRPB2) mRNA.	0.7	1.1	1.9	0.9	0.3	1	2	0.8	1.1	2.4	0.4	0.8	0.9	1.6	0.7	1	1.4	0.8	1.1	0.5	0.8	0.5	1.4	1.1	0.6	1.5	0.6	0.3	0.9	0.9
RY-1 putative nucleic acid binding protein	0.3	0.9	0.8	0.3	0.4	1.6	1.5	0.8	1.7	1.6	0.7	1.1	1	0.9	1.1	1.3	1.6	0.9	1	0.3	1.6	1.1	1.9	1.3	0.4	1.4	0.3	1.1	0.4	0.6
Homo sapiens jun B proto-oncogene (JUNB) mRNA.	0.2	0.7	1.5	0.3	1.2	0.4	1.3	1.2	0.5	0.6	1.6	1.5	1.4	1.4	1.1	3.6	2.1	0.4	0.9	0.2	0.1	1	0.9	0.4	1.5	0.2	0.2	0	0.5	3.1
Ins(1,3,4,5)P4-binding protein.	0.3	0.5	3.6	0.1	1.1	1.8	2.3	0.5	3.1	2.1	0.7	1.1	0.5	1.1	0.5	0.4	1.7	0.6	0.9	0.2	1.1	1.2	1.8	0.7	0.5	0.7	0.1	0	0.1	0.6
Homo sapiens potassium intermediate/small conductance calcium-activated channel, subfamily N, member 4 (KCNN4) mRNA, and translated products.	1	1.4	2	0.8	1.5	0	2	1.7	0	0	0	0	0	0.9	0.1	0	0.9	0.3	10.3	0.9	2.8	0.5	0.3	0	0.1	0.1	1.4	0	0	1.1
Homo sapiens heat shock factor binding protein 1 (HSBP1) mRNA, and translated products.	0.4	0.7	0.3	2.5	0.4	1.1	1.2	0.4	1.7	2.2	0.7	1.2	1.1	0.3	1.6	1.1	1.2	0.7	1.1	0.3	1.2	0.5	1.3	0.9	0.3	2.9	0.5	0.9	0.3	0.9
Homo sapiens suppressor of Ty (S.cerevisiae) 5 homolog (SUPT5H) mRNA.	0.6	0.8	1.4	2.5	1.1	0.2	1.6	0.7	1.8	1.7	1.1	0.8	1.7	0.9	1.3	1.1	2	1.3	1	0.6	0.2	0.6	0.7	0.6	0.5	0.7	0.4	0.2	0.7	1.1
Homo sapiens HSPC163 protein (HSPC163), mRNA.	0.3	1.9	0.7	1	1	1	1.4	1.1	0.6	1	0.6	1.3	0.4	0.6	0.7	1.4	2.8	1.7	1.3	0.4	0.6	0.6	2	1.7	0.8	0.7	0.2	0.1	0.7	1.4
Human mRNA for MAP kinase kinase 3b ,complete cds.	0.8	3.7	2.4	0	3.8	0.5	1.2	0.6	0.4	0.3	0.2	0.6	0.4	0.4	0.9	3.8	1.1	1.2	0.7	0.4	0.4	0.3	1.6	0.3	0.7	1.3	0.6	0	0.6	1
Homo sapiens cysteine and glycine-rich protein 1 (CSRP1), mRNA.	0.2	0.1	0.2	0.1	0	1.2	0.3	0.5	3.1	0.2	0.5	0.6	0.1	0.3	0.1	3.2	9	1.4	0.7	0.9	0.3	0.5	0.3	0.4	4	0.3	0.2	0.2	0	0.8
Homo sapiens MAD (mothers against decapentaplegic, Drosophila) homolog 2 (MADH2) mRNA.	0.5	0.6	0.9	0.4	0.3	1.2	2.4	0.6	1.2	2.3	0.3	1.3	0.4	0.9	0.9	1	2.2	1	1	0	1.5	0.7	2.2	2	0.4	2.6	0	0	0	1.1
Homo sapiens catenin (cadherin-associated protein), beta 1 (88kD) (CTNNB1) mRNA.	5.5	0.3	0.8	0.1	0.2	1	0.8	0.9	0.6	1.1	1.1	1	0.5	0.6	0.3	0.2	1.1	0.6	1.1	0	1.4	0.2	0.8	1.2	0.9	1.6	0.4	5	0	0.6
Homo sapiens Arp2/3 protein complex subunit p16 (ARC16) mRNA.	1.4	0.4	1.6	0.5	1	0.8	2.3	0.6	0.8	2.1	0.4	0.5	0.4	1.5	0.3	0.1	1.2	0.6	2	0.2	2.5	0.6	1.8	2.1	0.9	1.3	0.2	0.5	0.3	1.2
Homo sapiens KIAA0431 protein (KIAA0431), mRNA.	0.6	0.4	1.1	0.8	0.2	3.1	1.3	0.4	1.8	3.6	1.2	1.5	1.2	0.8	0.8	0.6	1.6	1.1	0.7	0.6	1	0.7	1.2	0.7	1	1.5	0	0	0	0.6
Homo sapiens Huntingtin interacting protein K (HYPK), mRNA.	1.1	1.4	1.1	0.5	0.4	1.5	1.1	0.3	1.3	1.7	1	1.1	1.3	0.7	1.2	2.3	1.4	1.3	0.6	0.4	0.7	0.9	1	0.9	0.5	1.5	0.6	0	1	1.1
Homo sapiens hook2 protein (HOOK2), mRNA.	1.4	0.8	0.1	0.6	0.1	0.8	0.6	0.9	0.6	1.7	0.6	0.4	3.7	0.6	2	2	1.2	2	1.7	1.7	0.9	0.6	0.3	0.5	0.3	1.9	0.5	0	0.5	1.2
Homo sapiens cytochrome b5 reductase 1 (B5R.1) (LOC51706), mRNA.	1	0.5	0.5	1.2	0.6	0.5	0.5	1.1	0.6	0.7	0.4	1.2	1	0.5	2.6	3.3	1.6	0.7	4.4	0.8	0.9	0.6	1.1	0.6	0.5	0.6	0.2	0.2	0.6	1
Homo sapiens tumor suppressing subtransferable candidate 3 (TSSC3) mRNA, and translated products.	1	0.2	0.3	0	0	0.1	0.3	0.2	0.1	0.1	0	0.2	0	0	0.2	0	0.5	0.3	13.1	0.3	1.1	0.2	1.6	2.8	0.1	4.6	1.9	0	0.1	0.7
Homo sapiens paxillin (PXN) mRNA.	6	0.2	0.4	1	0.6	0.3	1.5	1.1	0.4	0.5	0.4	1	0.6	0.5	0.6	0.7	1.4	0.7	2.5	0.4	0.2	0.7	0.6	1.4	0.6	3.2	0.4	0.4	0.2	1.5
Homo sapiens retinoblastoma 1 (including osteosarcoma) (RB1) mRNA.	0.8	1	2.8	0.5	0.9	1.7	4	0.8	1.7	1.8	1.1	1.2	0.8	2.1	0.9	0.5	1.1	0.7	0.8	0	0.4	0.5	0.4	0.6	0.4	1.9	0	0.3	0.1	0.3
GT197 partial ORF	1	0.8	1.8	0.3	0.6	1.4	1.7	0.5	1.1	1.6	0.8	1.3	0.6	0.9	1.2	1.4	1.5	1.4	0.6	0.7	0.9	0.3	1.2	1.1	0.5	1.6	0.6	0.8	0.8	1.2
Homo sapiens epithelial membrane protein 1 (EMP1) mRNA.	8.5	0	1	0	0.8	0.6	0.2	4.5	0.6	0.6	0.4	1.2	0.3	0.3	0.4	0.2	1.6	0	1	0.1	2.2	0	2.7	1.2	0.1	0.3	0.6	0	0	0.5
Homo sapiens mRNA for KIAA0573 protein, partial cds.	1.1	1.8	2.9	0.7	0.6	0.3	2.3	0.5	0.5	0.4	0.1	0.6	0.6	0.9	0.6	0.3	1.4	1	3.9	0.6	0.6	0.5	1.2	1.2	0.2	1.2	0.7	0	1.7	1.6
alpha-tubulin (b alpha 1)	0	0	0.1	0.1	0	1.5	0	0.1	4.6	16.4	2.2	1.6	0.2	0.1	0.1	0	0.5	0.2	0.1	0	0.2	0.1	0.3	0.5	0.2	0.7	0	0	0	0.1
Homo sapiens ADP-ribosylation factor-like 1 (ARL1) mRNA.	0.5	2	0.5	0.8	0.3	1	1.4	0.6	0.8	0.8	0.5	1.4	1.8	0.5	1.8	1	1.3	1.3	1.3	0	1.2	0.6	1.5	1.2	0.4	1.6	0.3	2.5	0.3	0.8
Homo sapiens procollagen-lysine, 2-oxoglutarate 5-dioxygenase (lysine hydroxylase, Ehlers-Danlos syndrome type VI) (PLOD) mRNA.	0.5	0.7	0.3	0.1	0.3	0.5	0.8	0.4	0.6	0.5	0.1	1.3	0.4	0	1	0.6	2.5	1	0.9	0.6	3	0.9	3.3	3.9	0.3	2.5	0	0.8	1.3	0.9
Homo sapiens cathepsin B (CTSB) mRNA.	8.4	0.6	1.1	1.3	0.2	0.3	1	2.4	0.2	0.3	0.1	0.3	4.9	0.1	0.3	0.1	0.5	0.2	0	0.1	3.1	0	1.6	0.8	0.1	1.1	0.1	0	0.2	0.7
Human mRNA for KIAA0090 gene, partial cds.	1.2	0.1	0.8	1.4	0.3	1.8	1.2	0.3	1.7	1.5	1.1	1.5	1.2	0.6	1.4	1.5	2.1	1	1	0.4	0.3	0.8	0.6	1.8	0.7	1.4	0.4	0.7	0.6	0.3
Homo sapiens mRNA for myosin regulatory light chain, complete cds.	1.6	0.8	0.9	0.4	0.4	0.7	1.3	0.8	0.4	1.3	0.5	0.5	0.5	0.6	0.9	0.5	1.7	1.1	2.2	0.4	0.8	0.5	1.3	2.2	0.2	4.7	0.7	0	0.7	1.5
CDEI binding protein / amyloid protein homologue	2.7	1.3	0.6	0.4	0.4	0.3	0.8	0	0.1	0.5	0.2	1.1	0.9	0.3	0.5	0.1	0.7	0.8	3.2	0	1	0.4	3.9	2.5	0.2	3.5	0.4	0	0.8	2.4
calcyclin / growth factor-inducible 2A9 / prolactin receptor-associated protein (PRA)	5.3	0.2	0.2	0.3	0.8	0.2	0.4	1.7	0.2	0.1	0.2	0.4	0.2	0.1	0.4	0.2	1.3	0.6	1.2	0.4	1.5	0.3	1.5	0.8	0.3	8.1	1.2	0.4	0.3	1.6
ERD2.2 KDEL receptor / ELP-1	1.3	2.2	3	3	0	0	1.5	0.8	0.9	0.6	0.3	0.8	0.8	0.7	1.2	0	0.7	0.7	4.3	0	0	0	4.3	1.7	0	0	1.1	0	0	0
Homo sapiens ras-related C3 botulinum toxin substrate 1 (rho family, small GTP binding protein Rac1) (RAC1), mRNA.	1.4	0.2	0.9	0.2	0.2	0.5	0.4	0.4	0.5	0.5	0.1	0.4	0.1	0.3	0.8	0.4	1.1	0.7	0.4	0.4	4.3	1.2	3.5	2.6	1.4	3.5	1.1	0	0.4	1.9
max gene	0.4	0.7	0	0.2	1.1	1.7	2.4	1	2.1	3.3	1.8	0.9	0.6	1.7	0.5	0.5	1.6	0.9	1	0.6	0	1.7	0.8	0.6	0.7	1.4	0.2	0	0.2	1.6
Homo sapiens CD9 antigen (p24) (CD9) mRNA.	7.7	0.2	0.1	0	0.1	0.6	1	3	1.8	0	0.5	1.3	0.3	0.3	0.3	0.1	1.1	1.1	0.6	0.1	0.5	0.3	0	5.2	0.7	0	0.6	0.9	0	1.6
Homo sapiens hypothetical protein (BM-002), mRNA.	0.8	0.8	1.2	0.5	0.6	1.6	1.6	1.2	1.7	2.7	1.3	1.1	2.2	0.7	0.9	0.2	1.3	1	2.5	0.1	0.8	0.4	1.4	0.6	0.6	1.5	0.1	0	0.3	0.5
Homo sapiens zinc metalloproteinase, STE24 (yeast, homolog) (ZMPSTE24), mRNA.	1.9	0.5	0.9	0.3	0.2	1.2	0.8	0.7	1.1	1.3	0.4	2	0.5	0.4	1	0.4	2.2	0.8	0.8	0.4	1.9	0.6	2	1.3	1.2	2.2	0.6	0.3	1	0.9
Homo sapiens NADH dehydrogenase (ubiquinone) 1 beta subcomplex, 8 (19kD, ASHI) (NDUFB8) mRNA.	0.2	0.7	0.3	0.3	0.1	3	0.9	0.7	2.1	1.7	2.4	1.5	1.3	1	2.3	2.3	1.6	1.1	0.5	0.7	0.4	0.6	0.6	0.5	0.4	0.6	0.5	0.1	0.8	0.8
Homo sapiens KIAA0851 protein (KIAA0851), mRNA.	0.2	0.6	1	0.5	0.9	2.8	1.9	0.8	1.4	2.2	1.5	1.6	1.6	1.9	0.6	0.1	2.2	1	0.9	0.6	0.4	0.5	0.8	0.5	0.2	1	0	0	0.6	1.5
Homo sapiens HLA-B associated transcript-3 (D6S52E) mRNA.	0.5	1	1.4	3.6	0.5	1.1	1.5	0.2	0.8	1.6	1	1.2	0.7	1	1.3	1.6	1.4	0.9	1.4	0.3	0.9	0.5	0.7	0.5	0.3	2	0.3	0.2	0.6	0.9
Homo sapiens Cre binding protein-like 2 mRNA, complete cds.	0.3	0.5	1.1	0.6	0.4	2.3	2	1.3	1.5	1.3	1	2.1	2.8	0.8	0.6	0.2	1.4	0.7	0.8	0.6	0.8	0.7	1.1	0.5	0.3	0.7	0.3	0.6	1	1.6
Homo sapiens type II interleukin-1 receptor antagonist (IL-1ra3) gene, partial cds.	0.7	0.9	1.5	1.7	1.4	1.8	1.1	1	1	1.9	1.9	1.5	1.2	1.1	1.5	0.9	0.8	0.8	1.5	0.5	0.4	0.6	0.4	0.3	0.7	0.8	0.6	0.4	0.4	0.3
Homo sapiens clone 23930 mRNA sequence.	0.3	0.5	0.4	0.6	0.5	1.5	1.5	0.4	1.4	3.4	1.4	1	1.2	1.2	0.6	0.5	1.6	1.1	0.7	0.3	0.2	1	0.6	0.3	0.2	0.9	0	5.8	0	1
t-complex polypeptide 1 gene	3.3	1.2	1.7	1.9	0.5	1.1	1.1	0.6	1	1.9	0.7	0.7	0.5	1	0.8	0.9	1.1	0.8	0.9	0.2	0.8	0.4	0.8	1.3	0.3	2.7	0.3	0.2	0.4	0.7
Homo sapiens mRNA for KIAA0692 protein, partial cds.	1.5	0.7	0.8	0.7	0.7	1.1	1.4	0.7	1.2	3.1	0.8	1.1	1.4	1.3	0.5	0.5	1.7	1.3	1.4	0.2	0.7	0.4	1.5	0.9	0.4	2.5	0.3	0	0.4	0.9
Homo sapiens docking protein 1, 62kD (downstream of tyrosine kinase 1) (DOK1), mRNA.	0.1	0	1.3	0.1	1.5	0.6	2.5	0.5	0.7	0.8	0.5	0.7	0.2	0.7	1	0.2	2.2	1.8	0.5	0.5	4	0.4	3.7	0.4	0.7	1.7	0.3	0	0	2.7
Homo sapiens lectin, galactoside-binding, soluble, 1 (galectin 1) (LGALS1) mRNA.	0.7	0	0.2	0.1	0.2	0.5	0.5	2.4	0.5	0.3	0.1	0.6	0	0.1	1	0.9	3.8	0.8	0.3	0.3	3.9	1	3.8	3.6	0.5	2.7	0.1	0.6	0	0.5
Homo sapiens voltage-dependent anion channel 1 (VDAC1) mRNA.	3.2	0.7	0.8	0.2	0.2	1.4	0.5	0.7	0.5	1.2	1	1.2	0.4	0.4	3	4.5	0.6	0.9	0.7	0.3	0.7	0.3	1.3	0.8	0.3	3	0.3	0	0.4	0.3
Homo sapiens ribonuclease/angiogenin inhibitor (RNH) mRNA.	0.9	0.7	1	1.1	0.6	1.3	1.9	1.3	2.2	0.8	0.9	1	0.7	0.6	1	0.6	1.7	1	1.2	0.2	1.9	0.6	1.9	0.8	0.3	1.8	0.2	0	0.5	1.2
Human protein disulfide isomerase-related protein P5 mRNA, partial cds.	4.6	1.2	1.4	0.3	0.4	0.6	1.7	0.4	0.6	0.8	0.3	0.8	0.9	0.5	0.5	0.2	0.7	0.7	2.4	0.4	0.9	0.3	1.8	1.8	0.2	4.1	0.3	0.2	0.7	0.4
Homo sapiens selenophosphate synthetase 2 (SPS2), mRNA.	0.5	5.2	1.6	0.3	0.3	1	1.7	0.4	0.7	0.9	0.7	1	0.6	1.3	0.4	0.4	0.7	1.7	0.5	0.3	0.5	0.1	0.5	0.3	0.3	0.7	0.4	3.2	3.2	0.5
globin gene	0.5	0.4	0.8	0.7	0.2	2.6	0.8	1.3	2.4	2.4	1.7	2.3	2.4	0.5	0.4	0.8	1	0.9	0.4	0.3	1	0.3	0.9	1.3	0.2	1.4	0.6	0	0.4	0.9
anonymous mRNA	1	1.7	1.6	0.7	0.5	0.8	1.9	0.6	1.1	1.4	0.7	1.1	1.4	1.2	0.6	0.3	1.3	1.1	2.5	0.4	0.8	0.4	0.8	1	0.4	2	0.2	1.3	0.7	0.7
Homo sapiens STAT induced STAT inhibitor-2 (STATI2), mRNA.	0.3	0.8	0.9	0	0.3	0.4	0.6	0.2	0.3	3.7	0.3	1.1	1.9	0.4	1.4	0.4	7	0.3	1.7	0.9	0.3	1.3	1.1	0	1.3	0.2	0	0	0.9	2
Homo sapiens fibroblast growth factor (acidic) intracellular binding protein (FIBP), mRNA.	1	0.3	1.7	0.8	0.2	2	1.1	0.6	1.1	1.6	0.8	0.9	0.3	0.5	0.8	0.6	0.7	0.5	0.5	0.4	4.4	0.5	2.1	2.6	0.5	0.9	0.3	1.4	0.2	0.7
Homo sapiens T-cell acute lymphocytic leukemia 1 (TAL1) mRNA.	0	8.2	0.6	0	5.5	0.1	0.5	0	0.4	0.5	0.2	0.4	0	0.5	0	0	0	0.4	0.9	0.6	0	0	0	8.9	0	1	0	0	0	1.5
Homo sapiens arylacetamide deacetylase (esterase) (AADAC) mRNA.	0.1	17	0	0	0	0	0.2	1.1	0	0.1	0	0.1	0	0	0	0	0	2.2	0.8	0	0	0.1	0	0	0	0.2	0	0	7.7	0.3
angiotensinogen (AGT)	0.2	15.5	0	0.1	0	0.7	0	0.1	1	0.1	0.5	0.1	0.1	3	0.4	0.1	0	0	0.1	0	0.1	0.1	0.1	0.1	0.1	0	0	1.5	6.5	0
DNA for insulin-like growth factor II (IGF-2); exon 7 and additional ORF	0.9	16	0	0	0	0	0	0	0.1	0.1	0	0.6	0	0	0.2	0.1	0.3	0.1	8.4	0.1	1	0.4	0.2	0	0.9	0.1	0	0	0.4	0.1
Homo sapiens fibrinogen, gamma polypeptide (FGG), mRNA.	0	10.2	0	0	0	0	0	0	0	0	0	0	5.8	0	0	0	0	0	0.4	0	0	0	0	0	0	0	0	0	13.5	0
Homo sapiens hypothetical protein (LOC51322), mRNA.	0.4	0.6	1.6	0.9	0.7	2.1	2.1	0.4	1.1	1.3	1.6	1.3	0.6	1.3	1.1	0.7	1.3	0.6	1.1	0.2	1.4	0.9	1.2	0.9	1.6	1.1	0.2	0.8	0.2	0.9
Homo sapiens protease inhibitor 4 (kallistatin) (PI4) mRNA.	0.1	23.6	0	0.1	0	0.1	0.3	0.1	0.2	0.1	0.1	0.3	0.1	0.3	0.1	0.1	0.1	0	0.1	0.7	0	0.1	0	0	0.1	0.1	0	0.7	2.7	0
Homo sapiens antithrombin III (AT3), mRNA.	0	10.4	0	0	0	0	0	0	0	0	0	0	0	0	4.5	3	0	0	0	0	0	0	0	0	0.1	0	0	0	12	0
Homo sapiens epididymal secretory protein (19.5kD) (HE1) mRNA.	1.3	0.4	2.8	0.7	0.1	0.3	1.5	0.6	0.7	0.3	0.2	1	0.5	0.4	0.6	0.1	0.9	0.4	0.7	0.4	3.8	0.7	1.4	1.5	0.5	1.6	0.3	2.9	0.5	2.9
H.sapiens mRNA for insulin-like growth factor binding protein-3.	0	0.7	0.2	0	0	0	1.3	0.2	0	0.3	0	0	0.5	0	0.2	0	2	0.6	11.1	0.1	7.5	0.4	3.5	0.3	0	0.8	0	0	0.2	0.1
Homo sapiens glypican 3 (GPC3) mRNA.	0.3	7.3	6.5	0.4	0	0.3	0.3	0	0	0	0	0.1	0.3	0.4	0.4	0	0.2	0.1	12.3	0	0.2	0.2	0	0	0.1	0	0.2	0.2	0	0.2
Homo sapiens F1Fo-ATPase synthase f subunit (ATP5JL) mRNA.	0.4	1	0.5	0.7	0.3	0.8	0.8	0.4	0.7	1.2	0.8	0.9	0.6	0.5	2.5	3	0.7	0.9	0.4	0.5	2.4	0.7	3.2	2.7	0.5	0.9	0.7	0	0.6	0.7
Homo sapiens HSPC041 protein (LOC51125), mRNA.	0.2	0.3	0.4	0.6	0.1	1.3	0.8	0.7	2.3	1	0.5	0.6	0.3	0.4	0.3	0.4	0.7	0.5	0.8	12.4	0.3	0.3	0.5	0.3	0.7	0.4	0.4	1	0	1.5
Homo sapiens LR8 protein (LR8), mRNA.	3.4	3.5	1.3	1.3	0	0.1	1.1	1.4	0.3	0	0.1	0.7	4.6	0	0.3	0.2	0.3	1.1	0.5	0.4	0	0.6	3.4	0.2	0.2	0.1	0.6	0.6	3.3	0.5
Homo sapiens inter-alpha (globulin) inhibitor, H2 polypeptide (ITIH2) mRNA.	0	13.8	0	0	0	0	0	0	0.1	0.1	0	0	4.5	0	0	0	0	0	0	0	0	0	0	0	0	0.4	0	0	10.9	0
Homo sapiens fatty-acid-Coenzyme A ligase, long-chain 4 (FACL4) mRNA.	2	7.4	0.4	0.7	0.1	0.8	1	0.6	1	1.4	0.5	0.4	0.4	0.6	0.7	0.3	0.7	0.4	2.3	0.1	1	0.2	1.4	0.6	0.7	1.6	0.1	0.6	0.5	1.2
Homo sapiens cytochrome P450, 51 (lanosterol 14-alpha-demethylase) (CYP51) mRNA.	6.6	4.2	0.6	0.9	0.1	1.3	0.4	0.4	2.3	1.6	0.6	1.1	0.6	0	0.2	0.1	0.4	0.5	0.3	0.2	0.6	0.2	1.5	0.2	0.9	1.2	0.4	0	1.5	1
Homo sapiens NADH dehydrogenase (ubiquinone) Fe-S protein 4 (18kD) (NADH-coenzyme Q reductase) (NDUFS4) mRNA, and translated products.	0.5	0.8	0.2	0.6	0.3	2.2	0.8	1	1	2.2	1.1	1.6	0.8	0.4	1.8	2.9	1.2	0.7	0.7	0.5	1.5	0.8	1.5	1	1.1	1	0.5	0.2	0.3	0.7
Homo sapiens membrane protein, palmitoylated 1 (55kD) (MPP1) mRNA.	0.2	4.4	0.6	0.3	3.6	1.8	1.9	0.3	0.8	0.9	1.4	0.7	0.4	3.9	0.5	0.6	0.6	0.8	1.9	0.2	0.6	0.4	0.3	0.6	0.8	0.5	0.1	0	0.3	0.8
Homo sapiens histidine triad nucleotide-binding protein (HINT) mRNA.	0.5	1.9	0.5	0.8	0.5	2.1	1.5	1	1.1	2.1	1.8	1.1	1.6	0.7	0.9	1.6	1	0.8	0.5	0.4	0.7	0.5	1.3	1.4	0.4	0.8	0.6	0.1	1	0.8
Homo sapiens hemoglobin, beta (HBB), mRNA.	0	1.9	0	0	25.1	0	0	0	0	0	0	0	0.2	1.9	0	0	0	0	0.2	0	0	0.2	0	0	0	0	0	0	0	0.2
Homo sapiens haptoglobin (HP) mRNA.	0	10.5	0	0.1	0	0	0.7	0	0	0	0	0	0.1	0	0	0	0	0	0	0	0	0	0	0	0.1	0	0	0	17.7	0.8
Homo sapiens complement component 1 inhibitor (angioedema, hereditary) (C1NH) mRNA.	0	2.8	2.5	0.3	0.2	0	1.1	1.3	0	0.2	0.5	2.2	0	0.6	0.7	0.5	2.6	1	0.5	2.6	1.2	1.6	1.5	0	0.3	0.4	0	0.3	4.4	0.9
Homo sapiens retinol-binding protein 4, interstitial (RBP4), mRNA.	0	10.1	0	0	0	0.3	0.6	1.2	0.1	0.1	0	0.7	1.4	0.2	0.1	0	0.1	0	0.1	0	0.1	0.5	0	0	0.1	0	0	0.6	13.5	0
Homo sapiens aldolase B, fructose-bisphosphate (ALDOB) mRNA.	0	1	0	0	0	0	0	0	0	0	0	0	0	0	0	0	0	0.2	0	0	0	0	0	0	0	0	0	28.8	0	0
histone H1(0)	0.8	4.7	0	0.2	1.8	1.7	0.5	0.6	0.9	3.6	2	1	0.6	1.2	0.6	1	1.5	0.9	0.4	0.3	1.5	0.4	0.9	0.2	0.2	0.2	0.2	0.8	0.7	0.6
cytochrome P4502C9 (CYP2C9)	0	3.6	0	0	0	0	0	0	0	0	0	0	0	0	0	0	0.1	2.4	0	0.5	0	0.1	0	0	0	0	0	0.3	23	0
adrenal specific	0	6.8	0	1.2	0	0	0	0.2	0	0	0	0	12	0	0.2	0.1	0	0	9.2	0	0	0	0	0	0	0	0	0	0	0.2
Homo sapiens chaperonin containing TCP1, subunit 2 (beta) (CCT2) mRNA.	2.4	0.9	1	4.2	0.4	1.4	1	0.4	0.8	3.6	1.2	0.8	0.7	1.4	0.4	0.6	1	0.8	0.7	0.2	0.5	0.4	0.8	1	0.6	1.7	0.2	0.2	0.4	0.5
fibronectin (fn) 3' coding region and flank	1.5	0.2	0	0	0	0	0	0.1	0	0.1	0	0.1	0.1	0	0.1	0	0.1	0	4.6	0	7.5	0.2	6.8	3.6	0.3	4.4	0	0	0.1	0.1
Homo sapiens mutL (E. coli) homolog 1 (colon cancer, nonpolyposis type 2) (MLH1) mRNA.	1.9	0.7	1.5	1.9	0.9	1.2	1.7	0.4	1.4	1.6	0.9	0.9	2.1	1.1	1.6	1.3	1.1	0.9	1	0.3	0.8	0.3	0.8	0.4	0.2	0.9	0.4	0	0.8	0.8
mki67a (short type) for antigen of monoclonal antibody Ki-67	4.1	6.8	4.3	0.4	3.3	0.1	0.8	0.1	0.1	0.2	0.1	0	0	4.2	0.1	0.3	0.8	1.1	0.3	0	0.4	0.2	0.6	0.6	0.1	0.8	0.3	0	0	0
Homo sapiens RAD54, S. cerevisiae, homolog of, B (RAD54B), mRNA.	0.9	1.9	0.6	2.2	1.1	1.1	2.1	0	0.7	1.9	0.4	1.7	1.6	3.1	0.2	0.2	0.6	0.3	0.3	0.6	0	0	2.1	0	1	2.5	0	1.6	1.2	0
Homo sapiens VAMP (vesicle-associated membrane protein)-associated protein B and C (VAPB) mRNA.	1.2	0.8	1.1	0.5	0.6	1.6	1	0.5	0.8	1.3	0.6	1.2	0.9	0.6	2.6	2	2.4	1.6	1	0.3	0.5	0.4	0.9	0.8	1.1	1.7	0.4	0.1	0.9	0.6
Homo sapiens alcohol dehydrogenase 3 (class I), gamma polypeptide (ADH3) mRNA.	0	4.2	0.1	0	0.2	0	0.4	6.7	0	0	0	0.1	0	0.2	0.5	0.2	0.8	2.5	0	1.3	0	3.6	0	0	0.8	0.1	0.8	0	6.4	1
fibrinogen alpha-chain	0	10.5	0.6	0	0	0	0	0	0.1	0.2	0.2	0	0	0	0.3	0.1	0.1	0.1	0	0.5	0.3	0	0	0	0.1	0.1	0	0	17	0
Homo sapiens KIAA0382 protein; leukemia-associated rho guanine nucleotide exchange factor (GEF) (KIAA0382), mRNA.	0.9	0.9	0.5	0.1	0.5	2.1	1.1	1.4	0.6	2.6	1.1	1.9	1	0.3	1.1	0.5	2.1	1.3	1.2	0.3	0.4	0.6	0.7	0.5	0.6	1.2	0.2	2.1	1.2	1.2
Homo sapiens CD24 antigen (small cell lung carcinoma cluster 4 antigen) (CD24), mRNA.	1	0.6	0.5	0	1.2	0	0.2	0.2	0.8	8.3	0	0.4	0	0	0	0	1	0.1	0.5	1.6	0	0	0	0	0.1	8.6	2.4	2.2	0	0.2
blood coagulation factor XII (Hageman factor)	0.3	5.6	0	0	0	0.3	0	0	0.3	0.8	0	0	0.1	0	0.1	0	0.2	0.3	0	3.3	0	0	0	0.1	0.4	0.2	0	0	17.9	0
Homo sapiens NADH-ubiquinone oxidoreductase subunit CI-SGDH mRNA, complete cds.	0.1	0.3	0.1	0.5	0.1	0.8	0.7	0.7	0.3	0.5	0.4	0.5	0.3	0.3	1.3	1.3	0.3	0.3	0.3	0	0.3	0.2	0.4	0.3	0.5	0.3	0	18.9	0	0
Human mRNA for KIAA0183 gene, partial cds.	1.9	0.8	1.3	0.2	0.7	0.8	1.7	1.1	0.7	0.8	0.6	1	1.2	1.2	1.3	0.9	1.3	1.5	2.3	0.6	0.3	0.4	0.7	0.4	0.6	1.6	0.6	0.8	1.4	1.3
Homo sapiens eIF4GII mRNA, complete cds.	0.7	0.4	1.5	2.9	1.2	3.6	1.5	0.3	1.4	3.7	0.9	1.5	1.7	0.6	0.3	0.3	1	0.3	0.4	0.2	0.7	0.5	1.5	0.6	0.5	1.2	0.1	0	0.4	0.3
vitamin D-binding protein (GC)	0.1	11.8	0	0	0	0	0	0.1	0	0	0	0	0	0.1	0	0	0.1	0.1	0.1	0	0	0	0	0.1	0.1	0	0	0	17.1	0
Homo sapiens protein kinase C, zeta (PRKCZ) mRNA.	0.4	0.1	0.3	1.5	0	4.4	0.3	0	1.7	2.9	4	0.4	0.6	0.1	0.6	0	0.3	1.2	8.9	0.1	0.1	0	0	0	0	0.6	0.4	0	0.1	1.1
Homo sapiens clone 23887 mRNA sequence.	0.4	1.1	0	0	0.1	3.2	0.2	0.8	0.5	3	1.6	0.3	16.3	0.1	0.1	0.1	0.1	0.2	0.5	0	0.1	0	0.3	0.1	0.2	0.1	0.2	0	0.2	0
protein disulfide isomerase related protein (ERp72)	0	3.5	1.7	1.7	3.9	1.2	2	0.5	1.6	1.8	1.2	0.8	1.7	1	0.5	0.6	1.2	0.9	0.5	0.4	0.2	0.2	0.3	0.3	0.2	0.2	0	0.9	0.5	0.7
Homo sapiens alpha-2-macroglobulin (A2M), mRNA.	0	8.6	0.2	0	0.1	0.2	1.3	0.4	0.6	0.2	0.1	1.2	0.4	0	1.1	0.2	2.5	1.2	0.5	0.4	0	1.5	0	0	0.5	0	0.1	0	4.2	4.3
Homo sapiens 3-hydroxy-3-methylglutaryl-Coenzyme A synthase 2 (mitochondrial) (HMGCS2) mRNA.	0	4.7	0	0.3	0	0	0.1	0.1	0	0	10	7.1	0	0	0.5	0.4	0.1	2.1	0	0.4	0	0	0	0	0.1	0	1.7	0	2.4	0
fibrinogen alpha chain	0	9.2	0	0	0	0	0	0	0	0	0	0	0	0	0	0	0	0.1	0	0	0	0	0	0	0	0	0	0	20.7	0
Homo sapiens complement component 4B (C4B), mRNA.	0	9.1	0.7	0.1	0	0.2	0.7	0	1.4	0.2	0.1	1.8	0.2	0	0.4	0.3	0.6	0.4	0.1	0.3	0.1	0.3	0	0	0.4	0	0	0	12.3	0.3
Homo sapiens transferrin (TF) mRNA.	0	12.8	0	0	0	1.3	0.2	0.1	9.1	0	0.5	2	0	0	0	0	0	0	0	0	0	0	0	0	0	0	0	0	4	0
CD14 antigenCD14 antigenHomo sapiens CD14 antigen (CD14) mRNA.	0	2.5	4.2	0.1	0.8	0.3	1.5	0.2	0.7	0.7	0.3	1.2	0.3	0.4	0.8	0.2	1.4	0.7	2.5	0	0.9	1.4	0.3	0	0.1	0	0	0	5.8	2.6
plasminogen activator inhibitor 1 (PAI-1)	0.5	1.2	0.5	0	0	0	0.3	0	0	0	0	0.2	0	0.1	0.1	0	0.1	0	3.4	0	0.2	9.5	1.2	11.5	0	0	0	0	0.5	0.7
Homo sapiens YME1 (S.cerevisiae)-like 1 (YME1L1), mRNA.	1.5	1.1	1.8	0.8	0.6	1.1	1.7	0.9	0.9	1.5	0.8	1.3	1.6	1.1	1	1.2	1.6	1.3	1.6	0.1	0.8	0.4	1	0.7	0.9	1.5	0.2	0	0.3	0.5
Human mRNA for KIAA0219 gene, partial cds.	0.7	0.9	1.3	0	0.5	0.5	0.9	0	1.7	2.1	0.7	5.7	0.8	1.3	0.4	0.3	0.2	0.2	1.1	1.4	0.4	0.5	0.1	0	3	2.8	0	0	0	2.5
AMP deaminase isoform L (AMPD2)	0.2	0.5	0.6	0.4	0.5	2.1	1.6	0.2	1	2.7	1.4	1.2	4.4	0.7	0.3	0.2	1.4	1.7	0.4	0.6	0.6	0.3	1	1	0.1	2.3	0.2	0.2	1	1.3
Homo sapiens protein phosphatase 1, regulatory (inhibitor) subunit 1A (PPP1R1A), mRNA.	0	0.6	0	0.1	1	0.7	0	5.6	0.9	1.6	0.2	0.1	0.1	0.1	2.9	8.6	1.6	0.7	0.1	0.3	0	2.1	0.1	0	0.3	0.7	0	0	1.7	0
Homo sapiens ubiquitination factor E4A (homologous to yeast UFD2) (UBE4A), mRNA.	0.3	0.9	0.9	0.7	0.6	1.8	1.7	1	1.8	2.3	1.4	1.1	0.9	1.1	0.9	2.3	1.8	1.2	0.9	0.5	0.7	0.6	0.8	0.7	0.3	1.2	0.3	0	0.8	0.6
Homo sapiens metalloprotease 1 (pitrilysin family) (MP1), mRNA.	1.7	0.5	1	1.5	0.4	1.4	1.1	0.6	0.9	1.7	1	1	1.2	1.1	1.1	1.8	1.3	0.8	0.3	0.6	1.2	0.3	1.2	1.1	0.7	1.9	0.3	0.2	0.9	0.9
alpha-1 acid glycoprotein	0	3.3	0	0	0	0	0	0	0	0	0	0	0	0	0.1	0	0	0	0	0	0	0	0	0	0	0	0	0	26.6	0
Human uncoupling protein homolog (UCPH) mRNA, complete cds.	0	2.2	7.3	0.2	1.3	0.1	4.2	0.4	0.4	0.3	0.4	0.5	0.2	4.3	0.3	1.4	0.5	0.8	0.3	0.5	0	0.3	0	0.2	0.1	0.6	0.4	0.2	0.2	2.6
Homo sapiens apolipoprotein C-II (APOC2) mRNA.	0	20.1	0	0	0	0.1	0	0.1	0.2	0	0	0	0	0	0	0	0	0.1	0	0	0	0	0	0	0	0	0	0	9.4	0
Homo sapiens LISCH protein (LOC51599), mRNA.	1.6	2.4	0.7	1	0.1	0.3	0.8	0.4	0.4	0.3	0	2.3	0.7	0.2	0.2	0.1	1.1	1	3.3	1.2	0	0.1	0.1	0.1	0.3	4	2.5	0	3.7	1.1
Homo sapiens intergenic DNA between SURF-2 and SURF-4.	2.1	1	1.5	0.6	0.3	0.6	1	0.9	0.6	0.8	0.4	0.8	1.3	0.7	0.7	0.3	1.4	1	2.1	0.3	2	0.7	3.1	1.6	0.4	1.9	0.3	0.3	0.5	0.7
Homo sapiens thioredoxin-like, 32kD (TXNL) mRNA.	0.4	1.1	0.6	1	0.4	1.3	1.1	0.5	0.9	2.6	0.8	1.1	0.8	0.9	2.4	1.6	1.6	1.6	0.8	0.5	1.3	0.9	1.4	1.1	0.7	1.1	0.3	0	0.6	0.7
Homo sapiens chromosome 4 open reading frame 1 (C4ORF1), mRNA.	0.9	0.5	0.5	0.5	0.3	2.6	1	0.4	1.5	2.6	1.4	1.5	3.2	0.6	1.9	0.9	1.4	1.1	0.7	0.5	0.7	0.3	0.7	0.5	0.6	1.6	0.3	0	0.5	0.8
Homo sapiens clusterin (complement lysis inhibitor, SP-40,40, sulfated glycoprotein 2, testosterone-repressed prostate message 2, apolipoprotein J) (CLU) mRNA.	0.1	3.3	1.2	4.5	0.1	2	0.2	0.3	4	0.6	2.4	1.8	0.6	0.6	0.2	0.2	1.2	0.5	0.2	0.4	0.2	0.2	0.2	1.4	0.3	0	0	0	3.1	0.3
Homo sapiens beta 3 endonexin (HSU37139), mRNA.	0.3	0.8	0.6	4	0.9	1.5	2	0.8	1	1.3	0.9	1.5	1.6	1.8	0	1.4	2.6	0	1	0.9	0.2	0.5	1.5	0.7	0.8	0.5	0.2	0	0.2	0.4
Homo sapiens mRNA for KIAA0611 protein, partial cds.	0.1	0.3	0.1	0.6	0.1	5.3	0.1	1.5	2.7	6.4	1.8	0.7	1.2	0.2	0.7	0.3	1.2	0.8	0.1	0.5	0.7	0.6	0.9	0.4	0.5	0.9	0.2	0.2	0.3	0.5
Homo sapiens amyloid P component, serum (APCS) mRNA.	0	14.8	0.2	0	0	0	0	0	0	0	0	0	0	0	0	0	0	0	0	0	0	0	0	0	0	0	0	0	14.9	0
SP40,40	0	1.1	1	0.9	1.6	1.3	0.2	0.8	1.5	0.3	0.4	1.3	0.4	0	1	0.1	3.4	0.5	0.4	0.6	2.2	0.8	2.1	4.7	0.7	0	0	0	1.9	0.8
Homo sapiens transaldolase 1 (TALDO1), mRNA.	1.2	1.2	1.5	0.2	2.3	1.2	1.3	1.1	2.4	1.4	0.8	0.6	0.3	0.9	0.6	0.6	0.8	0.7	0.9	0.2	1.5	0.3	1.3	1	0.3	3.6	0.3	0.2	0.2	0.8
fibrinogen beta-chain	0	7.5	0	0	0	0	0	0	0	0	0	0	0	0	0	0	0	0	0	0	0	0	0	0	0	0	0	0	22.5	0
Homo sapiens delta-6 fatty acid desaturase (FADSD6) mRNA.	5.4	1.5	0.3	0	0	0.6	0.1	13.2	1	1.9	0.2	0.7	0.3	0.2	0.2	0	0.7	0.3	0	0	0.2	0	1.5	0.1	0.2	0.6	0	0	0.4	0.2
Human clone 23722 mRNA sequence.	1.8	0.8	1.7	0.5	0.6	0.8	1.6	0.7	0.6	1.8	0.4	1	0.8	0.8	1.7	0.5	2.4	1.2	0.8	0.5	1	0.6	1.1	0.9	1.2	1.5	0.3	0	0.8	1.4
Homo sapiens target of myb1 (chicken) homolog (TOM1), mRNA.	0.2	1.5	0.6	0.7	0.6	1.5	0.9	0.8	1.3	0.9	0.8	1.2	1.3	0.5	1.4	2.7	1.3	0.9	2.5	0.3	1	0.6	1.5	0.5	0.1	0.8	0.3	0.1	1.4	1.8
Homo sapiens CGI-48 protein (LOC51096), mRNA.	1.2	0.7	1.3	2.4	0.7	1.4	1.8	1	1.1	2.3	1.1	1	1	0.8	0.3	0.6	1.4	1.2	1.5	0.5	0.7	0.7	1.2	0.7	0.2	1.4	0.3	0	0.6	1.1
expressed pseudo TCTA at t(1;3) translocation site	0.3	0.5	0.8	0.9	0.2	1.7	1.5	0.6	2.5	1.5	0.8	1.6	2.7	0.9	1.2	0.6	1.8	1.5	1.2	0.5	0.5	0.2	0.9	0.6	0.4	1	0.4	0.5	1	1.1
Homo sapiens lipase, hepatic (LIPC) mRNA.	0	22.8	0	0	0	0.3	0.2	0.1	0.2	0.5	0	0.1	0.2	0.2	0.1	0.1	0.1	0.1	0	0	0.2	0	0.2	0	0	0.2	0	1.4	2.8	0
C-reactive protein	0	2.3	0	0	0	0	0	0	0	0	0	0	0	0	0	0	0	0	0	0	0	0	0	0	0	0	0	0	27.7	0
Homo sapiens mitogen-activated protein kinase 6 (MAPK6), mRNA.	3.2	1.5	0.4	1.6	0.2	1.6	0.8	0.8	1	2	1.4	0.8	0.9	0.7	0.3	0.6	1.6	0.5	0.9	0.6	1.2	0.5	1.5	0.6	0.3	1.6	0.5	0.4	1.1	0.7
kininogen	0	15.4	0	0	0	0	0	0	0	0	0	0	0	0	0	0	0	0	0	0	0	0	0	0	0	0	0	2.2	12.3	0
Homo sapiens major histocompatibility complex, class I, A (HLA-A) mRNA.	0.2	0.3	2.2	0.1	0.6	0.3	4.6	1.3	0.4	0.4	0.4	1.1	0.6	2.1	0.5	0.3	1.2	0.9	0.4	0.6	5	0.5	1.5	0.5	0.8	0.7	1.1	0.2	0.2	1
Homo sapiens aldo-keto reductase family 1, member C1 (dihydrodiol dehydrogenase 1; 20-alpha (3-alpha)-hydroxysteroid dehydrogenase) (AKR1C1) mRNA.	0	9.5	0	0.1	0.1	0.1	0	3.8	0.4	0.7	0.1	0.3	0.2	0	0.5	0.7	0.3	0.2	0	0.5	5.1	0.7	3.8	0	0.6	0	0	0.3	1.3	0.7
Homo sapiens phenylalanine-tRNA synthetase-like (FARSL), mRNA.	0.5	1.3	1.8	0.2	0.4	1.8	1.2	0.1	1.2	1.8	0.7	0.9	0.2	0.6	0.6	0.7	0.6	0.6	0.4	0.3	1.7	0.6	1	1.3	0.6	1.1	0.8	5.9	0.4	0.7
Homo sapiens thyroxin-binding globulin (TBG) mRNA.	0.1	15.5	4.2	0	0	0	0	0.2	1	0.3	0	0.1	0	0	0.3	1.4	0.2	0	1.5	0.4	0	0	0	0	0	0	0.3	0	4.6	0
plasma inter-alpha-trypsin inhibitor heavy chain H(3)	0	18.4	0	0.1	0	0	0.4	0.1	0	0	0	0	0.1	0	0	0	0.1	0.1	0	0	0	0.1	0	0	0.2	0	0	0	10.2	0
metallothionein-Ie	0.9	4.5	2.7	0	0	0.2	3.2	0	0.5	0.1	0.2	0.4	2.1	1.5	0.1	0.1	0.5	1.9	0.5	0.9	0	0.6	0.2	0.4	0.2	0.9	0	0	4.1	3.2
Homo sapiens general transcription factor IIB (GTF2B) mRNA.	0.4	1.8	1	0.5	0.3	0.8	2.6	0.6	0.7	1.4	0.7	0.9	0.9	1.3	1.3	2.2	2.5	2.6	0.9	0.4	0.5	0.2	0.7	0.5	1.7	0.5	0.5	0	0.9	0.8
Homo sapiens EDRF protein (LOC51327), mRNA.	0	14.8	0	0	12.5	0	1.4	0	0	0.1	0	0	0.1	0	0	0.2	0	0	0	0	0	0.1	0	0	0.2	0.3	0	0	0	0.2
Homo sapiens aldehyde dehydrogenase 2, mitochondrial (ALDH2) mRNA.	0.2	2.1	0.3	0.3	0.2	1.7	0.6	3.7	1.5	0.7	1	1	0.4	0.4	2	1.5	0.9	0.9	0.3	0.6	0.4	1.4	0.2	0.9	0.9	0.3	0.2	1.4	2	1.9
Homo sapiens clone 24766 mRNA sequence.	1.6	0.7	1.7	0.8	0.2	0.6	1.3	0	1.1	2.3	0.9	0.9	1.1	0.8	0.4	2	1.8	1.1	0.9	0.7	0.2	1.3	2.1	0.9	1	1.1	0.2	0.7	0.7	0.8
apolipoprotein C-III (apoC-III)	1.2	0.7	0.9	0.4	0.2	1	0.7	0.5	0.9	1.5	0.5	1.2	0.3	0.3	2.8	5.3	0.6	0.7	0.5	0.8	0.9	0.6	1.2	0.4	1.2	0.8	1.7	0	0.6	1.6
Homo sapiens carbonyl reductase (LOC51181), mRNA.	0.3	1.9	0.6	0.6	0.3	1.6	0.9	1	1.4	1	2.2	0.9	0.7	0.5	2.2	2.1	0.8	0.8	0.6	0.9	0.6	1	0.3	0.6	0.5	0.3	0.4	1.4	2.7	0.8
MHC class II HLA-SB-alpha	0.1	0.3	5.3	0.1	0.2	0.5	6.8	0.9	0.9	0.1	0.3	1.1	0.3	0.9	0.8	0.3	1.6	1.7	0.2	0.4	0.1	0.5	0.1	0	0.4	0.1	0.3	1.5	0.2	4.1
Homo sapiens protein phosphatase 3 (formerly 2B), catalytic subunit, gamma isoform (calcineurin A gamma) (PPP3CC) mRNA.	0.4	0.3	1.2	3.9	0.5	0.9	2	0.7	0.7	1.8	0.5	1.2	0.6	0.6	1.9	2.1	2.2	0.6	1.1	0	0.4	1.5	1.5	0.7	0.6	0.7	0	0	0	1.2
Homo sapiens formyltetrahydrofolate dehydrogenase (FTHFD), mRNA.	0.5	3.2	0	0.8	0	2.1	0	1.1	2.1	0.6	1.1	1.2	0.5	0	1	6	0.7	0.2	1.1	0.2	0	2	0.2	0	0.8	0	0	0.5	4	0
Homo sapiens autocrine motility factor receptor (AMFR) mRNA.	1	0.3	0.9	0.7	0.2	1.9	0.5	0.5	1.2	1.7	1	1.9	0.6	0.2	0.9	0.6	0.8	0.4	2.1	0.4	3.5	3.2	2.6	0.6	0.8	0	0.5	0	0.8	0.3
Homo sapiens UMP-CMP kinase (LOC51727), mRNA.	0.7	0.6	0.7	0.2	0.5	0.7	1.7	0.8	0.7	1.2	0.4	0.7	0.9	0.4	1.9	0	3	2.6	0.7	0.4	1.4	0.5	1.3	1	2.7	1	0.4	1.2	1	0.9
IgM heavy chain complete sequence	0.1	0.4	21.7	0.1	0	0	4.2	0	0	0	0	0	0.2	0.6	0	0.2	0.1	0.5	0.1	0.4	0	0.2	0	0.2	0	0.1	0.1	0.1	0.4	0.3
Homo sapiens collagen, type I, alpha 2 (COL1A2) mRNA.	0.1	0.1	0	0.1	0.5	0	0	0.9	0	0.1	0	0.1	0	0	0.1	0	0.5	0.1	0.3	0	18.4	0	8.3	0	0.1	0	0	0	0	0.2
Homo sapiens alanine-glyoxylate aminotransferase (oxalosis I; hyperoxaluria I; glycolicaciduria; serine-pyruvate aminotransferase) (AGXT), mRNA.	0.1	10.4	0.3	0.2	0.2	0.3	0	0.1	0.2	0.3	0.1	0.2	0.1	0	0.4	0.4	0.2	0.1	0.1	5.9	0.2	0.2	0.1	0	0	0.1	0	0	9.9	0
gamma-G globin (clone pHG21)	0	6.1	1.3	0.1	19.9	0	0	0	0	0.1	0	0	0.2	1.5	0	0	0	0	0.3	0	0	0.1	0	0	0	0	0	0	0	0.3
Homo sapiens heterogeneous nuclear ribonucleoprotein K (HNRPK) mRNA.	1.8	0.9	1.3	0.9	0.9	1.3	2.3	0.3	1.1	2.3	1	0.7	1.1	2.9	0.6	0.4	0.9	0.4	1.7	0.2	0.6	0.2	0.4	0.6	0.4	0.7	0.2	3.4	0	0.5
Homo sapiens pituitary tumor-transforming 1 (PTTG1) mRNA.	3.6	4.1	2.6	4.6	2.4	0.3	0.7	0.2	0	1	0.3	0.1	0.6	2.8	0.2	0.2	0.5	1	1.3	0.2	0.4	0	0.4	0.8	0	1.2	0.2	0	0	0.4
Homo sapiens RaP2 interacting protein 8 (RPIP8) mRNA, complete cds.	0	0.8	0	0	0.1	10.5	0.1	0	1.7	9.2	4.8	0.8	1.4	0	0	0	0.1	0.1	0	0.1	0.1	0	0	0	0	0	0	0	0.1	0
Homo sapiens nuclear localization signal deleted in velocardiofacial syndrome (NLVCF) mRNA.	0.7	1.1	0.4	1.6	0.3	1.6	1.1	0.8	1.4	1.3	0.7	1.3	2.1	0.4	1.2	2.5	0.9	0.6	0.6	0.8	0.8	0.5	1	1.3	0.2	0.9	0.5	0	2.2	1
90-kDa heat-shock protein	2.6	1.9	0.4	1.6	0.3	2.1	0.8	0.7	1.7	2	1.4	1.4	0.8	1.4	0.6	0.9	0.8	0.7	0.9	0.2	0.4	0.9	0.4	0.4	0.5	1.3	0.2	0	0.2	2.5
macropain subunit delta	0.3	0.5	0.6	0.4	0.2	0.6	0.6	0.4	0.5	0.6	0.3	0.5	0.4	0.4	5.3	7.8	2.2	1.5	0.8	0.3	0.7	0.4	0.8	0.9	0.5	1	0.3	0.1	0.5	0.5
progesterone receptor-associated p48 protein	0.4	1.2	1.6	2.2	0.2	0.6	1.1	0.6	1.3	1.1	0.6	1.4	0.6	0.9	1.2	2.3	2.4	1.4	0.9	0.5	1.1	1.2	0.7	0.6	1	0.9	0.5	0.1	0.2	1.1
Homo sapiens p75NTR-associated cell death executor; ovarian granulosa cell protein (13kD) (DXS6984E), mRNA.	0.6	0.6	0.1	0.7	0.1	3.9	0.6	0.3	1.9	3.7	2.5	1.3	2.3	0.4	1.8	0.2	1.5	0.5	0.7	0.2	1.7	0.2	1.2	0.9	0.3	0.7	0.1	0.3	0.1	0.7
Homo sapiens 8D6 antigen (LOC51293), mRNA.	0.4	0.5	0.9	0.8	0.2	0.7	2.3	0.4	0.7	1.6	0.5	0.9	0.5	1.1	1.3	0.5	2.2	3.2	2.5	1.5	0.7	0.4	0.8	1.1	0.5	0.8	1	0.1	0.3	1.2
Homo sapiens proliferating cell nuclear antigen (PCNA) mRNA.	2.7	1.8	2.1	0.8	1.6	0.6	1.4	0.4	0.8	1.1	0.9	1.1	0.4	3.9	0.7	0.7	1.1	1.4	0.9	0.2	0.5	0.2	1.3	0.9	0.3	1.4	0.4	0	0.2	0.4
Human mRNA for KIAA0190 gene, partial cds.	2.2	0.6	1.1	0.6	0.8	1.5	1.5	0.6	0.8	2.7	0.8	1.3	0.8	0.8	0.9	1.2	1.3	1.5	1.1	0.4	0.6	0.7	0.5	0.7	0.8	2.2	0.4	0	0.7	1
Homo sapiens glyoxylate reductase/hydroxypyruvate reductase (GRHPR), mRNA.	0.7	3	0.9	0.6	0.5	1.6	0.8	0.8	2.7	1.1	0.8	0.9	0.5	0.6	1.2	1.8	0.9	0.8	0.6	1.3	0.6	0.3	0.8	0.7	0.2	1.4	0.5	0	2.5	0.9
Homo sapiens HSPC142 protein (HSPC142), mRNA.	0.5	0.8	0.5	0.5	0.8	1.6	1	0.6	0.7	2	0.8	0.7	0.4	0.8	2.1	4.1	2.5	2.1	0.9	0.5	0.6	0.4	0.6	0.9	0.6	1	0.3	0.1	0.5	0.8
Homo sapiens HSPC145 protein (HSPC145), mRNA.	0.7	0.7	0.2	0.1	0.2	1	0.5	0.3	0.4	0.9	0.4	0.7	0.3	0.2	5.5	6.2	2.9	1.7	0.6	0.3	0.7	0.1	0.9	1	1.1	0.9	0.4	0	0.9	0.2
Homo sapiens zinc finger protein 226 (ZNF226), mRNA.	0.2	0.4	0.7	0.6	1	1.4	1.4	0.1	1.2	1.5	0.2	0.9	0.8	1.5	0	0.6	1.5	0.7	0.3	0.7	0.6	0.2	0	0.4	0	0.5	0.3	10.8	0.5	0.5
Homo sapiens corticosteroid binding globulin (CBG) mRNA.	0	13.5	0	0	0	0	0	0	0	0	0	0	0	0	0.3	0.3	0.3	0.3	0	0	0.1	0.2	0.2	0	0.5	0.1	0	0	14.2	0
Homo sapiens parathymosin (PTMS) mRNA.	0.9	1.2	0.5	0	0.2	1.4	0.4	0.5	0	6.1	2.1	1.4	0.4	0.2	0.3	0.2	3.5	1.5	0.3	0.6	1	0.5	0.7	1.3	0.6	0.7	0.5	0	1.5	1.6
Homo sapiens DKFZP564A2416 protein (DKFZP564A2416), mRNA.	1.7	1.5	0.5	0.6	0.2	1.4	1.4	0.8	0.8	2.2	0.5	0.8	1	0.6	2	0.9	2.4	1.2	0.9	0.5	0.9	0.3	0.7	0.5	0.5	2.3	0.6	0.1	1	1.2
Homo sapiens minichromosome maintenance deficient (S. cerevisiae) 2 (mitotin) (MCM2) mRNA.	1.6	2	2.5	0.7	2.4	0	1	0	3.4	3.2	0.9	3.2	0.3	2	0.2	0.5	0.6	0.5	0.6	0.2	0.8	0.7	1	0.4	0.2	0.5	0.2	0	0.2	0.2
Homo sapiens methionine adenosyltransferase I, alpha (MAT1A) mRNA.	0	13.4	0	0.1	0	0	0	0.1	0	0	0	0.1	0	0	0	0	0	0	0	0	0	0	0	0	0	0	0	0	16.2	0
Homo sapiens mitogen-activated protein kinase kinase kinase kinase 3 (MAP4K3), mRNA.	0.6	0.6	0.2	1.5	0.4	3.1	1	0.2	1.2	3	2.3	2.1	1.6	0.6	1.3	0.5	2.5	0.7	2	0.5	0.4	0.4	0.7	0.6	0	1.1	0.1	0.1	0.2	0.6
Homo sapiens NADH dehydrogenase (ubiquinone) 1 alpha subcomplex, 6 (14kD, B14) (NDUFA6) mRNA, and translated products.	0.3	1.6	0.3	0.7	0.4	0.8	0.8	1.2	0.6	1	0.5	1.1	0.6	0.5	5	4.8	1.1	1.2	1.2	0.7	0.4	0.3	0.5	0.7	0.4	0.7	0.9	0.1	1	0.7
liver microsomal UDP-glucuronosyltransferase (UDPGT)	0	8.3	0	0	0	0	0	0	0	0	0	0	0.1	0	2.8	0.3	0	0	0	0.4	0	0	0	0	0	0	0	0	18.1	0
Homo sapiens pyruvate carboxylase (PC) mRNA.	0.2	5.1	0	0.5	0.1	1.9	0.2	1.2	2.5	0.6	1.2	0.7	0.4	0.2	0.4	0.4	0.3	0.2	0	0	0.4	1	0.2	0.1	0	0.2	0	0.3	11.5	0
Homo sapiens adipose specific 2 (APM2), mRNA.	0	0.1	0.1	0	0.4	0.4	0.8	8.9	0.9	0	0.2	1.5	0	0.2	1.1	0.5	2.8	1.3	0	0.6	0.6	3.6	0	0.2	1	0.5	0.6	0.4	0.7	2.6
Homo sapiens Rhesus blood group-associated glycoprotein (RHAG) mRNA.	0	16.1	0	0	13	0	0	0	0	0.1	0.1	0	0	0.5	0	0	0	0	0	0	0	0	0	0	0	0.1	0	0	0	0
Homo sapiens CGI-39 protein (LOC51079), mRNA.	0.1	0.6	0.4	0.8	0.4	1.2	0.7	0.3	1	1.1	1	0.8	0.8	0.4	7.5	4	1.3	1.1	0.6	0.7	0.7	0.5	0.9	0.8	0	0.5	0.7	0	0.7	0.6
Homo sapiens arsenate resistance protein ARS2 (LOC51593), mRNA.	0.7	1.3	1.3	1.8	1	1	1.6	0.3	1	2.6	1.3	1	0.8	1.8	0.9	0.6	2.2	1.4	0.9	0.5	0.5	0.5	0.6	0.8	0.1	1.6	0.4	0.4	0.5	0.8
CD36=glycoprotein GPIIIb / GPIV	0.2	4.2	0.3	0	3.3	0.1	6.1	3.2	0	0.2	0.1	0	0.1	0.4	4.9	1.6	0.3	1.5	1	0	0	1.7	0.1	0	0.3	0	0.1	0	0	0.3
Homo sapiens hydroxysteroid (17-beta) dehydrogenase 4 (HSD17B4) mRNA.	1	1.6	0.8	0.6	0.3	2.1	1.4	0.8	2.5	1.3	0.8	0.9	1.3	0.8	1.2	0.6	0.9	1.1	1	0.6	0.6	0.5	0.5	0.5	0.2	1	0.4	0	2.7	2.1
Homo sapiens interferon-induced protein 56 (IFIT1), mRNA.	0.5	0.5	0.1	0.1	0.2	2.2	1.6	0.3	1.1	1.8	1	1.1	0.7	0.4	2.2	0.8	1.1	0.8	0.2	0.2	11.2	0.2	0.5	0	0.5	0	0	0.1	0	0.5
Homo sapiens cytochrome P450, subfamily XXVIIA (steroid 27-hydroxylase, cerebrotendinous xanthomatosis), polypeptide 1 (CYP27A1a) mRNA.	0	2.9	0.4	0.2	0	1	0.7	0.8	3.1	0.6	0.3	1.5	0.5	0.9	0.6	1	0.4	0.6	0.1	0.3	2.6	0.5	0.8	0.4	0	0.9	0.4	0	5.7	2.5
Homo sapiens VPS28 protein (LOC51160), mRNA.	0.3	0.8	1.1	0.6	1.3	1.3	1	1.2	1.1	2	0.6	0.8	0.5	0	1.4	4	1.4	1	0.4	0.5	1.9	0.9	1.6	1.3	0.9	0.6	0.5	0.1	0.3	0.6
Homo sapiens sperm acrosomal protein (ACRP) mRNA.	0.8	0.8	0.5	0.5	0.4	1.2	0.8	0.4	0.9	1.6	0.3	0.9	0.5	0.4	2.4	3.6	1.7	0.7	1.2	0.4	1.8	0.7	1.6	1.1	1.1	1.2	0.7	0.1	0.7	0.7
Homo sapiens proteasome (prosome, macropain) 26S subunit, ATPase, 6 (PSMC6) mRNA.	0.4	1.5	0.7	0.3	1	1.9	2.1	0.5	0.7	1.7	1.2	0.8	0.7	1.5	1.3	2.7	1.4	2.1	1.1	0.3	0.5	0.4	0.5	0.3	1.3	0.6	0.3	1.5	0.5	0.3
steroid hormone receptor Ner-I	0.4	1.6	7.4	0.4	0.4	1.1	1.6	0.5	1.2	1.3	0.6	0.8	0.3	0.6	0.9	1.2	1.1	1.4	0.5	0.5	1	0.5	1	0.3	1.2	0.5	0.2	0	0.3	1.3
Homo sapiens glutathione S-transferase A2 (GSTA2) mRNA.	0	3.7	0	4	0	0	0	0	0	0	0	0	0	0	0.2	0	0.2	2.7	0.2	0.5	0	0	0	0	0	0	0.3	17.6	0.7	0
Homo sapiens solute carrier family 25 (mitochondrial carrier; ornithine transporter) member 15 (SLC25A15), nuclear gene encoding mitochondrial protein, mRNA.	1	9	0.6	0.7	0.3	0	0.5	0.1	0.6	1.3	0.7	0.8	0.2	0.2	0.5	0.4	0.9	1.8	0.4	0	0.5	0	1	0.7	0.2	0.5	0.4	2.1	4.4	0.3
Homo sapiens clone 24410 ABC transporter mRNA, partial cds.	0.3	2.3	0.7	1.8	1.1	1.6	0.7	0.6	1.3	2.2	0.8	1	0.9	0.5	1	1.7	1.5	0.6	1	0.4	0.8	1.1	1.1	1.1	1.3	1.1	0	0	1.2	0.6
Homo sapiens progesterone binding protein (HPR6.6), mRNA.	0.6	1	0.3	0.4	0.1	2.8	0.8	0.8	2.1	2.8	1.2	2.3	0.9	0.3	0.3	0.1	1	0.4	0.5	0.2	0.9	0.5	5	0.5	0.5	0.6	0.2	1.8	0.8	0.5
Homo sapiens ATP-binding cassette, sub-family D (ALD), member 3 (ABCD3), mRNA.	1.2	1.7	0.4	0.5	0.6	1.5	1.5	0.8	2	1.6	1.1	1.8	0.7	3.9	1.1	0.5	0.7	0.8	0.6	0.3	0.6	0.2	0.6	0.5	1	1.2	0	1.2	1.1	0.3
Homo sapiens hypothetical protein (LOC51061), mRNA.	0.9	0.9	2.4	0.4	0.5	0.5	1.9	1	0.5	0.7	0.4	1	0.7	0.8	0.8	0.9	1.3	2.1	1.1	0.9	1.1	0.8	1.2	1.4	1.2	1.4	0.4	0	1	2
Homo sapiens proteasome (prosome, macropain) 26S subunit, ATPase, 5 (PSMC5) mRNA.	1.1	0.8	1.2	0.9	0.3	1.9	1.1	0.8	1.7	1.6	1.1	1.3	0.7	0.8	0.9	1.1	1	0.6	1	0.4	1.7	0.6	1.5	1.3	0.9	1.2	0.7	0.7	0.5	0.7
Homo sapiens aldo-keto reductase family 1, member A1 (aldehyde reductase) (AKR1A1) mRNA.	0.3	1.2	1.9	0	0.2	1.1	1.6	0.3	1.1	2.7	0.5	0.9	0.5	0.7	0.6	0.5	1.4	1.7	0.3	0.8	2.7	0.5	1.6	1.2	0.8	0.9	1	0.2	1.4	1.5
Homo sapiens acyl-Coenzyme A dehydrogenase, very long chain (ACADVL), nuclear gene encoding mitochondrial protein, mRNA.	0.4	1.4	0.3	0.4	0.4	0.6	0.7	0.8	0.5	0.9	0.6	0.5	1.4	0.4	5.3	4.1	1.4	1.8	2	0.4	0.5	0.6	0.6	0.6	0.3	0.9	0.6	0.2	1	0.4
Homo sapiens Vanin 1 (VNN1) mRNA.	0	3.5	0	0	3.8	0	0.9	0	0	0.2	0	0.5	0.5	0	0	0.5	1.5	5.1	0	0.5	0.2	0.9	0	0	0.2	3	0	2.7	5.5	0.6
Homo sapiens angiopoietin-related protein (LOC51129), mRNA.	0.4	1.7	0.5	0.4	0.5	0.5	0.5	1	2	0.6	0.1	0.2	0.3	0.5	0.9	0.5	0.6	0.7	6.5	0	0	1.5	0.8	3.8	0.5	2.5	0.3	0	1.7	0.4
Homo sapiens antioxidant enzyme B166 (AOEB166), mRNA.	1.6	0.6	0.5	0.6	0.3	2.2	0.7	1.3	1.1	1.7	1.9	1.3	1.4	0.4	1.8	1.3	0.8	0.5	1.2	0.5	1.6	0.3	1.5	1.1	0.8	1	0.8	0.2	0.2	0.9
Homo sapiens complement component 4-binding protein, beta (C4BPB) mRNA.	0.8	7.8	0.2	0	0	0.3	0	0.5	0	0.1	0	0	0	0.2	0.8	0.5	0.7	0	0.8	3.2	0.5	0.4	0.5	0	0	0	0	0	12.9	0
Homo sapiens hepsin (transmembrane protease, serine 1) (HPN) mRNA.	0	7.7	5.2	0	0	0.2	0	0	0.5	0.3	0.1	0.1	0	0	0.1	0.5	0.3	0	0	0	0	0	0	0	0	0.1	4.9	0	9.6	0.4
Human MEN1 region clone epsilon/beta mRNA, 5' fragment.	0.5	0.5	0.2	0	0.3	0.3	0.5	0.4	0.2	0.1	0	0.1	0	0.2	0.3	0.4	0.3	0.8	18.6	0.5	0.5	0.9	1.3	0.6	0	1.2	0	0	0.7	0.7
Homo sapiens zinc finger protein 259 (ZNF259) mRNA.	2.1	1.1	2.1	3.9	0.4	0.6	1.6	0.6	0.5	1	0.3	0.4	1.1	1	0.4	0.3	0.9	0.5	1.4	0	2	0.6	1.6	1.5	0.3	2.1	0.3	0	0.6	0.7
YAP65	2.2	0.7	0.3	1	0	0.8	0.7	2	0.5	0.5	0.5	1.1	0	0.4	1.5	0.9	4.9	2	1.7	0.4	0	1.2	1.4	0.2	1.9	1.5	0.3	0	0.8	0.7
Homo sapiens hydroxysteroid (17-beta) dehydrogenase 2 (HSD17B2), mRNA.	0.4	4	0	1.9	0	0	0.4	0.5	0.2	0	0	4.2	0.5	0.3	0.3	0.2	0.6	2.6	5.1	0.8	0	0.5	0.3	0.3	1	0.4	1.4	0	3.3	0.7
Homo sapiens angiogenin, ribonuclease, RNase A family, 5 precursor (ANG) mRNA.	0.2	3.6	0	0.1	0	0	0.1	0.4	0	0.1	0	0.3	0.1	0	1.5	1.7	0.8	0.4	0.1	0	0.1	0.3	0.1	0.1	0	0.1	0.6	0	18.4	0.7
Homo sapiens mitochondrial intermediate peptidase (MIPEP), nuclear gene encoding mitochondrial protein, mRNA.	1.3	0.4	0.6	1.2	0.2	1.1	0.9	0.7	1.3	2.7	1	1.9	0.7	0.3	3.4	1.1	1.4	1.5	0.7	1	0.4	0	0.4	0.6	0.5	0.7	0.9	0.8	2.6	0
Homo sapiens argininosuccinate synthetase (ASS), mRNA.	0.1	13	0	0.2	0	0.5	0.3	0.5	0.3	0.3	0.1	0.5	0.2	0.2	0.6	0.6	1.2	0.8	0.2	0.8	0.4	0.4	0.9	0.2	0.5	0.5	0.9	1.2	4.1	0.6
apolipoprotein C-I (VLDL)	0.1	17.1	1	0	0	0.2	0.7	0.6	0.2	0.2	0	0	0	0	0	0.1	0	0	0.1	2.4	0	0.1	0	0	0	0.1	0	0	6.2	0.8
zinc-alpha2-glycoprotein	0.2	6.6	0	0.3	0	0.1	0	2.3	0.2	0	0	0.1	0.1	0	0.8	0.1	0	0.2	0.1	4.2	0	0.2	0	0	0.1	0.1	0	0	14	0.3
Human butyrophilin protein (BT3.3) mRNA, partial cds.	0.2	0.8	1.7	0.3	4.6	0.2	3.5	0.7	0.3	0.5	0.1	0.6	0.7	1	0.7	0.6	3	2.2	0.8	0.4	0.3	0.5	0.3	0.2	0.4	0.7	0	3.1	0.3	1.5
TEGT gene	0.9	0.5	0.3	3.7	0.1	0.1	0.2	0.7	0.4	0.2	0.2	0.6	0.5	0.1	1.2	0.5	1.4	1.4	2.3	1.3	1.1	0.7	1.7	1.4	0.5	1.4	1.3	0.3	3.1	1.8
Homo sapiens complement component 1, r subcomponent (C1R) mRNA.	0.2	1.4	0.6	0.2	0.1	0	0.7	0.9	0.1	0.1	0	0.6	0.2	0.2	0.6	0.2	2.1	1	0.2	5.1	2.4	1.2	4.8	0.2	0.3	0	0.1	0	5.5	1
Homo sapiens aldehyde dehydrogenase 4 (glutamate gamma-semialdehyde dehydrogenase; pyrroline-5-carboxylate dehydrogenase) (ALDH4) mRNA.	0.2	4.4	0	0.8	0.7	1.1	0.6	0.8	5.1	3.5	0.9	1.4	1.2	0	0.7	2.8	1.4	1.1	1.2	0	0.2	0	0.2	0	0.3	0.3	0.1	0.7	0.2	0.1
Homo sapiens clone 24818 mRNA sequence.	0.2	0.4	0.7	0	0.2	2.6	1.5	1.1	2.8	4.9	1.4	1.1	1.1	0.3	0.6	0.3	2.1	0.5	0.9	0.8	0.4	0.6	1	0.8	0.7	0.7	0.3	0	0.5	1.4
heparan sulfate proteoglycan (HSPG2)	0	0.1	0.1	1.1	0.1	0	0.4	0	0	0	0	0.3	0	0.1	1.1	0.3	2.7	1.1	0	0	0.7	0	0.7	13.5	1	1.2	0	0.8	0	4.6
Human copper transport protein HAH1 (HAH1) mRNA, complete cds.	0.8	0.9	1.5	0.4	0.3	1.6	0.8	2.2	2.2	1.9	0.8	1.4	0.6	0.4	1.4	1.2	1.7	1	0.7	0.4	1.2	0.4	1	1	0.5	1.5	0.4	0.3	0.8	0.8
glutathione S-transferase	1.3	3.4	0	0.6	0.1	0.2	0	8.1	0.4	0	0.2	0	0.4	0.2	0.2	0.1	0.4	0.5	0.3	0.2	0	1	1.6	0.1	0.1	1.7	0.2	0.8	6.7	1.2
Homo sapiens stress-associated endoplasmic reticulum protein 1; ribosome associated membrane protein 4 (SERP1), mRNA.	0.6	1	2.8	1.2	0.5	0.5	2.7	0.5	0.5	0.7	0.2	0.7	1.4	1	0.4	0.3	1.4	1.1	1.1	0.9	1.8	0.9	1.6	1.8	0.7	0.6	1.1	0.5	0.3	1.6
Homo sapiens proteasome inhibitor (PI31), mRNA.	0	0.8	0.9	2.1	0.4	1.5	0.8	0.6	1.4	2.5	0.8	1.3	0.9	0.6	1.5	1.8	2.1	1.3	0.9	0.7	0.6	0.5	0.6	0.5	0.7	1	0.6	0	1.2	1.5
Homo sapiens coagulation factor II (thrombin) (F2) mRNA.	0	13.3	0	0	0	0	0.4	0	0	0	0	0	0	0	0	0	0	0	0	8.5	0	0	0	0	0	0	0	0	7.6	0.1
Homo sapiens translational inhibitor protein p14.5 (UK114) mRNA.	0.2	12.1	0.2	0.5	0.2	1.6	0.6	0.4	1.5	0.7	0.5	0.6	0.3	0.3	0.8	0.6	0.2	0.4	0.1	0.1	0.2	0.2	0.6	0.2	0.1	0.4	0	0.7	5.7	0
Homo sapiens lectin, galactoside-binding, soluble, 4 (galectin 4) (LGALS4) mRNA.	0	0	0	0	0	0	0.1	0	0	0	0	0	0	0	0	0	0.5	6.3	0	2.1	0	0	0	0	0	0	20.9	0	0	0
partial C1	0	0	3.4	0.1	3.6	0.3	7.6	0.1	0.4	0.3	1.4	0.4	0	5.8	0.3	0.1	0.9	2	0.6	0.3	0	0.3	0	0.2	0	0	0.2	0	0.3	1.3
Homo sapiens ferredoxin reductase (FDXR) mRNA.	1.1	0.6	0.3	5.1	0.4	0.8	4.3	0.5	0.9	1.2	1.7	0.5	0.6	0.8	0.6	0.4	1.4	1.8	0	0.4	0.8	0.2	0.9	1.8	0.3	1.5	0.2	0.3	0.2	0.6
serum amyloid A (SAA) protein partial	0	0.6	0.4	0	0	0	0.1	0	0	0	0	0.1	0	0	0	0	0	0	0	10.6	0	0.1	0	0	0	0.1	0	0	17.9	0
Homo sapiens protein C (inactivator of coagulation factors Va and VIIIa) (PROC) mRNA.	0.7	2.7	0.9	1	0.9	1.1	1	1.1	1.2	1.2	0.8	0.8	1	0.6	1.6	1.4	1	0.7	1.3	0.6	0.8	0.6	0.6	0.5	0.6	0.7	0.6	0.6	3	0.4
Homo sapiens general transcription factor IIIC, polypeptide 5 (63kD) (GTF3C5), mRNA.	0.9	0.8	0.4	0.6	0.6	1.1	0.9	0.4	1.1	1.7	1	0.5	0.7	0.9	3.6	2.4	3.8	2.1	0.5	0.4	0.9	0.4	0.6	0.9	0	1.5	0.4	0.1	0.5	0.5
Homo sapiens growth arrest and DNA-damage-inducible, gamma (GADD45G), mRNA.	0	0.8	0	0.4	0.2	0.3	0.1	0.5	0.2	0.6	0.2	0.2	1	0.1	1.9	3	4.3	0.7	11	0.2	0	0.2	0.2	0	0	0	0	0	3.2	0.9
succinate dehydrogenase iron-protein subunit (sdhB)	0.6	1.8	1.1	0.6	0.5	1.5	1.3	0.7	1	0.8	1.3	1	0.7	0.8	4.6	3.4	0.9	1.1	0.5	0.4	0.3	0.6	0.5	0.5	0.2	1.1	0.3	0.1	1.3	0.4
Homo sapiens complement component 8, gamma polypeptide (C8G) mRNA.	0	4.3	1	0	0	0	0	0	0	0	0	0	0	0	0	0.3	0.2	0.3	0	7.4	0	0	0	0	0	0.1	0	0	16.2	0
Homo sapiens phosphoenolpyruvate carboxykinase 1 (soluble) (PCK1) mRNA.	0	5.1	0	0	0	0	0	0.3	0	0	0	0	0.4	0	0	0	0	3.9	0	0	0	0.8	0	0	0	0	1.4	18.1	0	0
Homo sapiens cytochrome c oxidase subunit VIIa polypeptide 2 (liver) (COX7A2), nuclear gene encoding mitochondrial protein, mRNA.	0	1	0.1	5.4	0.2	1.6	0.6	1	0.9	2.1	1.5	1	1.4	0.5	2.9	0.7	1	0.8	0.7	0.5	0.3	0.3	0.4	0.6	0.1	0.3	0.6	2.5	0.4	0.4
Homo sapiens complement component 1, s subcomponent (C1S) mRNA.	0	1.4	0.5	0.3	0.1	0.1	1.3	1.7	0.1	0.1	0.1	0.8	0.1	0.4	0.4	0.2	1.9	1.2	0.2	0.4	1.9	1.4	4.4	0	0.2	0	0	0	10.3	0.3
Homo sapiens tissue specific transplantation antigen P35B (TSTA3), mRNA.	0.7	1.5	0.8	1.5	1.3	0.6	1	0.7	0.4	0.8	0.4	0.3	1.2	0.6	1.1	0.7	1.8	2.5	1.2	1.6	0.4	0.5	0.5	0.9	0.2	1.8	0.7	0	3.4	0.6
Homo sapiens primase, polypeptide 1 (49kD) (PRIM1) mRNA.	1.2	0.8	2	2.4	0.8	1.7	0.6	0.2	1.2	5.1	2.7	1.2	0.4	0.9	1.1	1	0.4	1.3	0	0.6	0.5	0.3	0.4	0.6	0	0.8	0	1.1	0	0.6
Homo sapiens TATA box binding protein (TBP)-associated factor, RNA polymerase I, C, 110kD (TAF1C) mRNA.	0.2	0.5	0.6	0.9	0.7	1.4	2.1	0.4	1.1	2.2	1.3	1	0.8	1.4	0.8	0.6	3.2	2.7	1	0.7	0.4	0.9	0.3	1.3	0	0.6	0.5	0.2	0.9	1.5
glutathione transferase (GST)	0	0.4	0.6	0.5	0.3	1.6	1.3	0.8	1.3	0.6	0.8	1.6	0.7	0.3	1.4	1.5	1	2.8	0	0.3	0.6	0.3	0.4	0.2	0.5	0.4	0.4	9.1	0	0.2
Homo sapiens dCMP deaminase (DCTD) mRNA.	3.4	0.5	1.6	2.2	0	0.9	4.1	0.6	0.4	0.5	0.3	0.9	1.2	1.3	0.8	0.3	0.8	0.7	0.7	0.4	1.4	0.3	1.8	0.8	1	0.6	0.3	1.5	0	0.7
Homo sapiens surfactant, pulmonary-associated protein C (SFTPC) mRNA.	0	0	0	0	0	0	0	0	0	0	0	0	0	0	0	0	0	0	0	0	0	0	0	0	0	0	0	0	0	29.9
Homo sapiens excision repair cross-complementing rodent repair deficiency, complementation group 3 (xeroderma pigmentosum group B complementing) (ERCC3) mRNA.	1	0.4	0.7	1.8	0.4	1.4	1.6	0.9	0.9	2	0.8	0.7	1.4	0.9	1.5	1.6	2.2	0.8	1.3	0.2	1.6	0.6	1.9	1.7	0.6	1	0	0	0	0.3
Homo sapiens HSPC162 protein (HSPC162), mRNA.	1	0.2	0.9	0.2	0.2	2.5	0.7	0.6	1.1	2.3	1.3	1.5	0.7	0.3	1.3	1.1	1.2	0.7	2.1	0.3	2.4	0.8	1.5	0.9	1.6	1.3	0.2	0.2	0.1	0.8
Homo sapiens heterogeneous nuclear ribonucleoprotein F (HNRPF) mRNA.	3.2	0.6	2.4	1	0.5	0.4	1.9	1.3	0.7	1.1	0.3	0.7	0.6	1.6	0.3	0.3	1.1	0.8	1.4	0.3	0.7	0.4	0.9	0.5	0.5	1.3	0.4	2.9	1.3	0.6
major histocompatibility class II antigen gamma chain	0	0	9	0.1	5.5	0.1	4.9	0.6	0.5	0	0.1	0.4	0.1	1.5	0.4	0.2	0.8	0.8	0.2	0.3	0	0.2	0	0	0.2	0.2	0.2	0.2	1.6	1.8
Homo sapiens chromosome 14 open reading frame 3 (C14ORF3), mRNA.	1.9	0.7	1.8	1.4	0.3	2.2	1	0.7	1.5	2.1	0.6	0.9	1	0.6	0.9	1.7	1.3	1.1	1.3	0.8	0.6	0.4	1	0.6	0.6	0.8	0.5	0.4	0.4	0.7
Homo sapiens period (Drosophila) homolog (PER) mRNA, and translated products.	0.5	1	0.4	0.9	0.6	0.9	0.7	1.1	0.9	0.8	0.4	2.2	1	0.3	1.1	2.6	1.8	1.1	0.3	0.7	0.2	3	0.4	1	1.2	0.2	0	0.8	1	2.9
anonymous mRNA	2.1	1.9	1.9	2.9	0.9	0.7	1.6	0.5	0.9	0.6	0.4	0.6	0.6	0.8	1.1	1.1	1.1	0.7	0.9	0.4	1.1	0	1.2	1.3	0.7	1.4	0.3	0.7	0.9	0.8
chondroitin / dermatan sulfate proteoglycan (PG40) core protein	0	0.1	0.1	0.7	0.2	0	0	9.1	0	0.1	0	0.3	0	0.1	0.7	0.3	2.8	0.5	3.4	0.3	3.4	1	4.8	0	0.2	0	0.1	0.9	0.2	0.7
Homo sapiens laminin, gamma 2 (nicein (100kD), kalinin (105kD), BM600 (100kD), Herlitz junctional epidermolysis bullosa)) (LAMC2), mRNA.	26.8	0	0	0.2	0	0	0	0.4	0	0	0	0	0	0.1	0	0.2	0	0	0	0	0	0	0	0	0	1.8	0.1	0	0	0.1
Homo sapiens KIAA0373 gene product (KIAA0373), mRNA.	0.5	0.5	0.6	2.5	0.6	1.7	2.4	1	1.8	3.9	1.7	2.2	1.6	1.6	0.4	0.1	1.1	0	0.3	0.9	0.2	0.2	0.4	0.3	0.3	0.1	0	1.9	0	1.4
succinate dehydrogenase flavoprotein subunit (SDH)	0.4	0.7	0.9	0.6	0.2	1.4	0.8	0.6	1	0.9	0.6	0.9	0.5	0.2	6.6	4.5	0.8	1.1	0.4	0.6	0.3	0.3	0.5	0.2	0.8	1.2	0.8	0.2	1	0.7
Homo sapiens vascular endothelial growth factor (VEGF(165)) mRNA, 3'UTR.	0.3	0.3	0.1	0.9	0.1	1.4	0.5	0.6	2.2	2.2	3.5	3.3	1.4	0.1	0.7	0.5	2	1.5	2	0	0	1.4	1.2	1.3	0.5	0.9	0.1	0.3	0.5	0
nonspecific crossreacting antigen	0	0.2	0	0	5.8	0	0	0.6	0	0	0	0	0	0.2	0	0	1.6	0	0	0	0	0	0.4	0	0	0	2.8	0	0	18.4
Homo sapiens thrombospondin 1 (THBS1) mRNA.	12	0.1	0.4	0	0.1	0	0.1	0	0	0.1	0	0	0	0	0	0	0.2	0	0	0	3.3	0	7.2	4.3	0.1	1.7	0.1	0.1	0	0.2
Homo sapiens UNC13 (C. elegans)-like (UNC13) mRNA.	0.6	0.8	0.2	1.1	0.2	1.6	0.3	0.6	1.1	1.2	0.4	2.4	1.2	0.2	1	1.4	1.1	1	0.5	0.3	1.1	1.2	1.4	2.2	0.6	3.1	0.5	0.2	0.4	2.1
Homo sapiens inhibitor of DNA binding 4, dominant negative helix-loop-helix protein (ID4) mRNA.	0	0.1	0.1	1.6	0.4	0.6	0.6	1.4	1.7	2.2	1.2	0.2	1.3	0.1	0.3	0	8.7	1.8	0.7	0	1.3	1.1	0.9	0.1	1.3	0.3	0.1	1.3	0	0.6
Human mRNA for KIAA0315 gene, partial cds.	0.5	0.3	0.5	0.3	0.1	0.5	1.3	0.3	0.4	1.5	0.6	0.9	0.5	0.1	0.5	0.2	2	0.8	0.9	0.7	3.4	0.6	2.4	1.3	0.9	3	0.4	2.9	0.9	1.3
Homo sapiens protein inhibitor of activated STAT3 (PIAS3) mRNA.	1.1	0.3	0.4	0.7	0.2	0	0.8	1.1	1.4	1.4	1.1	1.9	0.8	0.4	0.6	0.5	4.2	0.6	0.4	0	0	2.6	3	2.8	0.6	1.7	0	0.3	0.4	0.7
Homo sapiens guanylate binding protein 1, interferon-inducible, 67kD (GBP1) mRNA.	0.2	0.8	3.5	0.2	0.4	0.3	6.3	0.3	0.3	0.4	0.1	0.6	0.2	1.7	0.5	0	2.7	3.2	0.5	0	0.5	0.4	0.9	0.5	0	0.5	0	2.4	0.7	1.8
lung amiloride sensitive Na+ channel protein	0.5	0.2	0	0.3	0.1	0	0.3	2.5	0.3	0.1	0.1	2.5	1.5	0.2	0	0	2	1.6	0	1.4	0.1	0	0.2	0.3	0	3.3	2.7	2	0.8	7
Homo sapiens caltractin (20kD calcium-binding protein) (CALT), mRNA.	1.2	0.5	0.5	1.1	0.2	1.1	0.6	1	1.9	2.2	0.4	1.5	2.4	0.3	0.6	0.4	2	0.7	0.3	0.2	1.7	0.5	1.9	1.1	1.9	1.2	0.3	0.8	0.1	1.2
Human clone 23589 mRNA sequence.	0.3	0.3	0.3	0.6	0	3.4	1	0.8	1.5	7.6	1.6	0.8	0.8	0.4	0.8	2.7	2.1	0.9	1	0.3	0.2	0.3	0.2	0.1	0.9	0.2	0.1	0.1	0.3	0.4
Homo sapiens seven transmembrane domain protein (NIFIE14) mRNA.	2	0.2	0.5	10.8	0.5	0.7	0.4	0.3	0.6	0.7	0.4	0.9	0	0.4	1.2	1.3	1	0.8	0	0.5	1.5	0.5	1	0.7	0.5	0.6	0.7	0	0.3	0.7
Homo sapiens glypican 4 (GPC4) mRNA.	3	0.2	0.6	0	0.2	0.5	0.8	0.8	1	1	0.2	2	2.8	0.2	0.6	0.8	1.1	1.2	1.4	0.8	1.2	0.6	1	0.3	1.3	3.2	0	0	1.2	2
cyclin-dependent kinase inhibitor / p53/DNA synthesis inhibitor	0.7	0.2	0.4	0.1	0.2	0.1	0.2	0.6	0.3	0.3	0	0.2	0.2	0.2	0.3	0.4	0.9	0.3	0.6	0.2	7.2	1.7	9.2	2.2	0.2	1.4	0.5	0.2	0.1	1.1
Homo sapiens DKFZP547E1010 protein (DKFZP547E1010), mRNA.	0.5	0.6	1.3	0.8	0.4	2.2	1.6	0.4	2.8	3.2	1.8	1.7	1	1.3	0.7	1	1.1	0.6	1.4	0.3	0.7	0.6	0.8	0.6	0.6	0.5	0.2	0	0.2	0.8
Homo sapiens matrix Gla protein (MGP) mRNA.	0	0	0.2	0.3	0.2	0	0.2	1.4	0	0.1	0	2.9	0.5	0.1	1.2	0.2	4	0.8	0.2	0.6	0.4	3.8	0.2	9.8	0.7	1.2	0.1	0.1	0	0.7
Homo sapiens gelsolin (amyloidosis, Finnish type) (GSN) mRNA.	0	0.3	0.3	0.1	0.3	0.4	0.2	11.7	1.6	0.1	0.2	2.5	0.2	0.2	1.7	0.4	2.1	0.5	0.7	0.5	0.8	1.5	0.7	0.3	1.5	0.2	0.3	0	0.1	0.5
Homo sapiens TAR (HIV) RNA-binding protein 1 (TARBP1) mRNA.	0.5	0.5	1	0.9	1.4	3.1	2.4	0.5	0.7	3.4	1.5	0.8	1.8	0.9	0.4	0.5	1	1.1	1.5	0.6	0.5	0.2	0.3	0.4	0.3	0.6	0.6	1.2	0.5	1.2
Homo sapiens thrombomodulin (THBD), mRNA.	0.2	0.1	1.7	0.6	0.1	0.1	3.8	1.5	0.1	0.2	0	0.5	0.6	0.3	1.5	1.1	1.6	1.4	1.8	0.3	0	1.5	1.2	4.6	0.4	0.6	0.2	0	0.3	3.8
eukaryotic initiation factor 4AI	0.5	1.1	0.5	0.2	0.8	0.2	1	0.4	0.5	0.8	0.2	0.4	0.4	1.2	0	0	1.9	1.2	2.3	0.5	1.2	0.9	1.4	7.2	1.9	1.1	0.3	0	0.7	1.2
Homo sapiens FBJ murine osteosarcoma viral oncogene homolog B (FOSB), mRNA.	0.5	0	0.9	0.8	0.9	0.2	0.3	3.6	0.8	0.1	0.2	1.6	1.9	0.3	0.6	0.4	2.7	0.5	5	0	0	0.2	4.4	0.5	0	0.2	0	0	0	3.6
Homo sapiens v-fos FBJ murine osteosarcoma viral oncogene homolog (FOS), mRNA.	0	0.2	0.5	1	2.3	0.3	1.9	1.6	0.8	0.6	0.2	1.9	1.1	0.5	0.5	1.6	2.9	0.9	1.4	0.4	0.1	0.6	5	0.4	0.2	0	0.4	0	0.2	2.4
Homo sapiens aldehyde dehydrogenase 1, soluble (ALDH1) mRNA, and translated products.	0.1	0.8	0.1	0.1	0	0.1	0.4	0.1	0.2	0	0.2	0.5	0.6	0	0.5	0.1	0.5	0.5	0.1	1.4	0	0.5	0.1	4.8	0.3	0.6	0	14.4	1.4	1.6
Homo sapiens L3 pigment (L3), mRNA.	0.4	0.4	0.5	0.3	1.4	1.9	0.3	0	2.2	1.8	1.3	1.9	0.3	0.4	1.5	2.6	1.3	1	0.5	0.4	1.4	1.2	2.9	1.1	0.9	1	0	0.3	0.4	0.5
Homo sapiens integrin beta 1 binding protein (melusin) 2 (ITGB1BP2), mRNA.	0.2	0.3	0.1	0.2	0.3	0.1	0.4	0.3	0.2	0.5	0.1	1.3	0.3	0.3	9.6	7.7	1.5	0.7	0.3	0.1	0	0	3.3	0	1.7	0	0.1	0.1	0	0.3
Homo sapiens mannosidase, beta A, lysosomal (MANBA) mRNA.	0.6	0.5	1.1	0.6	1.1	0.9	2.4	0.1	0.6	0.9	0.5	0.8	2	0.6	0.7	0.2	2.4	2.5	2.1	0.5	0.8	0.3	1.9	0.3	1.7	0.7	0.2	0.2	0.8	1.9
Homo sapiens pyruvate dehydrogenase (lipoamide) alpha 1 (PDHA1) mRNA.	1.2	1.4	0.7	1.4	0.7	0.8	0.4	1.3	0.5	1.4	0.3	0.8	0.4	0.4	5.5	3.8	0.8	1	1.5	0.4	0.4	0.3	0.3	0.4	0.4	1	0.5	0.9	0.5	0.4
Homo sapiens actin related protein 2/3 complex, subunit 1B (41 kD) (ARPC1B), mRNA.	1	0.4	4.3	0.2	0.6	0.2	2.9	0.3	0.2	0.3	0.1	0.4	0.3	0.7	0.4	0.1	0.8	0.8	1	0.2	3	0.5	2	2	0.2	2.5	0.4	2.9	0	1.3
alpha-2 collagen type VI and alpha-2 collagen type VI-a	0	0.2	0.3	0	0.2	0.1	0.5	1.8	0	0.1	0	0.4	0	0.1	1.1	0.8	3.6	1.8	0.8	0.5	6	1.5	5.6	1.1	0.7	0.6	0.1	0	0.5	1.7
Homo sapiens synaptopodin (KIAA1029), mRNA.	0	0.1	0.4	0.3	0.1	0.1	1.5	0.9	0	0.1	0	1.2	0.2	0.1	1.2	0.4	1.6	1.9	2.6	0.5	1.3	1.2	0.2	6.9	3.7	0.6	0.2	0.3	0.5	2
RNA polymerase II subunit (hsRPB10)	1.3	0.7	1.1	0.2	0.3	0.6	1.3	0.6	0.7	0.8	0.6	1.6	0.8	0.4	2.5	2.1	1.1	1	0.8	0.4	2.2	0.7	2.1	2	0.2	2	0.4	0	0.5	0.9
syndecan-1	7.8	2.6	0.8	0	0.1	0	0.2	1.4	0.1	0.2	0	0.1	0	0.3	0	0	0.6	0.8	10.4	0.2	0.3	0.1	0.8	0	0.2	1.1	0.3	0.1	0.7	0.9
Homo sapiens four and a half LIM domains 1 (FHL1) mRNA.	0.5	0	0	0	1.6	0.3	0.1	2.4	0.1	0.6	0.2	0.4	0.2	0	2.3	14.7	2.4	0.6	0.3	0.2	0.2	0.6	0.4	0.1	1.5	0	0	0	0	0.4
Homo sapiens coagulation factor VIIIc, procoagulant component (hemophilia A) (F8C) mRNA.	0.2	0.7	0.7	0.3	0.4	1.4	3.3	0.4	0.3	0.5	0.2	1.3	0.4	0.2	4.3	1.2	1.3	0.2	0.5	0.2	1.9	4.6	1.1	0.2	0.9	0.1	0.2	1.2	0.3	1.4
Homo sapiens dead box, X isoform (DBX) mRNA, alternative transcript 2, complete cds.	0.7	0.2	0.8	0.4	0.9	0.8	1.7	0.4	0.3	1	0.8	0.6	0.9	2.2	0.4	0.3	0.6	0.1	1.7	0	0.5	0.2	0.9	0.5	0.7	0.4	0	11.3	0	0.6
thyroid receptor interactor (TRIP7)	0.8	1.1	1.2	1.3	0.3	1	1.2	0.6	0.8	1.7	0.8	1.2	2.7	1.2	1.3	0	1.4	1.1	1.9	0.3	0.6	0.3	0.5	1.6	0.5	1	0.2	2.6	0.2	0.6
receptor for advanced glycosylation end products (RAGE)	0	0	0	0	0.1	0	0.2	0	0	1.1	0.9	6.7	0	0.1	0.1	0.3	0.4	0.3	0.2	0	0	0	0.1	0.1	0.1	0.1	0	0	0	19.1
Homo sapiens nucleosome assembly protein 1-like 1 (NAP1L1) mRNA.	2	0.4	2.6	0.4	0.3	0.4	2.2	0.8	0.6	1.2	0.2	0.7	0.5	1.5	1	0.7	1.5	0.7	0.4	0.3	0.9	0.6	1	0.9	2.4	1.4	0.2	2.3	0.8	1
Homo sapiens tubulin, beta polypeptide (TUBB) mRNA.	0.1	0.1	0.1	0.1	0	3.1	0	0.8	0	18.2	2.6	0.5	0.4	0	0.2	0.3	0.5	0.4	0.3	0.1	0.2	0	0.3	0.2	0.2	0.5	0.1	0.2	0.3	0.3
Homo sapiens E74-like factor 3 (ets domain transcription factor) (ELF3) mRNA.	0	0.9	0	0	0	0	0.1	0.6	0	0	0	0.1	0	0	0	0	2.4	5.1	2.2	1	0.1	0.4	0	0	0.4	1.4	4.4	0	2.5	8.4
Homo sapiens surfactant, pulmonary-associated protein D (SFTPD), mRNA.	0	0	0	0.3	0	0.2	0	0.3	0.2	0.2	0.1	0.3	0	0	0.4	0.2	0	0	0	0	0	0	0.1	0	0.5	0.3	0	10.3	0	16.8
DROP9	0	0.4	0.6	0	0.1	1.8	0.7	0	0.3	2.2	1.8	0.9	1.7	0.5	1.2	0.5	4.2	2.1	1.8	0.4	1.7	0.8	2.2	0.7	0.4	0.8	0	0.4	0.4	1.2
Homo sapiens eukaryotic translation initiation factor 4 gamma, 2 (EIF4G2) mRNA.	3.6	0.3	1.2	1	0.2	0.8	1.3	1.3	0.6	2.2	1	0.9	1.4	1.2	1	0.7	1.2	0.7	2.7	0.3	0.9	0.3	1.2	0.8	0.3	1.5	0.2	0.2	0.3	0.7
H.sapiens mRNA for novel glucocorticoid receptor-associated protein.	0	0.7	0.7	2.1	0.5	1.1	0.9	0.9	1.2	1.1	0.5	1.1	0.8	0.4	2	3	1.2	0.7	0.4	0.8	1.1	0.8	1.5	0.9	1.8	0.2	0.9	0.6	0.6	1.5
Homo sapiens RGC32 protein (RGC32), mRNA.	0.2	0.8	0.3	0.9	1.8	1.9	0.6	1.2	3.4	0.7	2.4	0.9	0.5	2.1	0.5	0.2	0.4	0.2	5.3	0	0	0.4	1	0	0.1	0	0	0	0	4.2
Homo sapiens KIAA0040 gene product (KIAA0040), mRNA.	1.7	0.5	3.2	0	0.2	0.2	3.2	2.2	0.2	0.4	0	0.8	0	1.3	0.9	1	0.8	1	4.2	0	0.1	1.2	0.2	0.2	0.2	0.4	0.3	2.7	0.7	1.8
Homo sapiens mRNA for KIAA0545 protein, partial cds.	1.5	0.5	4.6	0	0.3	1.5	1.2	1.4	0.7	2.1	1.2	1.3	0	1.1	0.5	0	0.2	0.9	0	0	0	0	0.2	0.6	0.3	4.6	1	4	0	0
nonmuscle myosin heavy chain (NMHC)	7.2	0.2	1.3	0	0.5	0.4	2	0.6	0.4	0.3	0	0.9	0	0	0.6	0.1	1.7	0.5	1.3	0.2	1.8	0.8	0.8	1.7	0.6	4.3	0.3	0.2	0.2	1
Homo sapiens cathepsin F (CTSF), mRNA.	0	0.1	0.2	2.4	0.2	2.8	0.6	0.8	2.1	1.5	3.1	2.3	0.9	0.1	1.1	1.1	2.5	0.8	0.7	0.3	1.4	0.4	1.1	0.7	0.5	0.2	0	0.7	0.8	0.6
Homo sapiens replication factor C (activator 1) 1 (145kD) (RFC1) mRNA.	1.4	0.9	0.8	0.5	0.4	1.4	1.2	1.3	1.7	1.4	0.6	1.2	1.1	1	1.1	0.7	3.1	2	0.7	0.2	1	0.5	0.9	0.7	0.4	1.3	0.2	0.6	0.5	1.2
Homo sapiens activating transcription factor 4 (tax-responsive enhancer element B67) (ATF4) mRNA.	1.3	1.2	0.8	0.5	0.8	1	1.4	0.7	1	1.7	1.2	1.2	1.1	0.9	0.6	1.8	2	1.1	2.3	0.7	1.3	0.8	0.9	0.6	0.4	0.9	0.1	0.1	0.6	1
Homo sapiens a disintegrin-like and metalloprotease (reprolysin type) with thrombospondin type 1 motif, 4 (ADAMTS4) mRNA.	0.4	1.9	1.7	0	0.6	1.4	0.2	0.7	2.2	0.4	0	0.1	0.6	0.6	2.6	1.1	4.9	0.5	0.8	0.5	0.4	3.6	1.9	0.3	0.2	0	0.2	0	0.8	1.4
prostaglandin D2 synthase	0	0	0.9	4.1	0	1.2	0.3	0	2.8	0.3	1.4	5.3	0	0.1	10.8	0.4	1.6	0	0	0.1	0.3	0.2	0.1	0	0	0	0	0	0	0.3
Homo sapiens annexin A5 (ANXA5), mRNA.	1.9	0.4	0.6	0.4	0.2	0.3	0.7	1.6	0.6	0.4	0.1	0.8	0.7	0.1	0.5	0.2	1.2	0.4	2.2	0.2	4.7	0.8	5.4	2.2	0.4	2.1	0.1	0.1	0.1	0.7
transcription factor AREB6	2.5	1.9	1.5	0.8	0.7	0.3	1	3.7	0.2	0.6	0.2	1.2	2.5	0.6	0.8	0.6	1	0.5	1.7	0.2	0.1	2.3	0.4	0.3	0	0.5	0.6	0.8	0.7	2
metallothionein-II	0.4	5.3	0.1	0.3	0.1	0.2	0.2	0	0.4	0.1	0.1	0.4	0.2	0.1	0.2	0.1	0.2	0.3	0	0	0	0.5	0.4	0.3	0.1	0.5	0	0	18.9	0.9
Homo sapiens transducin (beta)-like 2 (TBL2), mRNA.	0.5	0.5	0.7	12	0.3	0.5	0.8	0.5	0.8	1	0.5	0.9	1.6	0.3	0.4	0.3	1.6	1	1.2	0.7	0	0	1.2	0	0.5	0.8	0.4	0	0.5	0.4
iduronate sulphate sulphatase (IDS)	0.2	0	0.6	0	0.1	10.7	0.9	0.4	2.2	3.4	2	1.1	3.6	0.2	0.4	0.3	0.6	0.4	0.4	0.2	0.3	0.2	0.1	0.2	0.2	0.3	0.1	0	0.1	0.5
Homo sapiens LIM binding domain 2 (LDB2) mRNA.	0	0.4	0.2	0	0.2	2.2	2.7	0.9	0.3	3.9	0.1	0.8	0.4	0.1	0.9	0.2	3.2	0.4	0.9	0.2	1	2.9	1.3	2.8	0.3	0	0	1.3	0	2.1
Homo sapiens tyrosine 3-monooxygenase/tryptophan 5-monooxygenase activation protein, theta polypeptide (YWHAQ), mRNA.	2.7	0.4	0.8	1.7	0.4	1.9	1.3	0.5	0.9	3.2	2	1	1.2	1	0.8	0.1	1	0.4	0.7	0	1.5	0.4	1.5	0.9	0.4	0.8	0	2.5	0	0.2
Homo sapiens glia maturation factor, beta (GMFB) mRNA.	1	0.5	0.6	0.3	0.2	3.7	0.9	0.5	1.9	3.4	2.3	1	0.9	0.5	0.7	0.2	1	1	1.1	0.1	1	0.3	1.2	0.3	0.6	2.2	0.3	1.4	0.3	0.6
Homo sapiens map kinase phosphatase-like protein MK-STYX (LOC51657), mRNA.	1	1.5	1.5	0.8	0.5	1	2.8	0.4	1.5	1.6	0.7	0.7	1.2	1.1	0.3	0.3	0.7	0.7	1.4	0.8	0	0	4.2	0	1	0	0.7	0.6	1.1	2
centromere autoantigen C (CENPC)	0	1.3	1.8	2.7	1.4	1.2	3.1	1	1.5	1.7	0.9	1.6	2	2.6	0	0	1.2	1.4	0	0	0.5	0.9	0.3	1	0	0.9	0	0	0	1.1
Human RGP3 mRNA, complete cds.	0	0.4	0.4	0.4	0.5	0.6	1.2	0.5	1	0.6	0.2	0.7	0.2	0.1	2.9	1.7	1.6	1	0.2	0.7	2.9	0.4	4	4	0	1.3	0.3	0	0.6	1.6
Homo sapiens transcription factor 21 (TCF21) mRNA.	0	0.3	0	0.3	0	0.1	12.2	0	0	0.1	0	0	0	0	1	0	2.8	3.6	3.8	0.3	0.1	0.6	0.1	0	0.8	0	0.2	0	0	3.7
Homo sapiens surfactant, pulmonary-associated protein A1 (SFTPA1), mRNA.	0	0	0	0	0	0	0	0	0	0	0	0	0	0	0	0	0	0	0.1	0	0	0	0	0	1.4	1.6	0	0	0	26.8
Homo sapiens polyamine modulated factor 1 (PMF1), mRNA.	0.9	1	1.1	0.5	0.2	1.2	1.1	0.4	1.1	1.6	0.6	1.2	0.8	0.4	2.5	3.4	1.4	0.6	1.5	0.4	1.6	0.8	1.3	1.7	0.6	0.6	0	0	0.5	1.1
N-RAS promoter region	0.8	0.4	0.7	1.2	0.7	1.4	0.8	1.7	1	1.2	0.7	1.2	0.9	0.5	1.8	4.8	1.6	0.9	0.5	0.5	0.7	0.7	0.7	0.7	1	1.3	0.2	0	0.5	1
Homo sapiens small inducible cytokine subfamily D (Cys-X3-Cys), member 1 (fractalkine, neurotactin) (SCYD1) mRNA.	0.1	0.5	0.9	0.3	0.2	4.4	0.1	1.3	1.3	1.8	0.5	1.7	0.5	0.4	1.4	0.6	2.4	1	0	0.3	0.2	0.9	0	0.3	1.2	0.8	0	0	0	7.1
Homo sapiens similar to vaccinia virus HindIII K4L ORF (HU-K4), mRNA.	0	0.4	0.5	1.8	0.1	1.9	1.3	0.6	0.7	1.4	0.8	0.9	9.2	0.5	0.6	0.4	1.4	0.8	1	0.4	1	0.3	0.7	0.5	0.2	0.3	0.2	0.5	0.4	1.2
Homo sapiens transmembrane glycoprotein (GPNMB) mRNA.	0.2	0.1	1.1	0	0.1	0.2	0.4	3.5	0.3	0.2	0.1	1.7	0	0.6	2.1	0.3	3	0.7	3.9	0.2	5	0.9	2.5	0	0.2	0.4	0.2	0	0	2.1
Homo sapiens endoplasmic reticulum glycoprotein (GP36B), mRNA.	0.6	1.5	2	1.6	0.1	0.6	1.2	0.5	0.7	1.2	0.3	0.7	0.6	0.5	0.8	0.4	1.5	1	1.7	0.6	1.6	0.6	2.6	2.3	1.2	0.6	0.6	0.2	1.4	0.7
normal keratinocyte	0	0.2	1.1	0	0	0	1.4	0	0	0	0.5	0	0	1.8	0	0	2.2	19.4	0	0.7	0.2	0.5	0.4	0	0	0.1	1.5	0	0	0
Homo sapiens testis-specific kinase 1 (TESK1) mRNA.	0.3	0.4	1	2.7	0.4	1.3	1.1	1.1	1.1	2.8	0.9	1.1	1.1	0.7	0.9	2.2	2.4	1.5	0.9	0.5	0.6	0.6	0.8	0.4	0.5	1	0.3	0	0.4	1.2
Homo sapiens transmembrane 4 superfamily member 2 (TM4SF2) mRNA.	0	0.2	1	0	0.2	7	0.9	0.3	1.7	3.9	6.8	1.5	1.2	0.1	0.5	1.6	0.6	0.6	0.1	0	0	0.4	0.1	0.5	0	0.1	0	0	0	0.8
Homo sapiens pleckstrin homology, Sec7 and coiled/coil domains 2 (cytohesin-2) (PSCD2), transcript variant 1, mRNA.	0	0.7	1	1.7	0.3	2	1.4	0.4	0.9	3	1	0.9	1.4	0.9	1	0.7	2	1.3	1	0.8	0.8	0.4	0.8	1	0.1	1.4	0.6	0	0.6	1.5
Homo sapiens NADH dehydrogenase (ubiquinone) Fe-S protein 8 (23kD) (NADH-coenzyme Q reductase) (NDUFS8), mRNA.	0.8	0.6	0.7	0.8	0.3	1.1	0.6	0.8	0.8	1.1	1.2	1	0.8	0.5	4.1	3.7	1.2	1.1	0.5	0.8	0.6	0.5	0.6	1.2	0.3	2.3	1	0	0.6	0.7
Homo sapiens potassium voltage-gated channel, delayed-rectifier, subfamily S, member 3 (KCNS3) mRNA, and translated products.	2	0	0	1.4	0.6	1.4	0.4	1.7	0.9	0.3	0.2	1	0	0.1	1.1	5.5	2.3	1.2	0.6	1	0.4	0.4	1.2	0	0.5	1.6	0.4	0	0	3.8
Homo sapiens ubiquitination factor E4B (homologous to yeast UFD2) (UBE4B), mRNA.	0.5	0.9	1.4	0.5	1	1.8	1.4	1.5	1.3	1.6	1.1	1.2	1	1.8	1.3	0.5	0.7	0.8	0.8	0	0.7	0.6	1.1	0.9	0.5	2	0	2.1	1	0
Homo sapiens growth arrest-specific 1 (GAS1) mRNA.	0	0.3	1	0	0.8	0.3	0.3	2.5	0.3	0.7	0.1	1	0	0.7	0.6	0.5	5.9	0.2	3.5	0.3	3.9	1.1	4.6	0	1.3	0	0	0	0	0.3
Homo sapiens calcitonin receptor-like receptor activity modifying protein 2 (RAMP2), mRNA.	0	0	1.2	0.2	0.4	0.6	1.9	2	0	1.1	0.7	2.7	0.2	0.5	1.9	1	3.9	1.8	2	0.7	0	0.7	0	0.5	0.3	0	0	1.1	0.1	4.6
Human mRNA for KIAA0179 gene, partial cds.	1.8	0.5	2	0.7	0.2	0.7	1.4	0.9	0.8	2	0.5	1.2	0.6	1.1	0.5	0.3	1.1	1.2	0.4	0.4	0.9	0.3	0.8	0.8	0.5	1.8	0.6	5	0.9	0.5
H.sapiens mRNA for laminin alpha 5 chain.	1.3	0.3	0.4	0.3	0.3	0.6	1	0.8	0.2	1.1	1.1	1.2	0.6	0.4	0.8	0.2	2.6	1.2	1.3	0.4	0.2	0.7	0	1	0.5	8.5	0.1	0.2	0.4	2.3
heparan sulfate proteoglycan (HSPG) core protein	0.1	0	0.4	0.6	0.1	1.1	0	0	0.5	0.2	0.6	3.3	0.3	0.6	0.8	0.4	2.3	0.7	0	0.4	2.1	0.4	2.7	0.3	3.7	1.6	0.2	5	0.8	0.8
Homo sapiens secretory leukocyte protease inhibitor (antileukoproteinase) (SLPIa) mRNA.	0	0.3	0	0.1	0.8	0	0	0.7	0	0	0	0.1	1.5	0.3	0.2	0.2	1.5	0	0.1	0	0	0.5	0	0	0	0.1	0.5	0.1	2.7	20.3
Homo sapiens fatty acid binding protein 4, adipocyte (FABP4) mRNA.	0	0	0	0.2	1.5	0	0	4.7	0	0	0	0.1	0	0.6	1.5	0.6	0.4	0.4	0.6	0.1	0	17.8	0	0.1	0.6	0	0	0	0	0.7
Homo sapiens selenium binding protein 1 (SELENBP1) mRNA.	0	4.6	0	0	2.7	0.3	1.3	0.8	0.4	0.2	0.1	1.2	0.1	0	1	1	1.4	1	0.1	0.8	1.4	0.9	0.7	0.2	0.7	0	3.2	0.6	2.7	2.6
Homo sapiens guanylate kinase 1 (GUK1) mRNA.	0	0.8	0.4	0.4	0.5	2.4	1.1	0.6	1.7	1.6	0.9	1.8	0.5	0.6	1.2	2.6	1.5	0.7	0.5	0.3	2.3	1.1	2.3	2.4	0.7	0.1	0.2	0	0.3	0.8
Homo sapiens anti-oxidant protein 2 (non-selenium glutathione peroxidase, acidic calcium-independent phospholipase A2) (KIAA0106) mRNA.	1.2	1	0.2	1.4	0.4	1.5	1.1	0.2	2	0.6	0.6	1.1	0.8	0.7	2.6	3.6	2.2	0.4	0.7	0.3	0.2	1.3	0.3	1.5	1	0.2	0.4	0.5	0.9	1.2
Homo sapiens mRNA for KIAA0664 protein, partial cds.	1.5	1.8	0.7	0.6	0.6	1.4	0.8	0.5	0.9	1.5	0.9	0.7	0.5	0.4	2.4	2.7	0.9	1.7	0	0.8	0.6	0.7	0.6	0.7	1.1	1.3	0.6	0	2.2	0.8
Homo sapiens transcription elongation factor A (SII), 2 (TCEA2) mRNA.	0	0.2	0.4	1.4	0.1	3.4	1	0.1	2.2	4	2.6	1.7	1	0.3	0.7	0.5	2	0.5	0.2	0.2	2.6	0.2	1.5	1.4	0.9	0.2	0.1	0	0	0.7
Homo sapiens melanoma antigen, family D, 1 (MAGED1), mRNA.	0.6	0.5	0.4	0	0	1.2	0.4	0.1	0.8	2.5	0.7	1.7	1.7	0.4	0.5	0.2	0.8	0.3	0.6	0.2	5.5	0.1	3.9	3.6	0.9	1.7	0.1	0	0.2	0.4
Homo sapiens protein tyrosine kinase 9-like (A6-related protein) (PTK9L), mRNA.	1.1	0.2	1.3	0	0.2	0.8	1	0.4	0.3	0.8	0.5	0.4	0.2	0.4	3.6	10.2	2.5	1.3	0.5	0.2	0.6	0.2	0.5	0.6	1.3	0.1	0.1	0	0.1	0.4
pro-alpha-1 type 3 collagen	0	0.1	0	0	0	0	0.4	2.6	0	0.1	0.1	0	0.1	0.1	0.1	0	1.7	0.2	0.7	0.1	15	0	8.5	0.1	0.1	0	0	0	0	0.1
Homo sapiens collagen-binding protein 2 (colligen 2) (CBP2) mRNA.	0.4	0.4	0.3	0	0	0.1	0.4	0.3	0.1	0.3	0.1	0.2	0	0.2	0.4	0.1	1.4	0.3	0.9	0.1	10.3	0.6	6.9	2.7	0.4	0.5	0	0	0	2.8
Homo sapiens microsomal glutathione S-transferase 3 (MGST3) mRNA.	0	1	0.2	0.3	0.5	2.6	0.7	0.8	1.2	2.4	1.1	1.3	0.5	0.2	3.9	2.8	1	0.7	1.6	0.1	1.7	0.9	1.8	0.7	0.3	0.7	0.1	0.3	0.2	0.5
alpha-1 type XV collagen	0	4.3	0	0	0.3	0.1	0	0.6	0	0	0.6	1	0	1.6	1.1	0.4	2	1	1.7	0	6.2	0.7	2.5	0	0.5	1	0	0.6	3.5	0.3
Homo sapiens putative Rab5 GDP/GTP exchange factor homologue (RABEX5), mRNA.	0.7	0.3	0.6	0.9	0.3	1.3	1	0.7	1	1.6	0.8	1.2	0.5	0.4	0.8	0.5	1.3	0.6	0.7	0.2	3	1.2	3.8	0.7	1.5	1.3	0.1	1.9	0.5	0.7
Homo sapiens AE-binding protein 1 (AEBP1) mRNA.	0	0	0.1	0.1	0.1	0.1	0.4	0.4	0.4	0.1	0.2	0.6	0.1	0.5	0.3	0.1	2.4	0.4	0.2	0.1	15.2	0.9	6.3	0.4	0.2	0	0	0	0	0.3
Homo sapiens crystallin, alpha B (CRYAB) mRNA.	0	0	0.1	0	0.2	0.9	0	0.5	2.6	0.3	1.1	0	0.1	0	10.1	9.9	0.4	0.2	0.3	0	0.3	1.4	0.3	0	0.2	1	0	0	0	0.1
Homo sapiens interleukin 11 receptor, alpha (IL11RA) mRNA.	0	0.5	0.2	0.4	0.3	1.1	1.4	0.6	1.1	1.8	1	2	0.5	0.9	2.4	1.1	2.4	1.4	0.4	0.2	4.2	0.5	3.1	0.5	0.6	0	0.2	0.2	0.1	0.8
non-histone chromosomal protein HMG-17	0.2	1.8	3	0.9	1.6	0.3	2.5	0.2	0.3	1.4	0.2	3	0.4	2.2	1.4	0.3	1.2	1.7	0.6	0.5	0.6	1.5	0.4	1	0.7	0.4	0.8	0	0.2	0.8
genes TAP1	0.7	0.5	1.4	0.8	0.3	2.6	1.9	0.6	0.7	2.6	1.4	1.4	0.8	1	0.6	2.4	2.3	1.1	0.6	0.2	0.3	0.3	0.4	0.4	1.7	1	0.1	0.2	0.4	1.1
Homo sapiens small inducible cytokine subfamily A (Cys-Cys), member 13 (SCYA13) mRNA.	0	0.1	0.7	0	0	0.4	0.2	0.8	0.2	0.5	0.2	2.2	0	2	1.1	0.2	0.6	14.5	1.3	0.5	0	0.5	1.4	0	0.3	0	0	0	0	2.3
tre oncogene	0	0.6	0	1.6	0.6	3.7	1.3	0	2.6	5.3	5.7	1.4	0.7	2.8	0.2	0.1	0.7	0.3	0.2	0.1	0.3	0.2	0.5	0.2	0	0.3	0	0	0.1	0.3
related to human homologue of Drosophila female sterile homeoticgene (HUMFSHG)	1.1	0	3.2	0.2	0	0.2	1.3	0.2	0.4	0.9	0.4	1.5	0	3.9	0	0.1	0.2	0	0	0	1	1	2.3	1.3	9.7	0	0.4	0	0	0.7
Homo sapiens Clk-associating RS-cyclophilin (CYP) mRNA.	2.1	0.6	1.5	0	0.5	0.8	1.6	0.2	1	1.4	0.4	0.9	1	1.1	1.1	0.4	1.8	1.3	1.1	0.5	1.9	0.8	2.1	1.7	1.5	1.3	0.3	0	0.6	0.7
beta galactosidase-related protein	0.5	0.7	1	0.3	0.8	0.9	1	0.3	0.7	1	0.7	0.8	0.4	0.6	0.7	0.5	1.6	1.3	0.5	0.6	3.7	0.5	3.2	1.7	0.4	2.6	0.6	0.4	0.9	1.1
Homo sapiens carbonic anhydrase II (CA2) mRNA.	0	0.4	0	2.3	16.3	1	0.3	0.2	1.8	0.3	0.2	0.6	0	0	0.1	0.6	0.5	0.2	0.1	0.8	0	0.1	0	0	0	0.3	1.9	1.2	0.4	0.3
Homo sapiens KIAA0427 gene product (KIAA0427), mRNA.	0.3	0.4	0.2	0.2	0.2	4.3	0.6	0.3	2	5.8	1.5	1.5	0.5	0.2	0.9	0.4	1.7	1	0.2	0.4	0.9	0.4	2	0.6	1.7	0.4	0	0	0.7	0.9
breakpoint cluster region (BCR)	0.3	0.3	0.8	0.5	0.2	1.8	1.3	0.8	2.1	1.1	0.9	1.5	1	0.4	2.4	2.1	2.6	1.3	0.7	0.6	0.9	0.8	0.7	0.4	2.3	0.6	0.3	0	0.4	1.3
Homo sapiens tubulin, beta, 2 (TUBB2) mRNA.	3	0.7	0.9	4.2	0.2	0.8	0.3	0.3	0.8	3.6	0.5	1.2	0.4	0.6	1.1	0.6	0.6	0.4	0.5	0.1	0.9	0.3	1.7	1.7	1.2	2.1	0.7	0	0	0.6
Homo sapiens phosphorylase, glycogen; brain (PYGB), nuclear gene encoding mitochondrial protein, mRNA.	2.1	0.1	0.3	0.2	0.2	1.9	0.4	0.6	1.4	1.5	1.5	0.8	0.3	0.2	4.1	0	2	0.7	0	0.5	1.5	0.3	0.5	0.5	5.6	1.5	1	0	0	0.5
Homo sapiens proteasome (prosome, macropain) subunit, alpha type, 7 (PSMA7) mRNA, and translated products.	0.8	0.8	0.9	0.4	0.5	1.1	1.4	1.2	1.2	2	1	0.9	0.5	1.2	1.1	2.8	1.3	0.9	0.8	0.2	0.8	0.7	1.5	1.7	0.5	1.7	0.2	0.7	0.4	0.8
Homo sapiens glutathione S-transferase pi (GSTP1), mRNA.	2.9	0.6	0.9	0	0.2	0.3	0.9	0.5	0.8	0.9	0.4	1.4	0.9	0.4	0.8	0.8	2	1.1	1.5	0.4	1.1	0.5	0.8	1.8	0.4	4.9	0.3	0	0	2.3
Homo sapiens integrin, alpha 7 (ITGA7) mRNA.	0	0.1	0.3	0.3	0.6	1.5	0.5	1.9	1.8	2	0.7	1.7	0.3	0.2	3.7	3.4	1.8	0.8	0	0.5	0.3	2.8	0.9	0.4	0.7	1.4	0	0.6	0.2	0.6
Homo sapiens actin, alpha 2, smooth muscle, aorta (ACTA2) mRNA.	0.7	0.1	0.8	0.5	0.1	0.1	0.7	1	0.1	0.1	0	3.4	0	0.1	0.3	0	8.6	0.9	0.7	1.4	1.4	2.2	1.1	0.3	4.4	0.2	0.1	0	0.1	0.5
selenoprotein P	0	7.2	0.3	0.1	0.2	0.4	3.9	0.6	0.8	0.1	0.1	0.9	1	0.3	0.7	1.4	1.3	0.8	0.5	0.4	0.3	0.6	0.2	0	0.2	0	0.4	2.7	2.6	2
Homo sapiens E6-AP ubiquitin-protein ligase (UBE3A) exon 16 sequence.	1.2	0.4	0.8	1.4	0	0.7	1.6	1.4	0	0.9	0.5	0.8	1.4	0.6	1.6	2.7	2.3	1.5	1.4	0.3	0.3	0.6	1	0.5	1.8	0.9	0.3	1.7	0.4	0.9
Homo sapiens tissue inhibitor of metalloproteinase 3 (Sorsby fundus dystrophy, pseudoinflammatory) (TIMP3) mRNA.	0	0.1	0.5	0	0.1	0.1	1.3	2	0.2	0.1	0.1	7.1	0.4	0.1	0.9	0.2	2.6	0.5	4.5	0.3	2.8	1.5	2	0	0.5	0	0	0	0	2.1
Homo sapiens major histocompatibility complex, class II, DR beta 1 (HLA-DRB1) mRNA.	0	0.2	12.2	0.1	0.2	0.2	6.8	0.6	0.4	0.1	0.1	0.7	0.1	1.1	0.5	0.2	0.5	0.5	0.2	0	0	0.5	0.1	0	0.2	0	0.2	0.1	0	4.2
Homo sapiens gamma-aminobutyric acid (GABA) A receptor, epsilon (GABRE) mRNA.	0.2	1.1	1.7	0.4	0.5	0.8	2.4	1.2	1.2	2.8	1	1	0.6	1.2	1	1	1.5	0.8	0.9	0.5	0.9	1.2	1	1.1	1.2	0.4	0.6	0.5	0.5	1
Homo sapiens adenosine A1 receptor (ADORA1), mRNA.	0	0	0.1	1.2	0.1	6.6	0.7	0.4	7.6	2.3	1	0.6	0	0.1	1.2	0.1	0.2	0.5	0.2	0.2	0.5	0.2	0.6	0	0	5.1	0	0	0	0.5
Human phosphatidylinositol (4,5)bisphosphate 5-phosphatase homolog mRNA, partial cds.	0	0.3	1.3	1.6	0.3	0.3	1.5	1.3	0.6	1.2	0.3	6.5	0.4	0.6	0.9	0.1	1	1	0.4	0.4	0.5	1.2	0.9	2.1	2.8	0.6	0.2	0	0.3	1.1
rab 13	4.3	0.5	0.6	0.3	0.3	0.7	0.2	0.7	0.5	0.5	0.2	0.7	0	0	0.3	0.2	0.8	0.7	0	0.6	3.1	2.4	5.4	3.5	0.8	0.8	0.5	0	0	1.3
Homo sapiens KIAA0438 gene product (KIAA0438), mRNA.	0.2	0.5	0.4	0.5	0.4	4.9	1.2	0.4	2.4	3.8	2.8	1.3	1.3	0.8	1	0.3	2	0.8	0.4	0.3	0.5	0.5	0.5	0.3	0.8	0.6	0.2	0	0.3	0.8
Homo sapiens ubiquitin specific protease 4 (proto-oncogene) (USP4) mRNA.	0	0.7	1.3	2.1	0.7	0.6	2.6	0.4	0.1	0.8	0.4	0.6	0.6	0.8	1.5	0.7	3.5	1.9	0.8	1	1.5	0.6	0.5	1.1	1.6	0.5	0.8	0	0.6	2
Homo sapiens Friend leukemia virus integration 1 (FLI1), mRNA.	0	0.3	3.8	0.1	1.4	0.2	10.9	0.4	0.4	0.4	0.2	0.3	0.1	2.3	0.7	0.2	1.1	0.6	0.6	0.1	0.3	0.5	0.2	3.1	0.4	0	0	0.4	0	1.2
SPARC / osteonectin	0	0.3	0.2	0.9	0.5	0.3	0.3	1.7	1.1	0.3	0.4	0.3	0.2	0	0.3	0.1	1.3	0.2	1.5	0.1	11.2	0.1	4.6	3.5	0.1	0.1	0	0	0	0.3
Homo sapiens CDC-like kinase 3 (CLK3), transcript variant phclk3/152, mRNA.	1.1	1.9	0.8	1.5	0.6	0.8	0.8	0.3	1.5	1.2	2.1	1	2.6	1.3	0.5	0.3	1.1	0.9	0	0	0.1	0.8	1	0.7	2.6	0.8	0.3	1.2	0.7	1.5
Homo sapiens hypothetical protein (HSPC164), mRNA.	0.5	0.7	1.4	0.9	1	1.7	1.5	0.9	2.7	1.7	1	1.3	1.1	0.9	1.1	1.5	1.6	1	1	0.4	0.8	0.5	0.9	0.8	0.4	1	0.3	0.1	0.4	0.8
Homo sapiens hexosaminidase B (beta polypeptide) (HEXB), mRNA.	0.4	0.6	0.8	0	0.1	0.5	1.5	0.2	0.1	0.4	0.2	0.9	0.7	0.3	0.6	0.2	1.2	0.7	10.9	0	1	0.3	1	0.7	0.2	0.4	0.1	6	0.2	0
Homo sapiens guanidinoacetate N-methyltransferase (GAMT), mRNA.	0	1.2	0.1	0.2	0.2	0.5	0.1	0.4	1.4	0.5	0.3	0.3	0.2	0.2	1.4	17.9	1.3	0.2	0	0	0.4	0.4	0.2	0.3	0.1	0.3	0	0	1.6	0.2
Human adenylate kinase 2B (adk2b) gene, complete cds.	1	1.3	0.8	0.2	0.5	0.8	1.4	0.6	0.8	1.6	1	1.2	0.9	1	0.7	1	1.8	2.7	0.7	0.8	0.5	0.3	0.7	0.7	0.3	1.8	0.6	0.4	2.7	1.3
Homo sapiens hepatocellular carcinoma-associated antigen 59 (LOC51759), mRNA.	0.7	1.4	2.4	0.8	1.2	2.2	2	0.9	1.9	3	1.3	1.4	1.1	1.5	0.9	0.7	1.4	1	0.8	0	0.5	0.4	0.6	0.3	0.3	0.8	0.3	0	0	0.5
Homo sapiens chromosome 11 open reading frame 4 (C11ORF4), mRNA.	0.7	1.2	1.9	0.5	0.4	1	2.1	1	0.7	1.9	0.6	1.2	1.2	1	1.4	0.8	2.1	1.2	1	0.5	0.7	0.3	0.8	0.6	0.2	1.5	0.6	0.8	0.7	1.5
Homo sapiens acyl-Coenzyme A oxidase 2, branched chain (ACOX2) mRNA.	0.6	1.4	1.4	1.8	1.6	1.2	1.4	1.2	1	1.4	1.3	0.9	1.4	1.3	1.2	0.9	0.9	0.8	1.6	0.6	0.6	0.6	0.6	0.5	0.4	0.8	0.6	0.7	0.8	0.6
Homo sapiens KIAA0821 protein (KIAA0821), mRNA.	0.4	0.2	0.2	0	0.2	2.7	0.7	0.6	1.3	2.3	0.8	6.8	0.6	0.3	1.1	0.7	3.1	1.2	0.6	0.3	0.3	0.8	0.7	0.6	1.2	0.7	0.2	0.4	0.2	0.8
Homo sapiens insulin-like growth factor binding protein 7 (IGFBP7) mRNA.	0.2	0.3	1.3	0.9	0.2	0.2	4	1	0.6	0.3	0.1	3.2	0.6	0.2	1.2	0.1	3.1	0.6	0.3	0.2	2.9	0.7	0.4	4.5	0.1	1.7	0	0.8	0	0.4
Homo sapiens lipoprotein lipase (LPL) mRNA.	0	0	0.3	0.1	0.8	0.5	0	2.9	0	3.4	0.9	0.9	0.1	0.3	9.4	1.4	0.4	0.2	0.8	0	0	5.2	0	0	0.5	0	0.1	0.1	0	1.7
adipsin / complement factor D	0.3	0.6	0.6	0.5	0.4	0	2.3	9.2	0.5	0.2	0.3	0.5	0.2	0.9	1.2	0.5	0.9	1.4	0.9	1.8	0.1	1.5	0.7	0.6	0.5	0.6	0.4	0.1	0.1	2
Human multiple exostosis 2 (EXT2) gene, exon 14 and complete cds.	2.1	0.6	0.8	1.3	0.2	0.5	1.1	0.7	0.4	1.4	0.3	0.9	0	0.4	0.6	0.3	2.5	1.3	3.3	0.8	1.4	0.4	2.4	1.3	0.3	2.4	0.5	0	0.6	1.3
Homo sapiens actin, gamma 2, smooth muscle, enteric (ACTG2) mRNA.	0	0	0	0	0	0	0	0.2	0	0	0	0.2	0	0	0	0	14.6	4.8	0.2	4.7	0	0.6	0.5	0	3.9	0	0.1	0	0	0.1
Homo sapiens protein phosphatase 2, regulatory subunit B (B56), alpha isoform (PPP2R5A) mRNA.	0.4	1.4	1.2	0	1.8	1.2	3.3	2.1	1.7	1.3	0.6	1.3	0.5	1.2	1.6	0.9	1.6	1.3	0.5	0	0.5	1.1	0.4	0.3	0.6	0.7	0.2	0	0	2.2
Homo sapiens aldehyde dehydrogenase 10 (fatty aldehyde dehydrogenase) (ALDH10) mRNA.	0.5	1.4	0.5	0.9	0.4	1.3	1	3.1	1.6	1.4	0.5	1.7	0.7	0.3	0.4	0.5	1.1	0.8	0	0.2	0.4	0.3	0.3	0.1	0.3	0.1	0.2	7.9	0.7	1.3
Homo sapiens collagen, type III, alpha 1 (Ehlers-Danlos syndrome type IV, autosomal dominant) (COL3A1), mRNA.	0	1.1	0.1	0	0.2	0	0.5	5.9	0	0.2	0	0.2	0	0	0.2	0	2.7	0.7	1.2	0.2	9.8	0	6.3	0	0.2	0	0.1	0.3	0	0
Homo sapiens heat shock protein, neuronal DNAJ-like 1 (HSJ1), mRNA.	0	0.5	0.4	0.9	0.5	3.5	0.7	0.4	7.1	3.3	2.3	1.3	1.1	0.5	0.8	1.1	1	0.5	0.5	0.4	0.3	0.4	0.4	0.2	0.1	0.8	0.1	0	0.2	0.7
Homo sapiens nuclear receptor subfamily 1, group H, member 3 (NR1H3), mRNA.	0	2.6	4.5	0.7	0.6	0.5	5.2	0.8	0.4	0.5	0.2	0.8	0	1.1	0.8	0	1.5	2.8	0.9	0.4	0.3	2	0.2	0.2	0	0.2	0.2	0	1.6	1.2
Homo sapiens aquaporin 7 (AQP7) mRNA.	0	0.3	0	1.9	0.4	0.1	0.1	3.9	0	0	0.1	0	0	0.5	8.7	2.5	0.6	1	0	0.2	0	8.5	0	0	0	0	0.1	0	1	0.1
Homo sapiens tumor necrosis factor, alpha-induced protein 2 (TNFAIP2) mRNA.	0	2.2	2	0.2	1.2	0.3	7.9	0.5	0.2	0.4	0.2	0.6	0.2	1.2	0.2	0.2	0.7	0.6	1.2	0.1	0.1	0	0.4	0	0.2	7.8	0	0	0.3	1.1
Homo sapiens aconitase 1, soluble (ACO1), mRNA.	0.6	3	0.6	0.7	0.3	1.4	0.7	1.9	0.5	1.2	1.1	1.2	0.7	0.4	1.1	0.6	1.1	1.2	0.9	0.2	0.6	0.7	1.8	0.9	0.7	2.7	0.2	0.3	2	0.7
Homo sapiens heterogeneous nuclear ribonucleoprotein A/B (HNRPAB) mRNA.	3.1	1	2.4	0	0.8	0.5	1.3	0.4	0.5	3	0.6	0.9	0.4	1.6	0.6	0.4	0.7	0.8	1.2	0.4	0.7	0.4	1.2	1.8	1	2.2	0.7	0.3	0.6	0.4
Homo sapiens mRNA for KIAA0620 protein, partial cds.	0	0	1.7	0.2	0	0.7	1.7	0.6	1.6	1	0.2	1.5	0.2	1	0.8	0.2	1.6	0.7	1.4	0.3	1.7	1.1	2.4	7.6	0.4	0	0.1	0.1	0.2	1
platelet/endothelial cell adhesion molecule-1 (PECAM-1)	0	0.3	1.8	0.1	0.3	0.3	2.3	1.1	0.2	0.3	0.1	0.4	0	0.5	1	0.3	0.9	0.7	4.2	0.3	0.1	1.3	0	10.9	0.3	0	0	0.5	0.1	2
Homo sapiens nucleolar protein Nop30 and cytoplasmic protein Myp (NOP) gene, alternatively spliced products, complete cds.	0.1	0.2	0.2	1.1	0.2	2.4	0.3	0.6	1.6	1.3	1.3	2.7	1.7	0.3	3.1	3.9	1.4	0	0.8	0.3	0.9	0.9	0.7	0.7	0.3	0.8	0	0	1	1.1
Homo sapiens ubiquitin-conjugating enzyme E2M (homologous to yeast UBC12) (UBE2M) mRNA.	0.1	0.2	0.2	0.2	0	0.7	0.3	0.1	0.3	0.5	0.4	0.2	0.1	0.1	2	2.1	1.4	0.7	0.1	0.2	4.3	1.4	5.1	4.8	3.1	0	0.2	0.1	0.2	0.9
Homo sapiens serum-inducible kinase (SNK) mRNA.	1.9	0.2	0.1	1	0.1	1.3	3.4	0.4	0.3	3.8	0.1	0.4	0	0.1	0.5	0.1	1	0.2	0.6	0.1	1.2	0.3	0	4.3	0.3	7	0.1	0.1	0	1.3
Homo sapiens phospholipase D2 (PLD2) mRNA, splice variant hPLD2b, complete cds.	1.4	0.7	1.7	0.2	0.4	1.5	1.7	1.2	4.4	2.4	0.9	1.2	0.7	0.7	0.4	0	1.9	0.5	0.8	0	1.5	0.5	1.1	1.9	0.7	0.7	0.2	0.1	0	0.7
plasminogen activator inhibitor 1 (PAI-1)	0.4	1.4	0.3	0	0	0	0	0	0	0.2	0	0.1	0.1	0.1	0.3	0	0.2	0.1	2.8	0	1.2	0.7	1	20.2	0	0	0	0	0.3	0.5
Homo sapiens intercellular adhesion molecule 2 (ICAM2) mRNA.	0	0.3	2.8	0.1	0.2	0.4	6.8	0.3	0.8	0.7	0.5	0.6	0.2	0	1	0.6	0.9	0.6	0.7	0.3	0.1	0	0.1	9.7	0.5	0	0.1	0.3	0.1	1.5
Homo sapiens retinoblastoma-binding protein 7 (RBBP7) mRNA.	2.4	0.7	1.5	2.3	0.8	1.3	1.6	0.4	0.8	1.4	0.6	1.5	1.1	2.2	0.7	0.7	1.6	1	0.9	0.3	0.4	0.3	0.5	0.4	1.4	1.1	0.2	1.3	0	0.6
Homo sapiens ring finger protein 1 (RING1), mRNA.	0.4	1.1	1.3	0.7	0.4	1.8	1.6	0.4	1.8	2.4	1.8	1.6	1.3	1.3	0.4	0.4	1.8	1.3	0.5	0.3	1.5	0.4	1.3	0.6	0.5	0.6	0.3	0.6	0.3	1
Homo sapiens ATP binding protein associated with cell differentiation (APACD) mRNA.	0.4	0.6	0.2	0.4	0.2	1.1	1.4	0.3	1	1.4	0.6	1	0.7	0.8	0.9	0.8	1.3	0.8	0.8	0.3	2.7	0.5	3.7	3.8	0.3	2.7	0.2	0	0.3	0.6
Homo sapiens mRNA for KIAA0638 protein, partial cds.	0.3	0.1	0.2	0.2	0.2	3	0.5	0.7	7.6	2.3	0.8	0.8	0.3	0.1	1.2	0.3	1.6	0.8	0.4	0.2	2.2	0.9	1.5	1.3	0.9	0.9	0.1	0	0	0.5
Homo sapiens translocated promoter region (to activated MET oncogene) (TPR) mRNA.	0.7	1.4	1.9	2.2	0.8	1.2	3	0.4	0.8	1.7	0.4	1.4	0.8	2.5	0.6	0.4	1.3	0.9	1.2	0.1	0.6	0.6	0.8	0.9	0.9	1.6	0.2	0.1	0.2	0.5
Homo sapiens Fc fragment of IgG, receptor, transporter, alpha (FCGRT) mRNA.	0.1	1	1	0.1	0.8	0.2	2.5	0.6	0.5	0.4	0.1	1	0.2	0.3	0.8	0.5	2.4	2.5	0.4	0.5	2.7	1.9	2.1	2.6	0.7	0.4	1.2	0	0	2.3
Human mRNA for KIAA0349 gene, partial cds.	1.4	1	0.7	1.1	0.7	0.4	1.7	0.9	1.1	0.9	1	0.9	1.3	0.8	0	1.8	1.8	2.1	1.1	0.3	0.5	1.4	1	1	1.8	1.4	0.1	0.2	0.7	1
osteoblast specific factor 2 (OSF-2p1)	0	0	0	0	0	0	0	0.2	0	0.1	0	0.1	0	0	0.2	0	0.1	0	0.5	0.1	24	0.3	0	3.3	0.1	0.9	0	0	0	0
PVR poliovirus receptor	1	1.7	0.2	0.3	0.1	0.8	0.6	0	0.4	1	0.3	0.5	1.1	0.2	0.7	0.4	0	0.9	1.6	0.3	0.2	0	0.5	9.5	0.4	4.4	0.4	0	1.8	0.6
Homo sapiens sorting nexin 7 (SNX7), mRNA.	1.7	0.9	0.1	1.2	0.2	0.9	0.9	1.2	0.5	4.4	0.2	0.4	0.6	0.3	0.5	0	1.6	1.2	0	0.5	1.8	0	2.8	1.1	1.7	1.6	1.5	0	1	1.2
Homo sapiens eukaryotic translation initiation factor 2, subunit 2 (beta, 38kD ) (EIF2S2) mRNA.	2.4	1.7	2.1	0.8	0.7	1.5	1.3	0.5	1.3	1.8	0.4	0.9	0.5	1	0.5	0.9	0.7	0.5	1.2	0.3	1.6	0.5	1.4	1.3	0.8	1.4	0.4	0	0.5	0.9
Homo sapiens NADH dehydrogenase (ubiquinone) 1 alpha subcomplex, 10 (42kD) (NDUFA10) mRNA.	0.7	0.7	0.7	0.4	0.4	2.1	1.3	0.6	2.1	1.6	1.2	1.4	0.5	0.7	3.3	2	0.9	0.9	0.6	0.6	1.1	0.4	0.7	1	0.7	1	0.8	0.8	0.5	0.5
Homo sapiens leucine aminopeptidase (LOC51056), mRNA.	1.2	0.7	5	0.6	0.3	0.7	3	0.6	0.9	1	0.3	0.9	0.3	0.8	0.9	0.6	1	0.6	0.8	0.1	2.5	0.6	1.1	2.1	0.3	1.4	0.2	0	0.6	0.8
Homo sapiens clone 23551 mRNA sequence.	0.5	0.6	0.8	0	1.3	0	0.6	2.6	1.2	1.2	1.1	0.2	0.2	0.2	1	1.5	1.7	0.3	2	0.1	0.3	1.2	2.5	2.3	1.9	2.1	0.3	0	0.3	1.7
Homo sapiens high-mobility group (nonhistone chromosomal) protein isoforms I and Y (HMGIY) mRNA.	4	2.2	0.3	0.4	0	0	0.5	0.3	1.3	0.4	0.3	0.3	0	1.3	0.1	0.5	0.2	1.1	0	0.3	1.2	0	0.7	4.8	0.3	8.8	0.5	0	0	0.4
H.sapiens mRNA for Ran_GTP binding protein 5.	1.6	0.5	1	1.3	0.2	1.5	0.8	0.3	0.7	2.3	0.5	1.1	0.4	0.7	1.1	1.6	1.6	0.5	0.2	0.3	1.5	0.7	3.6	1.1	2.2	1.7	0.1	0	0.2	0.5
Homo sapiens TATA box binding protein (TBP)-associated factor, RNA polymerase II, N, 68kD (RNA-binding protein 56) (TAF2N) mRNA.	0.3	0.4	0.2	0.7	1.3	3	1.5	0	1.1	5.2	0.7	0.4	1.5	2.6	1.8	0.7	2.4	1.6	0.8	1	0.2	0.1	0.1	0.8	0.1	0.8	0	0	0	1
Homo sapiens spastic paraplegia 7, paraplegin (pure and complicated autosomal recessive) (SPG7) mRNA.	0.3	0.7	0.6	0.5	0.5	2.3	1.4	0.2	1.6	2.9	1.1	1.5	0.8	1	1.8	1.8	1.8	2	0.5	0.3	0.6	0.3	0.9	1	0.4	1.2	0.1	0.6	0.7	0.9
Homo sapiens mRNA for KIAA0556 protein, partial cds.	0.4	0.5	1.3	1	0.4	1.1	1.6	0.3	1	1.8	0.3	4.1	1.1	0.4	0.3	0.1	1.3	0.9	0.1	0.4	0	0	0	0	0.3	1	0.5	7.9	0.3	1.7
H.sapiens SOM172 mRNA.	2	0.7	1	0.4	0.2	0.3	1.1	0.6	0.5	5.1	0.2	0.4	0.2	0.5	0.8	1.7	1	0.7	1.8	0.3	1.9	0.4	2	2.7	0.2	1.5	0.7	0	0.6	0.5
Homo sapiens KIAA0478 gene product (KIAA0478), mRNA.	0.2	0.7	1.6	0.7	0.7	1	3.2	0.4	1.2	1.7	0.7	1.6	2.3	1.6	0.7	0.6	2.1	1.9	0.9	0.3	0.3	0.3	0.3	0.4	1.8	0.4	0	0.6	0.4	1.2
transglutaminase	0	0.6	0.5	0	0	0	0.2	0	0.1	0	0	1.3	0.1	0	1	0	1.5	0.2	14	0	0.1	0.5	0.1	2.4	0.5	4	0	0	1.7	1.3
Homo sapiens latent transforming growth factor beta binding protein 2 (LTBP2) mRNA.	0.7	0	0.4	0.2	0.1	0	0	0.2	0	0	0	1.4	0	0.3	0.3	0.2	1	0.2	0.2	0.1	7.9	0.7	8	6.6	0	0	0	0.3	0.2	1.1
Homo sapiens endoglin (Osler-Rendu-Weber syndrome 1) (ENG) mRNA.	0	0.3	0.7	0.4	0.2	0.2	2.6	0.3	0.3	0.3	0	0.7	0.1	0	1.8	0.3	1.7	0.9	1.8	0.3	1.8	0	0.8	10.6	0.4	0.2	0	0.6	0.2	2.4
Homo sapiens ES1 (zebrafish) protein, human homolog of (C21ORF33), mRNA.	0.2	0.6	0	0.5	0	0	0.3	0.7	1.4	0	1.4	1.3	0.7	0.7	5.4	4.8	1.3	1.1	0.5	0.3	1.3	0.5	1.2	0.8	1	0.5	0.4	1.4	1.1	0.6
Homo sapiens CGI-91 protein (LOC51116), mRNA.	1.7	1.6	0.2	0.2	0	0	1.1	0.5	1.9	1.4	0.5	1.4	0.5	0.5	2	1.5	1.4	1.2	0.4	0.4	1.7	0.5	1.2	1.8	0.8	3.6	0.5	0	1.2	0.5
Homo sapiens microsomal glutathione S-transferase 2 (MGST2) mRNA, complete cds.	0.2	5	0.8	0.8	0.4	0.5	3.2	0.9	0.4	0.4	0.1	1	0.7	0.4	1.8	1.8	1.5	2.4	0.8	0.2	0	0.6	0.1	0.6	0.4	0.5	2.2	0	1.8	0.6
Homo sapiens novel RGD-containing protein (WS-3), mRNA.	0.6	0.4	0.5	0.5	0.3	0	1.4	1.1	2.2	1.9	1.8	0.8	1.6	0.8	1.6	0.4	1.6	0.7	2.5	0.4	1.1	1	1.9	1.1	0.6	1.4	0.2	0	0.3	1
tropomyosin isoform	0.1	0.1	0.1	0.1	0.1	0.2	0.3	0.2	0.1	0.2	0	1.4	0	0	0.2	0.1	4.5	1.9	0.5	1.1	2.1	0.5	1.5	1.6	8	4.6	0.2	0	0.2	0
Homo sapiens HSPC038 protein (LOC51123), mRNA.	1.6	2	0.4	0.8	0	0	0.5	1.2	2.7	1.5	2	0	1.6	0	1.1	1.1	2.1	1.4	1.5	0.7	0.7	0.6	0.9	0.9	0.5	1.4	0.6	0	0.6	1.8
RSU-1 / RSP-1	1.5	0.9	0	0.5	0	0	0.3	1.4	1.4	0	0.5	0.2	0.2	0.4	1.2	0.6	2.4	0.7	2.5	0.3	2.4	1.1	3.9	1.9	1.5	2.8	0.4	0.1	0.3	0.6
Homo sapiens unc-51 (C. elegans)-like kinase 1 (ULK1) mRNA, and translated products.	0	0.8	0.2	0.8	1	2.5	1	0.7	0.7	3.1	1.4	1.3	2.2	0.7	0.8	1.2	1.7	0.5	1.8	0.5	0.9	0.6	0.7	0.6	0.5	1	0.1	0.3	0.7	1.4
lamin B2	1	2.7	0.7	0.4	0.2	1.5	1.2	0.7	1.8	2.7	0.8	1	0.6	0	1.9	2.8	1	1.7	0.4	0.9	0.5	0.5	0.5	0.1	0.2	1	1.1	0.3	0.4	1.1
Homo sapiens heterogeneous nuclear ribonucleoprotein C (C1/C2) (HNRPC) mRNA.	0.8	1	0.9	0.5	0.4	0.9	2.4	0.3	1.2	2.5	1.1	1.2	0.8	2.8	0.7	0.4	1.7	0.8	1	0.3	1.7	0.8	1.7	1.4	0.4	0.9	0.2	0.2	0.3	0.8
Homo sapiens NEU1 protein (LOC51162), mRNA.	0.1	0.7	0.3	0.3	0.4	0.8	2.6	0.5	0.3	0.6	0.1	0.7	0.4	0.1	2.1	0.7	3.7	0.9	2.7	0.2	0	2	0	5.7	0	0.1	0	0.1	0.5	2.9
Homo sapiens mRNA for CASH beta protein.	0.4	1	3	0.2	1	0.1	3.7	0.8	0.7	0.2	0.1	0.4	0.4	1	2.5	0.7	1.8	0.9	0.8	0.2	0.3	1.1	0.8	2.6	0.1	1.2	0.3	0	0.4	3.3
lymphocytic antigen CD59/MEM43	0.6	0.4	0.4	0.4	0.3	0.6	0.4	1.1	0.3	0.3	0.3	0.8	1.1	0.2	1.4	1.4	1.5	0.6	5.1	0.3	2	0.8	2.4	3.2	0.2	1.5	0.4	0.3	0.4	1.3
Homo sapiens conserved gene amplified in osteosarcoma (OS4) mRNA.	1	0.2	0	0.2	0	0	0.7	1.4	1.5	0	1.7	1.3	0.6	0.9	1.1	1.3	4	1.9	1.5	0.7	1.6	0.7	1.9	1.1	0.8	1.2	0.5	0.1	0.4	1.9
Homo sapiens apoptosis related protein APR-3 (APR-3), mRNA.	0.5	0.9	0.3	2	0	0.4	1.7	1.6	0.9	0.6	0.4	1.5	1.2	0.5	1.4	1.5	2.2	1.3	1.8	0.4	0.9	0.6	1.3	0.6	0.3	0.4	0.4	2.9	0.4	1.1
Homo sapiens malate dehydrogenase 2, NAD (mitochondrial) (MDH2), nuclear gene encoding mitochondrial protein, mRNA.	1.4	0.7	1.2	0.4	0.3	1.2	0.7	0.5	0.7	1.6	0.5	0.7	0.4	0.4	3.8	6.9	0.9	1	0.4	0.4	0.8	0.4	0.7	0.8	0.6	1.2	0.4	0.1	0.6	0.5
homeobox protein (PHOX1)	0.1	2	0	0	0.1	0.2	0.2	0.3	0.6	0.1	1.4	0.2	0	0.6	0.3	21.3	0.8	0.2	0	0	0	0.2	0.3	0.2	0.4	0.2	0	0	0	0.1
APPH=amyloid precursor protein homolog	0	0.3	0.4	0.2	0	1.2	1.4	0.1	0.9	0.3	0.8	0.3	10.2	2.7	0.7	0.3	2.1	0.9	0	0.3	1.2	0.4	0.3	0.8	1.1	0.6	0.3	0.4	1.1	0.5
Human mRNA for KIAA0178 gene, partial cds.	0.8	2.2	1.9	0.3	1.4	0.5	2.3	0.5	1.6	1	0.2	1.1	0.4	4.1	1	0.1	2.9	2	0.8	0.2	0.3	0.3	0.4	0.5	0.3	1.6	0.2	0	0.4	0.7
Homo sapiens dihydropyrimidinase-like 3 (DPYSL3) mRNA.	0.1	0	0.1	0	0	0.4	0.3	0.2	1.1	20.4	0.1	1.2	0	0	0.2	0.4	1.8	0.6	0	0.1	0.3	0.2	0.5	0.5	1	0.2	0	0	0	0.2
Homo sapiens ubiquitin-conjugating enzyme E2E 3 (homologous to yeast UBC4/5) (UBE2E3) mRNA.	0.7	0.6	0.5	0.8	0.3	1.2	1.4	0.9	0.8	4.5	1.4	1.3	0.6	0.9	0.8	1.9	1.4	0.7	0.6	0.4	1.7	0.3	1.7	1	0.1	1.9	0.3	0.3	0.3	0.7
Homo sapiens BMX non-receptor tyrosine kinase (BMX) mRNA.	0	0.1	0.1	0	0.3	0	0.1	0.3	0	0.1	0	0	0.1	0	0.3	0.1	0.3	0.7	0.2	0.1	0	0.5	0	26.3	0.1	0	0.1	0	0	0.2
Homo sapiens podocalyxin-like (PODXL) mRNA.	0	0.2	0.2	0.2	0	0.5	0.7	0.4	0.5	1.1	0.1	1.6	0.3	0.1	1.4	0.3	2.3	1.1	0.5	0.1	0	0.2	0.2	2.6	0.1	0	0	13.1	0	1.9
Homo sapiens dentatorubral-pallidoluysian atrophy (atrophin-1) (DRPLA) mRNA.	0.1	0.1	0.2	0	0.1	1.4	1.4	0.2	1.1	2.4	1.3	1.7	1.7	0.2	1.3	0.6	5.6	1.5	0.3	0.4	0.8	0.7	0.8	0.7	0.8	2.3	0.2	0	0.2	2
Homo sapiens thousand and one amino acid protein kinase (TAO1), mRNA.	0.2	0.5	0.7	0.9	1	1.7	1.5	0.4	1.7	3.3	1.1	0.6	0.8	0.8	1	0	2.2	2.2	1.1	0.3	0.6	0.9	0.5	2.1	0	1.4	0.2	0	0.1	2.1
Homo sapiens antigen NY-CO-25 (NY-CO-25) mRNA, partial cds.	0.5	1	0.2	0.9	0.1	0.6	0.7	0.1	0.6	1.5	0.2	0.3	0.5	0.5	0.6	0.8	1.6	1.1	0.1	0.3	0.5	1.8	0.6	0.6	0.2	1.9	0.2	2.1	0	9.8
Homo sapiens CGI-100 protein (LOC50999), mRNA.	0.5	3	0.9	0.5	0.6	0.3	1.7	0.3	0.2	0.2	0.1	0.4	0.3	0.4	0.5	0.6	0.8	0.4	0.7	0.3	2.6	1.2	4.1	3.4	0	3.6	0.2	0	1.3	1.2
Homo sapiens death-associated protein 6 (DAXX) mRNA, and translated products.	0.9	0.9	4.3	0.8	0.6	0.7	2.5	0.4	0.8	1.7	0.4	0.8	0.5	1.4	0.5	0.5	2.3	1.4	0.6	0.4	0.6	0.6	1.1	0.9	0.5	1.9	0.3	0.4	0.3	0.9
Homo sapiens KIAA0990 protein (KIAA0990), mRNA.	0.4	0.5	1.5	0.4	0.5	0.4	1.4	0.2	0.6	1.4	0.2	0.6	0.3	0.4	0.7	0.1	1.9	1	5.2	0	1	0.8	1.9	1.8	0.2	1.3	0.1	3.7	0.2	1
Homo sapiens methionine-tRNA synthetase (MARS), mRNA.	1.6	0.8	1.3	0.9	0.6	2	1.9	0	0	1.5	1.3	1.1	1.5	1.1	0.6	0.6	1.7	1.3	0.9	0.5	1.5	0.4	1.2	0.6	0.1	2.3	0.2	0.4	1.3	0.9
small nuclear RNA U1	0	10.9	0.2	2.9	0.9	0.3	0.8	1.1	0.4	3	0.1	0.2	0	0.6	0.5	2.6	1	1.6	0.6	0.1	0	0.8	0.2	0.1	0.3	0.1	0.1	0	0.1	0.5
Homo sapiens guanine nucleotide binding protein (G protein), gamma 5 (GNG5), mRNA.	1.9	1.8	2.3	0.8	0.8	0.2	2.1	0.4	0.3	0.6	0.1	0.6	0.4	1.2	2	1.7	1.5	0.8	1	0.3	1	0.4	1	1.3	0.2	2.9	0.5	0.1	0.6	1.2
LYL-1 protein	0.1	4.7	3.7	1.7	5.5	0.2	4.1	0.2	0.6	0.4	0.1	0.3	0	0.3	0.4	0.2	0.7	0.4	0.5	0.3	0	0.3	0	4.5	0.1	0	0	0.3	0	0.5
Homo sapiens neural precursor cell expressed, developmentally down-regulated 8 (NEDD8) mRNA.	0.5	1	1	0.3	0.4	2.1	1.8	0.4	1.1	2.2	0.7	1.1	0.7	0.8	2.1	2	2	1	0.6	0.3	0.9	0.4	1.2	1.4	0.1	2.5	0.2	0	0.3	0.9
Homo sapiens SNRPN upstream reading frame (SNURF) mRNA.	0.2	0.6	0.4	0.9	0.1	5.8	0.9	0.2	1.7	2	7	1.2	1.5	0.7	1.9	0.7	0.5	0.3	0.1	0.2	0.3	0.2	0.2	0.5	0.2	0.6	0	0.2	0.1	0.6
hH3.3B histone H3.3	0.9	0.8	2.5	1.1	1.1	1.4	2.7	0.5	1.9	2.3	1.7	1.9	1.5	2.1	0.3	0.2	1.2	0.6	0.6	0.1	0.5	0.4	0.7	0.3	0.2	0.7	0.1	0.2	0.1	1.2
Homo sapiens actin-binding LIM protein (ABLIM), transcript variant ABLIM-l, mRNA.	0.1	0	0.3	0.1	0.1	1.6	0.2	0.2	0.9	0.9	3.8	0.5	0.2	0.3	11	0.5	1.9	0.7	0.1	0.7	0.1	0.6	0	1.5	0.2	1	0.6	0	0.7	1.1
Homo sapiens tubulin, gamma 1 (TUBG1), mRNA.	1.2	2.3	0.9	6.2	1.6	1.5	1	0.2	0.6	2	0.8	0.6	0.8	0.7	0.8	0.6	0.6	0.7	0.6	0.2	0.6	0.3	0.8	0.9	0.2	1.9	0.2	0.1	0.4	0.5
Homo sapiens von Willebrand factor (VWF) mRNA.	0	0	0.6	0.1	0.1	0.2	1.7	0.4	0.3	0.3	0.1	1.2	0.1	0.1	1.7	0.5	0.8	0.3	0.6	0.1	0	1.5	0.1	17.5	0.4	0	0	0	0	1.3
IFNAR interferon alpha/beta receptor	0.1	0.3	0.4	0.5	0.1	0	0.3	0.1	0.5	2.7	1.4	0.8	0.9	0.7	2.5	0.2	0.5	1.4	2.5	0.5	0.7	2.8	2.2	0.4	0.9	2.6	0	0	2.1	1.7
Human mRNA for KIAA0081 gene, partial cds.	0.8	0.9	0.8	0.5	0.1	0	1	0.2	0.3	0.3	0.1	0.4	0.6	0.3	1.6	0.6	1.5	1.6	2.8	0.2	3.2	0.5	2.5	2	0.1	1.3	0.3	1.9	1.5	2.2
Homo sapiens fragile X mental retardation, autosomal homolog 1 (FXR1), mRNA.	0.9	0.7	1.3	3.6	0.7	0.2	1.6	0.4	0.6	0.6	0.2	0.9	0.8	1.8	1.5	3.9	1.6	0.9	0.4	0.2	1.3	0.5	0.9	1.2	0.3	2	0.1	0	0.2	0.8
voltage-dependent anion channel isoform 2 (VDAC) / porin	1.3	1	1.4	0	0.4	1.4	1	0.7	1	2	0.9	1.2	0	0.9	3.2	2.7	1.3	0.8	0.7	0.4	0.9	0.6	0.9	1.6	0.6	1.7	0.6	0.1	0	0.7
Homo sapiens ribonucleotide reductase M1 polypeptide (RRM1) mRNA.	3.9	1.5	2.3	0.5	1.5	1.2	1.1	0.7	0.7	1.4	0.8	1.1	0.6	2.4	0.6	0.7	0.8	0.8	0.6	0.3	0.7	0.3	1.6	0.9	1.1	1	0.1	0.3	0.2	0.4
spermidine / spermine N1-acetyltransferase	0.1	2.3	1.5	0	1.4	0.1	2.2	0.2	0.6	0.5	0.2	0.2	0.4	0.4	0.5	0.1	0.9	0.9	4.8	0.4	0.1	1.3	0.2	5.2	0	0.8	1	0	0.8	2.8
Human mRNA for KIAA0246 gene, partial cds.	0	1.5	0.8	0.1	0.8	0.1	8.5	0.2	0.3	0.9	0.1	0.7	0.3	0.3	1.1	0.3	2	2.9	0.8	0.4	0	1.3	0	4.7	0.1	0	0.1	0	1	0.7
Homo sapiens platelet-derived growth factor beta polypeptide (simian sarcoma viral (v-sis) oncogene homolog) (PDGFB) mRNA.	0	0.8	0.4	0	0	0	0.4	0.2	0	0	0.9	1	0.8	0.6	2.2	1.1	1.2	0	0	0	0.9	6	1.8	2.1	1.2	4.4	0	0.6	3.6	0
Homo sapiens SCO (cytochrome oxidase deficient, yeast) homolog 2 (SCO2), nuclear gene encoding mitochondrial protein, mRNA.	0.4	0.8	1.3	0.2	0.5	0.8	2.1	0.4	0.6	1	0.3	0.4	0.2	0.7	1.4	1	1.4	2.5	0.4	0.8	1.9	0.2	1.8	1.5	0	1.3	0.9	0	2.2	3
alpha-2 type V collagen	0.2	0.5	0.2	0	0.2	0.1	0.6	0.6	0	0.3	0	0.2	0.1	0.1	0.7	0.3	2.1	0.9	0.6	0.3	7.3	0.6	7.5	5.6	0.3	0.2	0.1	0	0.1	0.2
H.sapiens mRNA for phosphoinositide 3-kinase.	0.1	0.2	1.8	0.2	0.3	1.1	1.9	0.7	3.5	2	0.6	0.3	0.2	4.3	1	0.8	1.5	1.5	2.6	0.7	0	0.5	0	1.1	0.4	0.4	0.6	0.1	0.4	1.1
Homo sapiens ash2l2 (ASH2L2) mRNA, complete cds.	0.5	2	1.9	1.2	1.6	1.6	1.3	0.5	1.4	2.3	1.2	0.8	0.8	1.3	0.9	1.1	1.7	1.1	0.6	0.3	0.6	0.4	0.8	0.9	0.4	1.3	0.2	0.1	0.4	0.8
lipoprotein-associated coagulation inhibitor (LACI)	0.1	2.8	1.2	0.1	0.2	0	0.5	0.9	0	0.4	0	0.2	0.2	0.3	0.3	0	0.8	1	10.3	0.1	0.6	0.8	0.2	5.5	0.5	0.9	0	0.3	1.4	0.6
Homo sapiens tetratricopeptide repeat domain 1 (TTC1) mRNA.	0.4	0.8	1.8	0.6	0.7	2.4	1.9	0.7	2.3	2	1.3	1.3	0.7	1.1	2.1	1.5	1.1	0.7	0.7	0.3	0.6	0.3	0.8	0.6	0.4	1.1	0.4	0.1	0.6	0.7
Homo sapiens KIAA0372 gene product (KIAA0372), mRNA.	1.8	0.6	0.5	0.4	0.4	1.7	1.3	1.3	1.4	2.9	1.6	0.9	1.6	1.2	0.9	0.9	1.6	1.3	1.2	0.4	0.8	0.4	0.9	0.5	0.2	1.6	0.2	0.2	0.4	0.6
Homo sapiens amylase, alpha 2A; pancreatic (AMY2A) mRNA.	0.1	0.2	0.5	0.8	0.6	2.1	7.3	0.5	1.4	2.2	2.4	1.5	1.1	1.7	0.4	0.8	0.5	0.4	0.2	0	0	1.3	0.1	0.1	0	0.5	0.1	2.2	0.1	0.9
Homo sapiens translocase of inner mitochondrial membrane 8 (yeast) homolog B (TIMM8B), mRNA.	0.1	1.8	0.2	1.1	0.7	1.1	1.4	0.9	1.2	1.8	0.4	0.9	0.9	0.9	3.2	2.1	1	1.2	0.6	0.8	0.5	0.6	0.8	1.8	0	0.5	1.1	0.1	1.5	0.7
Homo sapiens amyloid beta (A4) precursor protein (protease nexin-II, Alzheimer disease) (APP), mRNA.	1.8	0.2	0.4	0.4	0.1	3.3	0.6	0.7	2.6	2.5	1.1	1.3	0.7	0.2	0.6	0.2	1.1	0.8	0.8	0.3	0.8	0.4	1.3	1.5	0.8	4.2	0.3	0.2	0.2	0.7
Human DXS8237E mRNA, partial cds.	0.8	0.8	1.4	0.4	0.9	1.7	2	0.5	1.4	3.7	1.1	1	1.1	1.7	0.7	0.5	1.7	1.5	1.4	0.3	0.5	0.5	0.7	0.7	0.3	1.6	0.4	0	0.2	0.6
Homo sapiens granulin (GRN) mRNA, and translated products.	0.8	0.3	1.9	0.2	0.5	0.3	2	0.5	0.4	0.3	0	0.5	0.2	0.2	0.6	0.2	1.3	0.9	3.8	0.4	3.3	0.5	2	2.3	0.6	1.5	1.2	0	0.2	2.9
Homo sapiens binder of Arl Two (BART1), mRNA.	0.8	0.2	0.6	1.1	0.2	0.9	1.4	0.6	0.4	1.1	0.6	0.7	0.4	0.6	0.4	0.3	0.7	0.2	0.4	0.1	1.4	0.2	1.2	1.1	0.8	1	0.2	11.6	0.1	0.6
Homo sapiens hypothetical protein, expressed in osteoblast (GS3686), mRNA.	1.7	0	0.1	0.2	0	0.1	0	0	0	0.2	0	0.2	0	0.7	0	0	0	0	0	0	26.4	0	0	0	0.1	0	0	0	0.3	0
interferon-inducible protein 9-27	1.7	0.3	1.9	0	0.1	0.1	2.7	0.4	0.2	0.5	0.1	0.7	0.1	0.4	0.5	0.2	0.8	0.4	0.3	0.2	15.6	1.5	0	0	0.3	0.1	0.1	0.1	0.3	0.7
Homo sapiens cathepsin K (pycnodysostosis) (CTSK) mRNA.	0.3	0	0.1	0	0.4	0.1	0.2	1.5	0	0.1	0	1.3	0	0.1	0.1	0	1.6	0	0.1	0.3	10.4	0	12.9	0	0	0	0	0.1	0	0.2
calmodulin	1.1	0.3	0.4	1.7	0.3	4.8	1.8	0.8	2.3	2.9	4.8	1.3	1.2	0.8	0.3	0.1	0.5	0.4	0.5	0.1	0.5	0.2	0.6	0.3	0.4	0.6	0.2	0.5	0.1	0.4
78 kdalton glucose-regulated protein (GRP78)	5.5	1.7	1.4	1	0.3	0.5	1.1	0.2	0.6	0.5	0.3	0.5	2	0.5	0.6	0.2	0.6	0.6	2	0.4	1	0.5	1.5	1.6	0.2	2	0.2	0	0.4	2.2
Homo sapiens glutathione peroxidase 4 (phospholipid hydroperoxidase) (GPX4) mRNA.	0.3	0.9	1	2.9	0.3	1.7	0.9	1.6	1.2	1.3	1	1.8	0.8	0.5	0.7	1	0.6	0.5	1.1	0.3	1.9	1.3	1.6	1.7	1	0.5	0.2	0.3	0.4	1
Homo sapiens cullin 1 (CUL1) mRNA.	1	0.4	1.6	3.6	0.4	1.4	2.3	1	0.8	2.2	0.7	1.8	0.7	0.5	0.8	1	0.9	0.5	1.4	0.2	0.9	0.6	1.1	1.1	1.1	1	0.2	0	0.3	0.5
Human clone 23721 mRNA sequence.	1.6	0.6	1.2	0.3	0.5	2.5	1.6	0.7	1.8	2.1	0.8	0.9	0.8	1	1	0.7	1.5	0.7	0.7	0.2	0.9	0.3	1.6	0.4	1.6	2.4	0.1	0	0.7	0.7
Homo sapiens microtubule-associated protein 4 (MAP4) mRNA.	1	0.4	1.1	0.5	0.2	1.2	1	0.6	2.5	1	0.5	1.4	0.4	0.3	2.5	1.2	0.9	0.7	0.6	0.3	2.8	0.6	1.7	1.2	1.7	2	0.2	0.1	0.6	0.9
Homo sapiens single-stranded DNA-binding protein (SSBP), nuclear gene encoding mitochondrial protein, mRNA.	3.2	0.9	1.4	1	0.3	1.3	1	0.9	0.9	1.4	0.4	1.2	0.5	0.7	0.9	1.1	0.9	0.8	0.8	0.3	1.7	0.6	1.4	1.7	1.1	2.3	0.4	0	0.5	0.4
Homo sapiens kinesin-like protein 3C (Kif3C), exons 7 and 8.	0.2	0.2	0.2	1.3	0.1	7.3	0.3	0.1	1	10.4	1.7	0.5	0.3	0.2	0.3	0	0.9	0.8	0	0	0.7	0	0.3	0.3	0.4	1.5	0.1	0.1	0.3	0.1
Homo sapiens PTD008 protein (PTD008), mRNA.	0.6	0.6	1.4	0.4	0	0.8	1.5	0.7	1	1.6	0.8	1	1	0	1	1.2	1.4	0.9	0.8	0.5	2.4	1.4	2.3	2	0.9	2	0.3	0.6	0.3	0.8
Homo sapiens carboxyl terminal LIM domain protein (CLIM1) mRNA, complete cds.	6	0.7	2.5	0.3	0.2	0	1.7	0.5	0.1	0.2	0.1	0.3	0.2	0.7	1.6	1.5	1.5	1.2	1.1	0.5	0.5	2.2	0.4	1	0.7	1.2	0.9	0	0.5	1.7
Homo sapiens CGI-105 protein (LOC51011), mRNA.	0.2	1.3	0.8	1	0.2	3	0.9	0.4	4.4	1.4	1.3	1.9	0.3	0.5	1.9	1.5	0.9	0.6	0.3	0.2	1.6	0.7	1	1	0.5	0.7	0.1	0.1	0.6	0.5
Homo sapiens bone marrow stromal cell antigen 2 (BST2), mRNA.	0	0.7	1	0.3	0.4	0.5	4.8	0.4	0.5	0.6	0.2	0.7	0.4	1.4	0.9	0.2	1.7	1.7	1.4	0.6	4.7	1.3	0	2.7	0	0	0.1	0	0.9	2
Homo sapiens incomplete cDNA for a mutated allele of a myosin class I, myh-1c.	3.4	1.2	0.2	0.1	0.1	0.3	0.3	0.5	0.1	0.9	0.1	0.5	0.1	0.2	0.4	0	0.7	0.3	0.4	0.1	1.5	0.5	1.5	0	0.1	2.1	1.1	9	2.5	1.9
Homo sapiens cysteine and glycine-rich protein 2 (LIM domain only, smooth muscle) (CSRP2), mRNA.	0.1	0.2	0.5	0.1	0	0.3	0.6	0.3	0.7	10.9	0.2	6.4	0.1	0.1	0.4	0.2	0.6	0.3	0.7	0.1	0.9	1.7	2.2	0	0.5	1.1	0	0.1	0	0.2
Homo sapiens DEAD/H (Asp-Glu-Ala-Asp/His) box polypeptide 19 (Dbp5, yeast, homolog) (DDX19), mRNA.	0.4	1.1	2.6	1.4	0	1	1.2	0.6	0.6	2.6	0.4	1.4	0.1	0.4	0.7	1.1	1.3	0.7	0.6	0.7	1.8	0.8	1.6	1.1	1	1.2	0.3	0.6	1	1.7
Homo sapiens serine protease, umbilical endothelium (SPUVE), mRNA.	0.4	0	0.3	0.3	0	0	0.4	0.2	0	0.1	0	0.3	0.3	0	0.1	0.2	1.1	0.4	0.5	0.1	16	0.3	3	2.6	1.9	1.1	0	0	0	0.2
Homo sapiens HSPC035 protein (LOC51669), mRNA.	0.3	0.6	1.5	0.6	0.2	3.2	1.7	0.7	2.2	2.9	1.9	1.5	2	1.6	0.4	0.3	0.8	0.5	1	0.3	0.5	0.7	0.6	0.7	0.5	0.6	0.3	0.7	0.2	0.9
HLTF-1 helicase-like transcription factor	0.5	0.9	0.7	5	0.9	1.2	2.6	0.5	0.6	1.4	1.1	0.6	2.6	1.8	1.1	0.4	1.9	0.8	0.3	0	0.5	0.1	0.2	0.4	0.9	0.7	0	1.9	0.1	0.2
Homo sapiens SKI-INTERACTING PROTEIN (SNW1), mRNA.	1.4	0.9	1.5	0.9	0.7	1.6	1.9	0.4	1.5	2.5	0.8	1.9	0.8	0.9	0.6	0.6	1.1	0.7	1	0.2	1.4	0.5	1.1	1.2	1	1.2	0.1	0.1	0.3	1.1
Homo sapiens cysteine knot superfamily 1, BMP antagonist 1 (CKTSF1B1), mRNA.	0	0	0.5	0	0	0.1	0	0	0.3	0.1	0	0	0	0	0	0	0.3	0.4	0	0.3	3.4	2.8	21.1	0	0.1	0.3	0.1	0.1	0	0
Homo sapiens fibulin 4 (UPH1) mRNA.	0.1	0.1	0.3	0.1	0.1	0.4	0.5	0.4	0.4	0.8	0.3	1	0.3	0.1	0.8	0.3	1.8	0.7	0.3	0.5	7.2	1	6.8	3	1.1	0.7	0	0.4	0.1	0.7
Homo sapiens tissue inhibitor of metalloproteinase 1 (erythroid potentiating activity, collagenase inhibitor) (TIMP1) mRNA.	0.3	0.4	1	0.3	0	0.1	0.3	0.2	0.1	0.2	0	0.3	0.3	0.1	0.6	0.2	0.8	0.2	0.8	0.2	9.8	1.8	8.8	1.4	0.2	0.6	0.1	0	0.4	0.4
AgX-1 antigen	1.6	0.7	0.7	2.8	0.4	0.8	0.5	0.7	0.2	1.2	0.5	0.8	1.2	0.4	0.4	0.6	1.1	0.9	1.3	0.6	1.6	1.1	2.8	2.3	0.8	1.3	0.6	0.1	1.1	0.8
Homo sapiens acetyl-Coenzyme A acetyltransferase 1 (acetoacetyl Coenzyme A thiolase) (ACAT1), nuclear gene encoding mitochondrial protein, mRNA.	0.6	1.6	0.4	1.2	0.5	0.8	0.7	1	0.7	1.4	0.3	1.2	0.6	0.2	4	3.9	0.6	0.4	0.2	0.4	0.7	0.5	0.6	0.3	0.9	1.3	0.5	1.1	2.9	0.5
Homo sapiens osteomodulin (OMD) mRNA.	0	0.1	0	0.3	0.6	0.4	0	2.1	0.3	0.3	0	2.7	0.2	0.1	2.8	0	5.9	0.8	0.7	1.1	7	1.6	0	0	2	0	0	0	0	1
Homo sapiens tumor necrosis factor (ligand) superfamily, member 12 (TNFSF12) mRNA.	0.1	0.5	3.6	0.2	0.3	1.9	5	0.9	1	0.7	0.7	0.9	0.5	0.8	0.8	0.5	2.2	1	0.4	0.6	1.3	1.1	1	0	1.1	0.5	0.2	0	0.1	1.9
Homo sapiens laminin, alpha 4 (LAMA4) mRNA.	0	0.1	0.8	0.3	0.2	0.3	0.1	1.6	0.2	0.6	0	1.2	0.3	0.1	0.7	0.2	2.1	1.8	1.1	0.5	3.7	1.5	3.8	3.2	3	1	0.2	0	0	1.4
Homo sapiens benzodiazapine receptor (peripheral) (BZRP), nuclear gene encoding mitochondrial protein, transcript variant PBR, mRNA.	0.9	0.3	0.8	0.1	1	0.1	1	1.3	0.5	1	0.1	0.5	0.2	0.1	0.6	0.4	0.9	0.5	0.2	0.4	5.3	0	5.2	5	0.5	0.9	0.8	0	0.2	1.3
Homo sapiens bone gamma-carboxyglutamate (gla) protein (osteocalcin) (BGLAP) mRNA.	0	0.7	0.1	0	9.1	0.5	1.2	0.2	0.8	1.6	0.4	0.4	0.3	0.3	0.4	0	0.8	0.5	0.4	0.1	10.9	0.4	0	0.2	0.2	0.1	0.1	0	0	0
Homo sapiens protocadherin 2 (cadherin-like 2) (PCDH2) mRNA.	0.1	0.1	0.2	0.2	0.1	3.9	0.3	0.6	4.6	6.9	2.9	1.5	0.4	0.1	0.4	0.1	1.2	0.4	0.3	0.2	2	0.3	1.2	0.3	0.3	0.4	0.1	0	0.1	0.8
Homo sapiens leukotriene A4 hydrolase (LTA4H) mRNA.	2.1	0.5	2.1	0.5	2.5	0.6	1.9	0.8	0.4	0.9	0.6	0.9	1	0.8	0.3	0.4	1.1	1.3	0.3	0.4	0.9	0.3	0.5	1.2	1	1.5	0.2	0.8	0.2	4
Homo sapiens general transcription factor IIIC, polypeptide 2 (beta subunit, 110kD) (GTF3C2) mRNA.	1.5	0.3	1.5	1	0.5	0.9	1.7	1.1	1.2	1.7	0.7	1.3	1.4	1.1	0.5	0.6	1.1	1.1	1.1	0.4	1.2	0.3	0.9	0.9	0.7	2.3	0.7	0.8	0.4	1
Homo sapiens sialyltransferase 9 (CMP-NeuAc:lactosylceramide alpha-2,3-sialyltransferase; GM3 synthase) (SIAT9) mRNA.	0.9	0.2	0.8	0.9	0.2	3.3	2.4	0.5	3.2	2.5	1.1	3.5	0.8	1.3	0.1	0.6	0.9	0.4	1	0.1	1.3	0.5	0.8	0.1	0.8	0.2	0.1	0	0.2	1.2
Homo sapiens mRNA for GS3786, complete cds.	0.5	0.3	0.6	0.2	0.1	2.5	1.1	0.7	0.3	3	0.8	0.9	0.7	0.2	0.5	0.2	1	0.7	0.8	0.3	1.1	0.5	3.4	0.3	0.3	1.3	0.3	6.7	0.2	0.5
Homo sapiens F-box protein 7 (FBX7), mRNA.	0.7	3.5	1.3	1.5	4.5	1.1	1.7	0.4	3.6	0.7	0.5	1.4	0.7	0.8	0.3	0.2	0.8	0.5	0.6	0.3	0.5	0.3	0.5	0.4	0.4	0.9	0.3	0	0.4	1
Homo sapiens biliverdin reductase A (BLVRA) mRNA.	0.6	0.6	1.3	0.2	0.4	1	2.1	0.4	0.4	1.2	0.3	0.9	0.4	0.5	0.6	0.6	1.1	0.4	0.2	0.5	1.1	0.8	1.5	1.1	0.8	1.7	0.1	6.9	0.5	1.7
Human bone sialoprotein (BNSP) gene, exons 6 and 7.	0	0	0	0	2.4	0	0	0	0	0	0	0	0.1	0	0	0.1	0	0	0.1	0	27.1	0	0	0	0	0	0	0	0	0
Homo sapiens cyclin D2 (CCND2) mRNA.	6.8	0.2	3	0.1	0.6	1.2	0.7	1	0.3	2.3	0.2	0.8	0.5	0.5	1.7	0	1.5	1.2	0.2	0.1	0.1	0.5	0.2	0.4	4.2	1.1	0.3	0	0	0.4
Homo sapiens KIAA0469 gene product (KIAA0469), mRNA.	1.1	0.5	0.8	0.6	0.7	0	1.1	1.3	1	0	0.9	0	1.4	0.5	2.5	4.8	2.8	0.8	0.2	0.3	1.1	1.1	1.4	0.9	1	1.3	0.2	0.4	0.3	0.9
Homo sapiens GLI-Kruppel family member HKR3 (HKR3), mRNA.	0.1	1.5	1.5	0.9	1.2	1.2	3.1	0.3	1.1	2	0.9	1.1	0.8	1.6	0	0.2	1.2	1.1	0.3	0.7	1.4	0.7	0.7	0.8	0	1.1	0.3	1.8	0.9	1.3
Homo sapiens low density lipoprotein-related protein-associated protein 1 (alpha-2-macroglobulin receptor-associated protein 1) (LRPAP1) mRNA.	0.3	0.7	1.2	0.9	0.5	1.8	1.1	0.3	1.3	1	0.8	1.6	1.5	0.3	1.9	0.8	1.9	0.9	3.5	0.5	0.9	0	0.9	1.1	0.4	1.2	0.3	0	0.6	1.7
brain guanine nucleotide-binding protein alpha-i subunit	1.1	2.5	0	1.5	0.8	2	1	1.3	3.8	4.2	0.7	0.8	0.7	0.4	0.3	0.2	1.4	0.9	2.3	0.2	0.1	0.1	0.5	0.1	1.1	0.7	0.1	0	0.2	1
Homo sapiens CGI-148 protein (LOC51030), mRNA.	0.8	0.6	0.6	1.1	0.1	0.8	1	0.9	0.5	0.5	0.3	1.4	2.5	0.5	0.6	0.2	1.3	0.6	1.3	0.3	2.4	0.4	3.5	1.2	0.4	2.3	0.2	3.1	0.2	0.4
MG81	0.9	0.7	1	1.1	0.1	2.3	1.4	0.9	1.7	3.6	1.3	1.5	1.2	0.3	0.9	0.4	1.5	0.6	2.3	0.4	0.6	0.9	0.9	1	0.3	0.8	0.2	0	0.2	1
Homo sapiens platelet-derived growth factor receptor, beta polypeptide (PDGFRB) mRNA.	0	0.3	0.4	0.2	0.3	0.3	1.4	1.1	0.3	0.7	0.1	1.2	0.1	0.1	0.6	0.5	2.8	1	0.6	0.2	5.4	2.9	7.4	0	0.3	0.1	0.1	0.5	0	1.1
Homo sapiens extracellular matrix protein 1 (ECM1) mRNA.	0.7	0.6	0.1	0	0	1	0.2	0.3	0.6	0.6	0.6	0.5	0.1	0	0	0	0.1	0	0.2	0.5	10.6	0	8.4	0.4	0	0	0.3	0.8	3.2	0.2
Homo sapiens hypothetical protein (HSA011916), mRNA.	1.1	0.7	2	0.4	0.8	1.6	1.9	0.6	1.6	3	0.8	0.1	0.5	1.2	0.7	2.8	0.9	0.7	0.8	0.5	1	0.5	0.8	0.6	0.6	1.5	0.1	1.2	0.1	1.2
Homo sapiens Pro-(alpha)3(V) collagen (COL5A3), mRNA.	0	0.2	0.3	0.4	0.5	2.8	0.4	1.5	2.3	0.9	0.6	1.2	0.2	1.1	1.3	0.5	1.9	0.7	1.3	0.5	5.1	1.3	2.4	0	0.5	0.2	0.1	0.1	0.4	1.3
Homo sapiens lumican (LUM) mRNA.	0	0	0.1	0.1	0.1	0	0	0.4	0	0	0	0	0.1	0.1	0.3	0	0.8	0.3	5.4	0.1	18.2	0	3.2	0	0.2	0	0	0.1	0	0.4
Homo sapiens NADH dehydrogenase (ubiquinone) 1 alpha subcomplex, 3 (9kD, B9) (NDUFA3) mRNA.	0.3	0.8	1.8	0.9	0.4	2.2	1.4	0.6	1.8	2	1.3	1.2	0.9	0.6	3	3.5	0	0	0.5	0.6	0.5	0.7	0.3	0.9	0.6	1.1	0.5	0	0.8	0.8
Homo sapiens thyroid hormone receptor-associated protein complex component (TRAP95) mRNA.	0.5	0.8	1.2	0.5	0.4	1.7	0.9	0.5	1.6	3	0.7	1.7	0.5	0.6	0.8	1.4	2.1	1.3	1	0.3	1	0.3	1	0.8	0.5	1.6	0.4	0.5	1.2	1.1
Homo sapiens collagen, type VI, alpha 3 (COL6A3) mRNA.	0.1	0.2	0.2	0.1	0.1	0	0.2	1.2	0	0.1	0	0	0.1	0.2	0.3	0.1	2.5	0.6	0.5	0.2	11.3	2.8	8.3	0	0.6	0	0.1	0	0	0.3
thrombospondin	3.5	0.4	0.8	0	0.1	0	0.1	0.2	0	0.1	0	0	0	0	0.1	0	0.6	0.3	0.2	0.1	7	0.5	3.9	8.6	0	2.4	0.3	0.2	0.1	0.4
Homo sapiens B-cell translocation gene 1, anti-proliferative (BTG1) mRNA.	0.2	0.8	5.6	0.4	0.7	0.4	4.6	1.6	0.1	0.8	0.8	0.7	0.5	2.3	0.3	0.1	0.7	0.2	0.7	0.1	0.8	1.3	0.5	0.3	0.4	0.4	0.2	4	0	0.9
collagen alpha-2 type I	0	0.1	0.1	0.1	0.6	0	0.2	2.6	0	0.1	0	0.1	0	0	0.2	0	2.8	0.5	0.2	0.2	10	0	11.7	0	0.3	0	0	0	0	0.2
myeloid cell differentiation protein (MCL1)	0.9	1.9	2.4	0.5	0.7	0.2	2.2	0.7	0.4	0.6	0.2	0.3	0.5	0.4	0.6	0.9	1	0.9	2.9	0.3	0.4	0.5	1.4	0.7	0.1	1.4	1.8	0	2	2.9
Human tumor susceptiblity protein (TSG101) mRNA, complete cds.	0	0.3	1.9	0.6	0	1.2	0.3	0.4	0.1	2	2.8	0.2	0	0.7	0.2	1.9	0	1.9	1.4	2	0.1	0.7	1.6	0	0.2	0	8	0	0	1.4
Homo sapiens beta-site APP-cleaving enzyme 2 (BACE2), mRNA.	2.2	0.5	3.3	0	0.3	0.3	2.7	0.9	0.4	0.2	0.1	1.4	0.3	0.1	0.5	0.2	2.4	1	2.8	1.6	0	1.4	1.2	1	0.5	2.5	1.2	0	0	1.2
Homo sapiens CGI-06 protein (LOC51604), mRNA.	0.4	0.4	1.3	0.4	0.2	0.8	0.9	0.6	1.5	0.8	0.5	1.2	0.5	0.3	1.2	0.5	1.1	0.7	0.8	0.5	5.3	0	3.6	2.1	1.2	0.8	0.5	0.7	0.3	0.8
Homo sapiens follistatin (FST), transcript variant FST344, mRNA.	11.1	0.5	0	0	0	0	0	5.6	0	0	0	0.1	0.4	0	0	0	0	0	0	0.1	4.7	1.5	4	1	0.2	0	0	0	0.1	0.5
Homo sapiens ALL1-fused gene from chromosome 1q (AF1Q), mRNA.	0	0	0.2	0	0	4.5	0	0	0.6	20.1	2.4	0.5	0.2	0.2	0.1	0	0.2	0.1	0	0	0.1	0	0.1	0.2	0	0.2	0	0	0	0
Human p76 mRNA, complete cds.	1.8	0.4	1.3	2	0.4	0.8	1.4	1	0.4	1.1	0.7	0.9	1.8	0.4	0.5	0.3	1.2	1.1	3.2	0.6	0.7	0.3	0.9	1	0.6	1.8	0.6	1.2	0.6	1.1
Homo sapiens S100 calcium-binding protein A10 (annexin II ligand, calpactin I, light polypeptide (p11)) (S100A10) mRNA.	12.8	0.3	0.6	0	0.2	0.1	0.5	1	0.3	0.2	0	0.3	0.4	0.2	0.3	0.1	0.9	0.5	0	0	1.3	0	1	0.7	0.4	4.3	1.9	0	0.1	1.7
Homo sapiens RIG-like 7-1 (LOC51583), mRNA.	1.7	0	0	0.2	0.2	6.6	0.5	0.1	1.2	1.5	2.6	2.6	0.3	0.1	1.7	0	0.3	0.2	0.1	0.2	3.5	0.1	0.9	0.6	0.4	4.2	0	0	0	0.3
Homo sapiens cytochrome c oxidase subunit VIIa polypeptide 2 like (COX7A2L), mRNA.	0.1	0.6	0.6	0.6	0.6	2.5	1.5	0.5	0.8	2.5	1.8	2	1.8	0.8	1.2	0.5	0.9	0.7	0.8	0.2	1.7	0.5	1.6	1.6	1.1	0.5	0.3	0.8	0.3	0.5
Homo sapiens procollagen C-endopeptidase enhancer (PCOLCE), mRNA.	0	0.2	0.3	0.1	0.3	0.1	0.2	0.6	0	0.3	0.1	0.9	0.1	0.1	0.5	0.2	3.1	0.4	0.4	0.2	12.2	1.5	7.4	0	0.2	0	0.1	0	0.1	0.3
Homo sapiens NME7 (NME7), mRNA.	2.1	0.8	0.8	1.1	0.3	1.4	1.1	0.7	1.4	3.7	0.9	1	1.8	1.1	0.5	0.9	2.2	1.7	0.2	0.2	0.6	0.3	0.8	0.4	0.2	2.4	0.5	0	0.2	0.7
Homo sapiens clone 24619 mRNA sequence.	0.3	0.4	0.2	0.6	0.4	2.7	1.3	0.8	2.1	2.5	0.7	0.8	1.1	0.4	1.2	5	1.4	0.6	0.3	0.1	0.8	0.8	2	0	0.6	1.7	0.1	0.4	0.3	0.5
Human mRNA for KIAA0375 gene, complete cds.	0	0.2	0.4	1.3	0.4	5.3	0.5	0.2	2.3	6.3	1.8	2	0.9	0.1	0.4	0.9	1	0.6	0.3	0.2	0.4	0.3	0.9	0.7	0.2	1.3	0	0	0.3	0.7
Homo sapiens KIAA0711 gene product (KIAA0711), mRNA.	0	0.2	0.3	0.2	0.7	6.4	1.9	0.2	3.8	6.5	1.9	0.9	0.7	0.9	0.5	0.2	0.6	0.7	0	0.1	0.1	0.3	0.1	0	0.5	1	0.3	0.1	0.4	0.2
Homo sapiens mRNA for TRAF5, complete cds.	0.1	0.3	4.6	0.4	0.6	0.3	5.6	0.3	0.2	0.8	0.4	1.2	0.4	4.4	0.3	0.1	2.3	1.3	0.4	0.5	0.4	0.5	0.2	0.5	0.5	0.6	0.6	1.7	0	0.6
Homo sapiens potassium inwardly-rectifying channel, subfamily K, member 1 (KCNK1) mRNA.	0.1	0.2	0	0	0.1	6.2	0.1	0.2	1.3	0.5	15.7	0.4	1.2	0.2	0.6	0	0.7	0.2	0.3	0.2	0.1	0.1	0.4	0	0	0.3	0.3	0	0.1	0.2
80K-L protein	0.6	0.3	1.2	0.1	0.2	1.2	2	0.2	0.6	7.8	2.6	0.7	0.4	0.6	0.1	0	0.5	0.3	1.9	0.1	2.5	0.1	1.2	0.9	0.4	0.8	0.2	2.2	0	0.3
Homo sapiens nidogen 2 (NID2), mRNA.	0	1.4	0.3	0.2	0.4	0.2	0.5	0.6	0.4	0.6	0.1	2	0.2	0.3	1.9	0.4	2.7	1.5	2.1	0.2	7.5	0.7	4.8	0.2	0	0.4	0.1	0	0.1	0.3
Homo sapiens fibrillin 1 (Marfan syndrome) (FBN1) mRNA.	0	0.1	0.1	0.2	0.2	0.1	0.4	2.2	0.2	0.1	0	0.8	0.1	0.1	0.7	0.5	2	1.1	2.9	0.3	5.4	0	7	0.4	0.3	4.2	0	0	0	0.3
1.1 kb upregulated in retinoic acid treated HL-60 neutrophilic cells	0.2	1.8	3	0.4	0.8	0.8	3.4	0.3	0.8	0.3	0.3	0.5	0.3	1	0.7	1	1.2	1.5	1	0.7	0.8	0.5	0.8	1.9	0.2	1.2	1.1	0	2.4	1.3
c-syn protooncogene	0.9	0	2.2	0.6	0	1.6	2.1	0.8	2.2	2.6	2.3	1.5	0.4	1.8	0.3	0	1.2	0.4	0.7	0	0.2	0.1	0.9	0	0.6	0	0.7	4.1	0	1.6
Homo sapiens mRNA for KIAA0566 protein, partial cds.	0.3	0.8	1.9	1	1.3	1.1	3.1	0	1.2	0.6	1.7	2.2	2.5	0	1.5	0.4	0.7	2.2	0	0.4	0.4	0.2	0.3	0	1.1	1.4	0.2	0	0	3.6
Homo sapiens milk fat globule-EGF factor 8 protein (MFGE8) mRNA.	0.1	0.1	0.4	0.1	0.1	0.2	0.1	0.2	0.3	0.4	0.1	0.4	0.2	0.2	2.7	0.7	3.1	0.6	0.2	0.3	12.8	2	3.1	0	0.5	0.4	0	0.1	0	0.6
Homo sapiens PCAF associated factor 65 alpha (PAF65A) mRNA.	0.1	1.2	1.6	0.2	0.7	2.2	2	0.3	2.7	4	2.2	2.6	0.5	1	0.5	0.9	1	0.8	0.4	0.2	0.3	0.6	0.3	0.6	0	0.9	0.1	0.3	0.8	0.9
Homo sapiens imidazoline receptor candidate (I-1), mRNA.	0.1	0.4	0.4	0.8	0.5	4	1.2	0.2	1.3	3.1	3.4	1.5	2.9	1.1	0.6	0.2	1.6	1.1	0.4	0.4	0.6	0.3	0.3	0.8	0	1.3	0.1	0	0.2	1
Homo sapiens DKFZP434N161 protein (DKFZP434N161), mRNA.	0.1	0.5	0.1	0.3	0.4	0.2	1.6	1.1	0.1	0.2	0.1	3	0.2	0.2	2	0	7	2	0.6	0.4	2.2	1.3	1.4	0.3	2.4	0.7	0.1	0	0.4	1.3
collagen VI alpha-1 C-terminal globular domain	0	0.1	0.1	0.1	0.1	0.1	0.2	0.4	0.1	0.1	0.1	0.2	0.1	0.1	0.6	0.1	2.2	0.6	0.3	0.4	13.4	0	9	0.1	0.9	0	0.1	0	0.1	0.3
EV12 protein	0	0	0.2	0	0.2	5.1	1.9	0.1	16.7	0	1	0	0	2.9	0	0	0.1	0.5	0.1	0	0.6	0.1	0	0	0	0	0.1	0.1	0	0.2
Homo sapiens selenoprotein X (LOC51734), mRNA.	0	2.8	0.8	0.3	2.4	0.7	1.5	1.1	0.6	0.6	0.3	0.9	0	0.2	0.7	1.7	1.3	0.7	1.1	0.2	0.8	0.8	0.9	1.1	1.6	1	0.2	0.3	4.9	0.5
Homo sapiens vitamin A responsive; cytoskeleton related (JWA), mRNA.	0.3	0.3	1.8	0.2	0.4	1.9	1.5	1.5	1.6	1	1.1	1.2	0.8	0.7	1.2	1	1.4	0.7	1.2	0.5	1.8	0.6	1.7	1.5	0.3	1.7	0.2	0.2	0.2	1.4
pro-alpha-1 (V) collagen	0.1	0.7	0.1	0.2	0.5	0.1	0.6	1.5	0.1	0.2	0.1	0.3	0.2	0.1	1.1	0.3	2	1.4	1.7	0.7	6.9	0	6.4	4.5	0	0	0.1	0.1	0	0.2
Homo sapiens lectin, galactoside-binding, soluble, 3 binding protein (galectin 6 binding protein) (LGALS3BP) mRNA.	1.1	0.4	0.3	0.5	0.1	0.5	0.8	0.8	1.7	0.3	0.1	1	1.9	0.5	3	0	2.8	1.6	1	1.2	2.6	0.4	0.3	0	0	2.7	1.3	0	0.4	2.6
randomly sequenced	1.9	0.8	1.2	0	0	2.1	1	1.6	1.9	1.9	1.1	0	0.8	0	0.6	0.5	1.5	0.9	0.8	0.2	1.4	0.6	1.2	1.4	0.4	3.8	0.3	1.3	0.1	0.8
Homo sapiens latent transforming growth factor beta binding protein 1 (LTBP1) mRNA.	0.1	0.5	1.1	0.6	0.8	0.2	1.1	0.9	0.4	0.4	0.1	0.5	0.6	1.5	1.6	0	3	1.1	2.3	0.3	4.7	0	6.8	0	1	0	0.1	0	0	0.4
Homo sapiens WNT1 inducible signaling pathway protein 2 (WISP2) mRNA.	0.1	0	0.1	0.2	0.2	0	0	1.8	0	0.3	0	0	0	0	0.3	0.3	1.3	0	0	0.1	15.4	1.2	7.7	0	0.1	0	0	0	0.2	0.6
Homo sapiens gap junction protein, alpha 1, 43kD (connexin 43) (GJA1) mRNA.	0.4	0	0.1	0.2	0.1	2.1	0	1.6	3.6	1	1.2	3.3	0.2	0.1	1.2	0	1	0.5	0.8	0	5.4	0	4	2.3	0	0.5	0	0	0	0.2
Homo sapiens catenin (cadherin-associated protein), alpha-like 1 (CTNNAL1) mRNA.	5.4	1.2	0.6	1.4	0.7	0.5	1.1	0.4	0.2	1	0.4	2.4	0	0.6	1.4	0.5	1.5	0.6	0	0.1	1.1	0.3	1	3.6	0.4	3	0	0	0.1	0.5
ORF (related to E.coli N-acetylglucosamine transport protein)	1.9	0.5	1.3	0.7	0.4	1.9	2.9	0.5	1.4	1.8	0.5	1.1	1	1	0.8	0.5	1.7	1.1	1.1	0.1	1.3	0.4	0.8	0.7	0	4.1	0.1	0.3	0.1	0.3
Homo sapiens transcription factor forkhead-like 7 (FKHL7) gene, complete cds.	0.4	0.1	0.4	0	0.8	0.4	0.1	2.8	0.6	0.9	0.3	7	0.6	0.8	0.4	0.4	0.9	0.2	0.2	0	3	1.1	0.7	2.2	0.1	2	0	3.2	0	0.3
Homo sapiens spondin 2, extracellular matrix protein (SPON2), mRNA.	0	1.2	0	1.7	0	0	0.5	0	0	1.4	0	0.8	0	0	0.8	0.4	8.2	2.7	0	0.6	2.5	0	6.1	0	0	0.6	0.2	0	1.4	0.8
transcription factor ISGF-3 sequence	2	1.4	4.2	0.3	0.9	0.3	4.5	0	0.3	0.3	0.1	0.3	0.2	1.9	0.1	0.1	0.4	0.8	0	0.2	4	0	1.1	1.2	0.2	3.1	0.1	0	1.1	1.1
Homo sapiens retinoic acid receptor, alpha (RARA) mRNA.	1	0.8	1.9	0.6	0.4	1.1	2.3	0.7	0.5	3	0.4	1.8	1.1	0.4	0.2	0.7	1.9	1.8	0.7	0.2	0.5	0.5	0.9	0.9	0.4	1	0.4	0	1.8	2.1
alpha-1 collagen type 1 (osteogenesis imperfecta allele)	0	0.2	0	0.1	1.2	0	0.1	7.9	0	0	0	0.2	0	0.1	0	0	0.4	0	0.1	0	11.7	0	6.7	0.1	1.2	0	0.1	0	0	0
Homo sapiens DKFZP564M112 protein (DKFZP564M112), mRNA.	0.7	0.9	0.4	0.3	0.6	1.8	1.1	1	0.7	2.8	1	1.2	0.7	0.8	2.4	2	2.4	1.4	1	0.2	0.5	0.3	1.2	0.8	0.6	1.4	0.2	0.6	0.3	0.6
Homo sapiens CGI-31 protein (LOC51075), mRNA.	0.8	1.2	1.2	0.4	0.4	2.9	1.5	0.4	2.5	1.5	1.7	2.1	0.6	0.9	0.8	0.6	0.6	0.6	0.7	0.4	1.5	0.5	1.3	1.2	0.5	0.8	0.4	0.9	0.4	0.7
Human mRNA for KIAA0016 gene, complete cds.	1.6	0.1	1.4	0.2	0.1	6	0.9	0.6	0.5	1.8	0.2	0.8	0.5	0.2	0.2	0.3	0.8	0.3	0.3	0.2	4.4	0.7	1	1.8	1.3	2.8	0.3	0	0	0.8
Homo sapiens carbonic anhydrase XII precursor (CA-XII) mRNA, complete cds.	0.9	0	0	0	0	0	0	0.5	0	0	0	0.1	0	0	0	0	0.1	0	0	0.2	1.8	0	8.9	0.1	1.4	0.2	2.3	13.4	0	0
Homo sapiens endoplasmic reticulum lumenal protein (ERP28), mRNA.	0.5	0.8	2	0.4	0.4	0.9	1.7	0.4	0.8	1.7	0.6	1.2	0.8	0.7	0.6	0.3	1.3	0.8	0.8	0.9	2.9	0.6	1.9	1.1	0.7	1.2	0.6	0	1	2.3
Homo sapiens aldolase A, fructose-bisphosphate (ALDOA) mRNA.	0.8	0.3	1	0.2	0.8	1.7	0.4	1.5	0.6	0.3	0.9	1.1	0.4	0.3	1.4	9.9	0	0.6	0	0.2	1.1	0.5	1.6	1.1	1	1	0.4	0.4	0	0.4
Human mRNA for KIAA0391 gene, complete cds.	1.3	0.5	0.8	0.8	0.4	0.5	1	0.5	1.1	0.6	0.3	0.4	0.3	1	0.3	0.3	0.1	0.2	0.3	0.2	1.3	0.2	1	1.5	0.4	1.9	0.3	11.7	0.2	0.4
Homo sapiens UDP-N-acetylglucosamine-2-epimerase/N-acetylmannosamine kinase (GNE), mRNA.	0.2	0.8	0.9	0.3	0.4	2	0.8	0.5	1.8	3.2	0.5	2	0.9	0.6	0.7	0.3	1.5	0.7	4.4	0	0.7	0.2	0.9	0.2	1.3	1.4	1.2	0	1.3	0.4
B12 protein	0.8	0.7	1	0.3	0.2	1.8	2.6	0.4	1.1	2.2	0.7	1.2	0.3	0.5	0.9	0.4	0.9	0.6	1.1	0.1	1.3	0.6	1	2.1	0.6	4.7	0.1	0.4	0.6	0.8
Homo sapiens protein kinase C-binding protein RACK7 mRNA, partial cds.	4	0.4	0.5	0.1	0.3	0.3	0.8	0.3	0.4	0.7	0.7	0.6	0.2	0.9	0.3	0.7	0.3	0.4	0.3	0	1.1	1	0.4	2.9	11.1	0.2	0.5	0.1	0.2	0.2
Homo sapiens very low density lipoprotein receptor (VLDLR) mRNA.	0	0.2	0.1	0.5	0.4	1.5	1.5	0.6	1.5	2.2	0.7	2.4	0.3	0.2	4	0.9	1.6	0.5	0.6	0.3	1	0.6	1.4	0.1	1.7	4.5	0.1	0	0	0.6
Homo sapiens phosphoglucomutase 1 (PGM1) mRNA.	0.8	0.6	0.3	0	0.9	1	0.4	2.1	0.5	0.4	0.5	1.2	0.5	0.2	1.9	3.4	0.5	0.6	0.9	0.2	1.3	0.8	1.9	0	1.9	1	0.5	4.1	0.9	0.8
mitochondrial creatine kinase	1.1	0	0	0	0	8.6	0	0.3	0.4	1.7	13.3	0.7	0.3	0.1	0	0	0.1	1	0.3	0.3	0	0.1	0	0.1	0.1	0	1.3	0	0	0
Homo sapiens eukaryotic translation initiation factor 3, subunit 8 (110kD) (EIF3S8), mRNA.	1	0.6	1.3	0.8	0.2	1.2	1	0.5	0.8	1.8	0.4	1	0.5	0.7	0.6	1.2	1	1	0.5	0.3	1.5	0.8	0.8	1.1	1.4	1.8	0.2	4.8	0.3	0.9
Homo sapiens suppression of tumorigenicity 5 (ST5) mRNA.	0	0	0.6	1.2	0.2	0.2	4.9	0.3	0.2	0.9	0	2.5	1.5	0.6	0	0.1	0	1.3	2.2	0.4	5.7	1.4	2.6	0	0.4	1.2	0.4	1	0	0.1
Homo sapiens KIAA0808 gene product (KIAA0808), mRNA.	0	0	5.3	1.1	0.3	2.1	1.4	0.1	0	6.1	0.5	0.1	0.4	6.3	0.1	0	0.1	1.5	0.3	0.8	0.3	0.3	0	0.9	0	0.3	0.7	0	0.4	0.5
Homo sapiens U6 snRNA-associated Sm-like protein (LSM4), mRNA.	1.7	1	2.3	1.6	0.7	1.8	1.7	0.4	0.8	1.7	1.1	1.6	0.9	1.4	0.9	1.3	0.8	0.9	0.7	0.3	1	0.4	1	1.2	0.6	1	0.5	0	0.3	0.7
Homo sapiens transforming growth factor beta-stimulated protein TSC-22 (TSC22) mRNA.	0.3	0.5	2.7	0.1	0.4	0.6	2.4	0.8	0.8	0.9	0.3	1.2	0.6	0.6	0.6	0.3	1.5	0.8	1.2	0.3	0.8	0.8	3.6	1.5	0.5	0.5	0.5	0.1	0.5	4
Homo sapiens KIAA0471 gene product (KIAA0471), mRNA.	0.3	0.4	0.7	0.2	0.4	4.2	1.4	0.5	1.3	3.6	1.7	2.5	1.5	0.6	0.6	0.1	1	1.2	1.6	0.2	0.6	0.4	0.3	0.3	0.6	1.2	0.3	0.9	0.2	1.2
insulin receptor	1.1	1	3.4	2.4	5.1	0.4	1	0.2	0.3	0.3	0.2	0.3	1.4	0	0.2	0.4	0.5	0.3	2.3	0.4	0.3	0.3	0.9	0.6	0.2	0.2	0.7	3.7	0.8	0.9
Homo sapiens AU RNA-binding protein/enoyl-Coenzyme A hydratase (AUH), nuclear gene encoding mitochondrial protein, mRNA.	0.3	2	0.3	0.5	0.5	2.9	1.5	0.3	1.2	2.5	1.6	2	0.9	1.1	2	1.1	1.6	1.5	1.1	0.4	0.1	0.4	0.4	0	0.3	0.5	0.2	1.7	0.3	0.7
Homo sapiens TGF-beta-1-induced antiapoptotic factor 1 (TIAF1) mRNA.	0.5	1.2	1.1	0.5	0.8	1.8	1	0.4	3.4	1.8	0.9	0.7	0.2	0.8	2.2	4	1.4	0.6	0.3	0.4	0.7	1.2	0.6	0.3	0.5	0.5	0.2	0.3	1.2	0.6
Homo sapiens KDEL (Lys-Asp-Glu-Leu) endoplasmic reticulum protein retention receptor 2 (KDELR2), mRNA.	0.6	1.4	2.2	1.8	0.4	0.2	1	0.3	0.3	0.5	0.1	0.5	0.6	0.4	0.7	0.4	1	0.8	2.2	0.4	2.3	0	5	3.1	0.5	2	0.3	0	0.3	0.9
Homo sapiens p53-induced protein (PIG11) mRNA.	0.5	0.3	0.9	0.1	0.5	1.8	1.7	0.2	0.5	5	1	1	0.2	0.4	0.8	0	0.9	1.4	0.3	0.5	3.4	1.9	3	1.1	0.6	0	0.6	0	0.1	1.3
a gene on clone mcag11 chromosome 1 CAG repeat region	5.2	0.7	0.5	0.2	0	0.4	1.3	0.9	0.5	0.5	0.1	0.2	0.1	0.1	0.5	0.2	1.3	0.7	0.7	0.3	2.4	0.5	2.3	4.8	0.4	3.3	0.9	0.2	0.3	0.6
Homo sapiens plasmolipin (LOC51090), mRNA.	0.4	0.2	0.2	0.1	0.2	6.2	1.2	0.3	15	0.5	0.8	0.3	0.1	0.1	0.3	0	0.4	0	0	0.2	0.1	0.2	0.1	0.2	0.4	0.4	0.2	0.5	0	1.4
carcinoembryonic antigen	0.5	2	0.4	0.8	0.3	0.9	0.7	0.8	0.9	0.6	0.7	1	1	0.6	0.8	0.8	1	0.6	0.6	0.2	0.3	0.5	0.6	0.5	0.4	0.7	0.2	9.5	1.4	0.6
Homo sapiens immediate early protein (ETR101) mRNA.	0	0	0.3	1.2	0	0.9	1.1	0	0.7	0.9	0.6	0.9	0	0	0	0	0.6	0	0	1.4	0	0	0.1	0	0	0	19.8	0	0	1.4
Rab11/YL8 ras-like gene	0.9	0.9	1.3	1.3	0.3	1.6	2.8	0.9	0.7	2	0.8	1.1	0.8	0.8	0.7	0.3	0.9	0.5	1.3	0.4	1.6	0.5	1.1	2.3	0.6	2.2	0.4	0	0.2	0.7
Homo sapiens solute carrier family 22 (organic cation transporter), member 5 (SLC22A5) mRNA, and translated products.	0.4	0.2	0.1	0.4	0.1	0.5	0.3	0.1	0.1	0.3	0.5	0.6	0.5	0.1	0.1	0.5	0.2	0.2	0.9	0	0	0	0.1	0.1	0.2	0.5	0.1	22.9	0.1	0
cofilin	1.8	0.7	3.8	0.3	0.6	1.4	1.6	0.4	1.3	2.4	1.2	0.6	0.3	1.9	0.3	0.2	0.9	1	0.5	0.3	0.7	0.3	0.8	1.1	0.6	2.7	0.5	0.7	0.2	0.8
Homo sapiens caspase 10, apoptosis-related cysteine protease (CASP10) mRNA.	0.2	0.9	1.9	0.1	1.5	0.2	5.2	0.4	0.3	0.5	0.3	0.1	0.1	2.1	1.4	0.5	2.3	3.6	0.6	0.8	0	0.3	0.1	1.1	0.6	0.6	0.5	1.9	0.3	1.5
11kd protein	2.7	0	0	0.3	0	0.2	0.1	2.3	0.3	0	0.1	1.8	0	0.3	0	0	1.2	0.4	2.1	2	0	0.3	0.1	0	0.4	0	11.9	0	0	3.4
Homo sapiens discoidin domain receptor family, member 1 (DDR1), transcript variant 1, mRNA.	1.3	0.2	0.1	0.1	0	2.3	0.3	0.6	6.3	4.5	0.3	1.4	0.5	0.4	0.5	0.4	0.8	0.5	1.2	0.3	1	0.6	1.3	0.5	1.3	0.5	0.6	0.1	0.2	1.8
Homo sapiens ATPase, Na+/K+ transporting, alpha 1 polypeptide (ATP1A1) mRNA.	1.8	1.3	0.3	1.1	0.1	0.1	0.6	0.8	0.9	3.6	0.5	2.3	1.8	1.2	0.9	0.2	1	1.2	1.2	0.2	1.1	0.4	0.6	1.2	0.6	1.4	0.6	1.6	0	1.5
secretory protein (P1.B) / intestinal trefoil factor	0	0	0	0	0.1	0	0.8	0.1	0	0	0	0	0	0	0	0	1.5	6.1	0	0	0	0.5	0	0	0	0.1	19.2	0	0	1.4
Homo sapiens transmembrane 4 superfamily member 3 (TM4SF3) mRNA.	0	0.1	0	0.1	0.1	0.2	0	0.4	0.9	0	0.1	0.4	0.1	0	0	0.8	0.7	9	0	4.3	0	0.2	0	0.1	0	0	12.1	0	0	0.4
Homo sapiens chloride channel, calcium activated, 1 (CLCA1) mRNA, and translated products.	0	0	0	0	0	0.1	0	0	0	0.1	0	0.1	0	0.1	0	0	0.6	18.3	0	0.5	0	0	0	0	0.2	0	9.9	0	0	0
Homo sapiens methylmalonyl Coenzyme A mutase (MUT), nuclear gene encoding mitochondrial protein, mRNA.	0.5	0.3	0.8	0.3	1	2.4	1.1	0.3	2.4	4	3.2	2.8	1.3	0.6	0	0.6	0.7	1	0.1	0.2	1.2	0.2	1.4	0.9	0	2	0.2	0.2	0.1	0.5
anonymous mRNA	0.9	1.7	3.7	0.4	0.3	0.8	1.7	0.3	1.2	0.5	0.5	1.4	0.6	0.6	0.7	0.8	0.9	1.3	1.4	0.8	1	0.8	1.1	1.2	0.9	1.2	0.6	0	1.3	1.4
HLA-B27 antigen	0	1.3	0.1	0.1	1.2	0	0.5	0.1	0.5	2.3	0.8	0.8	0.6	3.9	0.8	0.6	2	0.4	1	3.3	0	0	0	0	2.8	0.1	3.4	0	3.4	0.2
Human Lewis blood group locus mRNA for alpha(1,3/1,4)fucosyltransferase (EC 2.4.1.65).	0.1	0.1	0	0.3	0.1	0.1	0	0.1	0.1	0.8	0.1	5.3	0	0	0	0	1.3	7.1	0	2.3	0	0.1	0.1	0	0	0	10.9	0	0.2	1
Homo sapiens non-histone chromosome protein 2 (S. cerevisiae)-like 1 (NHP2L1) mRNA.	0.6	0.6	1.1	0.2	0.3	3.7	1.6	0.3	1.5	3.1	2.4	2	1.1	0.7	1	1.6	1.1	0.9	0.3	0.4	1	0.3	1.1	0.7	0.5	0.9	0.4	0	0	0.7
Homo sapiens glycogen synthase 1 (muscle) (GYS1) mRNA.	0.7	0.7	0.8	0.1	1.5	0.8	0.4	0.6	0.7	0.8	0.5	1.8	0.3	0.7	2.6	8.4	1.4	0.9	0.3	0.3	0.1	0.4	0.8	0.7	0.8	1.8	0.3	0	0.3	0.7
MEL=RAS-related	1.4	1.2	2.8	0	0.8	0.8	2.6	0.3	0.6	1.4	0.4	0.6	0.2	0.7	0.5	0.3	1.3	1.6	0.7	0.2	2.1	0.2	1.9	2.1	1.7	2.4	0.2	0	0.3	0.8
Homo sapiens CCAAT-box-binding transcription factor (CBF2) mRNA.	1.2	1.4	2.6	1.9	1.2	0.5	2.2	0.9	0.6	1.2	0.7	1	1.3	1.5	0.8	0.9	1.2	0.9	0.8	0.4	0.3	0.6	0.4	0.4	1.3	0.9	0.5	0.1	0.7	1.7
Homo sapiens RAN binding protein 1 (RANBP1), mRNA.	3.3	1.2	1.9	1.7	0.6	1.2	1.1	0.4	1	2	1	0.8	0	1.8	0.5	0.5	1	1.1	0.8	0.3	0.9	0.4	1.6	1.4	0.9	1.5	0.4	0	0.3	0.4
Homo sapiens membrane component, chromosomal 4, surface marker (35kD glycoprotein) (M4S1), mRNA.	0.2	0.4	0	0.4	0	0.1	0	0.2	0.1	0.4	0	0.1	4.2	0.1	0	0	1	4.4	0	1	0	0	0	0	0	3.3	9.9	2.1	0	1.9
Homo sapiens cisplatin resistance associated (CRA) mRNA.	0.5	0.6	0.2	0.9	0.3	0.9	0.7	0.6	1.1	1.9	0.7	1.2	0.7	0.1	0.2	0.1	4.4	5.4	1.7	0.4	1	0.5	0.8	0.6	1.2	1.1	1.4	0	0	0.9
LAR-interacting protein 1a	0.5	1.5	0.4	12.9	0	0.6	1.4	0.3	0	0.5	0.3	0.5	0	1.6	0	0	0	0	0.8	0	0	0	0	1	0	3.4	0.8	0.4	0	3.1
Homo sapiens acetyl-Coenzyme A acyltransferase 2 (mitochondrial 3-oxoacyl-Coenzyme A thiolase) (ACAA2), nuclear gene encoding mitochondrial protein, mRNA.	0.1	3.7	0.8	0.6	0.4	0.8	0.7	1.5	1.2	0.6	0.3	0.9	0.6	0.5	2.8	1.9	0.7	1.6	0.5	0	0.9	0.6	1.1	0.5	0.6	1.2	0.5	1.4	2.3	0.9
alpha-catenin	2.5	0.9	0.9	0	0.5	1.8	2.2	0.6	2.5	1.6	0.5	1.2	0.8	0.4	1.1	0.3	1.2	0.6	1.5	0.3	1.8	0.7	1.3	1.5	0.9	1	0.3	0	0.2	0.8
Homo sapiens ATP synthase, H+ transporting, mitochondrial F1F0, subunit d (ATP5JD) mRNA.	0.6	1	0.8	0.4	0.6	1.6	0.9	0.8	0.7	1.5	1.4	1.2	0.8	0.7	3	3.3	1.1	1.3	0.5	0.3	0.5	0.4	0.9	0.6	0.8	1.3	0.4	1.1	0.6	0.8
Homo sapiens FK506-binding protein 2 (13kD) (FKBP2) mRNA.	0	0	24.7	0.1	0.3	0.1	1	0	0.2	0.1	0.2	0.1	0.2	1.1	0	0.2	0	0.2	0.1	0	0.1	0.3	0.3	0.1	0	0	0	0.3	0.3	0
Homo sapiens proteasome (prosome, macropain) 26S subunit, ATPase, 3 (PSMC3) mRNA.	0.7	1.1	1.5	0.5	0.4	1.7	0.8	0.7	1.5	2.1	0.8	1.2	0.4	0.8	1.6	2.1	1.4	0.9	1	0.4	1.3	0.5	1.1	1.4	0.8	1	0.4	0.4	0.7	0.8
Homo sapiens ubiquitin-activating enzyme E1 (A1S9T and BN75 temperature sensitivity complementing) (UBE1), mRNA.	0.8	0.7	1.4	0.5	0.3	2.2	0.9	0.3	1.4	3.6	0.9	1.1	0.7	0.8	0.6	0.8	1.5	1.2	0.5	0.4	1	0.5	0.9	0.8	1.4	2.3	0.5	0.6	0.5	1
Homo sapiens v-myb avian myeloblastosis viral oncogene homolog (MYB) mRNA.	0	2	0.6	0.1	7.1	0.1	0.1	0.2	0.1	0.2	1.2	0	0	14.1	0	0	0.3	2.6	0	0.1	0.1	0	0	0	0	0.1	0.9	0	0	0.1
Homo sapiens IgG Fc binding protein (FC(GAMMA)BP) mRNA.	0	0.2	0.1	0	0.1	0.1	0.2	0.5	0.4	0.3	0	0.4	0.2	0.2	0.2	0	3.2	9.3	0.4	1.9	0	0.1	0	0	1.7	0	9.3	0	0	1.2
polyposis locus (DP1 gene)	0.3	0.5	0.4	0	0.5	7.5	1.2	0.6	2.6	3.7	1.4	2	0.9	0.3	0.9	0.6	1	0.7	0.6	0.2	0.2	0.4	0.3	0.3	0.6	0.7	0.1	0	0.5	0.9
Homo sapiens hematopoietic stem cell antigen (AC133) mRNA.	0	0.2	0.6	0.3	0	0.6	0.1	0.1	0.7	6.1	0.3	13.2	0	0.5	0.5	0	0.6	1.5	1	0.8	0	0	0	0	0.3	1.3	0.6	0	0.1	0.4
Homo sapiens guanine-monophosphate synthetase (GMPS), mRNA.	3.2	1.5	2	4.9	0.7	0.7	1.1	0.5	0.5	1	0.4	0.6	0.6	1	0.8	0.6	1	0.8	0.6	0.4	0.8	0.4	1.1	0.6	0.4	1.5	0.4	0.1	0.9	0.9
Homo sapiens p120 catenin isoform 4A (CTNND1) mRNA, alternatively spliced, complete cds.	0.7	0.7	0.7	0.5	0.4	0.6	1.6	2.4	0.3	0.7	0.1	1	1.6	0.4	0.5	0.3	2.7	1.2	1.9	0.6	0.7	0.5	1	1.2	0.3	2.8	1.1	0	0.7	2.9
ADP/ATP translocase	1.4	0.7	1.9	0.1	0.3	0.9	1.7	1.9	0.6	1.5	0.9	1.2	0.6	1.1	0.6	0.3	1.4	1.5	0.7	0.8	1.2	0.7	1.4	1.4	0.9	1.4	1.3	0.2	0.2	1.1
Homo sapiens destrin (actin depolymerizing factor) (ADF), mRNA.	4.8	0.2	0.2	0.5	0.1	0.8	0.4	1	0.3	1.1	1.2	1.4	0.8	0.2	1.7	0.2	2.5	0.8	1.1	0.3	2.3	0.7	1.1	0.7	2.7	0.8	0.2	1.1	0.1	0.8
Homo sapiens lymphocyte antigen 75 (LY75) mRNA, and translated products.	0.1	0.1	4.1	0.1	0.9	0.2	3.5	0.9	0.3	0.2	0.6	0.4	0.3	12.1	0.2	0.1	0.4	1.1	0.1	0.3	0.1	0.3	0.4	0.7	0.1	0.2	0.7	0	0.1	1.2
Homo sapiens RNA polymerase I subunit hRPA39 mRNA, complete cds.	1.9	1.7	1.9	2.2	1.2	1.1	2	1.7	0.8	2	1.1	1	2	1	0.4	0.5	1.5	0.8	1	0.3	0.5	0.3	0.4	0.7	0.3	0.7	0.4	0	0.4	0.3
Homo sapiens prolyl endopeptidase (LOC51709), mRNA.	1.2	0.9	2	0.5	0.6	1.5	1.3	0.8	0.4	2.4	0.7	0.7	0.5	1.2	1.5	3.5	1.5	1.5	1	0.4	0.2	0.3	0.5	0.5	0.1	1.3	0.9	0.3	1	0.9
Homo sapiens hypothetical protein (LOC51261), mRNA.	0.4	0.8	1.6	0.4	0.5	3.6	1.8	0.1	4.4	2.1	1.3	1.2	0.3	1	1	0.9	1.3	0.8	0.3	0.5	0.7	0.4	0.9	0.7	0.7	0.6	0.4	0.1	0.6	0.7
Homo sapiens CDC16 (cell division cycle 16, S. cerevisiae, homolog) (CDC16) mRNA.	0.8	0.6	0.9	1.5	0.5	1	1.4	0.5	1.4	2.3	0.9	1	1.3	0.9	0.9	1	2	1.6	1.2	0.5	1	0.4	1	0.7	0.3	2.2	0.2	0.3	0.6	1
Homo sapiens mitochondrial carrier homolog 1 (MTCH1), nuclear gene encoding mitochondrial protein, mRNA.	0.6	0.7	0.7	0.5	0.7	3.2	1.9	0.6	2.2	2	1.7	1.5	2.2	0.8	1.2	0.5	1.2	0.7	0.9	0.4	0.6	0.3	1.3	0.6	0.1	0.8	0.3	0.1	0.4	1.4
Homo sapiens Oncogene TIM (TIM) mRNA.	2.4	1.5	0.2	0.3	0.5	0.2	0.9	0.8	0	0.1	0.8	1.5	1.6	0.5	0.2	0.1	0.6	2.5	1.5	0.6	1	0.1	0.8	0.9	0.4	5.2	1.9	0.2	1.3	1.4
Homo sapiens clone 24416 mRNA sequence.	2	1.2	1	0.7	0.6	1.7	1.2	1.4	2.4	2.2	1.2	1.1	0.6	0.5	0.7	0.3	1.6	1.2	0.4	0.5	0.7	0.8	0.8	0.4	0.4	2	0.5	0.1	0.9	1
Homo sapiens enoyl Coenzyme A hydratase, short chain, 1, mitochondrial (ECHS1) mRNA.	0.6	1	0.8	0.5	0.2	1.2	0.7	2	1.1	1.1	0.5	0.9	0.6	0.4	2.2	1.8	0.7	0.8	0.4	0.2	1.3	0.6	1	1.7	0.6	1.6	0.4	3.2	1.5	0.4
Homo sapiens mRNA for KIAA0607 protein, partial cds.	0.1	0.1	0.9	0.1	0.2	14.4	0.6	0	2.2	3.7	2.9	0.6	0.5	0.4	0.3	0.2	0.4	0.3	0.1	0.1	0.2	0.1	0.3	0.2	0	0.5	0.1	0.1	0.1	0.2
Homo sapiens hypothetical protein (LOC51243), mRNA.	0.4	0.3	0.7	3	0.2	1.6	0.7	0.7	1	1.1	1.8	1.2	0.8	2.3	0.3	0.6	0.9	2.1	1.5	0.2	0.5	3.4	1.2	0.6	0.5	0.5	0.8	0.3	0.3	0.6
Homo sapiens tumor necrosis factor receptor superfamily, member 12 (translocating chain-association membrane protein) (TNFRSF12) mRNA.	0.4	0.2	0.8	0.3	0.2	3.4	5.5	0.4	0.2	3.4	5.3	0.8	2.4	1.4	0.3	0.1	0.6	0.9	0.6	0.2	0.1	0.2	0.1	0.7	0	0.8	0.3	0	0	0.3
heterogeneous nuclear ribonucleoprotein D (hnRNP D)	4.6	0.8	3.1	0.7	0.8	0.6	1.6	0.5	0.6	2	0.6	1	1	3.6	0.5	0.3	0.7	0.5	1.4	0.2	0.4	0.4	0.5	0.6	0.8	1.2	0.2	0	0.3	0.6
Homo sapiens chromosome 15 open reading frame 3 (C15ORF3), mRNA.	0.5	0.1	0.4	0.4	0.2	2.2	1.2	0.7	1.1	2.5	2.1	2.2	2.4	0.8	1.5	0.6	1.6	0.5	0.5	0.2	1.8	0.4	1.7	1.1	1.7	0.8	0.1	0.2	0.1	0.5
(clone EST02946)	0.3	0.4	0.6	0.4	0.1	3	1.5	0.5	1.5	2.9	0.9	1.8	1.8	0.5	0.8	0.7	0.7	0.9	2.8	0.4	0.8	0.5	1.5	1.9	0.5	0.3	0.4	0.3	0.6	0.7
Homo sapiens clone 24411 mRNA sequence.	0.2	0.6	0.8	0.8	0.2	8.9	2	0.1	0.4	5.4	2.4	0.9	0.3	1	0.1	0.3	0.9	0.4	0.5	0.1	0.3	0.1	0.5	0.1	0.2	0.3	0.8	0.8	0	0.7
Homo sapiens hypothetical protein (LOC51242), mRNA.	0.4	1.9	1.8	0.6	0.3	0.8	1.2	1.9	0.7	1	0.8	1.5	1.2	1.2	0.9	0.6	1.4	0.8	1.2	0.5	1.5	0.7	1.5	0.5	0.8	0.9	0.3	0	1.6	1.2
anonymous mRNA	0.6	0.5	2.8	0.5	0.5	0.7	2.5	0.3	0.8	0.8	0.1	0.5	0.6	1.8	1.4	0.5	0.9	0.6	0.4	0.2	1.3	0.4	1.2	1.3	0.9	0.8	0.7	3.3	1.8	1.1
Homo sapiens chromobox homolog 1 (Drosophila HP1 beta) (CBX1), mRNA.	3.4	0.2	0.9	1.8	0.1	1.5	1.3	0.7	1	4.5	0.8	1	1	1.3	0.6	0.7	1.6	0.4	0.4	0.1	1.1	0.4	1.2	1	0.7	1.5	0.1	0.3	0	0.5
Homo sapiens clone 23837 mRNA sequence.	0.7	0.4	3.1	0.3	0.2	1.7	0.8	0.8	0.9	2.1	0.7	1.5	0.2	1.5	1.3	1.7	1.6	1.2	0.2	0.1	0.9	1.5	0.8	0.5	2.1	1.1	0.1	0.2	0.3	1.5
Human mRNA for KIAA0368 gene, partial cds.	1.2	0.8	1.2	1.1	0.7	1.5	1.2	0.6	0.8	1.3	0.4	0.8	0.8	0.4	0.8	3.1	1.1	0.8	0.8	0.5	1.3	0.7	1.3	1	1.3	2	0.4	0.4	0.8	0.8
Homo sapiens KIAA0737 gene product (KIAA0737), mRNA.	0.5	0.3	1.2	0.6	0.2	1.1	1.6	0.7	1	1	0.3	1.1	1.2	0.7	1.6	2	1.4	1	1.1	1.5	2	0.4	0.9	0.9	2.3	1	0.2	0.3	0.7	1.1
Homo sapiens LDOC1 protein (LDOC1), mRNA.	0.2	0.3	0.6	0.1	0	3.4	0.6	0.2	2.8	4.4	1	2.2	2.5	0.1	0.3	0	1.3	0.3	0	0.1	2.1	1.3	1.4	1.4	1.6	1.7	0	0.2	0	0.2
Homo sapiens KRAB-associated protein 1 (TIF1B) mRNA.	1.4	0.5	1.3	0.7	0.5	0.5	0.7	0.2	0.7	1.7	0.7	0.6	0.2	1	1.3	1.3	2	1.6	0.3	0.7	1.7	0.7	1.7	2.1	1.7	1.7	0.8	0.2	0.4	1
Homo sapiens tyrosine 3-monooxygenase/tryptophan 5-monooxygenase activation protein, zeta polypeptide (YWHAZ) mRNA.	5.6	0.3	1.6	0.2	0.2	1.4	1	1.7	0.5	2.9	0.9	0.6	0.4	1.3	0.2	0.1	0.6	0.2	0.8	0.2	0.9	0.4	0.8	0.8	0.7	2.5	0.6	2.2	0.1	0.4
anonymous mRNA	0	0.3	1.3	0.1	0.1	0.2	1.5	0	3.5	4.1	3.8	1.4	2.2	0.1	1.1	0	3.4	1.5	0.3	0	0.5	0.4	0.8	1.8	1.1	0.3	0	0	0.1	0.2
pyruvate dehydrogenase beta subunit	1.2	0.7	1	0.8	0.3	0.8	1	0.8	0.7	1.1	0.4	1.2	0.6	3.4	0.5	0.4	0.8	0.7	0.6	0.3	0.5	4.7	1.5	0.6	1.9	0.8	1	0.4	0.3	1
Human protein rapamycin associated protein (FRAP2) gene, complete cds.	0.6	0.6	0	1.9	0.1	2.3	0.6	0.3	1	1.8	0.8	1.3	0.7	0.4	2.3	2.5	2.8	2.5	0.4	0.5	0.3	0.4	0.4	0.5	1.4	1.2	0.3	0.1	1.4	0.6
Homo sapiens copine III (CPNE3), mRNA.	2.2	0.4	1.4	0.2	1.2	0.9	1.3	1.4	1.2	1.8	0.6	1.4	1.1	1.2	1.3	0.3	1.5	0.6	0.7	0.2	1.7	0.8	1.7	0.9	1.1	2	0.2	0	0.3	0.6
Homo sapiens F-box protein FBL4 (FBL4), mRNA.	1	1.2	1	0.5	0.4	0.3	2.7	0.5	1.5	1.5	1	1.4	0.2	1.4	0.4	0.4	1.7	1	0.4	0.4	2.3	0.6	1.7	0.9	0.8	3.6	0.1	0.8	0.1	0.2
B4-2 protein	0.2	1.5	1.9	0.4	0.7	0.8	3.7	1	0.8	0.8	0.7	1.1	0.6	2.7	0.7	1.1	1.3	0.4	0.9	0.3	0.7	1	1.1	0.4	1.3	0.3	0.1	1	1.1	1.6
Hox2.2 a homeobox protein	2.9	0.7	0.2	4.3	0.1	0.6	0.2	0.5	1.1	0.8	0.5	0.7	1.5	0.2	1.1	1.3	4	4.6	0	0.2	0.6	0.4	0.6	0	0.5	1.1	0.3	0.4	0.3	0.4
Homo sapiens KIAA0936 protein (KIAA0936), mRNA.	0	0.3	0.3	0.2	0.2	3.4	0.6	0.3	2.7	6.2	0.9	2.3	0.1	0.6	0.9	0.4	1.6	0.6	3.1	0.4	0.8	0.3	0.7	0.4	1.2	0.4	0.5	0	0.2	0.6
Human mRNA for KIAA0309 gene, partial cds.	0.8	0.4	1.2	0.1	1	1.7	1.3	0.2	2.1	1.7	2.5	3	1.1	1.4	1.3	0.3	1.4	0.6	0.6	0.9	0.6	0.7	0.9	1	0.1	0.2	0.8	0.2	0.4	1.7
Homo sapiens adenylate kinase 2 (AK2), transcript variant AK2A, nuclear gene encoding mitochondrial protein, mRNA.	0.5	1.8	1.1	0.5	0.7	1.1	1.5	0.4	2.4	0.8	0.3	2.1	0.2	0.7	2.1	2.2	1.6	1	0.8	0.5	1.3	0.9	1.1	0.7	0.4	0.8	0.5	0.1	1.3	0.6
Homo sapiens v-akt murine thymoma viral oncogene homolog 1 (AKT1), mRNA.	0.9	0.8	0.8	5.5	0.3	0.8	1.7	0.5	0.6	2	0.7	0.6	0.5	0.5	0.8	0.6	1.6	1.1	0.8	0.5	0.8	0.9	0.8	0.9	1.2	1.5	0.3	0	0.8	1.4
Homo sapiens signal transduction protein (SH3 containing) (EFS2) mRNA.	0.7	0.6	1	1.1	0.3	1.5	1.2	0.4	1.2	2.3	1.3	1	5.2	0.8	0.5	0.5	2.8	0.9	0.9	0.2	0.8	0.5	0.9	0.7	1	0.8	0.1	0	0.1	0.5
Homo sapiens clone 24800 mRNA sequence.	0.3	0.5	0.7	0.4	0.2	1.5	3.6	0.9	1.6	3.6	0.7	1.3	1.1	0.6	0.6	0.2	2.3	0.7	0.9	0.4	1	0.5	1.7	0.6	0.6	0.7	0.3	0.1	0.5	1.8
Homo sapiens E2IG2 protein (LOC51287), mRNA.	0.6	0.8	0.9	0.4	0.3	0.8	1.9	0.4	1.3	1.5	0.6	1.4	0.5	0.6	0.7	1.3	1.3	0.7	0.6	0.5	1.9	0.9	1.9	1.9	0.6	1.6	0.8	0.1	2.2	0.8
Homo sapiens gastrin-releasing peptide (GRP) mRNA.	0.4	0.2	0.1	0.2	0.1	1.9	0.1	0.1	0.6	15.3	0.4	4	0	0.1	0	0	0.5	0.3	0	2	0.7	0	0.7	0.1	0	0	0.1	0.6	0.1	1
Homo sapiens nebulette (NEBL) mRNA.	0	0	0	0	0.1	0.9	0.1	0.3	0.6	0.3	0.8	0.2	0.8	0.1	2.6	0	0.1	0	0.4	0	0	0	0	0	0	0.1	0.4	21.4	0	0.7
nuclear autoantigen GS2NA	0.5	1.7	0.4	0.6	0.8	0.9	1.7	0.5	0.5	1.3	0.4	0.8	0.4	1.2	1.5	2.4	3.7	1.4	0.8	0.3	0	0.3	0.2	0.3	2.3	0.2	0.9	1.1	2	0.7
insulin receptor	0.2	1.7	0.2	0.4	0.4	0.9	2.9	0.6	0.5	0.7	0.4	0.6	0.5	0	0.7	0.3	0.9	0.6	1.1	0.2	0.2	0.2	0	0.1	0.5	0.1	0.2	14.3	0	0.5
Homo sapiens mago-nashi (Drosophila) homolog, proliferation-associated (MAGOH) mRNA.	1	1.7	2.5	0.6	0.9	0.9	2.8	0.4	0.9	1.4	0.7	0.5	0.8	1.7	0.7	0.7	2.1	1.2	1.6	0.3	0.3	0.6	0.9	0.4	0.5	1.1	0.5	0	1.1	1.4
Homo sapiens nuclear prelamin A recognition factor (NARF), mRNA.	0.2	6.2	1.2	1.1	1.7	1.3	1.2	0.6	0.9	2.2	0.7	0.7	0.3	1.1	0.9	0.9	0.9	0.7	0.3	0.4	0.7	0.4	0.5	1.6	0.1	0.8	0.3	0.8	0.5	0.8
Homo sapiens RuvB (E coli homolog)-like 2 (RUVBL2) mRNA.	1.2	0.9	1.2	3.9	0.2	1.3	0.4	0.3	1.1	2.1	0.5	1	0.3	0.6	0.7	1.2	0.7	0.5	0.5	0.3	2.2	0.6	2.3	2.6	1.2	1.1	0.4	0.1	0.2	0.4
Homo sapiens glutathione transferase Zeta 1 (GSTZ1) mRNA.	0.3	0.3	0.2	1.1	0.1	0.2	0.2	0.5	0.3	0.2	0.3	0.3	0.5	0.2	1.8	6.2	3.4	3.5	0.6	1.9	0.3	0.2	0.3	0.3	0.5	0.4	1.2	0.3	3.2	1
Homo sapiens kinectin 1 (kinesin receptor) (KTN1) mRNA.	1.6	0.3	0.5	1.3	0.3	0.9	1	1.1	1.2	0.7	0.5	1.4	1	0.6	1.5	3.8	1.6	0.6	0.6	0.2	0.6	0.7	0.7	0.7	0.8	1.6	0.3	2.8	0.2	0.9
GTP-binding protein (rhoA)	2.5	0.2	2.2	0.4	0.8	0.9	1.8	1.2	1	0.9	0.6	0.9	0.6	1.9	0.8	0.7	1	0.5	1.3	0.2	2.2	0.7	2	1.7	0.9	0.4	0.2	0.4	0.1	0.8
transcription factor (E2A)	0.8	1.1	3.2	0.5	1.6	0.5	3.6	0.3	1	4.1	0.9	1.9	0.4	3.4	0.1	0.2	1.2	0.6	0.3	0.3	0.6	0.2	0.7	0.8	0.1	0.6	0.2	0	0	0.6
Homo sapiens ubiquitin specific protease 14 (tRNA-guanine transglycosylase) (USP14) mRNA.	0	0.8	0.9	0.6	0.8	1.9	1.3	0.4	1.5	2.5	0.9	0.9	0.7	0.9	1.1	1.1	1.3	0.3	0.7	0.3	0.9	0.6	1.2	2	1	3.9	0.2	0.1	0.7	0.6
Human SNC19 mRNA sequence.	1.4	0.2	0.6	0.1	0.3	0	1.1	0.2	0	0.1	1.5	1.2	0.7	0.5	0.1	0	1.2	4	0.5	0.9	0	0.2	0.1	0.1	0.1	4	7.7	0.1	0.4	2.8
Homo sapiens TATA box binding protein (TBP)-associated factor, RNA polymerase II, F, 55kD (TAF2F) mRNA.	0.3	0.6	1	0.7	0.5	1.3	2.1	0.6	1.7	2.6	1.4	1.2	0.8	2	1.8	1.7	2.1	0.8	1	0.2	0.8	0.6	0.8	0.6	0.4	0.7	0.2	0.3	0.2	0.7
Homo sapiens HSPCO34 protein (LOC51668), mRNA.	0.5	0.7	0.3	1.5	0.5	0.7	0.9	0.7	0.8	1.8	0.4	1.5	1.2	0.8	0.7	0.1	2.5	1.2	1.2	0.4	0.2	0.3	0.5	0.3	0.2	0.8	0.5	7.7	0.4	0.7
Homo sapiens clone 23837 mRNA sequence.	1.3	2.7	10.2	0.9	1.3	0.4	3.3	0.3	0.1	0.5	0.3	0.3	0.4	3.6	0.2	0.3	0.6	0.4	0.3	0.3	0.1	0.3	0.1	0.5	0.1	0.3	0.1	0	0.3	0.5
Homo sapiens voltage-dependent anion channel 3 (VDAC3) mRNA.	0.4	1	0.6	0.9	0.7	2.1	0.6	0.6	1.1	3	1.6	1	0.6	0.5	2.9	5.8	1.1	0.6	0.3	0.2	0.4	0.3	0.5	0.5	0.3	1	0.4	0.1	0.3	0.6
Homo sapiens uroporphyrinogen III synthase (congenital erythropoietic porphyria) (UROS) mRNA.	0	3.9	1.6	0.6	1.6	2.1	1.7	0.3	1	0.1	0	0.5	0.4	0.9	1.9	3	1.2	1	0	0.7	1.6	0.3	1.3	0.9	0.1	1.6	0.3	0	0.7	0.9
Homo sapiens spectrin, alpha, non-erythrocytic 1 (alpha-fodrin) (SPTAN1) mRNA.	0.2	0.2	0.6	0.5	0.2	3.1	0.8	0.3	1.4	6.9	2.4	1.6	0.6	0.4	0.9	0.1	2.1	0.6	0.5	0.2	0.7	0.3	0.6	0.9	0.5	1.9	0.1	0	0.2	0.9
Homo sapiens protein kinase, X-linked (PRKX) mRNA.	0.7	0	2.5	0.6	0	0.3	2.9	1.5	1.3	2.1	0.1	0.2	0.7	2.2	0.5	0	3.5	1.9	0.5	0.4	0.4	0.7	0.2	1.3	0	1.3	1.1	0.5	0.2	2.3
liver beta-subunit signal transducing proteins Gs/Gi (beta-G)	1.6	1.6	2.5	0.8	0.9	0.3	0.9	0.4	0.7	1.4	0.2	1	0.6	0.5	0.5	0.2	0.9	1	0.5	0.2	0.6	0.6	1	1.8	0.2	7.2	0.3	0	0.5	1
Homo sapiens hypothetical protein (LOC51241), mRNA.	0.9	1.6	1	0.7	0.4	0.4	2.1	0.1	1	1	0.8	0.6	0.6	1	1.4	2.3	1.7	0.9	0.9	0.5	1.6	1.2	2.3	1.9	0.6	1.2	0.2	0.3	0.3	0.6
Homo sapiens mRNA for KIAA0652 protein, complete cds.	0.7	1	1	1.6	0.3	2	0.6	0.6	1.3	1.4	0.4	2.3	0.7	0.8	0.5	0.2	1.7	0.5	1.1	1.9	0.9	0.6	0.7	0.8	0.2	1.3	0.6	0	2.5	1.8
zinc finger protein (MAZ)	0.4	1.1	1	0.5	0.8	1.3	0.9	0.3	2	4.4	0.9	1.9	0.6	1.5	0.5	1	1.6	0.7	1.3	0.4	0.8	0.1	0.5	0.4	1.1	0.1	0.1	1.6	0	2.3
Homo sapiens signal recognition particle 14kD (homologous Alu RNA-binding protein) (SRP14) mRNA.	0.5	0.8	0.8	0.7	0.2	1	1.4	0.6	1	1.7	0.8	1.3	1.5	1	1.3	1.3	1.5	0.7	0.8	0.4	2	0.8	2.3	1.9	0.7	1.7	0.4	0	0.2	0.6
Homo sapiens oculocerebrorenal syndrome of Lowe (OCRL), splice variant b, mRNA.	0.6	1	0.9	2.4	0.7	2.1	1.1	1	1	1.9	1.4	2	3.5	0.2	0.4	0.5	1.5	1	1	0.2	0.4	0.2	0.5	0.5	0.5	2	0.4	0.4	0.4	0.5
Homo sapiens enhancer of rudimentary (Drosophila) homolog (ERH) mRNA.	0.4	0.7	0.4	0.6	0.4	0.8	1.2	0.5	0.8	2.1	0.6	0.8	0.7	1.2	0.4	0.4	1.1	0.6	0.6	0.2	0.2	0.2	0.6	0.6	0.4	0.4	12.3	0.1	0.4	0.4
phosphoribosyl pyrophosphate synthetase subunit I	0.4	1.6	2.6	0.2	1.1	1.7	2	0.4	1.6	1.7	1.6	1.1	0.8	1.7	0.7	1	1.1	0.7	0.1	0.3	0.4	0.3	0.9	0.2	0.2	3.7	0.1	0.3	0.6	0.8
Homo sapiens CED-6 protein (CED-6), mRNA.	0.5	0.3	0.1	1.8	0	0.4	0.1	0.7	0.1	1.4	0.1	2.8	0.3	0.1	0.4	0.5	2.3	0.6	11	0.3	0.5	0.2	0.5	0.4	0.2	3.9	0	0.1	0.1	0.4
Homo sapiens islet cell autoantigen 1 (69kD) (ICA1) mRNA.	0.2	0.6	1.9	6.4	1.5	1.6	0.9	0.9	0.3	2.7	1.9	0.2	1.5	0	1.5	0.1	0.7	0.6	0.6	0.5	0.1	0.7	0.1	2	0.1	1.5	0.4	0.2	0.2	0.4
Homo sapiens multiple endocrine neoplasia I (MEN1) mRNA.	1.2	1	3.9	0.6	0.7	1.7	1.7	0.7	1.2	4.1	1.3	0.8	0.8	1.8	0.1	0.2	0.4	0.6	0.8	0.2	0.5	0.5	0.6	0.8	0	3.1	0	0	0.2	0.3
H.sapiens mRNA for PAPS synthetase.	1.2	0.5	1	0.4	0.5	3.1	1.2	0.8	5.2	4.6	1.3	1.1	1.1	0.9	0.2	0	0.9	0.3	0.3	0.3	0.9	0.3	0.7	0.8	0.1	1.8	0.1	0	0	0.3
Homo sapiens clone FBD3 Cri-du-chat critical region mRNA.	0.6	0.5	1	0.6	1.2	2.8	1.3	1.1	1.2	3.3	1	1.2	2.4	0.8	0.9	1	1.4	1	0.8	0.2	0.6	0.6	0.5	0.5	1.4	0.9	0.3	0.1	0.2	0.7
anonymous mRNA	2.1	0.9	2.5	1.7	0.9	0.8	2.2	0.7	0.4	1.4	0.6	1	0.8	3.4	0.4	0	0.8	0.3	2	0.1	1	0.6	0.6	0.7	0.6	1.3	0.4	0.5	0.6	0.6
Homo sapiens mRNA for KIAA0567 protein, partial cds.	0.6	0.6	1.1	0.3	0.6	4.8	0.8	0.5	1.9	5.8	1.5	1.8	0.6	1	1.3	0.3	1.2	0.6	0.4	0.1	0.2	0.2	0.3	0.3	0.6	1.4	0.1	0.9	0.1	0.1
LAG-3 CD4-related protein involved in lymphocyte activation	0.3	0.2	1.4	1.3	0.2	0.2	6	0	0.5	1.8	0.1	0.8	0	0.3	1.3	0.2	3.3	3.5	0.7	3.9	0.2	0	0.1	0.2	0	0.1	0.3	0	0.4	2.8
Pongo pygmaeus envelope protein (env)	0.2	0.6	0.9	0.3	0.6	3.3	0.8	0.2	0.9	4.7	1.5	1.3	0.6	0.5	0.5	1.2	5.9	2.9	0.4	0.1	0.2	0	0.3	0.3	0.9	0.3	0.2	0	0.1	0.2
Homo sapiens nuclear matrix protein NMP200 related to splicing factor PRP19 (NMP200), mRNA.	2.3	0.8	2.4	0.5	0.6	2.6	1.5	0.7	1.3	1.6	1.1	1	2.5	1.2	0.4	0.6	1	1.8	0.5	0.2	0.6	0.4	0.9	0.8	0.4	1.4	0.1	0.1	0.5	0.3
nCL1	0	0.2	0.2	1	1.1	3.1	0.4	0.7	10.7	0.2	0.7	0.5	0.5	0.2	0	9	0.2	0.2	0	0	0	0.2	0	0	0.1	0	0	0.5	0.1	0.1
Homo sapiens putative receptor protein (PMI), mRNA.	1.2	0.9	1.6	1.6	0.9	1.4	1.9	2	0.6	1.7	0.6	1	1.1	0.4	1.1	3.4	1.1	0.5	1.4	0.2	0.3	0.4	0.9	0.2	0.3	0.5	0.7	0.8	0.5	0.6
Homo sapiens mitochondrial carrier homolog 2 (MTCH2), nuclear gene encoding mitochondrial protein, mRNA.	1.9	1.6	1.3	3.3	0.2	1.5	0.7	0.2	0.9	0.5	0.2	0.9	0.2	0.4	1.5	1.8	1	1	0.3	0.3	1.4	0.1	1.5	1.8	0.6	2.9	0.6	0.4	0.7	0.6
Human mRNA for KIAA0308 gene, partial cds.	0.5	0.3	0.7	0.4	0.3	2.3	1	1	2.2	3.1	0.8	2.5	3.1	0.6	0.7	0.5	1.9	0.8	1.1	0.8	0.5	0.4	0.5	0.7	1	0.7	0	0	0.4	1.3
Homo sapiens solute carrier family 24 (sodium/potassium/calcium exchanger), member 1 (SLC24A1) mRNA.	1.1	0.1	0.4	1.7	0.1	0.6	0.8	0	0.4	0	0	21.4	0.8	0.2	0	0	0	0	0.7	0	0.4	0.1	0.2	0.1	0.2	0.4	0	0	0.1	0.2
Homo sapiens isocitrate dehydrogenase 3 (NAD+) alpha (IDH3A) mRNA.	1.5	0.4	1.1	1.5	0.1	4.2	1.1	0.7	1.1	1.8	1.4	1.6	2.6	1.2	3.1	1	0.3	0.3	1	0	0.3	0.7	0.5	0.4	0.5	0.5	0.2	0.2	0.3	0.3
Homo sapiens S-antigen; retina and pineal gland (arrestin) (SAG), mRNA.	0	0	0.1	0	0	0.1	0	0	0	0	0	13.2	0	0.2	0.2	0.1	0.1	0.3	0	0	0	0	0	0	15.6	0	0	0.1	0	0
Homo sapiens NTF2-related export protein (NXT1), mRNA.	0.8	0.9	1.8	1.8	0.7	0.2	1.7	1	1.1	2.1	0.3	1	1.7	0.7	0.2	0.6	1.4	1.1	1.8	0.2	1.1	1.3	1.7	1.8	0.6	0.5	0.5	0	0.3	1.2
Homo sapiens mRNA for KIAA0515 protein, partial cds.	0.7	0.4	0.7	0.8	0.3	3.2	1.2	1.4	0.8	6.2	1.6	1.3	1.7	1.2	0.5	0.5	1.2	0.9	0.8	0.1	0.3	0.3	0.6	0.2	0.6	0.6	0.2	0.9	0.2	0.6
Homo sapiens nuclear factor of activated T-cells, cytoplasmic 3 (NFATC3) mRNA.	0.7	0.2	1	0.4	0	1.1	0.5	0.2	0.8	0.3	0.5	0.7	0.2	7.3	0.9	0.3	0.2	0.6	0.1	0.1	2.1	0.4	1.2	1.1	5.4	0.2	0	1.4	0.2	2
Homo sapiens palmitoyl-protein thioesterase 1 (ceroid-palmitoyl-palmitoyl-protein thioesterase 1 (ceroid-lipofuscinosis, neuronal 1, infantile) neuronal 1, infantile) (PPT1), mRNA.	1.1	0.3	2.4	0.4	0.4	3	5.4	0.6	2	1.3	1.2	2.3	0.6	1.1	0.3	0.1	1.1	0.4	0.8	0.2	0.8	0.5	0.3	0.6	0.6	0.5	0.2	0.4	0.1	1.1
Homo sapiens M-phase phosphoprotein 6 (MPP-6), mRNA.	4.7	0.7	2	0.6	0.3	1.2	0.6	1.9	0.3	3	0.7	0.8	1.4	0.5	0.4	0.3	1.5	1.3	0.5	0.1	0	0.5	1.5	0.1	1.3	2.7	0.5	0	0	0.4
Homo sapiens phosphodiesterase 6D, cGMP-specific, rod, delta (PDE6D) mRNA, and translated products.	0.6	0.6	1	1.9	0.3	2.4	1.9	0.8	2.2	3.1	1.1	2.4	1.6	1.7	0.5	0.3	0.9	1	1.5	0.1	0.4	0.4	0.5	0.7	0.4	0.4	0.2	0.1	0.1	0.8
transducin gamma subunit	0	0	0	0	0	0.1	0	0	0.2	0.1	0	29.1	0	0	0	0	0	0	0.5	0	0	0	0	0	0	0	0	0	0	0
Homo sapiens KIAA0336 gene product (KIAA0336), mRNA.	0.2	0.6	0.8	2	0.7	2.1	2.2	1.3	0.5	2	0.5	0.6	4.8	1.7	0.3	0.3	1.6	0.6	1.3	0.4	0.2	0.3	0.4	0.4	0.5	0.5	0.4	1.6	0.3	0.9
Homo sapiens phosphodiesterase 6H, cGMP-specific, cone, gamma (PDE6H) mRNA.	0	0.1	0.2	0.1	0.5	0.4	0.1	0	0.3	0.3	0.1	25.8	0.2	0.1	0.1	0.1	0.1	0.1	0	0	0	0	0	0	0.2	0.1	0.2	0	0.4	0.4
Homo sapiens KIAA0871 protein (KIAA0871), mRNA.	0	0.1	0.1	0.3	0	6.6	0.1	0.3	2.7	10.7	1.6	0.5	1.3	0.1	0.1	0	0.2	0.1	0.3	0	0.1	0.1	0	0	0.2	0.1	0.1	4	0	0.2
Homo sapiens TATA box binding protein (TBP)-associated factor, RNA polymerase II, D, 100kD (TAF2D), mRNA.	0.8	1.7	0.9	4	1	0.5	1.4	2.5	1.2	1.8	0.7	0.8	1.4	0.8	0.5	0.5	1.5	0.9	1.6	0.2	0	1	1	0.4	0.7	0.7	0.2	0.4	0.6	0.3
Homo sapiens clusterin-like 1 (retinal) (CLUL1), mRNA.	0	0	0.1	0	0	0.4	0.2	0	0.7	1.6	0.2	22.5	1.3	0.1	0.1	0.1	0.1	0.1	0	0.3	0.1	0	0.1	0.3	0.1	0.4	0	0.1	0	1.1
Homo sapiens thyroid hormone-responsive (skin fibroblasts) (ZAKI-4) mRNA.	0	0	0.1	0.1	0.1	8	0.5	0.3	1.6	0.6	2.4	2.8	0.5	0	4.7	1.2	1.4	0.5	0	0.2	0.3	1	1.4	0	1.4	0	0	0.4	0.1	0.2
Homo sapiens enolase 2, (gamma, neuronal) (ENO2), mRNA.	0	0	0.1	0	0	7.6	0.2	0	1	3.5	8.9	5.4	0.7	0.2	0.1	0	0.4	0.2	0.1	0.1	0.2	0.2	0.1	0.1	0.5	0.3	0	0	0	0.1
Homo sapiens acid-inducible phosphoprotein (OA48-18) mRNA.	0.2	0.6	0.6	0.4	0.7	1.6	2.1	0.2	1.1	6.1	1.8	1	2.1	2.7	0.6	0.3	2.4	1	0.9	0.1	0.2	0.5	0.3	0.6	0.4	0.5	0.1	0.2	0.1	0.6
Homo sapiens malate dehydrogenase 1, NAD (soluble) (MDH1) mRNA.	0.7	0.5	0.4	0.2	0.2	3.9	0.5	1.9	0.5	0.8	1.7	0.6	1	0.5	7.2	3.5	0.8	0.6	0.3	0.4	0.1	0.2	0.4	0.2	0.6	0.4	0.1	1	0.4	0.4
Homo sapiens activated p21cdc42Hs kinase (ACK), mRNA.	0.1	0.2	0.3	0.1	3.3	1.3	0.8	0.1	0.6	0.7	0.6	0.2	0.8	0.5	5.6	0.4	0.5	0.6	0.1	0.1	3.7	0.1	0.1	0.1	0.1	0.1	8.4	0	0.2	0.3
Homo sapiens PET112 (yeast homolog)-like (PET112L) mRNA.	2.6	0.9	0.6	0.5	0.3	2.9	0.8	0.5	2	1.1	0.7	2.1	1.3	0.3	3.3	1.3	1.2	0.5	1	0.4	1	0.5	0.7	0.6	0.4	1.4	0.3	0.1	0.2	0.6
Homo sapiens interleukin 13 receptor, alpha 1 (IL13RA1) mRNA.	0.1	1.1	0.7	0.2	0.1	0.7	1.4	1	1.2	0.2	0	1.6	0.7	0	0.3	0.5	0.9	8.3	1	0.3	1.5	0.5	1.7	1.1	0.6	0.5	0.5	0	2.1	1.2
Homo sapiens IQ motif containing GTPase activating protein 2 (IQGAP2), mRNA.	0	2.1	1.1	0.6	0.3	0	3.4	0.4	0	0.9	0	1.8	0.2	0.7	0.1	0	0.3	0.7	4.3	0.3	0	0.3	0	0.1	0.1	0	0.4	7.7	2.7	1.4
Homo sapiens regulator of G-protein signalling 11 (RGS11) mRNA.	3.1	0.4	0.8	0.2	0.6	1.1	0.4	0.6	0.4	0.7	1	0.9	1.4	0.1	0.3	0.1	1.5	0.6	3.7	0.4	1.5	0.4	1.4	2.1	2.2	2.7	0.2	0	0.4	0.8
Homo sapiens CGI-24 protein (LOC51610), mRNA.	0.5	0.6	0.3	0.4	0.3	1.5	1.3	0.5	1.5	1.4	0.5	1.7	0.6	0.7	1.6	2.3	2	1.1	0.6	0.6	1.3	1.1	1.9	1.1	1.8	0.9	0.2	0.1	0.7	1.2
Homo sapiens minichromosome maintenance deficient (S. cerevisiae) 3-associated protein (MCM3AP) mRNA.	0.8	0.9	1.7	0.7	0.6	1.2	2.2	0.3	1.7	2.9	1	1.1	1.3	1.1	0.9	0.8	1.9	1.2	1.3	0.7	1.1	0.3	0.7	0.6	0.2	1	0.1	0	0.9	0.8
Homo sapiens solute carrier family 25 (mitochondrial carrier; adenine nucleotide translocator), member 4 (SLC25A4), nuclear gene encoding mitochondrial protein, mRNA.	0	0.1	0	0.1	0.4	1.1	0.1	0.1	0.3	0.4	0.5	0.8	0.4	0	12.9	10.5	1	0.1	0.1	0.1	0	0.2	0.1	0	0.3	0.1	0	0	0.1	0.1
Homo sapiens peroxisomal biogenesis factor 16 (PEX16) mRNA.	0.2	0.8	1.4	0.9	1.2	1.7	2.2	0.6	2.3	1.8	0.4	1	0.9	0.8	0.7	0.9	1.3	1.1	0.8	0.8	0.8	0.5	0.5	0.6	0.6	0.6	0.9	0.4	1.6	1.7
Homo sapiens cyclic nucleotide gated channel alpha 1 (CNGA1) mRNA.	4.9	0.2	0	0	0.1	1.3	0.2	1.8	0.2	0.7	15.4	0.5	3.3	0	0.2	0.1	0.1	0.1	0.1	0	0	0.1	0.1	0.1	0.1	0.1	0	0.3	0.1	0
Homo sapiens mouse tropomyosin homolog (HSPC001) mRNA.	0	1.1	0.8	0.8	0.6	0.8	2.1	0.8	1.2	0.8	0.3	2.4	1.2	0.8	0.8	0.3	1.4	0.9	3.4	0.5	1.7	0.7	1.8	1.2	0.4	0.4	0.5	0.5	0.8	1.1
19.8 kDa protein	0.6	0.1	0.9	0.1	0.1	6.2	1	0.3	1.8	0.9	2.7	2.3	2.2	0.2	0.3	0.1	0.5	2.1	1.1	0.8	0	0.2	0	0	0.2	1.8	1.9	0.1	0.3	1
Homo sapiens kinesin family member 5C (KIF5C) mRNA.	0	0	0	8.5	0	4.1	0.1	0.2	1.7	3.9	2	0.2	6	0	0	0	0	0.1	3.1	0	0	0	0	0	0	0	0	0	0	0
Homo sapiens carbonyl reductase 1 (CBR1), mRNA.	0.6	0.4	0.2	0.1	0.1	4.5	0.5	0.4	11.1	1.2	0.9	1.1	0.3	0.1	0.2	0.2	0.9	2.3	0.6	0.2	0.6	0.1	0.7	0.3	0.4	0.8	0.2	0.2	0.3	0.6
Human rhodopsin gene, complete cds.	0.6	0.3	0.6	0	0	0.6	0	0.2	0.1	0.2	0.2	22.3	0	0	0.8	0	1.3	0	0.2	0	0.5	0	0.5	0.2	0.4	0.3	0.3	0	0.3	0
Homo sapiens NADH dehydrogenase (ubiquinone) 1 beta subcomplex, 2 (8kD, AGGG) (NDUFB2) mRNA.	0.3	0.7	0.4	0.3	0.3	1.6	0.9	1	1.6	1.4	1.1	1.3	0.7	0.5	4.8	4.3	1.2	1.1	0.3	0.4	0.7	0.5	0.9	0.7	0.3	0.7	0.7	0.4	0.5	0.4
Homo sapiens NADH dehydrogenase (ubiquinone) 1 alpha subcomplex, 1 (7.5kD, MWFE) (NDUFA1) mRNA.	0.4	0.8	0.6	0.3	0.5	2.1	1.2	1.5	1	1.3	1.3	1.3	1.5	0.5	4.9	3.5	1	0.9	0.9	0.3	0.3	0.4	0.5	0.3	0.4	0.8	0.5	0.2	0.4	0.5
Human rhodopsin gene, complete cds.	0	0	0.1	0	0	0	0	0	0.1	0.1	0	29.3	0	0	0	0.1	0	0	0	0	0.1	0	0.1	0	0	0	0	0	0	0
cleavage and polyadenylation specificity factor	0.4	0.6	1.1	1.6	0.7	2.2	1.5	0.1	1.3	3.3	1.6	1	0.9	1.8	0.6	0.6	1.8	2.2	0.4	0.6	0.6	0.4	0.7	1.2	0.3	1.2	0.2	0	0.5	0.7
Homo sapiens SEC63, endoplasmic reticulum translocon component (S. cerevisiae) like (SEC63L), mRNA.	1.8	0.3	0.5	1.1	0.2	0.9	0.7	0.7	0.9	1.2	0.3	1.4	2.2	0.4	0.8	0.2	1.6	1	1	0.3	1.7	0.5	3.1	1	2.7	1.4	0.2	0.9	0.4	1.2
Human clone 23586 mRNA sequence.	0	0	0.1	0	0	12.9	0.1	0	0.5	2.2	11.1	2.1	0.1	0.1	0.1	0	0.1	0.1	0.1	0	0	0.1	0.1	0.1	0	0.1	0	0	0	0
Homo sapiens HSPC154 protein (HSPC154), mRNA.	2.4	0.9	0.5	0.9	0.3	0.7	0.9	0.4	0.6	1.4	0.3	1	1.6	0.2	2.1	2.1	0.7	1.1	1.1	0.1	0.9	0.8	2.8	1.1	1	2.9	0.4	0	0.5	0.2
Homo sapiens potassium large conductance calcium-activated channel, subfamily M, beta member 4 (KCNMB4), mRNA.	0	0.1	0.1	0.4	0.1	8	0.2	0.5	11.2	5.2	1.5	0.6	0.2	0.1	0.2	0	0.2	0.2	0.3	0	0	0.2	0.2	0	0.1	0.1	0	0	0	0.1
Homo sapiens SH3-binding domain glutamic acid-rich protein (SH3BGR), mRNA.	0.6	0.1	0.4	1.9	0.7	1.8	0.2	1.6	1.6	1.2	0.7	0.2	3.5	0.3	2	8.4	0.4	1.4	0.4	0.2	0	1	0.3	0	0.7	0	0	0	0.4	0
glutathione S-transferase (GST-pi) pi	0.3	0.5	0.5	1.1	0.6	2.3	2	0.5	1.8	2.3	1.6	1.8	1.5	1.8	0.3	0.6	1.6	2	0.8	0.6	0.3	0.6	0.6	0.3	0.3	0.6	0.3	1.5	0.3	0.6
calmodulin	2.5	0.8	2.3	0.2	0.2	1.4	0.9	0.6	1.6	1.9	1.2	0.4	0.4	0.5	0.4	0.6	0.3	0.8	1.6	0.2	1.1	1.8	1.7	1.4	1.6	0.8	0.7	1.6	0.2	0.5
Homo sapiens cellular retinoic acid-binding protein 1 (CRABP1), mRNA.	0	0	0.4	0	0.6	0.3	7.8	0.1	0.4	3.5	0.4	13.1	0.1	0	0.4	0.2	0	0.8	0.2	0.4	0.1	0.5	0	0	0.3	0	0	0.3	0	0.1
Homo sapiens Npw38-binding protein NpwBP (LOC51729), mRNA.	1.2	1.1	4	0.9	0.3	1.9	1.9	0.6	2.2	3.2	0.5	1.2	0.5	0.9	0.8	0.7	1	0.9	0.6	0.1	0.5	0.4	0.5	0.4	0.3	1	0.6	0.4	0.5	0.9
Homo sapiens laminin, beta 2 (laminin S) (LAMB2) mRNA.	0.5	0.4	0.3	0.5	0.2	0.2	0.9	0.9	0.2	0.3	0.2	1.4	0.2	0.2	3.8	1.2	3.8	1.4	1.3	0.5	2.9	0.7	3.4	1	0.7	1.2	0.1	0	0.4	1.3
Human mRNA for KIAA0332 gene, partial cds.	1.1	2.1	1.1	0.7	1	1.8	2.1	0.5	1.1	1.3	0.9	1.6	0.8	2.2	1.5	0.9	2	1.1	0.9	0.5	0.4	0.7	0.7	0.6	0.2	0.9	0.7	0	0.3	0.5
Homo sapiens U4/U6-associated RNA splicing factor (HPRP3P) mRNA.	0.1	1.1	0.8	0.5	1.1	0.9	3	0.6	0.9	1.5	1.6	1.8	0.8	2.6	1.1	0.8	3.1	1.9	1	0.3	0.4	0.5	0.3	0.7	0.2	0.7	0.2	0	0.8	0.7
Homo sapiens mRNA for KIAA0559 protein, partial cds.	0	0.1	0.1	0.9	0	6.6	0.8	0.7	0.6	8.5	3.2	0.8	4.9	0	0.3	0	0.7	0	0	0.4	0	0.2	0.1	0	0	0.3	0.1	0.1	0	0.4
Homo sapiens clones 24605 and 24699 emb-5 mRNA, partial cds.	0.8	1.2	1.5	0.3	0.3	1.6	2.6	0.3	1.1	1.3	0.3	1.8	1	0.6	0.8	0.6	1.9	1.1	1.3	0.5	1.5	0.5	1.2	1.6	1.9	0.7	0.2	0	0.7	0.9
Human clones 23667 and 23775 zinc finger protein mRNA, complete cds.	2.5	0.3	0.3	3.1	0.3	0.6	0.9	0.6	1.1	2.3	0.2	0.9	1	0.4	0.3	0.1	0.5	0.3	2	0.4	2.6	1	2.8	1.2	0.9	1.3	0.4	0	0.5	1.2
Homo sapiens superoxide dismutase 1, soluble (amyotrophic lateral sclerosis 1 (adult)) (SOD1) mRNA.	0.7	1.7	0.5	0.5	0.4	1.6	0.8	1.2	1.5	1.3	0.7	1.9	1.1	0.6	1.4	0.9	1.2	1.1	2.5	0.4	0.6	0.5	0.6	0.6	0.2	1.5	0.3	0.1	3.1	0.7
Homo sapiens proteasome (prosome, macropain) 26S subunit, non-ATPase, 8 (PSMD8) mRNA.	1	1.1	1.4	1.2	0.3	2.2	1	1.2	1.5	2.6	0.7	0.7	0.5	0.8	1.6	2	0.9	1	1.7	0.3	1.1	0.5	0.9	1	0.2	1.2	0.5	0.2	0.3	0.6
peripherin (PRPH)	0	0	0.1	0.1	0.1	0	0.1	0	0.3	1.9	0.1	3.3	0.3	0	0.4	2.6	13.9	1.5	3.1	0.3	0	0.1	0	0	0.7	0	0.4	0.1	0	0.3
neurofibromatosis 1 (NF1)	0.1	0.3	0.7	0.6	0.4	2.7	0.9	0.4	1.6	2.4	1	3.5	1.2	0.9	0.9	0.4	2.6	1.4	1	0.2	0.9	0.9	0.5	0.2	0.3	2.3	0.1	0.6	0.4	0.5
Homo sapiens P311 protein (P311) mRNA.	0	0.2	0	0	0.1	1.7	0.2	0	0.1	20.1	4.2	0.5	0.1	0.6	0.2	0.1	0.3	0.1	0.1	0	0.4	0	0.5	0.1	0	0.1	0	0.1	0	0.1
Homo sapiens ATP-binding cassette, sub-family A (ABC1), member 4 (ABCA4) mRNA.	0	0.1	0	0	0	0.6	0	0	0.2	0	0.5	27.9	0	0	0	0.1	0	0.2	0.1	0	0	0	0	0	0	0	0	0	0	0
Homo sapiens ATPase, Na+/K+ transporting, alpha 2 (+) polypeptide (ATP1A2), mRNA.	0	0	0	0.1	0.4	7.1	0	0.4	4.6	1.6	3.8	3.3	0.4	0	0.8	5.4	0.8	0.2	0	0.1	0	0.8	0	0	0.3	0	0	0	0	0
Homo sapiens aldolase C, fructose-bisphosphate (ALDOC) mRNA.	0	0.1	0.1	0	0	7.7	0.1	0.1	1.9	0.5	16.2	2.2	0	0	0.7	0	0	0	0	0	0	0	0	0	0	0	0	0	0.2	0
Homo sapiens v-Ki-ras2 Kirsten rat sarcoma 2 viral oncogene homolog (KRAS2) mRNA.	1.6	1.4	1.3	0.9	0.5	2.7	2.4	0.8	0.8	5.7	1.6	1.8	0.7	1.9	0	0	0.8	0.9	0.7	0.2	0	0	0	0	0	2	0.4	0.3	0.3	0.4
Human neuronal membrane glycoprotein M6b mRNA, partial cds.	0	0	0	0	0	7.4	0.3	0.1	15.3	1.5	2.6	0.7	0.1	0	0	0	0.1	0	0	0	0.2	0.1	0.3	0	0.1	0	0	0.9	0	0.1
similar to K-ras oncogene	2	0.9	1.1	1.5	0.3	3.4	1.9	2	0.8	5.1	1	1.1	1.2	1.2	0.4	0.2	0.7	0.4	2.7	0.1	0	0.2	0.1	0.1	0.3	0.2	0.2	0.4	0.2	0.3
Homo sapiens myosin, light polypeptide 5, regulatory (MYL5) mRNA.	1.2	0.4	0.2	4	0.4	0.6	0.3	2.3	0.9	0.4	0.2	1.2	4.9	0.4	0.2	0.6	0.4	1.4	6.4	0.3	0.4	0.3	0.4	0.8	0.1	0.5	0.2	0	0.5	0.4
Homo sapiens dyskeratosis congenita 1, dyskerin (DKC1) mRNA, and translated products.	3.3	1.7	1.9	0.6	0.9	1	1	0.3	0.6	1.9	0.4	0.5	0.9	1.2	0.6	0.4	0.9	0.9	0.6	0.3	0.7	0.5	1.1	0.5	0.1	4.9	1.1	0	0.5	0.4
Homo sapiens phosphatidylserine synthase 1 (PTDSS1), mRNA.	0.9	0.6	2.4	0.3	0.6	1.5	1.3	0.5	0.5	1.5	0.7	0.5	0.1	1.2	5.7	0.5	2	1.2	0.6	0.1	0.9	0.2	1.1	1	0.3	2.4	0.2	0	0.7	0.5
Homo sapiens LIM domain kinase 2 (LIMK2), transcript variant 2b, mRNA.	3	0.6	1	1.2	0.8	0.6	1	0.6	1	1.7	0.5	0.9	2.1	0.7	0.1	0.1	0.6	0.7	5.3	0.3	0.3	0.6	0.1	1.1	0	1.8	0.9	0.4	1.1	0.9
Homo sapiens ring finger protein (C3H2C3 type) 6 (RNF6) mRNA.	1.2	0.7	2	1.4	0.8	2	2.4	0.4	1.1	1	1.3	1	0.8	2	1.1	1	1.7	1.2	1.6	0.8	0.3	0.1	0.7	0.5	0.2	1.2	0.5	0	0.3	0.9
Homo sapiens KIAA0735 gene product; synaptic vesicle protein 2B homolog (KIAA0735), mRNA.	0	0.1	0.1	0	0	11.6	0	0.6	1.6	2.6	4.8	6.8	0.3	0.3	0.2	0	0.1	0.5	0	0.1	0	0	0	0	0	0.1	0	0	0	0
elongation factor 1 alpha subunit (EF-1 alpha)	0.1	0.6	1.3	0.3	0.4	0.6	1.6	1.3	0.6	2.6	0.4	0.8	0.3	1.7	0.4	0.1	2	1.1	0.3	0.6	1.1	1.7	2.5	2.3	0.5	0.1	1.7	1	0	1.8
chromosome 17q12-21	0.1	1	0.4	0.4	0.7	7.3	0.8	0.3	2.7	3.3	2.8	2.3	1.6	0.5	0.3	0.3	0.8	0.5	0.7	0.3	0.2	0.2	0.2	0.1	0.1	0.7	0.2	0.4	0.4	0.6
Homo sapiens lipase A, lysosomal acid, cholesterol esterase (Wolman disease) (LIPA) mRNA.	1.8	0.5	0.6	0.3	0.1	1.2	4.5	0.8	2.7	1.2	0	0.9	0.3	0.2	0.5	0.1	0.8	0.5	1.7	0.2	1.2	1.5	2.6	0.6	0.1	0.9	0.1	1	0.3	2.8
Homo sapiens glucosidase, alpha; acid (Pompe disease, glycogen storage disease type II) (GAA) mRNA.	6.7	0.2	0.6	0.7	0.4	0.5	0.9	0.2	0.9	0.9	0.2	0.6	0.5	0.3	0.7	0.7	1.2	0.4	3	0.2	2.4	0.2	1.3	2.5	0.9	0.5	0.3	0.4	0.4	1
Homo sapiens heptacellular carcinoma novel gene-3 protein (LOC51339), mRNA.	0	0.3	0.1	0.3	0.2	0	2	0.2	0	18.7	0.5	0.5	0.1	0.2	0.1	0	0.8	0.3	0.3	0.6	0	0.2	1.5	0.1	0.4	0.3	0.1	1.9	0	0.3
Homo sapiens H3 histone, family 3B (H3.3B) (H3F3B) mRNA.	1.2	0.7	1.2	3	0.4	0.3	1.5	0.5	0.7	1.4	0.9	1.6	0.8	1.3	0.4	0.6	1.1	1	0.7	0.2	1.6	1.3	1.7	1.3	0.5	1.1	0.5	0.2	0.2	1.9
Homo sapiens collagen, type IX, alpha 3 (COL9A3) mRNA.	0.4	0.1	0.4	0.3	0.8	3.8	0.3	0.2	7.1	2.2	0.7	10.4	0.9	0.2	0.4	0.1	0.3	0.7	0	0.1	0	0.1	0.1	0	0	0	0.1	0.1	0.1	0
Homo sapiens gamma-glutamyltransferase 1 (GGT1) mRNA.	0.3	2.1	0.5	2.8	0.1	0.3	0.6	0.4	0.6	0.2	0.1	0.2	0.2	0.2	1.7	2	2.3	0.8	0.7	0.5	0.2	0.2	0.3	0.1	0	3.6	0.4	2.1	0.7	5.6
Homo sapiens G-rich RNA sequence binding factor 1 (GRSF1), mRNA.	1	0.5	1	0.8	0.2	2.1	1.7	0.4	1.3	1.7	1.2	0.8	0.3	1.6	0.9	1.5	0.4	0.3	0.4	0.3	1.1	0.3	2.2	2.1	0.6	1.7	0.5	2	0.2	0.8
Homo sapiens KIAA0724 gene product (KIAA0724), mRNA.	0.2	0.3	0.2	0.7	0.5	4	0.2	0.3	7.7	2.1	1.1	1.6	0.2	0.3	1.2	2.4	1	0.5	0.3	0.4	0.8	0.3	0.6	0.5	0.7	0.9	0.1	0.5	0.2	0.2
Homo sapiens peptide transporter 3 (LOC51296), mRNA.	0.1	0.5	3	0.4	0.1	0.1	4.2	0.2	0.8	1.3	0.3	1.7	0.1	0.3	0.5	0.4	1.9	1.1	1.3	0.6	2.5	0.6	1.5	0.2	0.3	0.6	0.3	0.1	0.4	4.7
Homo sapiens RAB11A, member RAS oncogene family (RAB11A) mRNA.	1.2	0.3	0.7	0.7	0.3	1.5	2.5	1.2	0.7	3.4	1.1	1.3	1.3	0.4	0.8	0.2	1.4	0.8	1	0.3	0.8	0.4	0.9	0.9	1.3	2.4	0.3	0.9	0.2	0.7
Homo sapiens signal transducer and activator of transcription 1, 91kD (STAT1), mRNA.	0.7	0.2	0.9	0.2	0.2	0.4	2	0.2	0.2	0.3	0.2	0.3	0.2	1.4	0.7	0	0.9	0	0.4	0.1	8.2	0.1	1.7	1	0.7	1.6	0.1	6.7	0.2	0.5
Homo sapiens cathepsin D (lysosomal aspartyl protease) (CTSD) mRNA.	0.3	0.6	0.6	0.3	0.2	0.2	0.9	0.4	0.2	0.1	0.1	1	0.3	0.3	1.3	0.7	0.6	0.2	0.8	0.8	6.3	0.7	1.7	0.4	0.3	0.2	0.7	0	1.6	8.3
Homo sapiens KIAA0189 gene product (KIAA0189), mRNA.	0	1.2	1	0.1	0.5	0.1	2.6	1.1	0.3	1.7	0.2	2.4	2	0.1	0.7	0.4	0.6	0.6	6.1	0.4	0.1	0.4	0.2	0.6	0.2	1.5	0.2	1	0.5	3.3
Homo sapiens SWI/SNF related, matrix associated, actin dependent regulator of chromatin, subfamily a, member 5 (SMARCA5) mRNA.	1.2	1.1	2.3	1.5	0.4	1.1	2.1	0	0.8	1.9	0.8	0.9	0.6	1.5	0.6	0	0.4	0.3	1.2	0.1	0.5	0.4	0.7	0.5	0.1	1.6	0	6.8	0.4	0.3
Homo sapiens xylosylprotein beta1,4-galactosyltransferase, polypeptide 7 (galactosyltransferase I) (B4GALT7), mRNA.	0.8	0.9	1.3	1.7	0.6	1.1	1.7	1.5	0.5	1.8	0.9	1.7	3.1	0.9	0.3	0.2	0.7	0.7	1.9	0.3	1.4	0.2	1.1	1.5	0.2	2	0.1	0.3	0.3	0.4
Homo sapiens integrin, alpha 3 (antigen CD49C, alpha 3 subunit of VLA-3 receptor) (ITGA3), transcript variant a, mRNA.	2.4	0	0	0.1	0	0.3	0.3	0.1	0.1	0.5	0.1	0.4	0.2	0.1	1.3	0	4	2.4	0.5	0.2	1.4	0.1	0.3	1.3	5.3	6.6	0.3	0.1	0	1.5
Homo sapiens proteasome (prosome, macropain) 26S subunit, non-ATPase, 2 (PSMD2) mRNA.	2.5	1	1	0.9	0.5	1.6	0.8	0.3	1	2	0.9	1	0.6	0.7	1.3	2.2	1.1	0.8	0.8	0.2	0	0.3	1.1	0.9	0.7	4.8	0.2	0	0.3	0.5
Homo sapiens brain and reproductive organ-expressed (TNFRSF1A modulator) (BRE) mRNA.	0.6	0.5	2	0.6	0.5	1.8	2	0.4	0.7	1.1	0.7	1.2	0.4	0.5	1.9	1.5	1.9	1.1	0.3	0.2	1.7	0.6	1.5	0.9	0.6	3.2	0.1	0.1	0.4	0.7
Homo sapiens ubiquitin-conjugating enzyme E2N (homologous to yeast UBC13) (UBE2N) mRNA.	1.4	0.8	1.4	2.5	0.2	1.2	1.2	1.1	0.6	1.7	0.6	0.8	0.6	1	1.8	1.1	1.3	1	1	0.5	0.4	0.4	0.7	0.7	1.1	1.1	1	1.3	0.7	0.9
XE7	0.5	1.1	1.2	1.2	0.7	0.7	2.8	0.9	0.7	1.1	0.5	0.8	1.2	1.8	0.2	0.3	1	0.8	1.8	0.6	0.6	0.7	0.9	0.5	0.3	0.6	0.2	4.9	0.4	0.9
Homo sapiens from HeLa cyclin-dependent kinase 2 interacting protein (CINP), mRNA.	0	0.2	0	0.2	0.1	0.6	0.4	0	2.4	1.1	0.2	0.2	0	0.3	0.7	5.1	2.7	7.5	0.1	0.7	0	1.1	0.6	0	1	0.1	1.7	1	1.9	0
Ig gamma =immunoglobulin heavy chain	0	0	22.9	0	0.3	0	2.5	0	0	0	0.1	0	0	2.8	0	0	0.1	0	0	0.4	0	0.4	0	0	0	0	0.1	0	0	0.3
Homo sapiens plasminogen activator, tissue (PLATa) mRNA.	1.6	0.1	0.1	0.1	0.2	0.4	0.5	0.4	0.8	0.6	0.2	2	0.3	0.3	0.5	0.3	3.2	2.4	0.3	1.1	1.4	1.8	1.5	1.8	2	1.8	0.7	3	0	0.7
Ig rearranged gamma chain	0	1.1	17.7	0	0.7	0	3.5	0.1	0	0	0	0.1	0	0.3	0	0	0.2	2.8	0	1.6	0	0.2	0	0.1	0.4	0	0.4	0	0	0.6
Homo sapiens HSPC003 protein (HSPC003), mRNA.	0.5	0.9	1.6	0.3	0.3	1.2	1.9	0.6	1	1.1	0.4	1	0.4	0.8	1.5	1.3	1	1.1	0.6	0.8	2	0.5	1.5	1.4	1	1.6	1	0.5	0.8	1.3
Homo sapiens SH3 domain binding glutamic acid-rich protein like (SH3BGRL) mRNA, and translated products.	0.4	0.2	1	0.5	0.3	0.9	1.5	1.1	0.6	1	0.2	0.9	1.5	0.8	0.3	0.1	2.1	0.6	0.4	0.3	0.8	0.5	0.7	0.4	1.6	0.4	0.2	9.8	0.2	0.7
Homo sapiens osteoclast stimulating factor 1 (OSTF1), mRNA.	0.1	0.2	12	0.1	0.6	0.4	2.3	0.2	0.5	1.7	0	5.9	0.2	0.4	0.1	0.1	0	1.5	0.5	0.8	0.1	0.2	0.1	0.3	0.1	0.4	0.2	0.5	0.1	0.4
Homo sapiens ClpP (caseinolytic protease, ATP-dependent, proteolytic subunit, E. coli) homolog (CLPP), nuclear gene encoding mitochondrial protein, mRNA.	1.6	0.8	1.7	0.7	0.2	1.2	1.1	0.9	1.3	2.4	0.7	1.4	0.6	0.4	0.7	1.4	1.2	0.8	0.5	0.4	1.6	0.9	1.5	2.2	0.6	0.9	0.5	0.7	0.6	0.7
Homo sapiens cyclin G associated kinase (GAK), mRNA.	0.7	0.8	1.5	1.2	0.6	1.6	2.8	0.4	1	1.9	0.8	1.2	0.7	1	0.4	0.5	1.9	1.4	0.7	0.9	0.8	1	1.6	1.1	0.4	0.9	0.4	0.2	0.6	1.4
Homo sapiens transforming growth factor, beta 3 (TGFB3), mRNA.	0.2	0.5	1.2	0.4	0.3	0.4	0.6	0.9	1.3	0.8	0.4	1.2	0.6	0.5	1.2	0.6	3.7	0.4	1.3	0.4	1.8	1.1	0.8	0	5.8	0.1	0.1	2	1	0.5
Homo sapiens growth arrest-specific 7 (GAS7), transcript variant b, mRNA.	1.1	0.6	2.9	0.6	0.7	1.3	1.1	0.4	1.3	1.6	1.2	0.8	0.6	0.6	1	1.8	1.5	1.1	1	1.4	0.4	0.8	1.6	0.3	0.9	0.3	0.5	0.5	1	0.9
Homo sapiens intercellular adhesion molecule 3 (ICAM3) mRNA.	0.1	0.7	5.9	0.3	2.7	0.1	5.4	0.7	0.1	0.3	0.3	0.5	0	2.3	0.6	0.3	0.5	1.1	0.6	0.7	0.1	0.5	0.2	0.4	0.1	0.1	0.9	1.5	1.7	1.2
Homo sapiens CGI-101 protein (LOC51009), mRNA.	0.5	0.7	0.7	2.5	0.3	0.4	0.8	0.8	0.5	0.4	0.1	0.5	0.9	0.5	0.5	0.5	0.9	0.8	1.7	0.8	2	1	2	1.9	0.4	1.5	0.3	4.9	0.5	0.8
Ig rearranged kappa light chain V-region (V-J) partial cds. and C-region	0	10.5	0.4	0	0	0	0.7	0.4	0.1	0.2	0.1	0.1	0	0.9	0	0.1	0.4	5.8	0	4.5	0	1.5	0	0.1	0.8	0	1.1	0.2	0.3	1.6
RNA polymerase II subunit hRPB17	0.3	0.8	0.8	0.5	0.4	0.7	1.4	0.3	0.4	1.1	0.3	0.6	0.5	1	0.2	0.5	0.6	0.6	1	0.4	1.4	0.6	1.2	1.5	0.1	1.1	0.9	9	1	0.7
Homo sapiens zinc finger protein 207 (ZNF207) mRNA, and translated products.	1.1	0.6	1.5	0.9	0.5	0.6	1.5	0.3	0.7	1.4	0.8	1.3	1.9	1.3	0.4	0.4	0.9	0.8	0.6	2.1	0.7	0.6	0.9	1.7	1.2	2.2	0	3	0	0
Homo sapiens mRNA for ubiquitin-conjugating enzyme UbcH7.	2.1	1	2.1	0.6	0.2	0.6	1.9	1.1	0.8	1.4	0.3	1	0.3	0.6	1	0.6	1.2	0.6	1	0.3	2.6	0.8	1.9	1.6	1.7	1.4	0.4	0	0.3	0.4
Homo sapiens inhibitor of growth family, member 1 (ING1), mRNA.	0.4	0.7	2.1	1.1	0.8	0.6	2.8	0.6	0.8	2.7	0.4	0.7	0.7	1.8	0.2	0.5	0.8	0.3	1.7	0.1	1	0.8	1.6	2	0.3	1.5	0.2	0.1	0.1	2.1
Homo sapiens adaptor-related protein complex 1, gamma 2 subunit (G2AD), mRNA.	0.3	0.8	1.5	0.2	0.8	1.4	4.3	0.5	0.4	1.6	1.9	0.7	2.9	2.7	0.3	0.1	1.4	2.1	0.9	0.7	0.1	0.2	0.1	0.2	0.2	2.1	0.2	0.2	0.1	1.2
Homo sapiens HSPC015 protein (HSPC015), mRNA.	1.9	0.8	2.4	1.1	0.9	0.7	1.3	0.2	0.4	0.5	0.9	1	1	0.9	2.3	1.1	1.9	1.6	1	0.2	1.1	0.4	0.2	1	0.8	0.6	0.8	0.6	1.4	0.5
mangano-superoxide dismutase (Mn-SOD)	0.2	2.7	1.9	0.2	0.7	0.1	1.2	0.2	0.2	0.3	0.1	0.2	0.2	0.4	0.7	0.8	0.6	0.2	0.1	0.2	1.4	1.1	7.2	0.3	0.1	2.9	0.4	0.2	3	1.9
Homo sapiens KIAA0258 gene product (KIAA0258), mRNA.	1.3	1.1	2.1	0.8	0.8	2	1.2	1.4	0.7	2.6	1.4	1.4	2.9	1.6	0.6	0.3	0.8	0.6	0.7	0.6	0.8	0.3	0.8	0.1	0.7	1.7	0.2	0.1	0	0.4
Homo sapiens HS1 binding protein (HAX1) mRNA.	0.3	0.7	0.9	0.9	0.3	0.9	1.7	0.7	0.9	1	0.6	1.1	1.3	0.6	2.8	4.1	2.3	1.5	0.4	0.5	1.1	0.7	1.1	0.5	1	0.3	0.3	0.3	0.5	0.6
Homo sapiens 26S proteasome subunit p40.5 (LOC51671), mRNA.	0.4	1.2	1.3	0.6	1	1.1	2	0.6	1	2.2	1.1	0.7	0.9	1.7	1.1	1.6	1.7	1.2	0.9	0.6	0.6	0.4	1	1.5	0.2	1.3	0.4	0	0.8	0.9
Homo sapiens CGI-90 protein (LOC51115), mRNA.	0	1.3	1.3	3.3	0.6	0.4	0.8	1.4	0.4	0.6	0.3	0.7	1	0.2	4.1	3.6	1.2	0.6	1.1	0.4	1	0.3	0.4	1.9	0.6	0.6	0.4	0	1.1	0.6
Homo sapiens integrin cytoplasmic domain associated protein (Icap-1b) mRNA, complete cds.	0.9	0.5	0.9	0.4	0.4	2	0.9	1.1	1.8	2	1.1	1.1	0.4	0.7	0.5	0.5	1.3	0.8	0.9	0.1	0.7	0.3	0.9	0.8	0.1	1.4	0.1	7	0.2	0.3
AML1c protein	0.9	0.5	1.8	0	0.9	0.1	2.1	0.4	0	0.1	0.1	0.1	0.2	3.9	0	0	0.3	0.2	0.2	0.1	2.9	0.3	11.2	0.7	0.2	0.9	0.1	0.7	0	1.2
Homo sapiens KIAA0305 gene product (KIAA0305), mRNA.	0.2	0.4	0.2	0.5	0.1	3.4	1.5	0.5	5.3	2.4	1.6	1.3	2.1	0.3	0.8	0.5	1.9	0.8	1.2	0.1	0.5	0.6	1	0.5	0.4	0.7	0.1	0	0.2	1
Homo sapiens inhibitor of growth family, member 1-like (ING1L) mRNA.	3	0.8	1	5.5	0.8	0.9	1.2	0.8	0.4	1	0.2	0.8	2.7	1.1	0.1	0.8	1.1	0.7	2.3	0.4	0.2	0.5	1	0.3	0.3	0.7	0.4	0.1	0.2	0.6
integral membrane protein	1.9	1.2	1.3	0.4	0.3	0.8	1	0.9	1.2	1	0.7	1.5	1.2	0.7	0.7	0.3	1.1	1	2.1	0.4	0.6	0.6	1.4	1.1	1.1	1.9	0.5	0.8	0.9	1.2
Homo sapiens SFRS protein kinase 2 (SRPK2) mRNA, and translated products.	3	0	0.9	4.3	0.2	2.1	1.1	2.5	0.9	2.1	1.1	0.6	1.4	1	0.2	0.2	0.8	0.2	0.7	0.3	1.2	0.1	1	0.7	0.3	1.1	0.2	0.6	0.5	0.4
Homo sapiens SEC14 (S. cerevisiae)-like 1 (SEC14L1), mRNA.	0.7	0.5	1.5	0.8	0.4	1.5	1.8	0.9	1	1.7	0.9	1.3	1.5	0.6	0.5	0.5	1	0.7	2.4	0.2	0.3	1	0.4	4	0.3	1.1	0.1	0.8	0.2	1.6
fibroblast muscle-type tropomyosin	0.1	0	0	0.1	0.5	0	0.2	1.4	0	0	0	0.3	0	0	0.2	10.4	3	0.6	0.1	1.2	2	2.5	2.6	0.9	2.9	0.1	0.1	0.6	0	0.2
Human desmocollin-2 mRNA, 3' UTR.	2	0.7	0.5	0	0.5	5.9	0.6	1.4	1.4	2	0.1	0.8	0.3	0.8	1.1	0	1.1	0.4	2.2	0.2	0.1	0.2	0.2	0	0	2.3	2.1	2.1	0.2	0.5
Homo sapiens retinoid x receptor interacting protein (LOC51720), mRNA.	1.1	1.2	1.5	2	1.9	1.2	1.8	0.8	0.9	2.4	0.9	1.1	0.4	3	1	1.3	2.2	1	0.2	0.1	0.4	0.6	0.6	0.5	0.3	1.3	0	0	0.3	0.2
Homo sapiens mRNA for KIAA0524 protein, partial cds.	0.7	0.2	0.6	1.2	0.2	2.7	2.2	0.6	2.5	4.5	0.9	1.5	2	0.5	0.4	1	1.7	1.1	0.6	0.6	0.4	0.3	0.5	0.1	0.4	0.4	0.4	0.4	0.5	1
Homo sapiens DKFZP434D156 protein (DKFZP434D156), mRNA.	1.3	0.5	1.3	0.7	0.3	0.9	1.1	1	1	1.4	0.6	0.9	1.5	0.6	1.3	0.9	1.9	0.8	1.6	0.3	1.5	0.6	2.5	0.8	0.9	1.4	0.3	0.2	0.4	1.1
ATP-citrate lyase	4.6	1	1.3	0.3	0.3	1	1.2	1.5	0.9	2	0.4	0.5	0.4	0.8	0.3	0.2	0.6	0.5	0.5	0.2	0.4	0.4	0.8	0.4	0.6	2.5	0.2	5.6	0.2	0.6
Homo sapiens zinc finger protein 162 (ZNF162) mRNA.	0.6	0.5	1.2	0.6	0.3	1.1	1.3	0.4	0.8	1.8	1.1	1	0.6	0.9	0.7	0.7	1.5	1.1	0.6	0.6	2.7	1	2.7	1.5	1	1.1	0.8	0.3	0.4	1.1
Homo sapiens eps8 binding protein e3B1 mRNA, complete cds.	0.4	0.5	0.9	0.2	0.5	2.3	2.2	1.3	0.9	1.8	1.2	1.1	0.7	1.5	0.9	0.8	3.4	1.8	0.7	0.4	0.8	0.5	0.6	0.4	0.9	0.8	0.4	0	0.7	1.3
Human pre-B cell stimulating factor homologue (SDF1b) mRNA, complete cds.	0.1	0.4	0.9	0	15.5	0.2	3.7	0.2	0.1	0.1	0	0.3	0	0.1	1.4	0.4	1.5	0.5	0.2	0.1	1.2	0.3	2.1	0	0	0	0	0.3	0.3	0.1
Homo sapiens integrin-linked kinase (ILK), mRNA.	0.3	0.9	0.7	0.2	0.3	1	1.1	0.4	0.6	0.8	0.5	0.7	0.2	0.2	1.5	0.9	4.8	1.5	0.4	0.8	0.9	1.2	1.5	1.4	2.1	1.9	0.5	0.2	0.7	1.9
Homo sapiens MMS2 (MMS2) mRNA, complete cds.	0.5	1	1.1	0.8	0	1.8	0.9	0.2	0.7	1.8	0.6	0.8	0.4	0.5	1.1	0.9	0.7	0.4	0.6	0.3	2.6	1	4.3	2.1	1.6	2.5	0.2	0	0.2	0.4
cell surface glycoprotein CD44 (CD44)	1.2	0.1	0.8	0	0	0	0.6	0.2	0.5	0	0.1	0.3	0	0.2	0.2	0.2	1.3	0.6	0.1	0	6	1.1	5.9	2.2	0.2	7.7	0.1	0	0	0.3
lambda-immunoglobulin constant region complex (germline)	0	0.8	12.6	0.1	0.7	0	1.8	0	0	0.1	0.1	0.1	0	0.8	0	0	0.2	3.9	0	5.8	0	0.3	0	0	0.3	0	0.4	0.3	0.7	0.9
Homo sapiens thromboxane A synthase 1 (platelet, cytochrome P450, subfamily V) (TBXAS1) mRNA.	0	0.9	2.1	0.2	1.3	1	7.6	0.1	2.2	0.5	0.5	0.5	0.3	0.5	0.4	0	1	2	0.7	0.3	0	1.1	0	0.3	0.2	1	0.4	0.2	0.5	4.3
heparan sulfate proteoglycan (HSPG) core protein	0	1.1	0.2	0.3	0.1	0.8	0.5	2	0.5	0.6	0.5	3.4	3.2	0.1	1	0.4	2	1	0.5	0.2	2.5	0.9	2.4	0.1	2	1.5	0.1	0.7	0.8	0.6
Homo sapiens hypothetical protein (DKFZp564C047), mRNA.	0.7	0.4	2.8	0.8	0.5	1.1	4.8	0.9	1.1	1.5	0.3	0.4	0.8	0.9	0.6	0.3	2	0.2	1.7	0.4	0.7	0.6	1.3	1	1	2.1	0.2	0	0.7	0.2
Homo sapiens vav 3 oncogene (VAV3), mRNA.	1.3	0.1	1.7	0.2	0.3	0.4	2.8	1.8	0	0.5	0.5	1.4	0.2	0.6	0.1	0.1	0.8	0.8	5.7	0.4	0.1	0.2	0.1	0.1	0.2	0.7	0.7	7.5	0.2	0.4
leukophysin (LKP) / RNA helicase A	2.1	0.8	1.7	0.9	0.6	1.2	1.8	0.4	1.2	2.9	1.1	1.3	1.2	2.2	0.4	0.4	1.3	0.9	0.9	0.2	0.6	0.4	0.9	0.8	0.2	2.3	0.3	0	0.1	0.7
Homo sapiens GRO2 oncogene (GRO2) mRNA.	0	2.8	0.4	0	0.2	0.1	8.8	0	0.1	0.1	0	0.1	0.1	0.2	0.3	0.3	0.2	0.9	0.5	0.2	0.1	0.6	4.7	2.7	0	2.4	0	0.3	1.4	2.6
Homo sapiens leupaxin (LDPL), mRNA.	0.1	0.1	5.4	0.3	0.2	0.4	4.5	0.1	1.1	0.2	0.7	0.3	0.2	6.1	0.2	0.1	0.5	1	0.2	0.6	0.5	0.4	3.4	0.3	0.2	1	0.2	0	0.2	1.4
Homo sapiens cytokine-inducible kinase (CNK), mRNA.	1	0.8	1.7	0.2	0.4	0.2	2.8	0.8	0.7	1.5	0.3	0.4	0.3	0.6	0.5	0.4	1.5	0.5	2.6	0.5	2.4	1.1	3	2.3	0.4	0.6	0.5	0.1	0.3	1.7
Human mRNA for UDP-galactose translocator, complete cds.	1.3	1.1	1.2	0.4	0.4	0.8	1.2	0.9	0.5	1.2	0.4	0.6	1.8	0.9	0.5	0.3	1.7	1.5	2.1	0.3	0.8	0.1	0.9	0.9	0.1	3.2	1.5	1.7	0.4	1.4
Homo sapiens KIAA0838 protein (KIAA0838), mRNA.	0.1	0.1	0.5	0.1	0.1	4.6	1	0.2	0.3	1.1	2	0.8	0.2	0.4	0.2	0.1	0.5	0.5	0.2	0.1	0.2	0.3	0.8	0.2	0.3	4.5	0.1	9.4	0	1.1
Homo sapiens 3-oxoacid CoA transferase (OXCT), nuclear gene encoding mitochondrial product, mRNA.	1.9	0.3	0.7	0.9	0.6	1.2	1.2	0.9	0.5	1.4	1.3	0.4	0.6	3.3	6	0.3	1.3	0.8	0.4	0.1	0.5	1	0.8	1.9	0	1.1	0.1	0	0.1	0.1
SHC	2.8	1	1.2	0.1	0.4	0.3	0.9	0.5	0.2	0.5	0.2	1	0.9	0.5	0.3	0.2	1.4	1.1	1	0.4	4.1	0.9	2.7	3.4	0.5	2	0.2	0	0.6	0.5
Homo sapiens phosphoribosyl pyrophosphate synthetase 2 (PRPS2), mRNA.	2.6	0.6	3.3	4.8	0.7	1.2	1.5	0.6	0.7	1.7	0.6	0.3	0.1	2	0.2	0.1	1.9	1.3	0.4	0.4	0.6	0.4	0.6	0.3	0.4	1.5	0.3	0	0.3	0.4
Homo sapiens hypothetical protein (LOC51264), mRNA.	0.5	0.7	0.5	0.3	0.2	1.3	0.5	0.4	1.3	1.2	0.5	1.3	0.6	0.4	1	1.8	1	0.8	0.7	2.7	2.2	0.8	1.6	1.9	0.9	0.9	2.5	0.2	0.8	0.4
Homo sapiens nucleolar protein p40 (P40), mRNA.	2.7	1	1.1	1.3	0.3	1.9	0.9	0.5	1.3	2.4	0.8	0.9	2.1	0.4	0.6	0.6	1.8	1.1	1.2	0.3	0.6	0.4	0.8	1.5	0.2	1.6	0.5	0.2	0.6	0.4
Homo sapiens cyclin H (CCNH) mRNA.	0.5	1.1	0.7	3.6	0.7	1.6	1.6	0.7	1.1	2.2	1	0.9	1.8	1.3	0.5	1.3	1.1	0.9	1.1	0.2	0.6	0.9	0.9	0.6	0.9	0.6	0.1	0.3	0.5	0.7
Human poly(A) polymerase mRNA, 3' UTR.	1.6	0.6	1.2	0.8	0.7	1	2	0.4	0.6	1.8	0.7	1	1	1.9	0.6	0.4	1.6	1.2	1.1	0.5	1.1	0.8	1.3	0.9	0.4	2.2	0.4	0.8	0.5	0.8
Ig rearranged kappa L-chain (IGKV) subgroup VK-I hybridoma	0.1	0.2	5.7	0.1	1.1	0.1	5.5	0.2	0.3	0.1	0.1	0.2	0	0.6	0.1	0.1	0.3	1.9	0.1	7.3	0.1	0.8	0.2	0.3	0.1	0.1	1.5	0.3	0.4	2.2
Human mRNA for KIAA0268 gene, partial cds.	0.3	0.5	0.9	0.9	0.5	1.5	1.9	0.5	1.1	2	0.8	1.3	1.2	0.6	1.6	0.8	3.1	1.5	0.8	0.3	0.6	0.6	1.3	0.9	0.3	1.5	0.2	0.2	1	1.4
Human heart mRNA for heat shock protein 90, partial cds.	5.9	0.1	0.6	0.1	0.3	0.4	0.2	0.3	0.4	0.2	0.1	0.6	0.3	2	0.7	0.1	0.2	0.1	0.1	0.2	1.1	0.3	7.2	2.1	3.1	0.2	0.5	2.1	0.1	0.4
Homo sapiens nuclear cap binding protein 1, 80kD (NCBP1), mRNA.	0.7	0.9	0.6	0.4	0.3	0	1	0	1.6	2	2.2	1.1	0.5	0.9	0.7	0.7	0	0.7	0	5	0.5	0.3	0.4	0	0.8	1.6	1.9	0	2.3	2.9
Homo sapiens hypothetical protein (LOC51237), mRNA.	0	2.1	6.5	0	0.9	0	2.4	0	0	0.1	1.2	0.3	0	4.5	0.1	0	0.4	4.7	0	3.2	0	0.4	0.1	0.1	0.2	0.1	0.7	0.1	0.5	1.3
myelin basic protein (MBP)	0	0	0	0	0	6	0	0	21.7	0.1	1.9	0.2	0	0	0	0	0	0	0	0	0	0	0	0	0	0	0	0	0	0
Homo sapiens glutathione S-transferase M3 (brain) (GSTM3) mRNA.	0.1	0.4	0.1	12.8	0.1	1.1	0.4	0.3	0.8	1	0.4	1	2.6	0	0.9	0.5	0.9	0.7	0.2	0.6	1.2	0.2	0.6	1	0.4	0.7	0.1	0.3	0.2	0.4
Homo sapiens KIAA0275 gene product (KIAA0275), mRNA.	0.3	0.2	0.8	3.1	0.1	5.3	1.2	0	0.8	0.9	3.2	0.8	7.5	1.7	0.1	0	0.1	0.2	2.7	0.1	0.1	0.1	0.1	0	0.1	0	0	0.2	0	0.5
Homo sapiens copper chaperone for superoxide dismutase (CCS), mRNA.	0.1	2.1	1.1	0.7	1.6	1.1	2	0.8	0.9	1.2	0.6	1.4	0.9	0.7	1.3	0.6	2.1	1.4	0.5	0.7	1.5	0.9	1.2	1.1	0.8	0.9	0.2	0.2	0.9	0.5
Homo sapiens neurogranin (protein kinase C substrate, RC3) (NRGN), mRNA.	0	0.2	0.1	0	0.6	22	0.2	0	2.4	2.5	0.3	0	0.1	0.1	0	0	0.2	0.1	0.1	0.1	0	0	0	0.2	0.1	0	0	0	0	0.8
insulin-like growth factor binding protein 4	0.3	0.7	0	0.2	1.1	0.3	1.6	4.1	0.2	0.2	0	4.5	1	0.9	0.4	0.5	2.5	1.4	0.5	0.5	1.8	1.9	2.4	0.8	1.3	0.3	0.1	0.1	0.1	0.2
Homo sapiens DEAD/H (Asp-Glu-Ala-Asp/His) box polypeptide 8 (RNA helicase) (DDX8) mRNA.	1.8	0.5	0.8	1.2	0	2.1	1.9	0	0.4	1.9	0.8	0.4	1.5	0.8	0.8	0.6	3.5	0.7	1.3	0.2	0.9	0.4	1.4	1.5	3.1	0.6	0.4	0.1	0	0.3
Homo sapiens clone 24511 mRNA sequence.	1	0.7	0.8	0.6	0.1	0.8	0.8	0.6	0.4	0.7	0.1	1	0.4	1.8	0.2	0.3	0.9	1	0.7	0.1	0.6	3.8	1.7	3.3	3	0.7	0.7	2	0.4	0.6
Homo sapiens COP9 subunit 6 (MOV34 homolog, 34 kD) (MOV34-34KD), mRNA.	1	0.6	0.8	0.5	0.2	2.1	1.2	0.4	1.8	2.4	1.1	1.6	0.9	0.6	1.1	1.5	1.5	0.9	0.8	0.2	1.2	0.5	1	1.3	1.5	1	0.4	0.8	0.3	0.7
Homo sapiens prefoldin 1 (PFDN1) mRNA.	3	1	1.5	1.4	0.5	1.3	1.4	2.2	0.6	1	0.3	1.5	1.6	0.9	0.7	0.8	0.7	0.4	1.9	1.1	0.3	0.6	0.6	0.3	0.3	0.7	0.7	0	0.5	2
Homo sapiens phosphatidic acid phosphatase type 2c (PPAP2C) mRNA, and translated products.	0.5	0.2	0.1	0.2	0.1	3.4	0.4	0.7	10.6	0.3	2.9	2.1	0.4	0.3	0.2	0	1.3	2.1	0.3	0.4	0.2	0.2	0.4	0.1	0.1	0.9	0.8	0	0.1	0.6
Homo sapiens peanut (Drosophila)-like 2 (PNUTL2) mRNA.	2.9	0.2	0.1	1.2	1.3	3	0.3	3.1	6.1	0.2	2.7	0.8	0.7	0.7	0.1	0.1	0.1	0.2	0.1	0.4	0.5	0.3	1.2	0.4	1.8	0.3	1.2	0	0.1	0.1
Homo sapiens basic helix-loop-helix domain containing, class B, 2 (BHLHB2) mRNA.	0.4	0.7	1.7	0.2	0.9	0	1.2	1.8	0	0.4	0.1	0.2	0.9	0.5	1	2.5	3.3	0.7	1.5	0.1	0.4	0.9	1.4	0.2	0.8	1.5	0.6	0.5	2	3.6
neuron-specific protein	0.3	0	0	0.4	0	3.9	0.1	0.4	0.4	12.8	4.8	1.1	2.6	0.1	0.1	0	0.2	0.2	1.2	0.2	0	0	0	0.7	0	0	0	0	0	0.1
Homo sapiens corticotropin releasing hormone (CRH) mRNA.	0.2	0	0.3	0	0.2	0.7	0.2	0.1	0.1	0.5	0.5	0.2	0	0.1	0.1	0.1	0.1	0.2	25.2	0	0.2	0.1	0.1	0.1	0.3	0.1	0.2	0	0.1	0.1
Homo sapiens chromosome 11open reading frame 9 (C11orf9), mRNA.	0	0.6	0.1	0.3	0	3.7	0.1	0.1	15	2.4	0.4	0.9	0	0	0.1	0	1.2	0.9	0	1.2	0	0.1	0.2	0.4	0.1	0.2	0	0	0.6	1.4
anonymous mDNA	0.4	0	0.1	1.5	0	7.7	0.4	0	5.5	3.7	3.8	1.2	3.7	0.1	0.1	0	0.2	0.1	0	0.1	0.3	0.1	0.2	0.4	0.2	0.1	0	0.1	0	0.2
Homo sapiens mRNA for E1B-55kDa-associated protein.	1.1	0.7	2.3	1	0.4	1	1.5	0.6	1.7	2.3	0.7	1.2	0.4	1.4	0.6	0.6	1.3	0.8	0.5	0.3	0.8	0.4	0.9	0.9	1.4	1.1	0.3	2.5	0.4	1.1
Homo sapiens CAAX box 1 (CXX1) mRNA.	0.5	0.3	0.3	0.2	0.2	3	0.4	0.6	1.7	2.1	1.3	1.2	1	0.2	2.6	1.4	1.9	0.8	0.3	0.2	2.2	0.6	1.9	1.1	1.1	2	0.1	0.1	0.2	0.7
Homo sapiens mRNA for KIAA0634 protein, partial cds.	0	0.2	0.1	2	0.1	1.4	0.3	0.8	2.2	4.5	7.6	0	1.5	0.4	0.6	0.5	0	0.8	0.8	0	0.5	0.9	0.9	0.6	1.7	0.6	0.2	0.4	0	0.2
Homo sapiens KIAA0417 mRNA, complete cds.	0.1	0	0.1	0.1	0	8.6	0.6	0.6	1.9	2.8	1	2.5	0.4	0.1	0.7	0.2	0.8	0.3	0.1	0	0.4	0.4	0.5	0.1	0.3	3	0	4.4	0	0.1
Homo sapiens sulfotransferase-related protein (SULTX3), mRNA.	0	0	0	0.2	0	13.2	0.1	0	0.9	8.2	5.1	0.9	0.5	0	0	0	0.1	0.4	0.1	0	0	0	0	0.1	0.1	0.1	0	0	0	0
Homo sapiens syntrophin, alpha (dystrophin-associated protein A1, 59kD, acidic component) (SNT1) mRNA.	0.2	0.2	1	0.1	2.1	2.7	0	0.3	3.3	0.7	0.8	1.8	0.2	0.2	4.6	6.5	1	0.3	0	0.3	0.6	0.3	0.5	0	1.3	0.2	0.1	0.5	0.1	0.1
Homo sapiens HMP19 protein (LOC51617), mRNA.	0	0	0.1	0.1	0	4.6	0	0	2	20.4	1.9	0.3	0	0	0	0	0	0.2	0	0	0	0	0	0	0	0	0	0	0	0
Homo sapiens KIAA0797 protein (KIAA0797), mRNA.	0.7	0.8	0.6	1	0.4	1.3	2.1	0.4	2.1	2	1	2.9	1.3	1.2	0.7	0.4	1.9	1	1.2	0.2	0.6	0.2	0.7	0.7	0.8	1.1	0	1.4	0.6	0.7
Homo sapiens KIAA0952 protein (KIAA0952), mRNA.	0.4	0.3	0.3	0.4	0.1	5.8	0.5	0.4	4.2	2.2	7.1	1.6	0.3	0.6	0.4	0.2	0.9	0.4	1.4	0.3	0.2	0.1	0.2	0.2	0.2	0.6	0.3	0.1	0.1	0.2
anonymous mRNA	0.9	0.8	0.7	0.6	0.6	0.9	1.2	0.3	0.6	3.4	0.5	1.1	0.8	1	0.3	0.2	2.1	2.2	0.4	1.5	0.9	0.4	1.5	0.6	0.6	0.7	2.3	0.1	0.6	2
Human mRNA for KIAA0367 gene, partial cds.	0	0	0.1	0.1	0.2	5.1	0.2	0.2	2.5	1.3	5.7	3.9	2.4	0.1	0.1	0.2	2.2	0.8	0.2	0.3	0.2	0.3	0.6	0.1	2.7	0.4	0	0	0	0.2
Homo sapiens squamous cell carcinoma antigen recognized by T cell (SART-2), mRNA.	2	0.4	0.3	0.8	0.5	0.5	1.3	1.3	0.4	0.4	1	0.6	1.5	0.2	0.9	8.1	1.7	0.4	1.2	0.3	0.6	0.7	0.5	1.1	1.3	0	0.1	1.2	0.2	0.5
Homo sapiens nuclear distribution gene C (A.nidulans) homolog (NUDC) mRNA.	1.4	1	1.4	1	0.2	1.5	1	0.5	1.5	1.7	0.7	1.1	0.8	0.6	1.1	1.1	1.5	0.8	0.7	0.6	1.6	0.6	1	1.2	1.2	2	0.3	0.2	0.6	1
Homo sapiens death-associated protein kinase 1 (DAPK1), mRNA.	0.1	1	0.4	0.4	0.4	1.4	1.7	0.4	0.3	2.1	0.2	0.3	1.3	1.9	0.1	0.1	1	0.6	11.5	0.1	0.3	0.1	0	0.5	0.2	1.7	0	0.3	0.4	1.3
Homo sapiens mitogen-activated protein kinase 8 interacting protein 2 (MAPK8IP2), mRNA.	0.4	0.4	0.7	0.6	0.6	7.4	0.3	1	2.9	5.2	3.5	1.3	2	0.4	0	0	0.1	0.1	0.6	0.3	0.3	0.2	0.5	0.1	0	0.1	0.3	0.3	0.2	0.2
Homo sapiens nel (chicken)-like 2 (NELL2), mRNA.	0.1	0	0.4	0	0.1	4.7	0.3	0.1	0.5	17.9	0.8	1.5	2.7	0.1	0	0	0.2	0.1	0	0.1	0.1	0	0	0	0	0	0.1	0.1	0	0.1
Homo sapiens KIAA0473 gene product (KIAA0473), mRNA.	0.1	0.4	0.1	0.1	0.3	9.6	0.4	0	6.1	5.3	3.9	0.8	1.5	0	0	0	0	0.1	0.5	0	0	0	0	0.1	0	0.1	0	0.5	0	0
Homo sapiens Ca2+-dependent activator protein for secretion (CADPS) mRNA.	0.5	0.6	1.5	0.7	1	6.5	0.8	0.8	1	3	1.6	1.3	2.5	0.6	0.7	0.4	0.5	0.6	1	0.4	0.6	0.5	0.5	0.4	0.3	0.4	0.4	0.6	0.3	0.4
Homo sapiens voltage-dependent anion channel 2 (VDAC2), nuclear gene encoding mitochondrial protein, mRNA.	1.2	0.4	0.4	0.4	0.3	2.8	0.5	0.9	1	3.4	2.6	0.7	0.6	0.2	2.4	3.6	1.4	0.9	0.5	0.5	0.4	0.4	0.8	0.7	0.7	0.9	0.5	0	0.3	0.7
Homo sapiens contactin 2 (transiently expressed) (CNTN2), mRNA.	0	0	0	0.3	0	4.9	0	0.1	22.3	0.4	1.3	0.1	0.3	0	0	0	0	0	0	0	0	0	0	0	0	0	0	0	0	0.1
Homo sapiens tubulin-specific chaperone d (TBCD), mRNA.	0.5	0.5	0.8	0.4	0.7	1.9	1.5	0.2	1	2.3	0.6	2.9	0.6	1.6	1	0.6	1.8	1.2	1	0.7	1.4	0.6	0.9	1.2	0.8	0.6	0.2	0.6	0.6	1.3
Homo sapiens KIAA0649 gene product (KIAA0649), mRNA.	0.9	0.9	0.4	0.8	0.2	3.6	0.8	0.1	1.7	7.8	0.5	1.5	1.9	0.2	1	0.2	0.8	0.9	0.4	0.2	0.3	0.1	0.5	0.4	0.1	2.5	0.2	0	0.1	0.8
Homo sapiens growth associated protein 43 (GAP43) mRNA.	0	0	0.1	0	0	7.6	0	0	0.4	18.1	2.5	0.5	0.1	0	0	0	0	0.2	0.1	0	0.1	0	0.1	0	0	0	0.1	0	0.1	0
Homo sapiens ADP-ribosylation factor-related protein 1 (ARFRP1), mRNA.	0.3	0.8	1.3	0.1	0.2	2.4	1.4	0.4	1.7	2.1	1.2	1.9	0.3	0.7	1.5	1.3	2.8	1.6	0.3	0	2.1	0.9	2.2	1.3	0.7	0.3	0	0.3	0	0
Homo sapiens ATPase, Ca++ transporting, cardiac muscle, slow twitch 2 (ATP2A2) mRNA.	0.1	0.1	0.1	0.1	0.6	1.7	0.2	0.4	0.4	1	0.8	2.1	0.1	0.1	8.7	11.1	0.5	0.1	0.1	0.1	0	0.3	0.4	0.1	0.2	0.2	0	0.1	0.1	0.2
Homo sapiens KIAA0397 mRNA, complete cds.	0.3	0.7	0.8	0.3	0.3	3.4	1.2	0.1	1.2	5.8	0.7	2.1	1.2	0.5	0.6	3.8	0.8	0.7	0.5	0.3	0.6	0.5	0.8	1.1	0.4	0.2	0.1	0.6	0	0.6
Homo sapiens BRCA1 associated protein-1 (ubiquitin carboxy-terminal hydrolase) (BAP1) mRNA.	0.6	0.9	1.2	0.7	1.1	2.8	1.5	1.2	0.8	3.5	1.4	1.9	1.1	1	0.6	0.7	0.5	0.8	2	0.2	0.3	0.1	0.2	0.3	0.6	0.7	0.3	1.7	0.4	1
Homo sapiens cyclin I (CCNI), mRNA.	5.3	0	0.5	0.1	0.1	0.6	0.2	0.1	0.5	1.1	0	0.5	0	0.2	0.6	0.3	2.6	0.9	0.1	0	0.9	1.5	1.1	0.7	11.3	0.4	0.1	0.2	0	0.1
ADP-ribosylation factor 3	0.4	0.2	0.1	0.1	0	2.4	0.3	0	0.5	1.9	0.8	0.6	0.1	0.2	1.5	1.9	2.6	1.5	0.4	0.2	1.6	0.6	2.2	1.7	3.9	1.4	0.3	0.4	0.8	1.6
inducible protein	0	0.3	1.9	0.2	0.8	4.4	1.3	0.1	1.2	3.2	2.1	1.1	1.2	2.4	0.5	0.3	1.7	1.2	0.4	0.4	0	0.6	0.1	0.2	1.3	1.2	0.3	0.9	0.1	0.6
Homo sapiens potassium voltage-gated channel, delayed-rectifier, subfamily S, member 1 (KCNS1) mRNA, and translated products.	0.8	0	0.3	0.4	0.4	20	0.6	0	0.8	1.2	0.6	0.4	0.2	0.4	0	0.4	0.9	0.4	0	0	0.1	0.3	0.1	0.4	0	0.3	0.2	0	0.1	0.8
Homo sapiens anaphase-promoting complex subunit 5 (APC5), mRNA.	0.8	0.9	1.5	0.5	0.9	2.6	1.6	0.7	2.8	2.1	1.2	1	1	1.1	0.5	0.8	1.2	1	0.9	0.6	0.9	0.6	1	1.1	0.4	0.7	0.4	0.2	0.7	0.6
Homo sapiens A-kinase anchoring protein 220 (LOC51707), mRNA.	0.3	0.6	1	0.9	0.6	4.4	1.5	0.6	3.1	3.4	1.8	1.8	1.3	1.1	0.5	0.2	1.3	0.9	0.5	0.1	0.3	0.4	0.7	0.2	0.3	1.1	0.1	0.4	0.1	0.5
synaptotagmin I	0	0	0	0	0	16.2	0.1	0	0.7	5.2	5.2	1.6	0.2	0	0	0	0.3	0.1	0	0	0	0	0	0	0.1	0	0	0	0	0
Human mRNA for KIAA0282 gene, partial cds.	0	2.9	1.7	0.1	0.1	3.9	0.4	0.1	0.9	2	3	1.3	0.7	0.2	0.5	0.3	0.7	0.9	0.2	0.1	0	1	5.7	0.1	0.4	0.1	0.3	1	1.3	0.2
Homo sapiens NADH dehydrogenase (ubiquinone) 1 beta subcomplex, 10 (22kD, PDSW) (NDUFB10) mRNA.	0.4	0.5	0.6	0.3	0.2	1.4	0.5	0.4	1.1	0.9	0.6	1.1	0.3	0.2	3.9	7.1	1.3	2.2	0.3	0.5	0.6	0.3	0.3	0.8	1.8	0.5	0.6	0.1	0.4	0.5
Homo sapiens ubiquitin carboxyl-terminal esterase L1 (ubiquitin thiolesterase) (UCHL1) mRNA.	0	0	0	0.1	0	7.5	0	0	0.8	12.5	1.2	0.8	2.2	0	0.1	0.1	0.1	0.1	0	0	0.4	0.1	1.7	0.5	0.1	1.7	0	0	0	0
Homo sapiens hypothetical protein (LOC51317), mRNA.	0.5	2.2	1.6	1.4	1.4	1.3	1.9	0.5	1	2.3	0.5	0.8	0.9	2.2	1	0.4	1.1	0.8	0.9	0	1.6	1	1.2	0.6	0.6	1.3	0.1	0	0	0.9
deoxycytidylate deaminase	0.3	4.4	3.4	0.7	3.3	1.3	0.5	0.2	1.2	2.1	1	0.2	0.2	2.1	0.9	0.9	1	1	0.4	0.4	0.9	0.8	0.9	1.1	0.3	0	0.2	0.1	0.3	0.3
Homo sapiens ATPase, vacuolar, 14 kD (ATP6S14) mRNA.	0.4	0.5	1.3	1.3	0.3	2.4	1.3	0.5	1.6	2.6	1.3	1.2	0.7	0.3	1.2	1.2	1.1	0.6	1.1	0.9	0.1	1.3	1.3	0.6	0.5	1.3	0.9	0	0.4	1.6
orotidine 5'-monophosphate decarboxylasee / UMP synthase	2.8	2.4	1.7	0.6	0.2	1	1.1	1.2	1	1.9	0.4	2	0.6	1	0.3	0.3	0.8	0.6	2.2	0.4	0.6	0.3	1	0.6	0.4	1.6	0.7	0.2	1.8	0.3
T-cell receptor germline beta-chain	0	0.1	3.3	0	0.1	0.1	1.5	0	0	0.1	1.2	0	0	22.8	0	0	0.1	0.2	0	0.1	0	0.1	0	0	0	0	0	0	0	0.1
Homo sapiens amyloid beta (A4) precursor protein-binding, family A, member 2 (X11-like) (APBA2) mRNA.	0.1	0	0.4	0.1	0.1	9.3	0.6	0.1	3.3	8.6	5.2	0.7	0.1	0.4	0.1	0.1	0.1	0.1	0	0	0	0	0.1	0.1	0	0.1	0	0	0	0.1
Human partial cDNA sequence, clone bs105, 3' untranslated region of the; putative microtubule-associated protein 1A (MAP1A).	0	0	0.1	0.1	0	11.6	0	0.1	4	1.7	1.8	1.3	0.2	0.4	0.3	0	0.4	0.2	0	0.1	2.1	0.2	1.8	0.2	3.3	0	0	0	0	0.1
Homo sapiens RNA-binding protein regulatory subunit (DJ-1), mRNA.	0.6	0.9	1.1	0.5	0.3	1.9	1	0.8	1.4	2	1.6	1.4	1.2	0.7	1.6	2.2	1.3	0.8	0.6	0.4	1.3	0.7	1.1	0.9	0.7	1.2	0.4	0.4	0.6	0.6
Human mRNA for TPRDIII, complete cds.	0	1.4	8.2	0.3	2.6	1.1	0.4	0	0.6	4.8	1	0.5	0.7	0.5	0.2	0.6	0.7	0.5	0	0.3	1.2	1.2	1.3	0.2	0.3	0.6	0.2	0.2	0.3	0.1
Homo sapiens KIAA0569 gene product (KIAA0569), mRNA.	0	0.3	0.8	0.3	0.6	2.2	2.2	0.8	4.1	6.2	0.3	0.8	0	0.1	0.8	0.3	1.4	0.5	0.6	0.3	2.1	0.7	1.4	0.3	1.6	0.2	0.1	0	0.1	0.8
Homo sapiens mesenchymal stem cell protein DSC92 (LOC51335), mRNA.	0.2	0.3	0.3	0.4	0.2	5.2	0.8	0.3	1.5	6.9	2.7	1.6	0.8	0.2	1	2.2	0.9	0.5	0.4	0.3	0.5	0.3	0.6	0.2	0.2	0.6	0.1	0	0.2	0.5
Homo sapiens heme-binding protein (HEBP), mRNA.	0.3	2.4	0.7	0.5	0.8	0.9	1.9	0.6	1.8	0.8	0.7	1.6	0.7	0.2	1.6	0.6	1.8	2.3	0.4	0.2	1.7	0.7	1.4	0.9	0.7	1.4	0.1	0.5	0.6	0.9
Human mRNA for KIAA0338 gene, partial cds.	0	0.1	0	0.1	0.1	9.6	0.1	0.3	4.1	5.4	2.1	1.9	0.1	0	0.4	0	0.4	0.3	0	0.2	0.3	0.1	0.2	0.1	0.8	0.3	0.1	3	0	0.2
GM2 activator protein	2.1	1	1	0.7	0	0.1	0.6	1.1	0.9	0.7	0.5	0.8	0.8	0.6	0.1	1.1	0.9	0.7	8.6	0.4	0.1	0.6	0.7	0.8	0.8	0.7	0.4	0.3	0.3	2.6
Homo sapiens NAD(P) dependent steroid dehydrogenase-like; H105e3 (H105E3), mRNA.	1.5	1.4	0.9	0.5	0.2	0.5	0.9	1.4	0.4	1.6	0.4	0.8	0.2	0.2	1.8	0.3	6.5	1.9	0.7	0.4	0.6	0.5	0.9	0.6	0.7	0.5	0.5	0.9	1.3	0.9
Homo sapiens aldo-keto reductase family 1, member B1 (aldose reductase) (AKR1B1), mRNA.	0.4	0.1	0.8	0.5	0.1	1.2	0.6	0.3	0.9	1.7	0.8	0.7	0.5	0.3	0.6	1	0.9	0.3	2.2	0.1	0.2	0.5	0.5	0.1	0.6	13	0.2	0.2	0.1	0.5
Homo sapiens insulinoma-associated 1 (INSM1), mRNA.	0	0.7	0.5	1.1	0	6.8	0.3	0.5	2	2.6	1.2	0.8	0.3	0.6	0	1.2	1.9	2.6	0.1	0.5	0	0	0	0	0.5	0	0.2	4.8	0.1	0.6
Homo sapiens CGI-40 protein (LOC51092), mRNA.	1	0.7	0.9	0	0.6	2.1	1.2	1.5	2.1	1.2	1	1	0.8	0.5	1.4	0.8	3.2	1.6	0.8	0	2.3	1.2	1.6	1.4	0.4	0.8	0	0	0	0
Homo sapiens adaptor-related protein complex 3, sigma 1 subunit (CLAPS3), mRNA.	0.7	0.9	0.8	0.5	0.7	1.8	1.3	0.5	0.7	3	0.9	0.7	0.6	0.6	0.6	0.2	2.3	1.2	0.6	0.4	1.6	0.7	2.9	1.4	0.7	1.5	0.5	0.1	0.6	0.9
Homo sapiens excision repair cross-complementing rodent repair deficiency, complementation group 1 (includes overlapping antisense sequence) (ERCC1) mRNA.	1.9	0.4	0.9	0.4	0.3	0.9	0.7	0.3	0.9	1.2	0.8	1.2	0.5	0.5	2.8	1.3	2.8	0.9	0.4	0.4	3.4	0.3	1.7	1.8	0.4	1.5	0.5	0	0.4	0.7
Homo sapiens WD repeat domain 1 (WDR1) mRNA.	1.8	0.4	2.6	0.3	0.5	0.7	1.6	0.5	0.6	1.4	0.3	1.2	0.4	1.4	0.5	0.3	1.4	0.8	0.5	0.2	1.1	0.5	1.4	1.6	1.5	2.8	0.4	2.5	0.1	0.6
major Yo paraneoplastic antigen (CDR2)	0.4	0.5	2.2	3.1	0.5	1.8	1.9	0.4	0.4	1	1.1	4.3	1.7	1.3	0.4	0.2	1.6	1	0.6	0.6	0.5	0.3	1.2	0.8	0.3	0.1	0.4	0	0.3	1.1
Homo sapiens RAB32, member RAS oncogene family (RAB32), mRNA.	0.4	0.4	1.1	1.2	0.3	0.1	1.4	0.2	0.2	0.2	0.1	0.3	0.1	0.2	0.1	0.3	0.1	0.1	0.2	0.2	5.5	0.7	5.4	8.9	0.2	1	0.4	0.1	0.4	0.4
NAP (nucleosome assembly protein)	0.8	0.2	1.2	0.3	0.1	0.2	0.1	0	1.1	0.5	0.7	0.6	0.2	0.2	3.8	10.9	0	4.2	0.2	0.2	0.2	0.2	0.2	0.4	3.3	0	0.1	0	0	0.1
Homo sapiens tetraspan 1 (TSPAN-1) mRNA.	0.7	0.3	0	0.2	0	0	0.1	0	0	0	0	0.2	0.2	0.2	0	0	0.6	0.5	0.1	1.5	0	0	0	0	0.3	2	19.6	0.3	0	3
squalene synthase	3	1.4	0.8	1.9	0.2	0.8	0.5	1.1	1.2	1.5	0.3	0.8	0.3	0.5	0.9	1.2	1.3	1.2	0.7	0.9	0.4	0.4	0.6	0.2	0.2	1	0.8	0	1	4.7
caveolin	0.8	0.1	0	0.4	0.1	0.3	0.2	1.6	0.4	0.6	0.2	0.6	0.4	0.1	1.4	6.3	2.8	1.4	0.2	0	1.8	4.5	3	0.9	0.7	0.7	0	0	0	0.2
Homo sapiens phosphomannomutase 2 (PMM2) mRNA.	1.6	1.2	0.8	0.3	0.3	0.3	0.9	0.4	0.4	0.7	0.5	0.5	0.5	0.5	0.8	0.5	1.4	1.9	1.3	0.8	1	0.5	1.4	1.2	0.4	3.8	2	0	2.4	1.7
Homo sapiens phosphorylase kinase, alpha 2 (liver) (PHKA2), mRNA.	0.3	3	0.6	0.4	1.3	0.7	1.9	0.2	0.9	1.7	0.9	0.9	1.1	2.6	1.3	0.7	1.5	2.1	0.9	0.5	0.1	0.6	0.2	0.5	0.7	0.4	0.2	0	3.1	0.8
Homo sapiens diptheria toxin resistance protein required for diphthamide biosynthesis (Saccharomyces)-like 1 (DPH2L1) mRNA.	1.1	0.7	1.1	0.9	0.3	1.2	1	0.7	1.1	1.7	0.7	1.3	2.1	0.5	0.6	1	0.8	0.7	0.6	0.4	2.4	0.6	2.4	1.7	0.8	1.1	0.5	0.1	0.7	1
50 kDa type I epidermal keratin	3.9	0	0	0.1	0	0	0	0.5	0.1	0	0.1	7.9	0	0.1	0	3.1	0	0.1	0.3	0	0	0	0	0	13.6	0	0	0	0	0
Homo sapiens placental bikunin mRNA, complete cds.	3.5	0.2	0.4	2.7	0.2	0.4	0.5	1.2	0.1	0.5	0.3	0.5	8	0.3	0.1	0	0.4	0.6	4.1	0.4	0.1	0.1	0	0.1	0.4	1.7	1.5	0.9	0	1
E16	12.9	1.2	1.1	1.6	0.4	1.4	0.1	0.2	0.8	2.2	0.4	2.8	0.1	0.3	0.2	0.1	0.3	0.1	2.6	0.2	0.5	0	0.2	0.1	0	0.1	0	0	0	0.1
Homo sapiens clone 23570 mRNA sequence.	1.6	0.2	0.5	0.2	0.2	2.6	0.7	1.1	1.7	3.5	1	1.3	0.3	0.5	0.6	0.1	0.9	0.3	0.2	0.1	0.7	0.4	0.8	0.8	0.6	0.8	0.2	7.2	0.1	0.9
Homo sapiens suppression of tumorigenicity 13 (colon carcinoma) (Hsp70-interacting protein) (ST13), mRNA.	1.4	1.2	1.6	0.5	0.4	1.1	1	0.9	0.9	1.7	0.6	1.1	0.9	1.1	0.6	1.2	1.5	0.6	0.8	0.3	2	1	1.6	1.1	1.5	1.9	0.3	0.5	0.3	0.7
Homo sapiens TNF-alpha stimulated ABC protein (ABC50) mRNA, complete cds.	9.9	0	1	2.1	0.8	1	0.8	0	0.5	2.8	0.3	1.7	0.8	0.2	0	2.6	0	0	0	0	0	0.1	1.7	1.3	1.9	0	0	0.1	0	0.5
Homo sapiens gamma-aminobutyric acid (GABA) B receptor, 1 (GABBR1), mRNA.	0.1	0.1	0.4	0.2	0.6	6.6	1.4	0.1	2.1	4.8	4.4	1	0.7	0.4	0.4	0.2	2.3	0.7	0.1	0.2	0.2	0.7	0.2	0.3	0.1	0.7	0.1	0	0	0.8
Homo sapiens laminin, alpha 3 (nicein (150kD), kalinin (165kD), BM600 (150kD), epilegrin) (LAMA3) mRNA.	27.9	0	0	0	0	0.1	0	0	0	0.1	0.1	0.1	0	0.1	0.1	0	0.5	0.1	0.2	0	0	0.1	0	0	0	0	0	0.1	0	0.3
56kD TypeII/keratin 6 isoform K6c (KRT6C)	25.1	0	0	0	0	0	0	0.2	0	0	0	0	0	0	0	0	0.6	0	4	0	0	0	0	0	0	0	0	0	0	0
Homo sapiens protein tyrosine kinase 9 (PTK9) mRNA.	5.4	0.4	0.4	0.8	0.2	0.8	1.3	1.4	0.7	1.6	1	0.8	1.9	0.8	0.2	0.1	1.1	0.4	1.6	0.5	0.5	0.3	1.1	0.4	0.6	1.5	0.5	2.7	0.7	0.4
Homo sapiens calumenin (CALU), mRNA.	1.9	0.2	0.3	0	0.2	0.2	0.7	0.6	0.2	0.3	0.1	0.5	0.4	0.2	1.3	0.4	2	0.4	2.5	0.2	4.1	0.4	6.1	2.1	1.1	2.5	0.1	0.2	0.2	0.4
Homo sapiens chromobox homolog 3 (Drosophila HP1 gamma) (CBX3), mRNA.	1.8	0.9	1.2	1.7	0.6	0.5	1.4	0.5	0.1	0.5	0.2	0.1	0.4	2.8	0.5	0.3	1	0.2	1	0	1.3	0.1	2.4	1.4	1.8	2.7	0.3	0	1.7	2.7
Homo sapiens flotillin 2 (FLOT2), mRNA.	0.9	3.3	0.8	0.1	0.5	1.5	1.3	0.3	0.9	1.2	0.9	0.9	0.1	0.5	3	3.8	0.7	0.1	0.2	0.1	1.1	0.8	1.6	1.9	1.2	0.2	0.2	1.2	0.2	0.3
Homo sapiens aldo-keto reductase family 7, member A2 (aflatoxin aldehyde reductase) (AKR7A2) mRNA, and translated products.	0.1	0.2	0.5	0.2	0.2	0.7	0.5	0.3	0.7	0.6	0.3	0.6	0.5	0.4	1.6	2.4	2.7	2.6	0.3	1.1	2.4	0.4	1.5	1.2	0.8	2.1	1.2	0.2	1.4	2.1
Homo sapiens phosphomevalonate kinase (PMVK) mRNA.	0.6	1	1.3	0.5	0.4	1.6	1.8	1.3	1.8	2.3	0.9	1.8	0.8	0.6	1.3	1.1	1	0.7	0.5	1	2.3	0.5	1.6	0.5	0.7	0.5	0.5	0	0.4	0.6
Homo sapiens keratin 17 (KRT17) mRNA.	14.6	0	0	0	0	0.1	0	0.7	0	0	0	0	0	0.1	0.1	0.1	0	3.1	0.3	0	0.4	3.2	0.4	0	1.2	5.6	0	0	0	0.1
cytochrome b561	6.9	2	0.1	0	0.1	2.3	0.1	6.5	5.9	0.8	1	0.2	0	0.1	0.1	0	0.1	0	1.3	0	0.1	0.1	0.4	0	0.5	0.2	0	0.2	0.7	0.4
v-erbA related ear-2 gene	0.6	2.7	0.5	0.4	0.2	1.3	0.5	0.7	1	1.4	0.6	1	0.5	0.2	1	1.3	1.6	1.3	2.5	0.9	0.9	0.4	1	0.8	0.3	2.2	1.2	0.3	1.8	0.9
Homo sapiens poliovirus receptor-related 2 (herpesvirus entry mediator B) (PVRL2), mRNA.	0.2	1.6	0.9	0.6	0.1	0.1	1.6	0.4	0.7	1.4	0.6	1.1	0.5	0.4	1.2	0.7	2.5	1.5	1.9	0.9	0.6	0.8	0.6	1.9	0.9	2.5	0.2	0.2	1.1	2.1
Homo sapiens clone 24607 mRNA sequence.	1.9	0	1.2	0.7	0.3	0.9	1.2	1.1	0.7	0.8	0.9	0.7	1.3	0.7	0.9	0	1.6	0.8	0.7	1	2.8	0.5	2.9	1.5	2.6	0.7	0.6	0	0.8	0.4
90-kDa heat-shock protein	0.3	2.9	0.1	0.5	0.2	1.1	0.6	0.2	0.8	0.5	0.5	0.5	0.2	0.7	0.9	1.4	1.5	2.6	0.1	0.1	0.5	5.9	0.2	0.4	0.4	0.9	0.8	3.5	0	1.6
Homo sapiens keratin 5 (epidermolysis bullosa simplex, Dowling-Meara/Kobner/Weber-Cockayne types) (KRT5) mRNA.	28.8	0	0	0	0	0	0	0	0	0	0.1	0.1	0	0.1	0	0	0.5	0.1	0	0	0	0	0	0.1	0	0.1	0	0	0	0.1
Homo sapiens synaptic glycoprotein SC2 (SC2) mRNA.	0.7	0.6	0.8	0.7	0.3	1.9	0.4	1.5	2.6	0.8	1.5	1.3	0.3	0.4	0.8	2.7	1.4	1.3	1.3	0.7	1.9	0.7	0.7	0.4	0.4	0.7	0.7	0.4	0.9	1.2
Homo sapiens keratin 16 (focal non-epidermolytic palmoplantar keratoderma) (KRT16) mRNA.	11.9	0.1	0	0.1	0	0	0.2	2.4	0	0.7	0.7	4.7	0.1	0.4	0	0	5.4	0.2	0.1	0.4	0	0	2.3	0.2	0.3	0	0	0	0	0
Homo sapiens glypican 1 (GPC1) mRNA.	1.6	0.3	0.3	0.4	0.1	2.3	0.3	0.5	1.3	5.2	1.3	0.7	0.4	0.3	2.6	1.8	1	0.4	1.3	0.5	2	0.7	2.2	0.1	0.3	0.3	0.5	0	0.8	0.4
Homo sapiens CGI-81 protein (LOC51108), mRNA.	0.3	0.5	0.5	0.1	0.2	0.9	0.6	0.5	0.6	0.8	0.5	1.1	0.3	0.3	6.6	7.6	0.7	0.6	0.4	0.4	0.8	0.7	0.8	0.5	0.6	0.3	0.8	0.6	1	0.4
Homo sapiens p8 protein (candidate of metastasis 1) (P8), mRNA.	0.1	2.8	0.1	0.4	0.1	0.2	0.2	0.4	0.9	0.1	0.2	1.1	0.1	0.3	0.6	0.9	3.5	0.7	0.4	0.7	7.6	1.6	3.3	0.1	0.3	0.1	0.4	0	1	2.2
Homo sapiens chromosome 16 open reading frame 5 (C16orf5), mRNA.	0.2	0.8	0.8	0.3	0.1	2.4	0.3	0.4	1.9	2	0.4	0.9	0.1	0.4	0.9	1.1	4.1	1.2	0.5	0.7	3.2	0.8	1.2	0.5	0.5	0.8	0.4	0	0.9	2.3
Homo sapiens TCP1 (t-complex-1) ring complex, polypeptide 5 (TRIC5) mRNA.	2.1	1	0.9	1.2	0.2	1	0.6	0.8	1.1	2.1	0.9	1	0.8	0.6	0.7	0.8	1.3	1.1	0.7	0.4	0.8	0.5	0.8	1.5	0.3	4.5	1	0	0.7	0.7
cellular growth-regulating protein	0.8	0.6	1.1	0.5	0.6	0.6	1.8	0.6	0.8	1.2	0.2	0.3	0.5	0.8	2	1.3	2.1	1.4	1.3	0.5	1.3	0.6	1	1.9	2.4	1.4	0.4	0.3	0.4	1.2
Homo sapiens fibroblast growth factor receptor 2 (bacteria-expressed kinase, keratinocyte growth factor receptor, craniofacial dysostosis 1, Crouzon syndrome, Pfeiffer syndrome, Jackson-Weiss syndrome	0.7	0.7	0.1	0.3	0.1	4.3	0.1	0.8	8	1.5	2	3.5	0.4	0.2	0.2	0.1	1.7	0.6	0.8	0.2	0.4	0.1	0.2	0.3	0.6	0.3	0.2	0.5	0.3	0.6
Homo sapiens mRNA for KIAA0592 protein, partial cds.	0.7	0.6	1	0.3	0.6	1.5	2.4	0.5	1.2	1.9	1.5	1.3	0.8	1.3	0.8	0.3	1.6	1	0.7	0.4	1.3	0.8	1.8	0.9	0.6	1.5	0.5	0.2	0.4	1.1
Homo sapiens hypothetical protein (HSPC194), mRNA.	0.5	0.9	0.4	0.7	0.7	0.8	1.5	1.4	0.6	0.7	1	1.4	1.2	0.6	1.4	2	2.5	1.4	1.2	0.5	0.7	0.5	1.4	1	1.2	0.5	0.5	1.8	0.3	0.8
NAP (nucleosome assembly protein)	9	0.2	4	0.9	0	0.1	0.9	2.2	1.1	0.9	0	0.9	1	1	0	0.3	0.1	0.3	1.2	0.1	0.3	1	0.9	1.5	1.2	0.1	0.2	0.1	0	0.3
Homo sapiens EphA1 (EPHA1) mRNA.	4.7	0.7	0.1	0.9	0.1	0.3	0.2	1.3	0	0	1.6	1.9	1	0.5	0.1	0.1	0.4	0.8	2.7	1.1	0.2	0.1	0.2	0.2	0.5	1.6	0.5	0.2	6.5	1.2
cytochrome c	1.1	2	1	0.5	0.7	2.6	0.9	0.6	1.1	1.7	1.3	1.4	0.6	0.8	4	2.3	0.6	0.6	0.4	0.3	0.2	0.3	0.7	0.4	0.2	1.5	1.2	0.4	0.4	0.4
Homo sapiens pyruvate kinase, muscle (PKM2) mRNA.	4.8	0.4	1.1	0.3	0.2	1	0.4	0.5	0.5	0.9	0.6	1.4	0.4	0.1	1.5	4.1	0.8	0.3	0.9	0.3	2.7	0.3	2.1	0.5	0.7	2.4	0.2	0.3	0.1	0.4
Homo sapiens translocase of inner mitochondrial membrane 9 (yeast) homolog (TIMM9), mRNA.	3.5	1	0.6	0.2	0.8	2.3	0.7	0.3	1.8	1.2	1.4	1.3	0.2	0.4	1.6	3.2	1.2	1.4	0.3	0.2	1.5	0.3	1.3	0.5	0.7	1.2	0.2	0.2	0.1	0.2
Homo sapiens HSPC113 protein (HSPC113), mRNA.	1.5	0.1	6.8	0	0.3	0.2	3.6	0.2	0.3	0	0	0.5	0.1	0.6	0.2	0.1	0.3	0.1	1.1	0.2	2.9	1.3	3.8	4.1	0.6	0.2	0.1	0.1	0	0.6
Homo sapiens diaphanous 1 (HDIA1) mRNA, complete cds.	2	0.6	2.3	0.4	0.5	0.8	1.3	0.2	0.1	0.8	0.4	0.5	0.6	1.5	1.3	0.7	1.8	0.6	0.9	0.7	2	1	1.2	2.6	0.5	1.5	0.5	0.8	0.7	1.5
Homo sapiens KIAA0445 gene product (KIAA0445), mRNA.	0.2	0.4	0.6	0.4	0.3	1.3	1.4	0.5	1.1	3.6	1.6	4	0.9	1.9	0.4	0.4	2.8	1.1	0.5	0.6	0.2	0.4	0.5	0.8	0.2	0.7	0.3	0.3	0.3	2.1
Homo sapiens KIAA0451 gene product (KIAA0451), mRNA.	0.3	0.3	0.2	1	0.2	3.7	0.4	0.4	2.4	3.6	1.5	1.7	1.3	0.1	0.7	0.3	2.2	1.3	0.5	0.6	1	0.6	0.8	1.1	1.3	0.9	0.3	0.2	0.4	0.9
glia-derived nexin (GDN) mRNA, 5' end.	4.9	0.1	0.2	0.4	0	0.5	0.3	0.1	0.3	0.4	0.4	0	0	0.1	0.1	0.1	0.1	0.1	6.1	0.1	2.8	0.6	10.2	0	0	1.7	0.1	0.4	0	0
H.sapiens GalNAc-T3 gene, 3'UTR.	6.9	0	0.2	3.8	0.2	0.3	3.1	0.7	0.2	0.7	0.1	0.3	1.9	0.4	0	0	0.9	1.3	0.7	1	2.3	0.6	0.3	0	0.3	1.8	1.4	0.1	0	0.7
Homo sapiens microspherule protein 1 (MCRS1), mRNA.	1	0.5	0.9	1.3	0.5	1.4	0.9	0.2	1.5	2.6	1	1	0.6	0.6	2.8	1.2	2.6	1.8	0.8	0.8	0.7	0.2	0.4	1	0.2	1.3	0.5	0.2	1	0.5
Homo sapiens KIAA0926 protein (KIAA0926), mRNA.	0.6	0.1	2.9	0.1	1.1	0	5.3	0.7	0	0	0.8	0.9	0.3	1.6	1.1	0.2	2.9	2.7	0.5	0.4	0.4	1.2	0.5	1.5	0.9	0.2	0.1	0	0.1	2.8
Homo sapiens eukaryotic translation initiation factor 5 (EIF5) mRNA.	0.5	2.8	1.1	1.3	0.9	2.9	1.8	0.4	2.2	2.3	1.6	1	0.5	0.8	1.2	1.1	0.7	0.9	1	0.3	0.6	0.5	0.5	0.5	0.1	0.8	0.2	0.6	0.4	0.4
a new gene on cosmid CRI-JC2015 at D10S289 in 10sp13	0.4	0.3	0.6	0.2	0.2	3.1	0.4	0.8	7	1.2	1	1.4	0.6	0.9	0.4	0.1	0.5	0.6	0.4	0.3	0.9	0.2	0.3	0	0.6	0.4	0.3	0	3.8	3.1
Homo sapiens cadherin 3, P-cadherin (placental) (CDH3) mRNA.	12.3	0	0.4	0.1	0	0.3	2.1	0.7	0.1	0.8	0.4	2.1	0.3	4.4	0.1	0	0.8	0	0.2	0.1	0	0.1	0.2	0.1	0	4	0	0	0.1	0.4
Homo sapiens trinucleotide repeat containing 5 (TNRC5), mRNA.	0.3	0.8	2.9	0.5	0.6	1.4	2.6	0.1	1.1	1.1	0.5	0.8	0.2	1.3	1.1	0.4	1.5	0.9	0.4	0.4	3	1.2	1.5	1.9	0.3	0.3	0.3	0.6	0.6	1.4
Homo sapiens cell division cycle 20, S.cerevisiae homolog (CDC20) mRNA.	9.1	2.6	0	2.4	1.7	0.7	0	0	0.6	0.4	0	0	0.2	1.1	1.9	0	0.7	2.4	0	0.9	0.2	0.4	0.3	0	0	0.8	1.3	0.3	0.3	2
Homo sapiens plastin 3 (T isoform) (PLS3), mRNA.	7.7	0.5	0.2	0.2	0.1	0.7	2.7	1.3	0.8	0.9	0.3	0.5	0.1	0.3	0.4	0.1	1.4	0.3	0.4	0	1.5	0.5	1.3	2.1	0.5	1.2	0	0	0	3.9
Homo sapiens calmodulin 1 (phosphorylase kinase, delta) (CALM1), mRNA.	1.7	0.2	0.9	0.7	0.4	2.8	1.7	0.6	1.2	2.6	2.2	1	0.5	0.6	0.9	1.1	0.8	0.9	1.7	0.2	0.5	0.3	0.5	0.7	1.2	1	0.5	1.7	0.4	0.6
Homo sapiens thyroid receptor interacting protein 15 (TRIP15) mRNA.	0.4	1.1	0.6	0.5	0.4	1.2	1.9	0.6	1.1	1.4	0.6	0.8	0.6	1.5	1.2	1.6	1.5	0.7	0.4	0.2	3	0.8	1.6	1.9	1.6	0.9	0.1	0.6	0.4	0.9
Human clone 23773 mRNA sequence.	0.4	1.7	2.5	0.1	0.5	1.4	2.5	0.2	0.9	1	0.5	0.7	0.2	1.3	0.6	0.3	1.2	1.4	0.3	0.3	1.2	0.6	1.9	1.9	0.6	3	1	0.2	0.6	0.9
Homo sapiens clone 23783 mRNA sequence.	0.7	1.3	1.3	0.4	0	0.6	1.1	0	1.7	0.7	1	0.8	0.4	0.3	1.9	3.9	1.6	2	0.5	1	0.3	0.7	0.8	0.9	1	1.2	0.9	0.8	1.6	0.8
Homo sapiens glyceraldehyde-3-phosphate dehydrogenase (GAPD), mRNA.	3.9	0.4	0.9	1	0.5	1.1	0.3	1	0.6	0.9	0.8	1.1	0.1	0.7	1.3	5.5	0.2	0.5	0.8	0.1	1.7	0.3	1.6	2.2	1.1	0.4	0.1	0.6	0.1	0.1
Homo sapiens quinoid dihydropteridine reductase (QDPR) mRNA.	0.3	0.4	0.2	0.2	0.1	6.3	0.2	0.4	13.8	0.6	2.1	0.4	0.4	0.1	0.5	0.6	0.2	0.2	0.1	0.1	0.2	0.2	0.2	0.3	0.1	0.6	0.1	0.4	0.4	0.3
Homo sapiens ataxia-telangiectasia group D-associated protein (ATDC), mRNA.	10	0	0.8	0	0	0	0.8	7.3	0	1	0	0	1	0.8	0.6	0.9	1.5	0.5	2	0	0	0	0	0	0	1.3	0.3	0	0	1.3
Homo sapiens ubiquitin-conjugating enzyme E2G 2 (homologous to yeast UBC7) (UBE2G2) mRNA, and translated products.	0.8	0.7	1.1	0.3	0.6	1.3	2	0.5	1.1	1.3	1	1.2	0.6	1	1.4	1.9	2.1	2	0.6	0.6	0.8	0.8	1.1	1	1.2	1.3	0.2	0	0.8	0.8
Homo sapiens flap structure-specific endonuclease 1 (FEN1), mRNA.	4.8	1.3	3.1	0.7	0.7	1.5	0.6	0.2	0.6	0.6	0.8	0.8	0.3	1.9	0.4	0.6	0.3	1.5	1.6	0.2	0.5	0	0.7	1.2	0.5	1.6	0	3.1	0	0.1
Homo sapiens hypothetical protein (DKFZP586F1318), mRNA.	1.1	0.4	0.5	0.8	0.3	2.9	1.5	1.3	3	3.9	1.7	1.1	1.6	1	0.2	0.1	1.1	1	0.9	2.3	0.2	0.2	0.5	0.2	0.3	0.4	0.2	0.5	0.1	0.7
Homo sapiens etoposide-induced mRNA (PIG8), mRNA.	4.8	0.9	0.9	0.5	0.2	1.1	0.8	1.4	0.8	1.2	0.4	0.5	0.4	0.4	0.6	0.8	0.7	0.6	0.8	0.4	1.9	0.9	1.7	2.7	0.8	1.9	0.3	0.1	0.4	1.1
Homo sapiens TAR (HIV) RNA-binding protein 2 (TARBP2), mRNA.	0.6	1	0.7	1.2	0.3	1.9	1.3	0.3	1.5	2.9	3.5	2.2	0.5	0.6	0.7	0.3	0.7	1	1.2	0.4	0.5	0.6	0.8	1	0.2	1.3	0.4	1.2	0.6	0.6
GS2	0.9	0.4	0.3	1.7	0.3	1.1	0.3	1.4	0.8	0.8	0.1	1.6	1.6	0.5	2.5	4.6	1.2	0.9	0.6	0.2	1.3	0.5	0.6	1.8	0.4	2.1	0.3	0.1	0.5	0.6
Homo sapiens myeloid leukemia factor 2 (MLF2) mRNA.	1.4	0.9	0.9	0.6	0.3	2.6	1	0.6	1.6	2.5	2.3	1.2	0.9	0.5	1.1	0.9	1.3	1	0.7	0.4	0.8	0.4	1.2	0.6	0.4	1.3	0.4	0.4	0.9	0.8
Homo sapiens Ras-related GTP-binding protein (RAGA) mRNA.	0.9	0.5	0.7	0.8	0.4	1.9	1.5	1.1	1.2	2.3	1.2	1.1	1	0.5	0.6	1.1	1	0.4	0.9	0.3	2.8	1.1	2.2	0.8	0.8	1.5	0.2	0.6	0.2	0.6
Homo sapiens ARP3 (actin-related protein 3, yeast) homolog (ACTR3), mRNA.	1.6	0.3	2.3	1.7	1	1	1.8	0.6	0.3	3.3	1	1.1	0.6	2.8	0.4	0	0.4	0.4	0.7	0.2	1.1	0.5	1	1.3	0.7	3.3	0.3	0	0.2	0.1
Homo sapiens glutathione peroxidase 2 (gastrointestinal) (GPX2) mRNA.	0	0.6	0.1	0	0	0	0.1	0	0	0	1.2	1	0	0	0	0	0.4	2	0	1.4	0	0	0	0	1.8	0	7.7	0	13.2	0.4
Homo sapiens galactose-4-epimerase, UDP- (GALE) mRNA.	0.6	1	0.5	0.1	0.2	0.6	0.9	0.2	0.1	0.6	0.4	1	0.1	0.2	0.1	0.1	0.2	0.4	0.5	2.8	0.3	0.2	0.2	0.5	0.2	0.8	11.4	0	2.9	2.8
Homo sapiens RAD52 (S. cerevisiae) homolog (RAD52) mRNA.	0.4	0.9	1.3	0.8	1.1	1.1	2.7	0.2	1.1	0.5	0.5	0.4	0.3	1.6	0.6	0.6	2	1.8	0.9	0.5	0.8	2.1	0.9	1.3	0.7	2.5	0.5	0	0.5	1.3
Homo sapiens thioredoxin-dependent peroxide reductase 1 (thiol-specific antioxidant 1, natural killer-enhancing factor B) (TDPX1), mRNA.	0.6	5.9	0.8	0	1.2	2	0.5	0.8	1	2.1	1.3	1.3	1.2	0.4	1.5	1.4	0.4	0.5	0.3	0.2	1.2	0.4	1.4	1.3	1.2	0.4	0.3	0.1	0.1	0.2
Human meningioma-expressed antigen 11 (MEA11) mRNA, partial cds.	0.5	1.9	0.8	4.3	0.5	0.7	1.1	0.9	0.3	0.4	0.2	0.9	1.6	0.8	0.4	1	1	1.7	2.1	0.3	0.4	0.2	0.5	0.2	0.2	1.8	0.5	2.3	1.5	0.9
Homo sapiens aldehyde dehydrogenase 3 (ALDH3) mRNA.	0	0.1	0.1	0	0	1.1	0.1	0.2	2.4	0	1.6	4.6	0	0	0	0.1	0.5	0.3	0	3.8	0.1	0	0	0	0.4	0	0	0	0	14.6
alpha-1 collagen type IV	0.2	0.7	0.6	0.1	0.1	0	2	0.7	0	0.6	0	0.1	0	0.2	0.6	0.1	2.3	0.6	10.6	0.2	1.3	0.9	0.2	1.9	1.5	4	0	0	0	0.4
calnexin	0.9	1.2	1.5	0.9	0.8	1.3	1.9	0.6	0.7	1.4	0.6	0.8	0.6	0.8	0.8	0.8	0.8	1	1.6	0.2	0.8	1.5	1.9	1.5	1.1	1.9	0.2	0	0.8	1.1
Homo sapiens CGI-36 protein (LOC51078), mRNA.	1.2	1	1.5	1	0.2	0.9	1.4	0.6	0.9	1.2	0.7	1.2	0.8	0.7	1.8	3.2	1.4	1.4	0.6	0.3	1.2	0.3	0.8	0.6	1.6	1.3	0.8	0.1	0.3	0.8
Homo sapiens Lsm1 protein (LSM1), mRNA.	11.7	1.4	0.3	0.4	0.3	1.4	0.7	0.3	1	1.3	0.5	0.8	0.4	0.3	0.6	0.3	0.7	0.4	0.6	0.4	0.4	0.2	0.6	0.5	0.2	0.4	0.7	2.3	0.4	0.4
Homo sapiens DEAD/H (Asp-Glu-Ala-Asp/His) box polypeptide 11 (S.cerevisiae CHL1-like helicase) (DDX11) mRNA.	0.4	2	1.4	0.9	1.7	0.2	1.9	0.2	0.8	1.4	1	0.9	0.5	5.3	1.1	0	1.6	2	0.3	1	0	0.4	0.3	0.2	0	0.6	0.5	0.7	1.9	0.9
Human mRNA for KIAA0146 gene, partial cds.	0.7	0.7	1.2	0.6	0.7	2.4	2.5	0.2	0.6	2.3	1.3	1	1.1	1.7	0.2	0.5	1.3	0.9	1.2	0.6	0.9	1.2	1.6	0.9	0.5	0.9	0.5	0	0.3	1.7
Homo sapiens H326 (H326), mRNA.	0.3	1.4	1	0.5	1.1	1.5	1.7	0.6	1.5	1.4	1.6	1.5	1.5	1.6	1.2	2	1.4	1.5	0.5	0.5	0.4	0.4	0.5	0.6	0.3	1	0.4	0.3	0.6	1.1
Homo sapiens splicing factor 3b, subunit 4, 49kD (SF3B4), mRNA.	0.7	0.6	1.5	0.6	1.3	0.7	0.7	0.3	0.8	1.7	0	0.8	0.3	0	0.7	0.5	2.6	1.4	0.3	0	2.2	0.8	2.8	1.3	2.2	3.3	0.4	0	0.7	0.7
Homo sapiens WD repeat domain 3 (WDR3), mRNA.	1.5	0.6	1.5	1.4	0.7	1.4	1.7	1.3	1.2	3.5	0.3	1	1.7	0.7	0.8	1.2	1.3	1.7	0.5	0.2	0.3	0.1	0.2	0.5	0.4	1.2	0.7	0	1.8	0.5
Homo sapiens glucose phosphate isomerase (GPI) mRNA.	1.1	0.7	1.4	0.6	0.4	1.7	0.7	0.7	0.6	0.8	1.4	1.6	0.4	0.6	2.1	1.9	0.7	0.5	0.4	0.2	1.9	0.9	1.9	1.3	1.5	2.7	0.3	0.4	0.3	0.5
Homo sapiens nucleoporin 155kD (NUP155) mRNA.	0.6	0.4	0.6	5.1	0.6	0.3	0.5	0.1	0.5	0.5	0.2	0.3	0.1	0.8	0.9	3.7	6.4	0	0.2	0.1	0.1	0.2	0.4	0.5	5.5	0.7	0.1	0	0.3	0.1
Homo sapiens deoxyguanosine kinase (DGUOK) mRNA.	0.6	0.7	1.7	0.9	0	0.9	1.6	0.3	0	0.7	0.5	0.7	1.2	1	1	0.5	2.1	1.9	0.7	0.9	0.8	1.1	1.3	1	0.6	1.6	2.3	0	0.7	2.8
Homo sapiens U5 snRNP-specific protein (220 kD), ortholog of S. cerevisiae Prp8p (PRP8) mRNA.	0.7	0.6	1	1	0.6	1.1	1.1	0.3	0.7	1.4	0.8	1	0.9	0.8	1.6	2	2.3	1.8	1.3	0.6	0.7	0.5	1	1.1	0.6	1.5	0.3	0.2	1	1.5
Homo sapiens SH2 domain protein 2A (SH2D2A) mRNA.	0.4	0.2	2	0	0.3	0.7	2.8	0.2	0.4	0.4	0.2	0.6	0.3	2.9	0	6.1	5.7	0.3	0.1	0	0.2	0.4	0.7	0	0.6	0.2	0	1.1	0.1	3.2
Homo sapiens amplified in osteosarcoma (OS-9), mRNA.	0.4	1.1	1.6	0.2	0.4	0.7	1.5	0.9	0.6	0.9	0.4	1.3	0.7	0.8	0.4	0.2	0.8	0.7	1	0.3	3.6	1	2.3	2.1	1.2	0.7	0.4	2.2	0.4	0.9
Homo sapiens TG-interacting factor (TALE family homeobox) (TGIF) mRNA.	1.4	0.7	0.4	0.7	0.2	0.6	1.4	0.7	0.7	0.9	0.4	1	0.3	0.6	0.3	0.3	1.1	0.7	2.7	1.6	1.1	0.5	1.9	1.2	0.3	2.5	1.7	1.8	1.6	0.9
Homo sapiens RAD21 (S. pombe) homolog (RAD21) mRNA.	2.2	0.7	1.2	1	1.2	1.5	1.4	0.6	1.4	2.4	1.6	1.2	0.8	3.2	0.7	0.4	0.7	0.3	1.1	0.3	0.7	0.7	0.9	0.6	0.6	1	0.1	0.4	0.2	0.8
Homo sapiens BCE-1 protein (BCE-1), mRNA.	0.5	0.1	0.5	1.9	0.3	2.1	1.4	0.9	1.9	2.3	0.7	0.8	2.7	0.6	0	0.4	0.8	0.2	0.6	0.2	0.5	0.3	0.2	0.2	0.9	0.1	0.1	8	0.1	0.8
Homo sapiens cadherin 1, E-cadherin (epithelial) (CDH1) mRNA.	9.8	1.9	0.7	0	0.2	0.1	0.5	2.2	0	0	0.1	0.6	1	1	0	0	0.5	2.3	2.8	0.7	0	0.1	0	0	0.4	1.5	1.5	0.7	0.3	1.1
Homo sapiens BCL2-associated athanogene 5 (BAG5), mRNA.	1.3	0.5	1.6	1.3	0.8	1.3	2.7	0.9	1.4	1.7	1.2	1.6	1.2	1.1	0.4	0.3	1.5	1.1	0.9	0.6	0.3	0.4	0.5	0.8	0.3	2.5	0.4	0	0	1.3
p85Mcm	1.4	1.9	1.4	1	1.4	0.8	1	0.3	1.6	2.7	0.8	0.5	0.3	3.7	0.3	0.7	1.9	3	0.7	0.3	0.3	0.3	0.3	0.6	0.3	1	0.7	0.4	0.2	0.5
Homo sapiens hypothetical protein (HSPC179), mRNA.	0.8	0.5	0.2	2.9	0.1	2.8	1	0.6	4.4	1	1.1	0.7	0.6	0.2	0.8	0.8	1.2	1.1	2.2	0.3	0.4	1.3	0.8	0.5	1.1	0.6	0.2	0.2	0.3	1.3
Homo sapiens putative glialblastoma cell differentiation-related (GDBR1) mRNA.	0.7	2.9	0.5	1.1	1.9	1.4	0.8	0.6	0.7	1.6	1	0.8	0.4	1	1.5	4.2	0.7	0.9	0.5	0.2	0.6	0.4	0.8	0.7	0.6	0.5	0.2	2.1	0	0.6
integrin alpha E	0.3	0.7	1	1.5	0.8	1.2	2.7	0.5	1.3	1.8	1.5	0.8	0.6	2.6	0.6	1.1	2	1.7	0.4	0.7	0.2	0.6	1.4	0.9	0.4	0.5	0.4	0.2	0.4	1.3
Homo sapiens RNA binding motif protein, X chromosome (RBMX), mRNA.	3.5	1.3	1.4	0.6	0.8	0.6	1.5	1.5	0.9	0.8	0.2	0.9	1.3	1.7	0.3	0.3	1.5	1.7	1.1	0.5	0.7	0.8	0.6	0.9	0.7	1.5	0.8	0	0.8	0.9
Homo sapiens wingless-type MMTV integration site family, member 11 (WNT11) mRNA.	0	2.7	0	0.2	0.8	0.9	1.7	1.8	0.4	1.9	0.7	0.7	0.4	1.4	0.4	3.1	0.6	0.3	1.6	0.5	0.5	4.1	0.2	0.4	1.6	0	0.2	0.6	0.3	1.8
Homo sapiens lipocalin 2 (oncogene 24p3) (LCN2) mRNA.	0	0.9	0	0	18.9	0	0	0.1	0	0.1	0.1	0.1	0.1	0.2	0.1	0	1.1	0.3	0	2.2	0	0	1.3	0	0	0.6	1.5	0	0.2	2
Homo sapiens glutathione S-transferase A4 (GSTA4) mRNA, and translated products.	0.1	0.6	0.2	0.5	0.3	1.7	0.7	0.4	0.6	4.8	2	1.1	0.9	0.6	0.2	0.2	0.7	0.5	0.6	1	1.2	0.2	0.3	0.9	0.5	0.5	0.1	6.9	0	1.4
Homo sapiens COP9 (constitutive photomorphogenic, Arabidopsis, homolog) subunit 3 (COPS3) mRNA.	1.3	0.8	1	2.7	0.5	1.3	1.4	0.5	0.7	1.8	0.9	0.9	1.3	1.4	0.7	1.9	0.8	0.6	0.9	0.1	1.5	0.6	1.5	1.1	1.3	1	0.2	0.2	0.3	0.7
Homo sapiens mRNA for IgE autoantigen.	1	0.8	2.7	0.8	0.4	1.2	2.5	0.7	1.4	1.6	0.3	1.5	0.9	1.9	0.6	0.4	1.1	0.7	1.5	0.2	1	0.4	1	0.8	0.9	0.7	0.2	1.9	0.4	0.7
receptor 4-1BB ligand	0.4	0.9	1	0.9	0.4	0.9	1.5	0.4	0.8	1.2	0.8	0.8	0.6	0.9	0.9	0.7	1.1	0.9	0.8	0.4	0.6	2.9	1.2	1	1.2	2.9	1.3	0.4	0.5	1.7
Homo sapiens Notch (Drosophila) homolog 3 (NOTCH3) mRNA.	0.2	0.3	0.9	0	0.2	0.5	1.6	1.3	0.5	0.5	0.2	0.5	0.3	1.9	1.6	0.8	3	0.4	1.8	0.3	4	3.2	1	0.3	3.8	0.1	0.1	0.1	0.1	0.6
Homo sapiens aldehyde dehydrogenase 9 (gamma-aminobutyraldehyde dehydrogenase, E3 isozyme) (ALDH9) mRNA.	1.2	0.6	0.9	1.9	0.3	1.1	1.7	2.9	1.5	0.7	0.4	1.7	1.8	0.8	0.6	0.9	0.6	0.4	0.6	0.2	1	0.5	0.8	0.4	0.8	0.7	0.3	3.7	0.5	0.6
Homo sapiens chemokine (C-C motif) receptor-like 2 (CCRL2), mRNA.	0	1.3	1.7	0	1.4	3.4	4.3	0.2	6.8	0.2	0.7	0.2	0	0.9	0.2	0	1.1	0.4	0	0.2	0	1.6	0	0.3	0.2	0	0.2	0	0	4.6
cytochrome bc-1 complex core protein II	0.3	0.3	0.3	0.6	0	1	0.9	0	0.8	1.2	1.2	13.6	0.9	0.4	0	0	1.8	1	0.5	0.5	0.8	0.3	0.8	0.5	0	1.2	0.3	0	0.3	0.4
Homo sapiens DKFZP564O2082 protein (DKFZP564O2082), mRNA.	0.5	0.7	0.6	0.6	0.5	1.8	1.4	1.4	1.3	2.5	0.9	1.7	1.3	1.3	0.4	0.5	1.3	0.7	2.3	0.2	0.7	0.6	0.7	0.5	0.2	1.7	0.5	2.1	0.3	0.8
Homo sapiens craniofacial development protein 1 (CFDP1), mRNA.	0.4	0.7	0.5	1.3	0.2	1.5	3.1	0.4	0.8	3	0.5	1.4	1.2	0.9	0.6	0.3	1.8	0.9	1	0.3	1.5	0.7	1.2	0.7	1.1	1.4	0.7	0.1	0.5	1
40 kDa protein kinase related to rat ERK2	1.5	0.3	0.6	0.9	0.3	3.3	0.5	0.9	2.2	2.4	1.3	0.8	0.7	0.4	0.7	1.1	0.8	0.5	0.6	0.4	1.3	0.2	1.4	1.1	0.4	1.5	0.7	1.5	0.3	1.5
Homo sapiens transcriptional coactivator ALY mRNA, partial cds.	2.8	1.2	1.8	2	0.4	1	0.7	0.7	0.9	1.4	0.8	1	0.5	0.8	1	0.6	0.9	0.9	0.8	0.2	1.2	0.4	1.4	1.4	1.9	2	0.5	0.1	0.2	0.4
Homo sapiens putative mitochondrial outer membrane protein import receptor (TOM), mRNA.	0.3	0.5	1.3	0.9	0.2	2	1.2	0.4	1.9	3.2	1.2	1.7	0.5	0.7	0.8	1.1	2.1	1.4	0.6	0.5	0.9	0.4	0.6	0.6	1	1.4	0.3	0	0.9	1.3
Homo sapiens gamma-aminobutyric acid (GABA) A receptor, pi (GABRP), mRNA.	0.2	0.1	0.2	0.3	0.1	0.5	0.3	2.4	0.5	0.6	0.2	0.6	0.3	0.3	0.9	0.9	16.7	1.1	0.3	1.1	0.1	0.4	0.7	0.1	0.5	0.3	0	0.2	0.2	0
Homo sapiens ribonuclease H1 (RNASEH1) mRNA, and translated products.	2.4	0.9	2.2	0.6	0.7	0.8	1.2	0.3	0.6	1	0	0.4	0.5	0.9	1.4	1.1	0.5	1.1	0.9	0.1	2	0.6	2.4	2.2	1.2	2.6	0.3	0	0.8	0.2
Homo sapiens PAR protein (PAR), mRNA.	0.5	1.3	1.1	0.4	0.6	1.4	2	0.9	1.1	1.7	1.2	1.1	2.3	0.9	0.7	1.1	1.1	1.1	1.4	0.6	1	0.5	1.4	0.9	0.2	0.8	0.5	1	0.6	0.7
Homo sapiens HSPC144 protein (HSPC144), mRNA.	0.7	0.6	0.6	1.8	0.3	3.1	1.2	0.7	1.3	2.4	1.3	1.8	1.6	1.1	0.5	0.8	1.2	0.7	0.5	0.4	1	0.9	1.2	0.9	1	0.8	0.4	0.1	0.3	0.8
Homo sapiens splicing factor, arginine/serine-rich 2 (SFRS2) mRNA.	1.9	1.2	1.4	0.7	1.5	0.9	2	0.6	0.8	1.7	1.1	1	0.8	3	0.6	0.4	1.3	1.2	0.8	0.3	0.4	0.5	0.6	0.3	0.1	1	0.3	2.5	0.4	0.8
Homo sapiens exostoses (multiple)-like 3 (EXTL3) mRNA.	1.2	0.2	0.1	1.1	0.1	2	0.3	0.6	1.4	3.2	1.1	1.8	0.7	0.2	1.4	0.6	1.4	0.7	0.8	1	0.5	0.2	0.5	0.8	0.7	3	0.4	1.4	1.3	1.2
platelet-type phosphofructokinase	1.7	0	0.8	2.1	0.1	3.5	0.4	0.1	0.7	2.1	1	1.8	0.3	0.5	1.2	0.1	0.8	0.3	0.1	0.1	1.9	0.4	1	3.2	1.2	3.8	0.2	0.3	0	0.1
Homo sapiens keratin 13 (KRT13) mRNA.	0	0.2	0.1	0.2	0.2	0.1	0	0	0.1	0.1	0.1	0	0.1	0.2	0	0.2	25.8	0	0.1	1.4	0.1	0.4	0	0.1	0.4	0	0	0.1	0	0.1
Homo sapiens full length insert cDNA YI24C02.	0.9	0.5	1.2	1.2	1	1.3	1.1	1.7	0.6	0.5	0.9	1.2	1.1	0.7	2.6	0.8	1.4	1.7	0.5	0.4	0.8	0.6	1.9	1	0.4	1.3	0.7	0.4	0.3	1.2
phospholipase A2	3.8	0.3	1.5	0.6	0.2	1.5	1	0.3	0.7	4.1	1	0.5	0.6	0.8	0.4	0.2	0.5	0.3	1	0	0.9	0.3	1	0.8	1.2	2.3	0.2	2.8	0	0.9
Homo sapiens splicing factor, arginine/serine-rich 11 (SFRS11) mRNA.	0.6	0.7	0.6	1.8	0.8	1.4	1.6	0.5	1.1	2.4	2.1	1.1	2	2.5	0.4	0.3	1.9	0.8	1.4	0.4	0.6	0.4	0.6	0.7	0.1	1	0.3	0.1	0.6	1.1
RNA polymerase subunit hRPB 33	0.2	1.1	0.9	0.3	0.3	1.1	1.2	0.5	1.7	1.2	0.8	0.8	0.6	0.6	3.2	4.7	2.4	0	0.4	0.3	0.5	0.3	0.4	0.4	3.3	0.7	0.3	0.6	0.7	0.6
PPP1CB	2.8	0.3	0.4	0.4	0.5	0	0.8	0	1	1.3	0.7	1.7	0.5	1	0	1.6	1.8	0.4	1.4	0.3	0.7	0.7	0.6	0.5	7.9	1.7	0.2	0.1	0.1	0.5
Homo sapiens HSPC023 protein (HSPC023), mRNA.	0.6	0.6	1	0.4	0.1	0.9	1.1	0.4	1	1.2	0.5	1.1	0.7	0.8	1	1.6	1.1	0.7	0.5	0.6	1.9	1.4	3.1	2.1	0.7	1.1	0.5	1.2	0.6	1.3
Homo sapiens carbohydrate (N-acetylglucosamine-6-O) sulfotransferase 2 (CHST2), mRNA.	0	2.3	2	0.1	2.2	2.8	2.8	0.1	1.2	4.2	2.8	1.4	0.2	2.4	0.1	0	1.5	0.3	1	0.2	0.4	0.3	0.2	0.1	0.4	0.2	0	0.1	0	0.8
Homo sapiens cAMP responsive element binding protein 3 (luman) (CREB3), mRNA.	0.3	0.9	1.5	1	0.3	1.5	0.9	0.3	1	2.1	0.5	1	0.5	0.1	0.7	0.7	1.2	0.5	0.6	0.3	3.7	1.1	3.3	3.8	0.9	0.6	0.2	0.2	0	0.4
Homo sapiens IB3089A (IB3089A) mRNA, complete cds.	0.3	0	0	0.4	0	1.3	0.8	0.3	2	1.2	0.2	0.2	0.2	0	0.9	0	3.5	0	13.5	0	0.3	0.3	0.5	0.3	1	2.2	0	0.1	0.1	0.5
thyroid receptor interactor (TRIP6) / pre-mRNA splicing factor SF2 p32	2.1	1	0.4	0.2	0	0.4	0.7	0.6	0.8	0.4	0.2	1.2	0.1	0.6	0.8	0.1	3.3	1.1	0.3	0.4	2.6	0.5	2.4	2	0.6	4.4	0.2	0.5	0.9	1.1
Homo sapiens 5,10-methenyltetrahydrofolate synthetase (5-formyltetrahydrofolate cyclo-ligase) (MTHFS) mRNA.	0.7	4.1	0.8	0.7	0.5	0.5	1.3	0.2	1	0.4	0.5	1	0.7	1.2	0.7	0.8	0.9	1	1.1	0.3	0.2	0.3	0.5	0.1	0.7	1	0.6	2.1	4.9	1.1
protein kinase	0.1	0.8	0.3	0.3	1.4	0.9	3.3	0.5	1.2	2.2	1.6	0.9	1.3	4.1	0.6	0.5	2.4	1.1	1.3	0.2	0.3	1.4	0.3	0.3	0.2	0.3	0.1	0.3	0.1	1.9
Homo sapiens DKFZP564O0463 protein (DKFZP564O0463), mRNA.	0.9	1.1	1.1	1.1	1.3	1	1.2	0.2	1.2	1	0.7	0.7	0.5	1.2	0.5	0.4	1.3	0.7	0.5	0.8	3.2	0.5	2	1.6	0.3	1.5	0.6	0.2	1.9	0.7
Homo sapiens E2F transcription factor 2 (E2F2) mRNA.	0.2	0.6	0	0.4	0	6.3	0.2	0	1.8	1.5	6.2	2.6	0.4	1.7	0.5	0.2	1	0.2	0.3	0.8	0.3	0.4	1	0	1.6	0.6	1.1	0	0	0.3
Homo sapiens sorting nexin 5 (SNX5), mRNA.	0.7	1.6	1.1	0.4	1	1.4	4.4	0.7	1.9	1.3	1	1.3	0.7	1.1	0.9	0.8	1.7	1.4	0.8	0.4	0.5	0.3	0.5	0.3	0.1	1.7	0.3	0	0.5	1
Homo sapiens glutathione synthetase (GSS) mRNA.	1.3	0.9	0.5	0.8	0.4	0.8	1.4	0.6	1	1.3	0.6	0.6	0.6	0.8	0.9	0.4	1.8	2	0.7	0.7	1	0.6	1.4	1.3	0.3	4.5	0.8	0.3	0.6	1.1
Homo sapiens GLUT1 C-terminal binding protein (GLUT1CBP) mRNA.	1.6	0.4	0.3	0	0	1.2	0.4	0.5	2.5	1.1	0.8	1	0.3	0	0.7	1.3	1.6	1	0.8	0.6	1.7	0.4	1.4	1.9	1.5	1.9	2.2	0.7	0.8	1.5
Homo sapiens HSPC071 protein (HSPC071), mRNA.	0.4	0.6	1.7	0	0	1	0.8	0.4	0.7	1.3	0.6	1.2	0.4	0.5	1.3	0.3	0.8	0.7	0.8	0	0.9	0.4	1	0.6	0.6	0.5	0.3	11.4	0	1
Homo sapiens integral type I protein (P24B), mRNA.	1	0.6	1	0.7	0.1	0.6	0.5	1.1	0.5	1.4	1	0.8	1.6	0.3	0.6	0.1	1.1	1.3	1.6	0.8	2.5	0.9	3.8	2.9	0.4	0.7	0.8	0	0.1	0.9
Homo sapiens adenosine deaminase (ADA) mRNA.	0.1	0.2	0.8	0	0.2	0.8	0.9	0.4	1.1	0.6	2.3	0.1	0	17	0.5	0.1	0.3	1.5	0	0.9	0.5	0.2	0.3	0.3	0.1	0.1	0	0.1	0.1	0.4
Homo sapiens KIAA0374 gene product; syntaphilin (KIAA0374), mRNA.	0.3	0	0.4	0.1	0	10.8	0.2	0.3	1.3	3.9	2	0.7	0.9	0.2	0.6	0.2	2	1	0	1.1	0.3	0.1	0.4	0.4	0.4	1.2	0.1	0.3	0	0.8
Homo sapiens ADIR2 (ADIR2), mRNA.	0.9	0.9	2.9	1.1	1.1	0.7	2.8	0.7	1.2	1.1	1.5	1.6	1.1	1.4	1.1	0.9	1.2	0.9	0.6	0.1	0.6	0.5	0.4	1	0.6	2.1	0.1	0	0.5	0.4
Homo sapiens Arginine-rich protein (ARP), mRNA.	1.5	1.3	1.7	1.3	0.5	0.9	1.1	0.4	0.6	1	0.2	0.6	1.4	0.5	0.6	0.4	1.3	1.4	1.3	0.9	0.8	0.7	1.8	2	0.7	1.7	0.9	1.1	0.5	0.9
Homo sapiens dolichyl-diphosphooligosaccharide-protein glycosyltransferase (DDOST), mRNA.	0.3	1	2.3	0.5	0.3	0.3	2.3	0.2	0.2	0.5	0.5	1.2	0.3	0.5	0.2	0.2	0.5	0.3	0.8	0.4	2.6	0.5	3.2	2.9	0.3	0.8	0.6	4.8	0.5	0.8
Homo sapiens heterogeneous nuclear ribonucleoprotein R mRNA, complete cds.	4.8	0.6	1.2	0.8	0.7	1.5	2.3	0	0.9	2.8	1	1.2	1	2.6	0.4	0	0.8	0.3	1.6	0.2	0.7	0.3	0.9	0.8	0.4	1.2	0.1	0.2	0	0.4
Homo sapiens vimentin (VIM) mRNA.	2.2	0	1.3	0.3	0.4	0.1	2	3	0.1	0.4	0	2.4	0.1	0.4	0.3	0.1	0.8	0.1	0.8	0.1	5.2	0.8	4.4	3.6	0.5	0.1	0	0	0	0.3
Homo sapiens matrix metalloproteinase 3 (stromelysin 1, progelatinase) (MMP3) mRNA.	0	0	0	0	0.7	0.1	0.1	0	0.1	0.2	0	0.1	0	0.1	0.1	0.1	0.3	0.3	0	0.1	0.4	2.9	23.8	0	0.5	0	0.1	0	0	0
Homo sapiens interferon-related developmental regulator 2 (IFRD2), mRNA.	2.4	1.2	1.8	0.6	0.4	0.6	0.9	0.4	0.5	0.5	0.2	0.5	0.5	0.6	1.7	2.2	1	1.1	0.6	0.8	1.9	1.1	2.1	3.3	0.7	0.7	0.3	0	0.7	0.7
anonymous mRNA	1.1	3.2	0.3	0.7	0.3	0.2	0.4	0.2	0	0.1	0.1	0.4	0.9	0.2	0.9	0	0.4	0.4	0.7	0.5	0.5	0.2	1	0.2	0.3	0.4	0	10.5	5.9	0
Homo sapiens cyclin D3 (CCND3) mRNA.	0.7	1.2	3.2	0.1	0	0	3	0.4	1.1	1.4	1.2	0.7	0.4	5.1	0.8	0.3	1.1	1	0.9	0.3	0.7	0.9	0.7	1.2	0.5	1	0.2	0.1	0.1	1.9
Homo sapiens protein phosphatase 1G (formerly 2C), magnesium-dependent, gamma isoform (PPM1G) mRNA.	1.9	0.8	2.7	4.5	0.2	0.9	1.2	0.5	0.8	1.9	0.5	0.7	0.9	0.8	1	0.8	0.9	0.9	0.6	0.4	1	0.4	0.9	1.2	1.3	0.9	0.5	0	0.3	0.7
Homo sapiens polymerase (RNA) II (DNA directed) polypeptide I (14.5kD) (POLR2I), mRNA.	0.4	0.7	0.7	1.8	0.2	2.1	0.8	0.4	3.2	2.3	1.6	1.1	0.6	0.5	1.5	2.2	1	0.8	0.3	0.3	1.4	0.6	1.2	0.8	0.8	1.4	0.4	0.1	0.5	0.5
Homo sapiens Cip1-interacting zinc finger protein (CIZ1), mRNA.	0.7	0.8	1.6	1	1.1	1.8	1.2	0.5	1.3	2.5	1.2	1.3	0.7	1.4	0.8	1.2	1.9	1.1	0.6	0.3	1.1	0.6	1.3	0.8	0.6	1.3	0.2	0	0.2	0.8
Homo sapiens matrix metalloproteinase 1 (interstitial collagenase) (MMP1) mRNA.	0	0	0	0	0	0	0	0	0	0	0	0	0	0	0	0	0	0.1	0	0.1	1	0	25.2	2	0	1.2	0	0	0	0
Homo sapiens serine/threonine kinase 12 (STK12), mRNA.	1.2	3.2	3.1	0	2.8	0.2	0.5	0.1	0.2	1	0.3	0.1	0	3.6	0.2	0.2	0.7	3	0.2	0.7	0.4	0.5	0.6	3.4	0.3	2.9	0.6	0	0	0.3
Homo sapiens pilin-like transcription factor (PILB), mRNA.	0.2	1.4	0.4	0.1	0.3	1.3	0.9	0.4	1.4	0.9	0.4	1.2	0.6	0.5	4.5	2.3	1.6	1.1	0.5	0.4	1.5	0.8	2.3	0.8	1.1	0.6	0.4	0.3	0.8	0.7
cell surface glycoprotein CD44 (CD44)	3.3	0.5	4	0	0.5	0.2	1.6	1.1	0.2	0.3	0	0.3	0.1	0.5	0.4	0.2	2.8	0.9	0.4	0.2	2.7	0.4	2.2	0.6	1.9	2.3	0	0.5	0	1.9
Homo sapiens mitogen-activated protein kinase kinase kinase 4 (MAP3K4), transcript variant 1, mRNA.	0.8	1.2	1.2	1.2	0.6	1.6	2.7	0.4	0.5	4.1	2.5	2.2	1.3	0.8	0.4	0.2	0.7	0.5	1.4	0	0.8	0.6	1.5	0.4	0.2	0.7	0.2	0	0.2	1.1
Homo sapiens hydroxyacyl-Coenzyme A dehydrogenase/3-ketoacyl-Coenzyme A thiolase/enoyl-Coenzyme A hydratase (trifunctional protein), beta subunit (HADHB) mRNA.	0.8	1	0.9	0.6	0.5	1.3	1.2	0.6	1.7	0.7	0.9	1.2	0.5	0.4	3.4	4.2	0.8	0.7	0.5	0.2	1.5	0.7	1.2	0.9	0.8	1.4	0.3	0.3	0.4	0.4
Homo sapiens proteasome (prosome, macropain) subunit, beta type, 7 (PSMB7) mRNA.	0.5	0.7	0.6	0.8	0.2	1.1	0.7	0.5	1	2	0.4	1	0.3	0.7	0.8	0.7	0.9	0.4	0.6	0.2	2.5	0.8	3.6	2.7	0.8	1.4	0.2	3.2	0.2	0.5
RYK=related to receptor tyrosine kinase	2.2	0.5	0.6	1.5	0.4	0.5	1.9	1.2	0.4	0.9	0.3	0.9	0.9	0.7	1.2	0.9	3.3	1.7	1.2	0.3	0.9	0.7	1.4	0.8	1.8	1.1	0.3	0	0.4	1.4
Homo sapiens cytochrome P450, subfamily I (dioxin-inducible), polypeptide 1 (glaucoma 3, primary infantile) (CYP1B1) mRNA.	0.5	0.1	0.1	0.2	0.3	0.1	1.6	0.5	0.1	0.3	0.1	4.8	0.2	0.7	0.8	0.2	0.9	0.5	0.2	0.1	4.7	0.6	4.5	0.1	0.4	0.5	0	5.5	0	1.5
Homo sapiens adenine phosphoribosyltransferase (APRT), mRNA.	0.9	1.3	3.6	0.2	0.4	0.6	2.2	0.6	1.1	1	0.7	1.1	0.5	1	0.5	0.5	1.4	1.3	0.5	0.9	1	0.4	1	1.5	0.5	1.8	0.9	0.1	1.1	1.3
Homo sapiens DKFZP564B167 protein (DKFZP564B167), mRNA.	0.1	3.9	0.4	4.4	0.6	1.4	0.7	0.8	0.8	1.8	0.8	0.8	0	0.6	1.9	1.9	0.5	0.7	0.2	0.7	0.7	0.4	1.4	0.4	0.4	0.5	0.7	0.7	1.2	0.6
thyroid autoantigen (truncated actin-binding protein)	3.8	0.8	0.8	0.3	0	0.1	0.5	0.3	0.2	0.2	0.3	0.4	0.1	0.9	0.3	0	0.7	0.6	0.8	0.7	1.2	0.3	1	5.9	0	5.6	1.6	0	2.1	0.6
Homo sapiens F-box protein Fbw2 (FBW2), mRNA.	0.8	1.4	2.4	0.9	2.6	0.6	3	0.6	0.4	2	0.4	0.8	0.8	2	1.1	0.4	1.3	0.6	0.5	0.4	0.7	0.4	0.6	0.9	0.2	1.8	0.2	0.2	0.9	1
Homo sapiens HN1 protein (LOC51155), mRNA.	2.3	0.6	1.7	3.6	0.3	0.4	0.9	0.1	0.2	4.1	0.4	0.1	0.4	0.8	0.1	0.5	0.5	0.8	0.7	0.5	0.6	0.2	0.7	2.7	0.2	4.3	1	0.1	0.6	0.7
Homo sapiens splicing factor (CC1.3) (CC1.3) mRNA.	0.7	0.6	0.8	0.3	0.6	1.8	1.9	0.4	1.6	2.4	2.4	1.6	1.4	1.5	0.6	0.6	2	1	0.9	0.4	0.7	0.9	1.2	0.7	0.6	0.8	0.2	0	0.4	0.8
Homo sapiens imogen 38 (IMOGN38) mRNA.	0.6	1.4	1.4	1	1	1	2.3	0.5	0.9	1.9	0.9	0.8	1.4	2.3	1.6	1	1.9	1.2	0.7	0.3	0.4	0.4	0.3	0.2	1	0.9	0.4	1	0.7	0.9
antisecretory factor-1	3.5	0	4.6	1.3	0	0.3	0	0	0	0.3	0	0.3	0	1.5	0	0.9	0	0.6	4.2	0	0	1.6	3	0.9	0.3	1.8	2.9	1.6	0.5	0
Homo sapiens mRNA for repressor protein, partial cds.	0.6	0.9	0.9	0.4	0.5	1.2	1.8	0.6	1.1	3.2	0.9	1	0.3	0.6	0.9	1	2.5	1.8	0.8	0.6	1.4	0.5	0.9	1.2	0.8	1.7	0.5	0	0.5	0.7
Human intercrine-alpha (hIRH) mRNA, complete cds.	0	0.2	0.9	0.1	1.1	0	2.1	2.3	0	0.1	0	0.2	0	0.4	0.3	0.4	1.6	1.1	0	0.1	1.2	2.5	14.7	0	0.3	0	0.1	0	0.1	0.1
fvt1	2.1	1	1.1	0.7	0.1	1.8	1	0.6	2.7	1.1	0.8	1.5	1	0.8	0.8	0.2	0.9	0	1.6	0.1	0	2	1.2	0	3.6	0.4	0.1	1.1	0.6	1.1
(clone CC6) NADH-ubiquinone oxidoreductase subunit	0.6	0.9	0.9	0.4	0.4	1.9	0.8	0.8	1.1	1.2	0.7	1	0.7	0.6	4.9	3.3	1	1.5	0.6	0.4	0.7	0.3	0.8	1	0.5	1.3	0.7	0.2	0.5	0.4
Homo sapiens GABA(A) receptor-associated protein (GABARAP), mRNA.	0.4	0.6	1.5	0.9	0.5	1.8	1.2	0.5	1.8	2.4	1	1.5	1	0.5	0.7	1	0.8	0.4	0.6	0.3	3.6	0.8	2	1.8	0.7	0.9	0.2	0.1	0.2	0.6
Homo sapiens TANK-binding kinase 1 (TBK1), mRNA.	0.7	1.1	2.1	1.8	1	1.4	3.9	0.5	0.9	1.4	0.8	1.1	1.3	0	0.6	0.5	1.4	1	2.7	0.4	0	0.4	0.7	0.7	0.6	1.2	0.2	0	0.7	0.8
Homo sapiens polymerase (DNA-directed), alpha (70kD) (POLA2), mRNA.	2.7	1.6	2.5	1	0.9	1.4	1.4	0.3	2.1	0.5	0.5	0.7	0.2	1.8	0.6	0.7	1.5	2.1	0.8	0.4	0.4	0.3	0.7	1	0.4	2	0.1	0.1	0.4	0.8
Homo sapiens similar to C. elegens hypothetical 55.2 kD protein F16A11.2 (DJ149A16.6), mRNA.	1.1	1.3	1.8	0.5	0.1	1.2	1.4	0.9	1.5	1.3	0.7	1.2	0.7	0.8	1.2	1	1.3	1.1	0.8	0.6	0.9	0.5	1.1	1.1	0.4	2	0.7	0.3	1.5	0.9
anonymous mRNA	1.6	1.1	0.9	0.7	0.5	0.7	3	1.2	0.7	1.2	0.5	0.9	1	2.8	0.5	0.3	1.3	0.9	0.7	0.6	0.6	0.4	1	0.7	0.9	1.6	0.4	0.7	1.3	1.3
UbA52	1.4	0.7	2.7	0.3	0.6	2.1	1.7	0.6	2.7	2.2	0.8	0.6	0.3	1.1	1.2	1	1.5	1	0.2	0.8	0.2	0.4	0.8	0.4	0.7	1	0.7	0.2	0.5	1.8
Human mRNA for Diff6, H5, CDC10 homologue, complete cds.	0.6	0.9	0.4	0.8	0.5	0.4	0.7	0.4	0.6	0.9	0.3	1.1	0.8	0.4	5	1.6	2.3	1.1	1.1	0.5	1.3	0.6	1.8	1.6	0.5	1.9	0.5	0	0.5	0.9
Homo sapiens mRNA for inositol 1,4,5-trisphosphate 3-kinase isoenzyme, partial cds.	0.9	0.7	0.9	0.3	0.2	0.6	0.8	1.1	0.6	1.6	0.6	1.4	0.6	0.6	0.5	0.5	2.5	1	1.6	0.5	1.5	1.9	1.4	1.6	0.7	1.3	0.2	0	0.5	3.5
Homo sapiens SWI/SNF related, matrix associated, actin dependent regulator of chromatin, subfamily e, member 1 (SMARCE1) mRNA.	1.5	1.9	1.9	0.7	0.9	0.4	2	0.5	0.5	1.2	0.3	0.6	0.5	2.4	0.9	0.9	2	1.3	1.6	0.7	0.7	0.4	0.7	0.9	0.5	1.9	0.2	0.3	0.7	0.9
Human brain mRNA for photolyase homolog, complete cds.	0.8	0.6	0.6	2.8	0.3	1.4	1.1	0.4	1	2.7	1.8	1.2	0.6	2.4	0.5	0.6	2.6	1.2	0.9	0.2	0.3	0.8	0.6	0.5	0.6	1.4	0.3	0.5	0.3	1.1
elastin	0	0.9	0.1	0.3	0.1	0.5	0.6	1.4	0.7	1.6	0.7	2	0.3	0.1	0.8	0.3	2.6	1.4	0.9	0.6	3.6	1.1	6.1	0.6	0.5	0	0.1	0	0.1	2.1
Homo sapiens Ras homolog enriched in brain 2 (RHEB2) mRNA.	0.4	0.7	0.4	0.8	0.5	2.6	1.7	0.5	1.1	2.9	1.6	1.5	0.9	0.7	1	0.9	1.2	0.5	2.1	0.1	1.2	0.8	1.5	0.7	0.5	1	0.2	1.2	0.3	0.5
Homo sapiens prolactin regulatory element binding (PREB), mRNA.	0.6	0	1.4	0.6	0.3	0.9	0.4	0.5	0.8	1.1	0	0.7	0.8	1.1	1.2	3	2.2	0.9	1	0.8	3	0.6	2.8	1.4	0.9	0.8	0.3	0.3	1	0.6
Homo sapiens cell division cycle 10 (homologous to CDC10 of S. cerevisiae) (CDC10) mRNA.	0.5	0.2	0.5	0.4	0.2	4.5	1.3	0.6	6.5	2.7	1.5	0.9	0.5	0.9	0.5	0.2	0.9	0.5	0.4	0.1	0.9	0.5	0.8	0.5	0.6	0.7	0.1	1.5	0.1	0.5
fibronectin (FN precursor)	0.1	0.6	0.1	0	0	0.3	0.1	0	0.1	0.1	0.1	0	0	0	0.1	0	0.1	0.2	1.2	0	8	1.1	6.3	7.8	0.6	1.6	0.1	0	0.5	1.1
Homo sapiens diptheria toxin resistance protein required for diphthamide biosynthesis (Saccharomyces)-like 2(DPH2L2) mRNA.	1	0.5	2.1	0.5	0.6	1.9	2.1	0.5	1.9	2.4	1.1	0.7	1.1	0.9	1	1.4	1	0.9	0.6	0.5	0.5	0.4	0.6	0.7	0.2	2.5	0.7	0.1	1.1	0.7
Homo sapiens small inducible cytokine subfamily B (Cys-X-Cys), member 6 (granulocyte chemotactic protein 2) (SCYB6b) mRNA.	0	0.1	0.1	0	0.3	0	10.9	0	0	0.1	0	0	0.1	0	0.1	0	0.1	1	0	0	0	0	14.2	0.4	0	2.1	0	0.1	0.1	0.3
NMB	0.1	0.4	9.3	0	0.4	0.1	1.4	2.3	0.3	0.1	0.2	1.2	0.1	0.4	0.5	0.3	0.5	0.7	0.7	0.1	4.7	1.3	2.2	0.1	0.7	0.2	1.6	0	0	0.3
Homo sapiens antigen NY-CO-7 (NY-CO-7) mRNA, complete cds.	0.3	0.6	0.8	0.5	0.3	2	1.3	0.7	1.3	1.9	1.8	1	1.1	0.5	1.5	2.3	1.9	1.5	0.4	1	0.3	0.5	0.6	0.4	0.7	1	0.6	0.7	0.6	1.9
Homo sapiens EAP30 subunit of ELL complex (EAP30), mRNA.	1.1	0.9	1.4	0.8	0.3	1	1.1	0.5	1.1	1.4	0.3	1.1	0.6	0.8	1	1.2	1	0.9	0.7	0.5	1.2	0.6	1.3	1.2	0.9	1.4	0.3	3.8	0.6	1
Homo sapiens protein kinase, interferon-inducible double stranded RNA dependent activator (PRKRA), mRNA.	1	0.2	0.8	3	0.4	1.5	1.2	1.1	1.1	2	1	1.3	1	1	0.9	1.3	0.9	0.3	0.8	0.2	1.7	0.8	1.8	0.8	0.5	0.8	0.2	1.5	0.1	0.6
Homo sapiens matrix metalloproteinase 10 (stromelysin 2) (MMP10) mRNA.	0.1	0.4	0.4	0	0.1	0.1	0.3	0.1	0.1	0.1	0.1	0.2	0	0.1	0	0.1	4	0	1.2	0	0.2	0.9	4.7	13.5	0	1.7	0.3	0.7	0	0.7
Homo sapiens poly(A)-binding protein, cytoplasmic 4 (inducible form) (PABPC4), mRNA.	1.6	1.1	3	2.3	0.9	0.6	1.8	0.6	0.4	1.4	0.4	1.1	0.5	1.1	1	1.8	0.8	0.6	0.8	0.5	1	0.6	0.8	1	1.5	1.4	0.3	0.1	0.6	0.6
Homo sapiens CGI-34 protein (LOC51612), mRNA.	0.1	0.5	0.3	1.1	0.8	2.6	2.8	0.4	1.2	3.1	1.9	1.5	1.5	1.2	0.8	0.6	1.1	0.7	1.9	0.2	0.7	0.4	0.8	0.7	0.8	0.5	0.2	0.6	0.2	0.8
aldehyde dehydrogenase 6	2.4	0	0.2	0.3	0.2	0.5	0.4	0.6	0.1	0.1	0.4	2.1	0.2	0	0	0.2	1.5	2.3	0.8	0.1	0.5	0	1.5	0.3	0	14.5	0	0	0.1	0.5
Human mRNA for KIAA0280 gene, partial cds.	0	0.2	0.2	0.4	0.4	1.4	1.1	0.1	2	2.4	1.8	0.1	1.3	1.9	0.8	0.9	3.3	1.7	0.4	1.1	0.5	0.7	0.8	0.6	1.4	1.6	0.6	0	0	2.6
Homo sapiens putative nuclear protein (LOC51307), mRNA.	0.9	0.3	0.6	1	0.6	2.5	0.7	0.3	1.2	2.1	1	1.2	0.5	0.8	1	1.6	1.2	0.5	0.6	0.3	1.7	0.8	1.5	1.4	0.8	1.3	0.1	2.6	0.2	0.8
collagenase (E.C. 3.4.24)	0	0	0	0	0	0.3	0.2	0	0.2	0.3	0	0.2	0.2	0	0	0.1	0	0	0	0.2	0	0	27.4	0.9	0	0	0	0	0	0
Homo sapiens polymyositis/scleroderma autoantigen 1 (75kD) (PMSCL1) mRNA.	0.6	1	1.2	2.1	0.6	0.5	1.9	0.4	0.6	1.1	0.6	0.9	0.4	1.8	0.7	0.5	0.9	0.6	0.7	0.2	0.7	0.2	1	0.6	0.3	0.5	0.7	7.8	0.3	0.9
Homo sapiens acidic protein rich in leucines (SSP29) mRNA.	2.8	1.4	4	0.4	0.9	0.4	1.1	0.5	1.2	1	0.3	0.7	0.3	3.7	0.2	0.2	0.6	0.3	0.6	0.2	1.7	0.9	1.2	0.8	2.8	0.7	0.3	0.1	0	0.5
Homo sapiens protein phosphatase 2 (formerly 2A), regulatory subunit B'' (PR 72), alpha isoform and (PR 130), beta isoform (PPP2R3) mRNA.	0.5	0.3	0	1.1	0.4	0.9	0.4	0.8	2.3	0.8	0	0.3	0.1	0	2.3	7.4	2	0.9	1	0.3	0.7	0.3	0.6	0.3	3	2.7	0.4	0	0.1	0.4
Homo sapiens protein expressed in thyroid (YF13H12), mRNA.	1.2	0.4	0.5	0.1	0.3	0.6	0.7	0.4	0.5	0.8	0.3	0.4	0.4	0.3	0.5	0.7	1.6	1.9	0.5	1.5	0.9	0.5	0.7	1.3	0.2	2.1	8	0.4	0.9	1.6
H.sapiens mRNA for M phase phosphoprotein 10.	1	1.2	1.8	0.6	0.6	1	2	0.8	1.6	2.4	0.8	1.5	1.2	1.5	0.9	0.9	1.4	1.2	0.9	0.1	0.8	0.4	1.1	1.1	0.6	1	0.2	0.8	0.2	0.3
Homo sapiens nibrin (NBS) mRNA, complete cds.	0.6	0.3	0.8	0.7	0.5	0.3	1.4	0.5	0.5	0.6	0.2	0.9	0.5	0.7	1.1	0.6	2.6	1.4	0.3	0.4	1.2	1.3	1.8	2.6	0.6	4.6	0.2	1.1	0.5	1.1
cathepsin B	0.2	0.9	2.3	0	0.3	0.1	0.3	0.3	0.2	0.3	0	0.4	0	0.1	0.7	0.6	0.8	0.9	0.3	1	6.5	1.1	2.6	3.7	0	0.5	3.4	0.4	0	2
Homo sapiens serine/threonine kinase 3 (Ste20, yeast homolog) (STK3) mRNA.	1.5	0.4	0.2	0.8	0.1	0.5	1.1	0.6	0.6	0.4	0.2	0.9	0.6	0.3	0.8	0.8	2.5	0.6	3.2	0.3	2	1	2.1	1	1.9	1.6	0.2	2.5	0.3	1.1
acid finger protein	3.2	2	2.2	1.1	0.5	0.4	1.6	3.7	0.7	1.7	0.4	0.2	3.1	0	0.4	0.5	0.4	0.3	1.9	0.4	1	0	1.1	0.5	0	0.6	0.9	0.6	0.1	0.6
Homo sapiens holocytochrome c synthase (cytochrome c heme-lyase) (HCCS) mRNA.	1.3	0.7	1.2	0.6	0.3	0.6	1.3	0.7	0.1	0.6	0.3	0.5	0.6	0.7	1.1	1.7	1	1.4	0.8	0.3	1.5	0.8	2.1	3.1	0.7	2.7	0.7	0.8	0.5	1.2
lecithin-cholesterol acyltransferase upstream sequence	0.4	0.7	0.6	0.4	0.5	0.7	1.2	0.4	1.2	0.3	0.5	1.2	0.4	0.4	2.6	1	2.4	1.3	1.6	0.5	2.2	0.7	2.1	2	1.1	1.5	0	0.1	0.6	1.5
Homo sapiens clathrin, light polypeptide (Lca) (CLTA), transcript variant brain-specific, mRNA.	0.8	0.4	1.4	0.6	0.2	1.3	1.1	0.5	1	1.5	0.8	1.1	0.5	0.6	0.4	0.2	0.7	0.4	1	0.2	2	0.5	1.7	1.8	0.6	1.2	0.4	6.4	0.2	0.6
Homo sapiens PCTAIRE protein kinase 1 (PCTK1) mRNA.	0.4	1.2	0.7	0.6	0.6	1.9	0.6	0.4	1	1.6	0.7	0.5	0.3	0.6	2.7	3.7	0.7	0.6	0.5	0.3	2.2	0.7	1.8	1.5	0.5	2	0.3	0.1	0.2	1
Homo sapiens fibulin 1 (FBLN1), splice variant C, mRNA.	0.2	0	0	0	0	0	0	0.5	0.2	0.3	0	0.4	0.3	0	0.3	0.1	2.3	0.8	16.8	0.5	0	0.5	5.8	0	0.4	0	0.1	0	0	0.4
Homo sapiens retinoic acid receptor, gamma (RARG) mRNA.	1.7	0.1	0.4	0.2	0.3	0.4	0.8	3.2	0.2	0.5	0.4	0.7	0.3	0.4	0.7	0.4	2.9	0.8	0.6	0.4	6.1	1	4.8	0.8	0.5	0.3	0.1	0	0	0.9
Human clone 23693 mRNA sequence.	1.2	0.4	0.9	0.5	0.6	0.8	1.1	0.2	0.5	0.6	0.7	0.3	0.3	0.4	1.2	1.4	1	0.5	0.8	0.2	2.2	0.8	2.8	1.4	1	3.2	0.2	3.6	0.9	0.4
acid sphingomyelinase (SMPD1)	0.1	0.5	0.5	0.2	0.1	1.4	0.5	0.3	1.9	0.9	0.5	1.3	0.5	0.5	1.1	0.7	0.8	0.3	0.8	0.2	5.2	0.5	3.9	2.2	0.5	0.6	0.8	1.3	1.5	0.5
clone pJS3 interferon gamma receptor accessory factor-1 (AF-1)	0.7	0.5	1.8	2.3	0	0.8	0.8	1.1	1.4	2.3	2.6	0.9	0.6	0.6	0.4	0.5	1.4	1	0.9	0.6	1.1	1.3	1.4	1.9	0	0.3	1.7	0	0	1.2
Homo sapiens putative GTP-binding protein similar to RAY/RAB1C (RAYL), mRNA.	0.2	0.7	0.5	1.5	0.6	1.6	1.5	0.5	2.2	2.8	1.5	2.2	3.6	1	1.1	0.5	1.6	1.3	0.4	0.5	0.4	0.2	0.5	0.7	0.3	0.6	0.2	0.3	0.2	0.8
Homo sapiens nuclear RNA helicase, DECD variant of DEAD box family (DDXL) mRNA.	1	1.1	2.9	3.3	0.6	0.6	2.8	0.2	0.9	1.5	0.8	0.5	0.3	2.8	0.4	0.3	1.1	1	0.6	0.3	0.8	0.9	1.1	1.3	0.2	0.6	0.4	0.4	0.5	0.7
anonymous mRNA	0.4	0.8	9.3	0	0.1	0.1	0.9	0.4	0.4	0.7	0.6	0.4	0.1	0.4	0.5	5.2	1	2	0.1	0.2	0.7	0.8	1.1	1	0.8	0.2	1	0	0.2	0.6
MAP kinase kinase 4 (MKK4)	1.1	1.8	2.7	0.9	1.3	0.8	0.9	0.7	0.8	1.3	0.6	0.3	0.9	0.8	1.4	1.3	0.8	1.1	1.5	0.5	0.8	0.1	1	1.2	0.6	1.5	0	0	1.3	2.1
Homo sapiens phosphatidylinositol glycan, class C (PIGC) mRNA.	0.7	1.3	1.3	0.9	1	0.6	2.2	1.5	0.7	1.2	0.5	1.1	1.1	1.8	0.4	0.5	1.8	1.2	1.2	0.5	1	0.4	0.8	0.5	0.4	1.2	0	2.8	0.6	0.9
Homo sapiens HIRIP5 protein (HIRIP5), mRNA.	0.3	0.5	0.8	1	0.4	1.6	0.9	0.8	1	2.1	0.9	1.7	1.1	0.6	2.8	3.3	1.3	0.6	0.8	0.1	1.1	0.5	1.1	0.8	2.3	0.4	0.4	0.2	0.2	0.6
Homo sapiens calpain, large polypeptide L2 (CAPN2) mRNA.	3.6	0.1	0.4	0.4	0.2	0.7	0.9	0.6	0.7	0.6	0.4	0.7	0.5	0.2	0.6	0.4	1.2	0.4	0.5	0.7	4.5	0.6	2.8	1.7	0.4	3.6	0.4	0.4	0.1	1.6
Human mRNA for KIAA0376 gene, partial cds.	0	0.9	1	2.1	0.5	1.5	1.4	0.3	1.1	2.8	0.9	1.4	1.4	1.1	1	0.4	1.7	0.9	1.4	0.5	1.6	0.7	1.2	1.2	0.4	0	0.4	0.2	0.7	1.5
Homo sapiens chaperonin containing TCP1, subunit 7 (eta) (CCT7) mRNA.	1.6	0.9	1.3	1.4	0.2	1.3	1.1	0.4	1.1	2.2	1	0.9	0.8	0.9	1.1	1.7	1.6	1.1	0.5	0.5	1	0.7	1.1	1.3	0.7	1.8	0.4	0.2	0.6	0.7
Homo sapiens ubiquitin specific protease 20 (USP20) mRNA.	0.2	0.8	1.1	0.9	1	1.7	2	0.4	1.6	2.2	2.1	1.4	1.7	2.7	0.4	0.4	1.3	1.2	0.5	0.6	0.2	0.3	0.3	0.5	0.7	0.9	0.2	0.8	0.7	1.1
Human zinc-finger domain-containing protein mRNA, partial cds.	0.1	0.3	0.1	0.3	0.1	0.6	0.1	0.2	0.1	1.9	0.1	0.3	0.2	1.2	2.9	0.9	0.4	0.4	0.5	0.1	8	0.2	5.9	0.1	0.2	0.4	0.4	1	0.1	2.7
N-benzoyl-L-tyrosyl-p-amino-benzoic acid hydrolase alpha subunit (PPH alpha)	0	4.4	10.4	0.2	0	0.2	1	0	0.2	0.3	0.3	0.4	0	0	0	0.9	0.2	2.8	0	0.4	0	0.1	0.3	0.1	0.2	0.1	7.3	0	0	0.3
Homo sapiens CD97 antigen (CD97) mRNA.	0.2	0.1	3.3	0	0.1	0.3	5.7	0.2	0.8	0	0	0.9	0.1	0.2	0.6	0.5	3.2	1.2	0.6	0.4	1.2	0.6	1.2	0.2	2.5	0.3	0.7	2.5	0	2.4
Homo sapiens GDP dissociation inhibitor 2 (GDI2), mRNA.	2.4	0.8	2.4	0.4	0.5	1	2.1	0.7	1.1	1.6	0.5	0.9	0.6	1.2	0.5	0.4	0.6	0.5	0.7	0.3	2.4	0.7	2.1	1.5	1.2	1.4	0.4	0.3	0.3	0.6
H.sapiens DNA for muscle nicotinic acetylcholine receptor gene promotor, clone ICRFc105F02104.	6.2	0	0.7	2	0.2	0.4	0.2	2.4	0.4	2.3	0.2	1.1	5.5	0.4	1	0.8	0.7	0.3	2.7	0.3	0.2	0.4	0.2	0.3	0.1	0.5	0	0.2	0.1	0.2
G protein-coupled receptor kinase (GRK5)	0.6	0.6	2.1	1.7	0.1	0.8	4	0.4	0.5	2.6	0.5	0.9	1.2	0.2	0.5	0	0.5	0.5	3.1	1.4	0.1	1.5	0.3	0.8	0.3	0.1	0.4	0	0.5	3.9
Homo sapiens tetratricopeptide repeat domain 4 (TTC4) mRNA.	0.8	0.5	1	0.9	0.3	1.3	1.1	0.5	1.8	1.8	0.9	1.6	1.1	0.6	1.5	1.8	1.9	1.5	0.6	0.3	1.4	0.7	1.2	1	0.9	1.5	0.3	0.2	0.5	0.5
Homo sapiens mRNA for KIAA0530 protein, partial cds.	0.5	0.7	0.4	0.2	0	1.1	1.7	0.6	1.1	7	0.8	1.1	1	0.9	0.6	0.1	1.1	0.3	1.6	0.5	0.3	1	0.4	0.4	0.7	1.4	0.4	3.4	0.2	0.5
tra1 human homologue of murine tumor rejection antigen gp96	2.1	1.1	2.1	0.6	0.1	1.1	0.9	0.3	1.4	0.8	1.9	1.5	1.1	1.1	0.2	0.5	0.6	1	1.2	1	0.2	1.1	0.7	1	0.7	1	2	0.4	1.1	1.1
Homo sapiens solute carrier family 4, sodium bicarbonate cotransporter, member 4 (SLC4A4) mRNA.	0	0.3	0	0	0	4.2	0.4	0.2	1.8	0.9	5.6	5.1	0.6	0.5	0.3	0.1	0.1	0.6	0	0	0	0.1	0.1	0	0.1	1.3	0.7	6.4	0	0.2
Homo sapiens thyroid hormone receptor coactivating protein (SMAP) mRNA.	0.3	1.2	1	0.8	0.9	1.9	1.1	0.4	1.5	2.6	1.2	1.3	2.2	1.8	0.5	0.6	2.3	2	1.2	0.5	0.4	0.4	0.6	0.6	0.2	0.8	0.3	0.2	0.3	1
Homo sapiens serine/threonine protein kinase MASK (LOC51765), mRNA.	1.9	0.5	1.1	0	0.9	0.2	2.5	0.1	0	0	0.7	0.3	0.5	4.5	0.1	0	4.1	0.4	3.9	0.1	1.2	0.4	0.1	0	2.7	2.9	0.1	0	0	0.8
Homo sapiens inositol polyphosphate-1-phosphatase (INPP1) mRNA.	0.2	1	0.7	2.1	0.2	3	1.2	0.5	4.1	1.9	0.7	1.3	0.8	0.3	0.7	0.6	1.4	1	0.3	0.2	1.2	1.1	1.3	0.9	0.8	0.4	0.5	0.2	0.6	0.9
Homo sapiens protein tyrosine phosphatase, receptor type, F (PTPRF) mRNA.	1.7	0.8	0.3	0.2	0.1	1.5	0.1	1.6	1.6	2.6	0.2	0.5	0.5	0.7	0.1	0	1.8	1	3.4	0.4	0.2	0.4	0.2	2.2	0.4	3.9	0.6	0.1	2	0.9
Homo sapiens antizyme inhibitor (LOC51582), mRNA.	0.6	0.7	1.7	0.8	0.9	1.3	2.4	0.4	1.1	1.7	0.5	0.5	1.1	1.3	0.3	0.2	0.5	0.4	6.6	0.3	1.2	0.6	1.5	0.6	0.7	1.3	0.1	0	0.3	0.5
ferredoxin	0.4	0.9	0.5	0.4	0.1	1.2	1	0.5	1.2	1.1	0.4	0.9	0.6	0.8	1.7	2.2	0.8	0.8	6.2	0.2	0.7	0.3	1.2	0.5	0.3	0.9	0.3	0	2.6	1.2
Homo sapiens putative transmembrane protein (NMA), mRNA.	0.2	1.2	0.2	0.4	0.3	1	4.6	0.4	2.1	0.5	0.4	5.5	0.7	0	1.7	0.1	2.2	0.3	0.9	0.1	1.8	0.3	0.2	1.2	1.8	0.7	0.1	0	0.3	0.7
Homo sapiens KIAA0663 gene product (KIAA0663), mRNA.	1.2	0.2	1	1.4	1.4	1.7	5.9	0.6	0.4	2.4	2.1	1	1.2	3.7	0.4	0.2	0.5	0.2	1.7	0	0.8	0.5	0.5	0.4	0.3	0	0	0.1	0	0.1
DNA of undetermined origin found 5' to NCA	0.7	0.1	1	0.3	0.3	2.9	1.9	5.7	4.6	0.8	0.9	1.2	0.9	0.9	0.3	0.1	0.6	2.2	0.1	0.5	0.3	0.3	0.5	0.2	0.7	1.1	0.9	0	0.1	0.2
Homo sapiens transcriptional intermediary factor 1 gamma (TIF1GAMMA), mRNA.	2.3	0.1	1.1	2.3	0	0.1	0	0.3	0.1	0.4	0	0.5	0	1.7	0	0	0	0.1	0.1	0.4	1.9	1.8	2.6	2.3	9.6	0.8	0.8	0	0	0.7
Homo sapiens down-regulated in adenoma (DRA) mRNA.	0	0	0.1	0	0	0.3	0	0.1	0	0	0	0.2	0	0	0	0	2.2	1.4	0	1.5	0	0	0	0	0	0	24.2	0	0	0
neurofibromatosis 1 (NF1)	1.5	0.5	0.6	0.8	0.1	2.4	0.8	1.1	2.1	2.6	0.6	1.6	1	0.6	0.9	0.1	1.7	1	1.7	0.1	1.4	0.3	1.7	0.6	0.8	2.3	0.3	0	0.4	0.5
Homo sapiens protein phosphatase 1, catalytic subunit, beta isoform (PPP1CB) mRNA.	3.6	0.4	0.3	0.4	0.7	1.9	0.8	1	0.4	1	0.9	1.5	0.9	0.5	1.1	1.1	1.4	0.5	2.2	0.4	0.4	0.3	0.6	0.5	4.6	1.6	0.1	0	0.2	0.6
ERF-1 3' end	3.1	0.2	1	0.1	0.1	0	0.1	0.7	0.3	0.9	0	0.3	0	1.1	0.3	0	0.7	0	0.1	0.2	1.2	3.6	5.9	0	8.9	0	0.2	0	0.2	0.6
Homo sapiens integrin, beta 5 (ITGB5) mRNA.	1.1	0.4	0	0.1	0.2	0.2	0.7	0.4	0.4	0.2	0.2	0.8	0.1	0.1	0.6	0.2	1.3	0.5	0.7	0.2	10.3	0.6	6.8	0.9	0.4	2.1	0.1	0	0.3	0.4
Homo sapiens amyloid beta (A4) precursor protein-binding, family B, member 1 (Fe65) (APBB1) mRNA, and translated products.	0.1	0.1	0.3	0.2	0.1	5.8	0.4	0.1	6	5.6	4.3	0.8	0.7	0.7	0.6	0.4	0.9	0.4	0	0.1	0.4	0.2	0.4	0.4	0.3	0.2	0	0.1	0	0.3
elongation factor 2 homologue	1.7	0.8	1.7	0.6	0.2	1.5	1.4	0.3	0.8	2.6	0.6	1	0.3	0.8	0.9	0.9	1.1	0.8	0.6	0.2	2.3	0.5	1.1	2.2	0.8	2.2	0.3	1.2	0.2	0.5
Homo sapiens tyrosylprotein sulfotransferase-1 mRNA, complete cds.	0.6	1.9	0.2	0.8	0.1	1.3	1.1	0.4	1.4	2.6	0.7	0.7	1.1	0.1	0.2	0.2	1.6	0.6	0.6	0.1	2.7	0.2	4.8	1	1.1	0.5	0	0.1	2.7	0.6
Homo sapiens glucan (1,4-alpha-), branching enzyme 1 (glycogen branching enzyme, Andersen disease, glycogen storage disease type IV) (GBE1) mRNA.	0.4	1.2	0.2	0.3	0.5	0.3	0.7	1.3	0.3	0.6	0.4	0.8	0.6	0.4	3.2	2.6	2	0.8	0.7	0.2	2.3	1.2	3.7	1.4	0.2	1.8	0.1	0.2	1	0.5
(clones 2/10)	0.1	1.1	3	0.2	0.6	0.1	11.8	0.3	0.1	0.5	0	0.1	0.1	0	0.5	0.3	0.4	0	1.1	0	1.2	0.3	1.7	0.3	0	1.9	0.3	1.1	0.7	2.2
NAD(H)-specific isocitrate dehydrogenase alpha subunit precursor	0.7	0.6	0.4	1	0.3	1.2	0.6	0.7	0.2	1.6	0.6	2.1	0.7	0.9	1.4	1.4	2.2	1.2	1.1	1.1	1.3	0.9	1	0.5	0.5	0.5	1.2	0	2.2	1.7
Homo sapiens hydroxyprostaglandin dehydrogenase 15-(NAD) (HPGD) mRNA.	0.9	0	0.2	0	0.1	0	0.6	0.8	0	0	0	1.1	0.5	0.5	0.1	0	2	2	14.9	0.7	0	0.4	0	0	0.6	0.1	0.3	0.3	2.8	1.2
laminin B2 chain	1.2	0.9	0.6	0.4	0.2	0.1	0.2	0.5	0.1	0.4	0.1	0.6	0.3	0.3	1	0.7	1.6	1.1	2.4	0.3	2.8	1.5	4	1.9	1.7	4.2	0.2	0.1	0.4	0.4
Homo sapiens type I transmembrane receptor (seizure-related protein) (PSK-1), mRNA.	0.1	0	0	0.3	0	8	0.1	0	1.5	6.2	3.8	1.3	3.8	0	0	0	0.6	0.5	0.1	0.5	0.3	0	0.2	0.6	0.1	1.6	0.1	0	0	0.1
Homo sapiens clone 23582 mRNA sequence.	0	0.1	0	0	0.1	12.4	0.9	0	1.6	10.7	0.4	1.8	1	0	0	0	0.4	0	0.2	0	0	0.1	0	0	0	0.1	0	0	0	0.2
Homo sapiens KIAA0442 mRNA, partial cds.	0.5	0.4	0.3	0.2	0.2	1.4	0.6	0.6	1.1	13.3	0.7	0.9	0.8	0.7	0.3	0.7	1	0.6	0.1	0.5	0.3	0.3	0.4	0	0.4	0.1	0.4	1.3	0.7	1.1
Homo sapiens Sjogren's syndrome nuclear autoantigen 1 (SSNA1), mRNA.	0.6	1.6	2.8	1.1	0.5	2.3	1.4	0.4	2.3	1.4	0.9	1.5	0.5	0.9	1.1	1	1.4	1	0.4	0.5	0.9	0.6	0.7	1.6	0.9	0.6	0	0	0.5	0.6
Homo sapiens transgelin 2 (TAGLN2) mRNA.	1.1	0.4	0.6	0.7	0.2	0	2.2	0.6	0	0	0	0	0	0.4	1.3	0.6	3.1	1.1	1.6	0.8	2	1.1	2.1	5.2	1	0.7	0.1	0.4	0.1	2.6
Homo sapiens clone 24816 mRNA sequence.	0	0	0	0.1	0	8.5	0	0	1.2	18.7	0.5	0.9	0.1	0	0	0	0	0	0	0	0	0	0	0	0	0	0	0	0	0
Homo sapiens interferon-induced protein 75, 52kD (IFI75) mRNA.	1.4	0.2	8.6	0.1	0.2	0.1	4.9	0.1	0.4	0.2	0.1	0.4	0.3	1	0.6	0.2	0.8	0.6	0.6	0.2	1.2	0.7	1.3	1.3	1	1.5	0.2	0	0.2	1.4
Homo sapiens transmembrane protein TENB2 (TENB2), mRNA.	0	0	0	0.1	0	6.2	0	0	9.1	10.5	1.6	1.6	0	0	0.1	0	0.1	0.3	0	0.1	0	0.1	0	0	0.2	0	0	0	0	0
Homo sapiens BCL2/adenovirus E1B 19kD-interacting protein 3 (BNIP3), nuclear gene encoding mitochondrial protein, mRNA.	0.4	2.1	0.1	0.3	0.2	4.8	0.3	0.8	2.4	2.3	2.5	1.1	0.9	0.2	0.9	0.9	0.6	0.3	0.5	0.2	0.7	1	2.3	0.7	0.3	1.3	0	0.8	0.7	0.4
Homo sapiens promyelocytic leukemia (PML) mRNA.	3.5	0.5	1.5	0.2	0.2	0.3	1.4	0.4	1.2	3.3	0.7	1.2	0.3	0.3	0.3	0.4	1	0.6	0.1	0.3	3.6	0.7	1.9	2.8	0.3	1.5	0.3	0	0.1	1.1
Human clones 23920 and 23921 mRNA sequence.	0	0	0.2	0.4	0.2	2.9	0.8	0.3	0.9	11.6	1.6	1.2	1	0.2	0.4	0	2.1	0.9	0.9	0.2	0.6	0.4	0.5	0.5	1.1	0.5	0	0	0	0.5
Homo sapiens chondroitin sulfate proteoglycan 3 (neurocan) (CSPG3) mRNA.	0	0	0	0	0	2.8	0	0	2	24.2	0.8	0	0	0	0	0	0	0	0	0	0	0	0	0	0	0	0	0	0	0
Homo sapiens glial fibrillary acidic protein (GFAP) mRNA.	0	0	0	0	0	3	0.1	0	22.3	1.5	2.7	0	0	0	0	0	0	0.2	0	0	0	0	0	0	0	0.2	0	0	0	0
Homo sapiens excision repair cross-complementing rodent repair deficiency, complementation group 5 (xeroderma pigmentosum, complementation group G (Cockayne syndrome)) (ERCC5) mRNA.	1.1	0	0.5	1.3	0	0	0.3	0.8	2.4	1.6	0	1.3	1.8	0.7	1	0.8	1.8	2.4	1.1	0.8	1.1	0.9	1.5	0.8	0.7	1.6	0.7	0	0.8	2.2
myelin proteolipid protein	0	0	0	0	0	6.4	0	0	21.6	0.1	1.8	0	0	0	0	0	0	0	0	0	0	0	0	0	0	0	0	0	0	0
Homo sapiens nuclear transport factor 2 (placental protein 15) (PP15) mRNA.	2	0.8	1.5	1	0.3	1.3	1.3	0.6	1.5	1.5	0.6	0.5	0.5	0.9	1.2	1.2	1.1	0.5	1.9	0.2	1.3	0.4	1.8	2.1	1.7	1.7	0.3	0.1	0.1	0.3
Homo sapiens SH3-domain GRB2-like 2 (SH3GL2) mRNA, and translated products.	0	0	0	0.1	0	9.8	0	0	1	3.6	13.2	1	0.8	0	0.1	0	0.1	0.1	0	0.1	0	0	0	0	0	0.1	0	0.1	0	0
Homo sapiens GTP-binding protein homologous to Saccharomyces cerevisiae SEC4 (SEC4L), mRNA.	0.6	0.1	0.1	0.3	0.1	4.7	0.5	0.6	8	2	1.9	0.3	1.2	0.1	0.9	1.1	0.7	0.7	0.2	0.3	0.9	0.5	1.1	0.4	0.5	0.9	0.3	0.8	0.2	0.2
Homo sapiens chromosome 5, P1 clone 1308e5 (LBNL H13), complete sequence.	0	3.8	0	0.1	0	1.8	0.2	0.2	5.5	0.4	1	1.2	0.6	0	0.2	0	1.4	0.9	1.4	0.4	0.1	0.4	0.1	0.4	0.4	0.3	0.4	0	8.1	0.5
Homo sapiens phosphatidylinositol 4-kinase, catalytic, alpha polypeptide (PIK4CA) mRNA.	0.1	0.9	0.7	0.6	0.3	4.4	1.6	0.1	1.2	4.5	1.4	1.7	1	1.4	0.5	0.3	1	0.8	1.5	0.3	0.8	0.7	0.8	0.7	0.5	0.6	0.2	0.4	0.3	0.7
Homo sapiens phosphofructokinase, muscle (PFKM) mRNA.	0.3	0.2	0.2	0.2	0.6	2.4	0.2	0.3	0.5	2	1	1.2	0.5	0.1	5.5	9	0.7	0.7	0	0.1	0.9	0.5	0.6	0.6	0.7	0.4	0	0.3	0	0.1
Homo sapiens POU domain, class 6, transcription factor 1 (POU6F1) mRNA.	1.4	0.4	1	4.6	0.3	1.7	2	1	0.7	1.3	0.7	0.6	4.1	0.4	0.9	0.6	1.3	0.7	1.5	0.2	0.8	0.6	0.5	0.3	0.8	0.4	0.1	0	0.1	0.8
Homo sapiens JM4 protein (JM4), mRNA.	0.3	0.1	0.9	0.5	0.1	3.7	0.7	0.2	2.9	3.8	0.9	0.9	1.3	0.6	0.3	0.1	1.5	0.6	0.2	0.5	2.6	0.7	1.5	1.8	0.4	1.8	0.2	0	0.2	0.8
Mesocricetus auratus DNA binding protein (BZP) mRNA, complete cds.	0	0.2	0.4	0.2	0.4	1.2	1.1	0.5	0.6	2.6	0.4	1	0.6	2.2	1.3	1.1	3.6	1.1	0.5	0.6	1.3	1.5	3.1	1.2	1	0.8	0.1	0	0.3	1.1
Homo sapiens ATPase, H+ transporting, lysosomal (vacuolar proton pump) 21kD (ATP6F) mRNA.	0.2	0.9	0.7	0.4	0.4	2.3	1.3	0.5	1.6	3	1.6	1.6	1.1	0.4	0.5	0.7	0.6	0.4	1.3	0.4	2.5	0	1.8	1.8	0.3	0.9	0.7	0.6	0.3	1.2
Homo sapiens similar to mouse Glt3 or D. malanogaster transcription factor IIB (AF093680), mRNA.	0.2	0.8	1	2	0.2	2	1.7	0.3	1.6	4.1	0.8	1.2	1.2	1.5	0.8	0.3	1.2	0.6	1.8	0.2	0.9	0.4	1.3	0.8	0.6	0.7	0.1	0.7	0.2	0.8
Homo sapiens ubiquinol-cytochrome c reductase (6.4kD) subunit (UQCR), mRNA.	0.1	0.6	0.1	0.2	0.4	1.6	0.8	0.6	0.9	1.3	1.1	1	0.5	0.2	5.4	4.3	1.2	1	0.3	0.5	1.4	0.7	1.2	1.5	0.5	0.5	0.7	0.1	0.7	0.7
Homo sapiens lambda-crystallin (LOC51084), mRNA.	0	1.9	0.3	0	0	2.1	0.4	0.4	4.2	0.4	0.4	2.1	0.4	0.1	0.3	0	0.5	1.2	0	0.3	0.5	0.2	0.3	0.3	0.2	0.6	0.3	9.8	1.7	1.1
calmodulin-I (CALM1)	0.1	0	0.1	0.1	0	10	0.3	0.2	1.5	5.8	7.2	1.5	0.7	0	0.2	0.1	0.2	0.1	0.2	0.1	0.1	0.1	0.2	0.1	0.3	0.1	0	0.2	0	0.2
2',3'-cyclic-nucleotide 3'-phosphodiesterase	0.1	0.1	0.3	0	0	3	0.1	0	23.4	0.4	0.4	0.2	0.1	0.1	0.1	0	0.1	0.1	0.1	0.1	0.3	0	0.2	0.1	0.3	0.2	0	0	0.1	0
H.sapiens mRNA for sigma 3B protein.	0.7	0.6	0.6	0.8	0.3	1.4	0.7	0.7	1.5	1.8	0.5	1.4	0.5	0.4	1.5	1.4	0.8	0.8	0.9	0.6	1.8	0.6	1	1.3	1	1.4	1.2	0.9	1.1	1.9
Human zinc finger protein RIZ mRNA, complete cds.	0.2	0.4	0.8	0	0.3	5.7	2.7	0.4	0.4	6.3	2.1	0.3	0.7	1.8	0.3	0.6	1.8	0.3	1.3	0.6	0.4	0.7	0.4	0.3	0.5	0	0.1	0	0.1	0.4
hPTPA	0.5	0.5	0.9	1.2	0.4	2.3	1	0.5	1.6	2	1.3	0.8	0.4	0.4	2.2	2.1	1.9	1.1	0.3	0.7	0.1	0.5	0.8	0.2	0.5	0.5	0.4	0.5	2.6	2
Homo sapiens EphB6 (EPHB6) mRNA.	0	0.1	0.4	0.2	0.1	8.4	0.5	1.2	0.5	7.2	1	0.6	0.1	5.7	0.2	0	1.1	0.2	0.3	0	0	0.6	0.1	0.2	0.6	0	0	0.1	0.5	0.2
Homo sapiens KIAA1065 protein (KIAA1065), mRNA.	0.2	0.5	0.3	0.2	0.4	3.7	1	0.5	6.2	3.4	1.4	1.2	0.5	0	0.8	0.4	3.1	1.6	0.5	0.3	0.3	0.3	0.3	0.4	0.4	0.5	0.1	0.4	0.1	1.1
Homo sapiens CGI-110 protein (LOC51639), mRNA.	0	0.6	0.1	0.7	0.1	0.5	1.5	0.4	0	2.4	0.3	1.4	0.6	0.7	0	1.4	1.7	0	0.8	0	1.6	0	0.8	2.2	0	5.2	1.3	1.7	2.3	1.5
lymphocytic antigen CD59/MEM43	0.3	0.7	0	0	0.9	2.2	1.2	0.6	0.8	2.3	0.6	0.4	0.3	0	0.6	0.9	0.6	0.3	1.4	0	3.1	1.3	2.4	5.7	0.1	1.5	0.8	0	0.3	0.7
Homo sapiens collapsin response mediator protein 1 (CRMP1) mRNA.	0	0	0	0.1	0	1	0.1	0	0.4	25.2	0.8	0.3	0.6	0	0.1	0.1	0.2	0	0	0	0.1	0	0	0	0.1	0.2	0	0	0	0.6
Homo sapiens CGI-74 protein (LOC51631), mRNA.	1.2	1	1.6	0.9	1.2	1.8	2	0.5	1.5	2.2	1.4	1.3	0.9	2.6	0.5	1.7	1.2	0.9	1.2	0.2	0.3	0.5	0.5	0.4	0.4	0.6	0.2	0.3	0.5	0.8
Homo sapiens numb (Drosophila) homolog (NUMB) mRNA.	0.9	0.4	1.4	0.6	0.9	1.4	1.9	0.4	0.6	1.5	1.1	1.1	0.6	1	0.7	0.4	2	1.4	1.3	0.4	0.8	0.6	1.3	1.4	1	1.6	0.4	0.9	0.5	1.5
Homo sapiens signal sequence receptor, beta (translocon-associated protein beta) (SSR2), mRNA.	0.2	0.6	1.2	0.3	0.3	0.7	1	0.6	0.6	1.7	0.4	0.7	0.3	0.6	0.8	0.5	1.9	1.4	0.6	1.5	2.5	0.7	2.6	2.3	1.7	0.6	1.5	0	0.4	1.9
Homo sapiens cysteine-rich protein 2 (CRIP2) mRNA.	0	0.1	0.4	0.3	0.1	1	0.7	0.6	0.7	4.4	0.2	0.2	1	0	6.4	0.5	2.2	0.9	1.4	0.6	1.4	0.8	0.5	2.4	0.4	0.8	0.2	0	0.3	1.6
(clone 14VS) metallothionein-IG (MT1G)	0	10	0.4	0	0	0.2	0	0	0.1	0	0	0	0.2	0	0	0.1	0.1	0.6	0.1	1	0	0.4	0	0	0	0	0	0	16.7	0
Homo sapiens BAF53b (BAF53b), mRNA.	0.2	0	0.1	0.1	0.2	5.4	0	0.3	0.3	14	4.9	0.4	2.1	0.1	0.1	1.6	0	0.1	0	0.1	0	0	0	0	0.1	0	0	0	0	0
Homo sapiens phospholipase A2, group IVC (cytosolic, calcium-independent) (PLA2G4C) mRNA, and translated products.	0.1	0	0.7	0.1	0.1	3	1.3	0.5	4.6	0.5	1.2	3.2	0.5	0.2	1.5	3.6	1	0.6	0.2	0.3	0.9	0.7	1.6	1.7	0.6	0.4	0.1	0.2	0.2	0.5
Homo sapiens heat shock 27kD protein 3 (HSPB3) mRNA.	0	0	0	0.6	1	0.7	0.1	2.2	0.1	0.3	0	0.1	0.3	0	8.1	8.1	2.6	0.7	0.1	0.2	0.7	1.3	1.4	0	0.9	0	0.1	0	0	0.2
dihydropteridine reductase (hDHPR)	1.2	0.9	0.7	0.2	0.3	4.2	0.3	0.5	9.6	2.2	0.8	0.9	0.4	0.3	0.5	0.7	0.3	0.2	0.4	0.1	0.5	0.5	0.5	0.8	0.5	0.9	0.2	0	0.8	0.4
Homo sapiens growth arrest specific 11 (GAS11) mRNA.	4.2	0.1	0.2	0.8	0	0	0.2	0	0.1	0.1	0	0	0.6	0.3	0.2	0.9	1	1.1	0.2	0.1	0.2	1.1	1.2	7.3	0.6	7.9	0	0.2	0.7	0.6
Homo sapiens truncated calcium binding protein (LOC51149), mRNA.	0.1	0.6	0.7	0.6	0.6	3.1	2.4	0.2	2.2	5.6	3	1.8	1.6	0.5	0.5	0.4	2	1.3	0.3	0.4	0.2	0.3	0.1	0.2	0.2	0.4	0.2	0	0.1	0.8
Homo sapiens glycine amidinotransferase (L-arginine:glycine amidinotransferase) (GATM) mRNA.	0	2.2	0.1	0.9	0	1.7	0.4	0.2	2.1	1	1.3	0.1	0.1	0	0.2	0.3	0.2	0.2	0.2	0	0	0.1	0	0	0.2	0	0	17.4	0.9	0
Homo sapiens claudin 5 (transmembrane protein deleted in velocardiofacial syndrome) (CLDN5) mRNA.	0	0.5	1.7	0	0	1.3	1.7	0.8	1.8	2.6	0.4	0.7	0	0.2	1.3	0.4	0.9	0.9	0.4	0.4	0.1	5.1	0	2.8	1	0.5	0.3	0	0	4.1
Homo sapiens histone macroH2A1.2 (H2AF12M) mRNA.	2.6	0.8	1.5	0.4	1.5	1.4	2	0.3	0.4	2.4	1.7	1.6	0.9	3.1	0.4	0.4	0.5	0.5	0.9	0.3	1.1	0.4	0.9	1.1	0.6	0.8	0.5	0.2	0.2	0.7
Homo sapiens adenylate kinase 1 (AK1), nuclear gene encoding mitochondrial protein, mRNA.	0.1	0.5	0.2	0.2	0.5	1.2	1.8	0.6	1.2	2.1	0.6	0.5	0.5	0.3	4.3	7.5	1.1	0.5	0.1	0.7	1.2	0.7	1.1	0.7	0.5	0.6	0	0.6	0.2	0.1
Homo sapiens proteasome (prosome, macropain) activator subunit 3 (PA28 gamma; Ki) (PSME3) mRNA.	1.7	0.7	2.2	0.5	0.5	1.3	1.7	0.6	0.8	2.3	0.7	1.2	0.8	1	0.5	0.3	0.8	0.9	0.7	0.3	0.8	0.3	0.8	1.4	0.4	4.8	0.3	0.1	0.8	0.5
Homo sapiens KIAA0422 mRNA, partial cds.	0.1	1	0.1	0.2	0.6	1.2	0.8	0.6	0.3	2.8	0.6	0.5	0.7	0.3	4.7	0.7	4.3	3.3	0.6	1.2	0.4	0.7	0.4	0.7	0.2	0.9	0.9	0	0.2	1.3
DNA/endogenous retroviral long terminal repeat (LTR) junction	0.4	0.3	1.5	0.1	0.1	1.3	1.1	0.9	0.5	4.5	0.6	0.8	0.3	0.4	0.4	0.3	1	0.5	0.1	0.3	1.8	0.6	1.6	1.7	2.4	1.1	0.4	4	0.4	0.4
Homo sapiens peanut (Drosophila)-like 1 (PNUTL1) mRNA.	0	0.1	0.1	0.3	0.8	10.6	0.2	0.2	0.8	10.3	1.9	0	0.5	0.1	2	0	0.5	0.2	0.1	0.2	0.2	0.1	0	0.2	0	0	0	0	0	0.4
Homo sapiens S-adenosylhomocysteine hydrolase-like 1 (AHCYL1) mRNA.	2.1	1.4	0.9	0.2	0.2	0.4	1.6	0.6	0.7	0.5	0.2	1.2	0.2	0.4	0.2	0.2	0.7	0.2	0.7	0.2	3.9	2	4.2	1.7	1.6	0.9	0.3	0.4	1.1	1
Homo sapiens Cre binding protein-like 2 mRNA, complete cds.	0.4	0.7	0.9	3.1	0.2	1.2	1.1	0.4	0.7	0.4	0.8	0.6	1.5	0.5	1.2	0.9	1.5	0.4	2.3	0.1	3.4	0.8	1.9	2.6	0	1.2	0	0	0.4	0.7
Homo sapiens erythrocyte membrane protein band 4.9 (dematin) (EPB49) mRNA.	0	3.9	0.1	0.1	2.2	9	0.3	0.2	0.6	3.4	1.4	1.1	0.9	0	1.3	1	0.6	0.3	0	0.2	0	0.3	0	0.5	0.2	1.5	0.1	0.1	0.2	0.4
Homo sapiens KIAA0029 protein (KIAA0029), mRNA.	0.6	0.4	0.7	0.8	0.3	4.4	0.7	0.2	0.7	12.6	0.9	0.8	0.8	1.4	0.2	0.5	0.7	0.5	0.2	0.3	0.2	0.2	0.3	0.2	0.2	0.8	0.1	0	0.2	0.4
Homo sapiens ATP synthase, H+ transporting, mitochondrial F1 complex, gamma polypeptide 1 (ATP5C1), nuclear gene encoding mitochondrial protein, mRNA.	0.7	1.1	0.7	1	0.7	2.2	2	1	0.5	2.9	1.8	1.6	0.9	1.7	1.9	1.6	0.8	0.6	0.9	0.5	0.3	0.2	0.5	0.4	0.6	0.2	0	2.3	0.3	0
elastin	0.1	1.3	0.3	0.2	0.1	0.5	0.7	1.1	0.8	2.2	0.6	1.6	0.7	0.1	0.7	0.2	2.6	0.9	1	0.2	1.6	1.3	9.2	0.4	0.1	0	0	0.1	0.1	1.2
Homo sapiens beta-1,3-glucuronyltransferase 3 (glucuronosyltransferase I) (B3GAT3), mRNA.	0.4	0.4	1.3	0.3	0.3	3.5	1.3	0.1	2.1	2.5	1.6	2.5	0.8	0.6	0.2	0.2	0.8	0.6	0.5	0.1	3.7	0.9	2.4	1.1	0.3	0.4	0	0.1	0.1	0.6
Homo sapiens S-phase response (cyclin-related) (SPHAR), mRNA.	0.1	0.5	0.6	0.3	0.1	4.4	0.6	0.3	1.4	2	3.9	1	0.3	0.4	2.2	1.6	2.7	1.4	0.3	0.5	0.6	0.7	0.8	0.5	0.5	0.7	0.2	0.1	0.4	0.8
Homo sapiens HSPC182 protein (HSPC182), mRNA.	1	0.5	2.5	3.5	0.4	1.8	1.5	0.5	1.2	2.2	1.2	1.5	1.6	0.8	1	1.4	0.7	0.5	0.7	0.4	0.7	0.1	0.4	0.4	1.1	0.4	0.4	0.3	0.7	0.6
Homo sapiens phenylalanyl-tRNA synthetase beta-subunit (PheHB) mRNA.	2.1	1.2	1.3	0.7	0.5	1.5	0.8	0.6	1.1	2.2	0.5	0.8	0.7	0.8	0.8	1.1	1.1	1.3	0.5	0.8	1	0.6	0.9	0.7	0.9	1.4	0.9	0.5	2.4	0.7
Homo sapiens RNA guanylyltransferase and 5' phosphatase (RNGTT) mRNA.	0.4	0.5	2.9	1	0.6	1.2	2.2	0.4	1.1	3.9	0.8	0.9	1.4	1.3	0.9	0.5	1.4	1.6	0.7	0.2	0.3	0.5	1	0.4	0.6	1.2	0.2	0.2	0.4	1.3
Human mRNA for KIAA0343 gene, complete cds.	0	0.1	0.1	0.1	0	11.5	0.3	0.1	2.1	5.6	2.3	0.5	2.1	0.1	0	0	0.1	0.1	0.8	0	0	0	0.1	1.4	0.2	2	0.1	0.1	0	0.2
Homo sapiens nel (chicken)-like 1 (NELL1), mRNA.	0	0	0.1	0.2	0.1	1.9	0	0	0.3	3.1	0.3	0	0.9	0	0	0	0	0	0	0.2	0	0.1	0	0	0	0	0	22.8	0	0
Homo sapiens DKFZP586P1422 protein (DKFZP586P1422), mRNA.	0	0.3	0	0	0.2	1.7	0.3	1.9	1	1.8	0.9	0.7	0.1	0.1	4.4	1.5	3.8	1.3	0.3	0.9	0.7	2	0.4	0	4.8	0.2	0.1	0	0.3	0.3
guanine nucleotide-binding regulatory protein (Go-alpha)	0.2	0	0.1	0.1	0.1	7.6	0.4	0	1.5	11.3	3.1	2	1	0	0.4	0	0.2	0.2	0	0.1	0	0.1	0	0	1	0.7	0	0	0	0
Homo sapiens clone 23770 mRNA sequence.	2.1	1	1.3	1.1	0.3	2.5	1.9	0.7	1.7	1.9	1.5	1.6	1.3	1.7	0.6	0.4	0.9	0.8	1.4	0.2	0.5	0.1	0.6	0.8	0.5	1.4	0.3	0	0.2	0.6
Homo sapiens transcription factor CA150 (CA150) mRNA.	1.6	0.5	1	0.8	0.9	2.1	1.9	0.4	1.1	4.3	2.5	0.8	1.4	1.5	0.3	0.7	1.9	1.2	0.4	0.3	0.2	0.2	0.5	0.5	0.2	0.9	0.3	0.5	0.6	0.7
Homo sapiens KIAA0103 gene product (KIAA0103), mRNA.	0.8	1	0.5	3.3	0.5	1.2	4.5	0.6	2.1	0.5	0.4	0.8	1.7	0.3	0.8	0.6	1.4	1.1	1.9	0.1	1.5	1.2	0.4	1.1	0.2	0.5	0.1	0.3	0.3	0.6
Homo sapiens phosphomannomutase 1 (PMM1) mRNA.	0.1	2.5	0.7	0.5	0.6	1.5	0.5	0.5	1.3	1.6	1.2	0.9	0.3	0.1	1.3	0.4	2.3	2.3	0.1	0.9	1.8	0.6	0.8	0.2	1.1	1	0.7	0.3	1.3	2.9
inosine monophosphate dehydrogenase type II	1.3	0.5	1.5	1.4	0.5	1.2	2.1	0.5	0.6	2.2	1.1	1	1	1.1	0.6	0.5	0.9	0.8	1.3	0.3	1.2	0.4	1.5	1.2	0.9	1.8	0.3	0.5	0.5	1.3
Homo sapiens mRNA for Hfb1 protein, 3'UTR.	0	0	0	0	0	12.5	0.4	0	0.4	3	13.3	0	0.4	0	0	0	0	0	0	0	0	0	0	0	0	0	0	0	0	0
tropomodulin	0	1	0.1	0	1	1.3	0	0.2	0.4	1.8	1	0.9	0.6	0.1	7.8	5.4	3.1	1	0	0.2	0	1.2	0	0.1	1.3	0	0	0	1.2	0.3
acylamino acid-releasing enzyme	1.8	1.4	1.5	0.4	0.8	0.9	1	0.7	0.5	1.1	0.3	0.7	1.2	0.6	1.2	2.2	0.9	1	0.9	0.6	0.8	0.2	0.8	2.5	0.3	3.2	0.9	0.1	1.1	0.5
Homo sapiens purinergic receptor P2X, ligand-gated ion channel, 5 (P2RX5) mRNA, and translated products.	0	0.3	6.5	0	0.5	1.1	10.4	0	0.1	1.3	0.6	0.1	0.1	1.6	0.5	0.7	0.2	0.9	0	0.4	0	2	0	0.1	0.1	1.4	0.2	0.2	0	0.7
Homo sapiens hypoxia-inducible protein 2 (HIG2), mRNA.	0.2	4.7	0.7	0.4	0.5	0.5	0.5	4.1	1	1.3	0.1	0.3	0.8	0	0.7	0.4	1.1	0.6	6.4	0	0.3	1.9	0.7	0.1	0	0.9	0	0	0	1.9
[truncated: 1,282 more rows]
